# Supplementary material for: Inflammatory cytokines and organ dysfunction associate with the aberrant DNA methylome of monocytes in sepsis
Source: Genome Med. 2019 Oct 29;11:66. doi: 10.1186/s13073-019-0674-2 (PMC6820973; doi:10.1186/s13073-019-0674-2)
Supplement: Supplementary file 1 — Additional file 1: Table S1. Clinical features of septic patients, SIRS and healthy controls included in this study. [file 13073_2019_674_MOESM1_ESM.xlsx]

## Sheet: Hoja1
Table S1. Clinical features of septic patients, SIRS and healthy controls included in this study
Disease phenotype	Code	Sex	Age	Infection	Outcome	HTA (arterial hypertension)	Cardiovascular disease	IRC (chronic renal disease)	Temperature	Heart rate	Respiratory rate	SatO2	FiO2	SaFI	Intubated	Glasgow	APACHE II	SOFA	Systolic blood pressure	Diastolic blood pressure	Vasoactive drugs	Creatinine	Bilirubin	Lactate	Procalcitonin	Hemoglobin	Hematocrit	GOT	GTP	INR	Leukocytes	Platelets	PCR	Focus of infection	TNFα (pg/ml)	IL6 (pg/ml)	IL10 (pg/ml)	IL1B (pg/ml)
Sepsis	SEP-1	Male	90		Survivor with relapse	Yes	No	No	35.4	79	28	94	0.21	447	No	14	10	3	100	75	No	1.39	1.2	1.3	2.99	11.6	38	15	17	2.1	17200	174000	93.3	Respiratory	18.21	1076.91	25.5	31.33
Sepsis	SEP-2	Female	93	Gram -	Survivor	Yes	No	No	38.1	57	22	92	0.21	438	No	10	16	3	157	85	No	0.82	0.2	1.4	0.14	13.7	43.1	43	22	1	16700	358000	117	Urinary tract	5.15	6.7	11.34	4.55
Sepsis	SEP-3	Male	94		Non survivor	No	No	No	32	105	22	85	0.21	404	No	10	30	3	123	95	No	3.36	1.8	7.1	3.3	17.3	56	164	175	1.5	18200	224000	65.4	Respiratory	0	1810.49	212.5	0
Sepsis	SEP-4	Female	85	Gram +	Survivor	Yes	Yes	No	39.2	150	32	74	0.21	352	No	13	21	3	100	80	No	1.1	1.2	0.9	4.71	12	40.3	18	52	2.8	12300	168000	94.7	Others	0	39507.1	56.52	384.78
Sepsis	SEP-5	Female	59	Gram -	Survivor	No	No	No	39	135	20	97	0.21	461	No	15	15	2	114	85	No	1.47	0.6	3	121.8	14.2	42.4	43	41	1	31200	221000	401	Urinary tract	0	499.11	9.68	0
Sepsis	SEP-6	Female	83	Gram -	Survivor	Yes	No	No	37	110	22	96	0.21	457	No	15	14	3	77	55	No	1.3	0.4	3	39.67	11.7	36.3	20	19	1.1	31000	138000	83.8	Urinary tract	0	64.83	96.64	0
Sepsis	SEP-7	Female	85	Gram +	Survivor	Yes	Yes	No	35	85	24	91	0.21	433	No	9	16	4	100	70	No	0.88	0.9	3	0.03	13.2	41	44	28	1	14900	157000	60.8	Respiratory	16.03	49.5	45.82	0
Sepsis	SEP-8	Female	68	Gram -	Survivor	Yes	No	No	36	78	18	99	0.21	471	No	15	8	3	88	65	No	1.03	0.9	2.7	18.99	11.9	36.3	104	142	1.3	12500	84000	124	Urinary tract	7.89	92.61	16.6	9.86
Sepsis	SEP-9	Male	75		Survivor with relapse	Yes	Yes	No	38	86	26	86	0.21	409	No	13	15	2	95	63	No	1.27	0.2	0.6	0.21	11.8	36.8	31	35	0.9	10100	181000	128	Respiratory	8.4	45.61	10.65	18.8
Sepsis	SEP-10	Female	56	Gram-	Survivor	No	No	No	36.5	75	24	97	0.35	237	No	15	29	4	95	60	No	0.91	4.29	4.9	8.61	11.6	32.2	133	44	1	63590	324000	7.97	Abdominal	4.35	13.54	3.76
Sepsis	SEP-11	Male	69	Gram+	Non survivor	No	No	No	35.8	116	14	98	0.3	279	Yes	15	25	7	82	59	Yes	0.77	0.42	10	41.48	12.2	37.8	31	12	2.4	1040	127000	9.79	Abdominal	1.04	14156.9	16.93
Sepsis	SEP-12	Male	61	Gram -	Survivor	No	No	No	35	72	23	93	0.3	313	No	15	23	2	79	66	Yes	1.65	0.6	7	55.96	9.2	28.8	122	39	1.11	860	181000	28.79	Urinary tract	0	40.36	19.04
Sepsis	SEP-13	Male	49	Gram+	Non survivor	No	Yes	No	37.4	96	32	77	0.4	153	No	7	28	7	71	49	Yes	1.63	1.16	8.9	46.91	15.6	48.9	52	27	1.76	10080	154000	3.69	Respiratory	7797.94	1417.48	223.24
Sepsis	SEP-14	Female	77	Gram-	Survivor	Yes	No	No	36.9	121	20	97	0.5	194	Yes	15	30	8	107	51	Yes	2.3	0.38	3.3	46.55	8.2	26.2	49	23	1.26	6320	277000	38.94	Abdominal	0	1045.88	30.42
Healthy control	CON-1	Female	59																																0	0	0	14.27
Healthy control	CON-2	Male	47																																0	1.29	2.56	4.21
Healthy control	CON-3	Male	61																																0	4.88	0	0
Healthy control	CON-4	Female	27																																0	0	7.67	0
Healthy control	CON-5	Male	48																																4.13	30.38	0	12.73
Healthy control	CON-6	Male	35																																3.5	9.47	10.12	10.56
Healthy control	CON-7	Male	49																																17.24	32.31	13.74	21.37
Healthy control	CON-8	Male	51																																57.8	27.73	11.86	39.05
Healthy control	CON-9	Male	57																																8.75	20.99	9.06	13.9
Healthy control	CON-10	Male	67																																5	3.06	6.78
Healthy control	CON-11	Female	60																																2.33	1.67	2.24
SIRS-cardio	SIRS-1	Male	74		Survivor	Yes	Yes	No	37.2	75	20	98	0.6	163	No	15		7	124	59	Yes	1.96	1	1.9		10.8	33.2	53	7	1.1	17630	143000			0	71.57	117.08
SIRS-cardio	SIRS-2	Male	60		Survivor	No	Yes	No	36.9	76	18	97	0.5	194	No	15		2	136	89	No	0.74	0.35	1		11.8	35.5	18	16	1.17	15890	166000			0.58	77.35	27.06
SIRS-cardio	SIRS-3	Female	69		Survivor	No	Yes	No	36.1	45	17	99	0.5	198	No	15		3	139	68	No	0.83	0.6	1.5		11	33.7	50	16	1.2	12200	106000			6.9	275.75	110.17
SIRS-cardio	SIRS-4	Male	68		Survivor	Yes	Yes	No	36.8	85	21	95	0.45	211	No	15		3	110	60	No	0.9	0.45	1.9		12.3	38.4	250	149	1.31	15120	151000			3.22	70.35	72.2
