# Supplementary material for: Inflammatory cytokines and organ dysfunction associate with the aberrant DNA methylome of monocytes in sepsis
Source: Genome Med. 2019 Oct 29;11:66. doi: 10.1186/s13073-019-0674-2 (PMC6820973; doi:10.1186/s13073-019-0674-2)
Supplement: Supplementary file 2 — Additional file 2: Table S2. Primers sequences. [file 13073_2019_674_MOESM2_ESM.xlsx]

## Sheet: Hoja1
Table S2. List of qPCR primers
	Forward primer	Reverse primer
RPL38	TGGGTGAGAAAGGTCCTGGTC	CGTCGGGCTGTGAGCAGGAA
IL1B	AGCTGATGGCCCTAAACAGA	GGAGATTCGTAGCTGGATGC
IL6	CTCAGCCCTGAGAAAGGAGA	TTTCAGCCATCTTTGGAAGG
IL1R2	CATGGCCTACAAGGAAGGAA	TGGACTTTGCATTTCTGTGG
IL15	CTGCAGCCAGGACTCGAT	TTTCTGTGCTCCATGTGACG
List of pyrosequencing primers	Forward primer	Reverse primer	Sequencing primer
IL1R2- cg06528771	TGTTTTTTGGAAGTTTTGATTGTTTTTAGA	[Btn]TCCCAAAAATTTACTAATATCTACACTTAC	TTTTAGATTGTTATTTGTAGGGTA
IL15- cg10912126	[Btn]TGAGGTGAATTATTGGATTGTTTATTAGAA	CCCTCAAACAAACAAAAATAAAAACACATC	ACACATCATATCAAAACC
