# Supplementary material for: Inflammatory cytokines and organ dysfunction associate with the aberrant DNA methylome of monocytes in sepsis
Source: Genome Med. 2019 Oct 29;11:66. doi: 10.1186/s13073-019-0674-2 (PMC6820973; doi:10.1186/s13073-019-0674-2)
Supplement: Supplementary file 4 — Additional file 4: Table S3. List of hypermethylated and hypomethylated genes in septic monocytes (р-value< 0.01; FDR < 0.05; ∆β ≥ 0.15). [file 13073_2019_674_MOESM4_ESM.xlsx]

## Sheet: Hyper-
Table S3. List of hypermethylated and hypomethylated genes in septic monocytes (р-value<0.01; FDR<0.05; ∆β≥0.15)
CpG	chr	pos	strand	UCSC_RefGene_Name	UCSC_RefGene_Accession	UCSC_RefGene_Group	CON_1	CON_2	CON_3	CON_4	CON_5	CON_6	CON_7	CON_8	CON_9	CON_10	CON_11	SEP_1	SEP_2	SEP_3	SEP_4	SEP_5	SEP_6	SEP_7	SEP_8	SEP_9	SEP_10	SEP_11	SEP_12	SEP_13	SEP_14	SIRS_1	SIRS_2	SIRS_3	SIRS_4	qval	comparation	diff	mean CON	mean SEP	mean SIRS
cg20239921	chr7	76634626	-	DTX2P1-UPK3BP1-PMS2P11	NR_023383	Body	0.309084	0.326534	0.314353	0.942196	0.309756	0.339647	0.348794	0.29851	0.318299	0.316926	0.884457	0.910246	0.913156	0.928874	0.936616	0.915612	0.350647	0.355571	0.937594	0.930353	0.870861	0.862527	0.358175	0.893447	0.909051	0.926577	0.300171	0.336794	0.275371	0.0110726	CON-SEP	-0.362859	0.428051	0.790909	0.459728
cg00390026	chr2	230207588	+				0.109424	0.114406	0.178418	0.115742	0.302434	0.121983	0.155549	0.117259	0.11531	0.122845	0.152887	0.619335	0.333293	0.494579	0.512648	0.651511	0.462585	0.473507	0.550503	0.679248	0.32462	0.382158	0.472552	0.494262	0.568253	0.246602	0.265575	0.354301	0.306437	1.30279e-12	CON-SEP	-0.355338	0.146023	0.501361	0.293229
cg11344771	chr3	188108786	-	LPP;LPP;LPP	NM_001167672;NM_005578;NM_001167671	5'UTR;5'UTR;5'UTR	0.359664	0.374772	0.455434	0.334855	0.532189	0.462291	0.323165	0.321935	0.512759	0.587626	0.206074	0.901132	0.697785	0.704736	0.876973	0.86975	0.651679	0.77223	0.723095	0.888747	0.483509	0.605407	0.786964	0.773218	0.842223	0.684106	0.597593	0.736925	0.712784	4.05083e-07	CON-SEP	-0.349099	0.406433	0.755532	0.682852
cg08238388	chr17	66301554	+	ARSG;ARSG	NM_014960;NM_001267727	5'UTR;5'UTR	0.394986	0.319737	0.315147	0.279817	0.36796	0.549211	0.314956	0.36784	0.257172	0.273048	0.278876	0.857535	0.453136	0.63148	0.72275	0.820096	0.688221	0.611421	0.743419	0.748388	0.38629	0.534554	0.716783	0.75481	0.805134	0.502193	0.561428	0.589656	0.584864	1.30233e-06	CON-SEP	-0.338647	0.338068	0.676716	0.559535
cg22444562	chr2	207090465	+	GPR1-AS	NR_104359	Body	0.181165	0.17258	0.203926	0.138597	0.825137	0.139049	0.127154	0.832332	0.23266	0.523623	0.575311	0.840689	0.852629	0.786443	0.831064	0.151127	0.947431	0.792773	0.143218	0.935624	0.733483	0.572382	0.601838	0.762052	0.599444	0.620424	0.116994	0.622672	0.629524	3.24402e-05	CON-SEP	-0.322926	0.35923	0.682157	0.497403
cg15633603	chr2	190399258	+				0.241609	0.164552	0.303515	0.147652	0.311718	0.219374	0.216714	0.268122	0.362321	0.311145	0.135944	0.751805	0.564578	0.313076	0.588851	0.837778	0.326283	0.568282	0.432584	0.672279	0.526644	0.283904	0.738295	0.438497	0.822688	0.30131	0.403611	0.281524	0.345943	1.93278e-06	CON-SEP	-0.317946	0.243879	0.561825	0.333097
cg12754019	chr1	108581659	-				0.300476	0.204799	0.282581	0.18269	0.383886	0.255423	0.207491	0.295377	0.185448	0.294833	0.239758	0.842014	0.372299	0.511784	0.466654	0.783804	0.417989	0.501452	0.587202	0.725963	0.312973	0.488582	0.764272	0.44711	0.815323	0.477692	0.284819	0.270706	0.285411	2.17905e-07	CON-SEP	-0.316578	0.257524	0.574101	0.329657
cg25808826	chr17	7042043	-				0.183566	0.17308	0.17699	0.157146	0.260217	0.28058	0.196386	0.228797	0.128281	0.103373	0.239467	0.783097	0.41788	0.487353	0.427288	0.521712	0.447591	0.523655	0.43327	0.642185	0.363873	0.340118	0.526921	0.544822	0.644777	0.36356	0.317155	0.373534	0.309381	2.13514e-10	CON-SEP	-0.314023	0.193444	0.507467	0.340908
cg19214707	chr7	3157722	+				0.869211	0.381627	0.0433526	0.420635	0.0311697	0.441445	0.424238	0.384841	0.399724	0.0789145	0.0756626	0.862091	0.391157	0.530786	0.899033	0.407104	0.412982	0.815481	0.449642	0.865186	0.85632	0.601718	0.604894	0.495582	0.520524	0.449646	0.498379	0.51793	0.859526	0.00147391	CON-SEP	-0.29952	0.322802	0.622321	0.58137
cg03663120	chr7	2284600	-	NUDT1;NUDT1;NUDT1;NUDT1;NUDT1;NUDT1;NUDT1	NM_198948;NM_002452;NM_198952;NM_198950;NM_198954;NM_198953;NM_198949	Body;Body;Body;Body;Body;Body;Body	0.197487	0.225822	0.18744	0.180917	0.4424	0.0893721	0.33407	0.360076	0.166188	0.243829	0.170744	0.913087	0.758941	0.161273	0.554499	0.77149	0.367087	0.389143	0.303165	0.516497	0.242926	0.119198	0.791318	0.489793	0.85875	0.635103	0.431935	0.168336	0.219821	9.38288e-05	CON-SEP	-0.280727	0.236213	0.516941	0.363799
cg23423086	chr11	85856245	-				0.37992	0.288349	0.354706	0.271485	0.639245	0.71383	0.313903	0.335923	0.531064	0.26438	0.460685	0.84019	0.473893	0.698657	0.699462	0.803292	0.725546	0.605267	0.70974	0.777234	0.615521	0.571439	0.764461	0.656389	0.775118	0.473785	0.465628	0.67761	0.660392	0.000102858	CON-SEP	-0.280061	0.413954	0.694015	0.569354
cg11857858	chr8	623379	-	ERICH1;ERICH1	NM_001303100;NM_207332	Body;Body	0.42512	0.278196	0.204561	0.26358	0.232281	0.315124	0.274774	0.222304	0.345649	0.180672	0.292838	0.904191	0.547812	0.483227	0.563261	0.67837	0.391828	0.447192	0.414931	0.526054	0.279373	0.550437	0.728767	0.376305	0.806499	0.424601	0.469996	0.331362	0.346542	2.34448e-06	CON-SEP	-0.273957	0.275918	0.549875	0.393125
cg15310871	chr8	20077936	-	ATP6V1B2	NM_001693	3'UTR	0.182372	0.209115	0.151407	0.145647	0.251044	0.314881	0.131397	0.163466	0.181063	0.193834	0.175267	0.712172	0.531476	0.352084	0.503411	0.657318	0.197463	0.48825	0.384721	0.336977	0.210016	0.359223	0.632289	0.346522	0.78985	0.250687	0.297143	0.239888	0.174061	3.3877e-07	CON-SEP	-0.273549	0.190863	0.464412	0.240445
cg15135194	chr6	133070524	+	VNN2;VNN2;VNN2;VNN2;VNN2;VNN2;VNN2;VNN2;VNN2	NR_034174;NR_034173;NR_110146;NR_110145;NR_110144;NR_110143;NM_001242350;NM_004665;NM_078488	Body;Body;Body;Body;Body;Body;Body;Body;Body	0.478106	0.326037	0.373952	0.306417	0.256161	0.372148	0.297845	0.458097	0.359883	0.423879	0.233591	0.821588	0.479827	0.469501	0.690065	0.579411	0.633814	0.435274	0.829168	0.754015	0.307823	0.633461	0.698019	0.684371	0.730059	0.377709	0.426368	0.598387	0.579317	8.71705e-06	CON-SEP	-0.271459	0.353283	0.624743	0.495445
cg11664417	chr5	71883710	+				0.265396	0.195922	0.236564	0.149226	0.299958	0.34964	0.368669	0.23142	0.243368	0.259812	0.174811	0.694821	0.465539	0.282715	0.473496	0.799146	0.456298	0.499754	0.393673	0.676001	0.348098	0.306042	0.65651	0.520569	0.752769	0.335025	0.426912	0.319675	0.28307	2.06927e-06	CON-SEP	-0.270992	0.252253	0.523245	0.341171
cg24827511	chr16	67149612	-	C16orf70	NM_025187	Body	0.157085	0.149077	0.320292	0.130842	0.253751	0.644267	0.348115	0.126365	0.181605	0.200783	0.29301	0.687223	0.484916	0.486796	0.510235	0.689378	0.524563	0.467658	0.473675	0.64887	0.31889	0.282226	0.660157	0.421339	0.676222	0.525956	0.320506	0.338441	0.462605	8.94417e-07	CON-SEP	-0.268708	0.255017	0.523725	0.411877
cg16055613	chr6	164187401	-				0.110526	0.177756	0.165252	0.0769493	0.181727	0.253132	0.137047	0.1217	0.179268	0.17672	0.133003	0.512083	0.320954	0.356112	0.258707	0.578507	0.434731	0.422233	0.439345	0.581746	0.363024	0.314505	0.448152	0.324536	0.527994	0.193191	0.369376	0.206167	0.209965	1.30032e-11	CON-SEP	-0.264453	0.155735	0.420188	0.244675
cg26611815	chr14	52329157	+	GNG2;GNG2;GNG2	NM_001243774;NM_001243773;NM_053064	5'UTR;5'UTR;5'UTR	0.49916	0.264788	0.290754	0.280661	0.293057	0.546874	0.507305	0.478596	0.602473	0.117547	0.120461	0.831447	0.341499	0.331449	0.706344	0.733963	0.33372	0.65991	0.749129	0.782046	0.58472	0.646424	0.780218	0.596595	0.701314	0.410865	0.659614	0.648782	0.657837	0.000634892	CON-SEP	-0.263267	0.363789	0.627056	0.594274
cg25765315	chr12	92472232	-				0.380174	0.327651	0.282229	0.308728	0.307286	0.421655	0.232159	0.257942	0.280938	0.23049	0.25977	0.844714	0.274993	0.543171	0.671854	0.579503	0.629996	0.547269	0.696415	0.623573	0.174459	0.424069	0.606148	0.661791	0.560659	0.53923	0.526057	0.651389	0.607141	6.90589e-06	CON-SEP	-0.260899	0.299002	0.559901	0.580954
cg04243215	chr13	48716867	+				0.574663	0.402809	0.487542	0.425917	0.481133	0.509983	0.519228	0.234187	0.318341	0.547832	0.317841	0.856181	0.724021	0.669721	0.691541	0.804194	0.641289	0.679153	0.699284	0.82042	0.674697	0.292017	0.71258	0.808811	0.707342	0.64368	0.679215	0.692877	0.65095	0.000227696	CON-SEP	-0.260527	0.438134	0.698661	0.666681
cg00894039	chr7	100411557	+	EPHB4;EPHB4	NM_004444;NM_004444	ExonBnd;Body	0.138552	0.137714	0.194662	0.157058	0.216914	0.27818	0.186561	0.237897	0.142061	0.182507	0.119716	0.627228	0.297626	0.320834	0.26561	0.908755	0.323972	0.373681	0.466561	0.410707	0.239821	0.382685	0.484284	0.444366	0.620968	0.362818	0.14395	0.366776	0.28323	5.26037e-06	CON-SEP	-0.259432	0.181075	0.440507	0.289193
cg09278865	chr3	48779789	+				0.174833	0.189564	0.378362	0.228714	0.4547	0.511688	0.359794	0.289489	0.159276	0.307907	0.314596	0.709069	0.652921	0.385445	0.439762	0.750033	0.365262	0.585529	0.515754	0.710344	0.369893	0.576952	0.649041	0.508426	0.69831	0.538553	0.336012	0.270823	0.234169	2.95071e-06	CON-SEP	-0.259216	0.306266	0.565481	0.344889
cg10927968	chr11	1807333	+				0.296125	0.115364	0.212229	0.21965	0.326054	0.244945	0.163082	0.192424	0.125165	0.270171	0.145217	0.833737	0.43174	0.37619	0.55565	0.606847	0.290313	0.520365	0.328482	0.526988	0.258914	0.300266	0.694883	0.216144	0.622945	0.437967	0.417545	0.210539	0.345911	2.39668e-07	CON-SEP	-0.25878	0.210039	0.468819	0.352991
cg20673867	chr9	27353428	-	MOB3B	NM_024761	Body	0.342778	0.233346	0.276522	0.131627	0.168696	0.308377	0.302905	0.155369	0.256874	0.18848	0.245194	0.690829	0.478996	0.393642	0.366466	0.607557	0.365003	0.612018	0.447149	0.620791	0.297835	0.413201	0.63011	0.342964	0.664396	0.384608	0.324729	0.420092	0.328553	1.71929e-08	CON-SEP	-0.25778	0.237288	0.495068	0.364495
cg07010622	chr7	5722641	+	RNF216;RNF216	NM_207111;NM_207116	Body;Body	0.366934	0.197211	0.255676	0.248648	0.350851	0.312311	0.199576	0.254047	0.287587	0.209533	0.250115	0.707006	0.392618	0.359448	0.473043	0.615749	0.372764	0.562333	0.555679	0.657001	0.438947	0.449214	0.595569	0.43554	0.707386	0.36388	0.38797	0.33362	0.332672	1.09795e-07	CON-SEP	-0.256431	0.26659	0.523021	0.354536
cg26053840	chr6	38644662	-	GLO1	NM_006708	3'UTR	0.241364	0.169948	0.262207	0.170202	0.302743	0.311728	0.205398	0.244932	0.312693	0.264491	0.220071	0.646753	0.50213	0.268233	0.321168	0.827228	0.457962	0.596545	0.232913	0.53051	0.564084	0.229402	0.657721	0.415531	0.763789	0.22399	0.408944	0.20604	0.253452	4.02297e-05	CON-SEP	-0.255018	0.24598	0.500998	0.273107
cg06058049	chr1	212068356	-				0.317621	0.25827	0.268151	0.180691	0.200155	0.2399	0.20285	0.179193	0.246788	0.166444	0.194703	0.697751	0.255006	0.46679	0.538801	0.590772	0.466536	0.464161	0.420858	0.63749	0.294176	0.333894	0.435637	0.345639	0.731634	0.425755	0.486095	0.374668	0.36349	2.2229e-08	CON-SEP	-0.253921	0.223161	0.477082	0.412502
cg17724900	chr2	60545388	-				0.527783	0.360389	0.414009	0.393256	0.444297	0.464794	0.403625	0.399965	0.398412	0.309739	0.34106	0.826854	0.535485	0.5496	0.651352	0.807103	0.534568	0.646691	0.566282	0.788443	0.579994	0.552459	0.79746	0.544899	0.829636	0.493555	0.574136	0.538715	0.5097	4.44074e-05	CON-SEP	-0.252704	0.405212	0.657916	0.529026
cg23197964	chr16	12638064	-	SNX29	NM_032167	Body	0.631673	0.310667	0.382875	0.226342	0.619762	0.365329	0.551866	0.195735	0.490992	0.369286	0.29894	0.756382	0.719239	0.503004	0.612561	0.773709	0.616063	0.685894	0.578134	0.714834	0.736997	0.370763	0.704557	0.571953	0.840974	0.505215	0.553602	0.395044	0.651308	0.000196234	CON-SEP	-0.252124	0.403951	0.656076	0.526293
cg02853063	chr5	96503402	-	RIOK2;RIOK2	NM_018343;NM_001159749	Body;Body	0.270159	0.194659	0.151814	0.3545	0.368033	0.132374	0.38633	0.438277	0.295434	0.248077	0.184445	0.615928	0.607113	0.307774	0.4267	0.754874	0.349723	0.54315	0.413088	0.579438	0.453986	0.329586	0.737211	0.493732	0.765425	0.296437	0.436922	0.234067	0.271867	3.86422e-05	CON-SEP	-0.252062	0.274918	0.526981	0.309823
cg03339817	chr2	128458281	-	SFT2D3	NM_032740	TSS1500	0.119782	0.0741976	0.0708069	0.119453	0.0784973	0.148461	0.114345	0.0899605	0.0775341	0.0997676	0.102885	0.640654	0.274944	0.174562	0.28316	0.718205	0.344088	0.273803	0.134807	0.303413	0.132665	0.136363	0.563022	0.2156	0.705387	0.221072	0.140826	0.136151	0.115996	2.4153e-07	CON-SEP	-0.25044	0.0996082	0.350048	0.153511
cg17965159	chr12	25246439	-	LRMP	NM_006152	Body	0.338022	0.344896	0.487367	0.288042	0.255398	0.14228	0.37343	0.610067	0.392037	0.349818	0.268055	0.811362	0.77745	0.451809	0.814801	0.8264	0.213085	0.566025	0.22002	0.640485	0.635407	0.480327	0.85614	0.378701	0.732467	0.252913	0.484917	0.526925	0.302562	0.000310398	CON-SEP	-0.250373	0.349946	0.60032	0.391829
cg17619619	chr5	90361979	-	ADGRV1;ADGRV1	NR_003149;NM_032119	Body;Body	0.188102	0.126702	0.148913	0.119878	0.302989	0.153703	0.129576	0.197873	0.189371	0.201014	0.167011	0.708211	0.356243	0.227146	0.274363	0.625137	0.377411	0.431193	0.308713	0.414878	0.500657	0.250689	0.458644	0.374787	0.643095	0.0994504	0.315031	0.167106	0.21792	1.35601e-07	CON-SEP	-0.250071	0.175012	0.425083	0.199877
cg03083216	chr5	82453147	+	XRCC4;XRCC4;XRCC4	NM_003401;NM_022406;NM_022550	Body;Body;Body	0.415458	0.449873	0.484437	0.285884	0.476916	0.533909	0.414471	0.478951	0.350972	0.294589	0.267527	0.878767	0.332798	0.585325	0.771499	0.703286	0.68867	0.706366	0.524824	0.818403	0.330453	0.592531	0.755705	0.667419	0.782663	0.68383	0.591246	0.644613	0.655368	8.35409e-06	CON-SEP	-0.247948	0.404817	0.652765	0.643764
cg11375638	chr17	67095769	-	MIR4524B;MIR4524A;ABCA6	NR_049834;NR_039750;NM_080284	Body;Body;Body	0.159043	0.116679	0.110657	0.135045	0.159848	0.168839	0.13836	0.113542	0.141429	0.142568	0.0919386	0.721585	0.226914	0.332492	0.392658	0.450953	0.252271	0.34608	0.261697	0.580706	0.144613	0.359653	0.525693	0.220912	0.533454	0.317091	0.289244	0.233312	0.197495	1.74265e-10	CON-SEP	-0.247761	0.134359	0.38212	0.259286
cg02902546	chr16	50136493	-	HEATR3	NM_182922	Body	0.112089	0.100169	0.282298	0.424013	0.471168	0.41732	0.35442	0.246994	0.170198	0.306847	0.195162	0.40736	0.383076	0.813823	0.271371	0.812201	0.361249	0.649727	0.554499	0.698811	0.319163	0.490009	0.21343	0.67655	0.730825	0.383514	0.613012	0.549285	0.199382	0.000341952	CON-SEP	-0.247231	0.280062	0.527292	0.436298
cg25119028	chr17	47910989	+				0.134314	0.089273	0.151102	0.095006	0.140578	0.131301	0.149843	0.124521	0.136512	0.159849	0.129167	0.538487	0.270915	0.188446	0.271059	0.56534	0.252458	0.429213	0.422916	0.446524	0.306605	0.130171	0.334845	0.402675	0.707573	0.199584	0.138932	0.106191	0.21632	1.79276e-08	CON-SEP	-0.245188	0.131042	0.37623	0.165257
cg14458725	chr2	143621423	+				0.0836331	0.121656	0.156203	0.0958218	0.167426	0.267246	0.239877	0.146258	0.163365	0.172383	0.153335	0.575823	0.241361	0.279505	0.395269	0.595184	0.235328	0.384073	0.368857	0.617596	0.179778	0.186538	0.530351	0.286634	0.72563	0.114819	0.283851	0.303104	0.220595	2.68396e-07	CON-SEP	-0.239483	0.160655	0.400138	0.230592
cg11819120	chr13	49130981	+				0.196433	0.134549	0.296082	0.0917537	0.205023	0.247331	0.13169	0.146089	0.263959	0.127531	0.101857	0.579478	0.271643	0.336093	0.330618	0.621802	0.312151	0.270913	0.418446	0.49441	0.371854	0.462811	0.613339	0.197051	0.537594	0.218409	0.314439	0.337928	0.2117	1.37063e-08	CON-SEP	-0.239014	0.176573	0.415586	0.270619
cg20286726	chr12	123600137	+				0.380168	0.209214	0.273513	0.182649	0.424351	0.383061	0.317534	0.322052	0.403851	0.245666	0.221715	0.583378	0.550543	0.371287	0.309239	0.84813	0.476792	0.615055	0.360271	0.658187	0.482137	0.343752	0.694414	0.570614	0.751409	0.386157	0.337471	0.307221	0.493147	5.24239e-05	CON-SEP	-0.238146	0.305797	0.543943	0.380999
cg19642177	chr6	74270821	-				0.324554	0.217441	0.168172	0.172417	0.240956	0.270712	0.214776	0.160151	0.157032	0.232247	0.166049	0.531936	0.638707	0.225652	0.343983	0.80124	0.289015	0.431566	0.228666	0.479641	0.258156	0.178296	0.736791	0.353375	0.790656	0.260252	0.244774	0.216872	0.206846	5.84152e-05	CON-SEP	-0.237801	0.211319	0.44912	0.232186
cg10379346	chr10	123355239	-	FGFR2;FGFR2;FGFR2;FGFR2;FGFR2;FGFR2;FGFR2;FGFR2	NM_001144915;NM_001144919;NM_001144917;NM_000141;NM_022970;NM_001144918;NM_001144916;NR_073009	5'UTR;5'UTR;5'UTR;5'UTR;5'UTR;5'UTR;TSS1500;Body	0.208503	0.40761	0.228305	0.287785	0.552344	0.300062	0.23447	0.506947	0.52165	0.277129	0.829816	0.275995	0.812693	0.760645	0.57636	0.583654	0.834866	0.85399	0.578585	0.813106	0.440344	0.264433	0.502351	0.820911	0.752423	0.464062	0.490689	0.467711	0.487442	0.00206452	CON-SEP	-0.237722	0.395875	0.633597	0.477476
cg13445788	chr3	117272413	-				0.219791	0.290707	0.414292	0.381453	0.432706	0.359591	0.351647	0.496554	0.24634	0.30348	0.352999	0.675026	0.445584	0.480062	0.53757	0.745168	0.586669	0.537195	0.567829	0.731517	0.472388	0.51698	0.52888	0.647113	0.753792	0.385325	0.551499	0.358848	0.397326	4.8698e-06	CON-SEP	-0.237595	0.34996	0.587555	0.42325
cg14040931	chr9	36249297	-	GNE;GNE	NM_005476;NM_001128227	Body;Body	0.277042	0.212994	0.18639	0.176185	0.277088	0.330367	0.232364	0.211734	0.299511	0.285637	0.13236	0.621374	0.395099	0.273007	0.332497	0.795745	0.477783	0.528026	0.241989	0.502942	0.329634	0.228682	0.655007	0.507652	0.76414	0.254967	0.425043	0.264974	0.291725	1.88725e-05	CON-SEP	-0.236922	0.238334	0.475255	0.309177
cg11249357	chr11	126184057	-	DCPS	NM_014026	Body	0.337196	0.166006	0.202915	0.242733	0.263434	0.229248	0.276864	0.251083	0.277167	0.332669	0.157337	0.748083	0.537914	0.31285	0.373495	0.628822	0.342467	0.506827	0.385683	0.509903	0.361648	0.298743	0.687205	0.378152	0.726806	0.276839	0.340521	0.253497	0.30095	7.56269e-07	CON-SEP	-0.236828	0.248787	0.485614	0.292952
cg14079463	chr6	127796989	-	C6orf174	NM_001012279	Body	0.338423	0.338816	0.770864	0.315843	0.430409	0.425962	0.366649	0.341835	0.48415	0.51117	0.55177	0.902045	0.785248	0.91457	0.896039	0.280621	0.867584	0.693874	0.664156	0.452101	0.663849	0.778114	0.377268	0.601879	0.633737	0.47733	0.564682	0.683657	0.559784	3.46942e-06	CON-SEP	-0.2361	0.443263	0.679363	0.571363
cg27404260	chr4	14311361	-				0.188463	0.206265	0.289921	0.271537	0.313663	0.249316	0.243826	0.189993	0.165257	0.17066	0.152393	0.5671	0.315778	0.39862	0.443244	0.671452	0.401912	0.447583	0.468045	0.576117	0.401735	0.254796	0.522699	0.365536	0.571833	0.484906	0.382195	0.396422	0.328913	3.46904e-08	CON-SEP	-0.235668	0.221936	0.457604	0.398109
cg27244972	chr21	47716529	+	C21orf57	NM_058181	Body	0.219361	0.225481	0.355209	0.675279	0.232359	0.623602	0.850536	0.534876	0.331359	0.792522	0.282145	0.567	0.678996	0.673592	0.25479	0.928458	0.752597	0.858679	0.790472	0.913135	0.873546	0.439627	0.721647	0.82559	0.536716	0.872954	0.235415	0.643049	0.422218	0.0179196	CON-SEP	-0.235358	0.465703	0.70106	0.543409
cg21357729	chr7	100514283	+				0.398534	0.238965	0.274519	0.282204	0.340419	0.50184	0.320764	0.323973	0.388876	0.347151	0.227583	0.694139	0.580006	0.353803	0.527178	0.881921	0.419417	0.611062	0.368235	0.657303	0.467655	0.303974	0.740618	0.515946	0.803198	0.396606	0.465925	0.370575	0.438003	0.000343699	CON-SEP	-0.234684	0.331348	0.566032	0.417777
cg25052156	chr10	123355454	+	FGFR2;FGFR2;FGFR2;FGFR2;FGFR2;FGFR2	NM_000141;NM_001144917;NM_022970;NM_001144918;NM_001144919;NM_001144915	5'UTR;5'UTR;5'UTR;5'UTR;5'UTR;5'UTR	0.452762	0.499545	0.560154	0.504106	0.683037	0.481179	0.486973	0.681767	0.691633	0.562754	0.921175	0.908404	0.919013	0.937316	0.700125	0.74246	0.914331	0.932602	0.732552	0.922955	0.880721	0.486147	0.660233	0.90217	0.922577	0.586505	0.768614	0.644949	0.618556	0.0023219	CON-SEP	-0.232639	0.59319	0.825829	0.654656
cg02157155	chr5	171627720	-	EFCAB9	NM_001171183	Body	0.323687	0.237611	0.195639	0.649114	0.257303	0.661738	0.219555	0.222151	0.201031	0.322572	0.216608	0.758304	0.60376	0.309043	0.420213	0.548334	0.643303	0.444881	0.29736	0.791957	0.64737	0.21791	0.777855	0.623149	0.633204	0.595467	0.28165	0.227367	0.350735	0.00164739	CON-SEP	-0.23237	0.318819	0.551189	0.363805
cg15537651	chr3	141056124	-	ZBTB38	NM_001080412	5'UTR	0.350407	0.302769	0.383631	0.254562	0.451039	0.413846	0.401022	0.362884	0.363776	0.328944	0.309566	0.745255	0.573252	0.366683	0.503741	0.839614	0.453859	0.566613	0.466906	0.676533	0.664203	0.4474	0.709721	0.479772	0.751507	0.475769	0.455018	0.38029	0.318745	7.15042e-05	CON-SEP	-0.232347	0.356586	0.588933	0.407455
cg06836480	chr2	169928251	-	DHRS9;DHRS9;DHRS9	NM_001142270;NM_005771;NM_199204	TSS1500;5'UTR;5'UTR	0.18136	0.33138	0.278229	0.260972	0.358975	0.301832	0.242157	0.253763	0.29349	0.181584	0.253351	0.818894	0.331987	0.541315	0.469063	0.645099	0.316583	0.494063	0.288566	0.625086	0.252827	0.558552	0.654046	0.328728	0.665206	0.511785	0.372813	0.280226	0.347214	8.42078e-08	CON-SEP	-0.232278	0.267009	0.499287	0.37801
cg27447140	chr1	172735804	-				0.0782452	0.0977946	0.107404	0.0806229	0.155033	0.110771	0.100524	0.082093	0.089119	0.158586	0.052633	0.475977	0.17413	0.207842	0.299413	0.670252	0.23967	0.339913	0.239999	0.422735	0.127479	0.127027	0.457325	0.249403	0.607795	0.144949	0.247298	0.198477	0.155511	9.55869e-09	CON-SEP	-0.230188	0.101166	0.331354	0.186559
cg23928417	chr21	16230107	-				0.252671	0.19892	0.279869	0.256345	0.374815	0.280764	0.378084	0.250231	0.294949	0.279882	0.299911	0.623823	0.433152	0.432667	0.532434	0.750218	0.388235	0.55941	0.355849	0.678803	0.315093	0.3224	0.645521	0.375957	0.791059	0.353643	0.521977	0.322334	0.327784	6.75507e-06	CON-SEP	-0.228576	0.28604	0.514616	0.381435
cg25004840	chr2	235330993	-				0.216179	0.138026	0.227394	0.352051	0.233395	0.446354	0.370365	0.35589	0.339546	0.286862	0.183322	0.500208	0.505036	0.539204	0.575762	0.640637	0.506387	0.565987	0.429601	0.422404	0.490825	0.364175	0.542169	0.405313	0.719158	0.307243	0.478044	0.465975	0.318963	3.55263e-06	CON-SEP	-0.228468	0.286308	0.514776	0.392556
cg12598169	chr1	94169443	+	BCAR3	NM_001261408	5'UTR	0.353633	0.314962	0.405081	0.315373	0.439389	0.553147	0.423657	0.384832	0.437631	0.374537	0.363787	0.788931	0.468495	0.548854	0.541277	0.796089	0.569707	0.620541	0.573421	0.727603	0.596703	0.449554	0.710441	0.540929	0.820465	0.493698	0.547567	0.454157	0.420004	3.68707e-05	CON-SEP	-0.228303	0.396912	0.625215	0.478856
cg03963853	chr16	4732369	-	MGRN1;MGRN1;MGRN1;MGRN1	NM_015246;NM_001142291;NM_001142290;NM_001142289	Body;Body;Body;Body	0.219114	0.220415	0.147369	0.169715	0.144965	0.22781	0.263633	0.127786	0.158743	0.228533	0.185628	0.826644	0.42795	0.325141	0.277599	0.662368	0.226073	0.389161	0.266508	0.425109	0.262443	0.215453	0.64559	0.233477	0.664328	0.342268	0.222087	0.15327	0.299489	8.65899e-07	CON-SEP	-0.227366	0.190337	0.417703	0.254279
cg23755933	chr12	133349383	+	GOLGA3	NM_005895	3'UTR	0.25508	0.320044	0.326225	0.412528	0.553069	0.466391	0.397718	0.470437	0.394715	0.560352	0.306639	0.900418	0.612957	0.402947	0.690581	0.806582	0.579096	0.620928	0.432529	0.742432	0.509705	0.256699	0.869764	0.576032	0.860955	0.471333	0.392406	0.396794	0.556421	0.000523457	CON-SEP	-0.227228	0.405745	0.632973	0.454239
cg12559471	chr4	58021530	+				0.245461	0.145587	0.199497	0.134191	0.199998	0.188014	0.333735	0.254933	0.344392	0.217326	0.205795	0.499558	0.292298	0.673447	0.351261	0.598614	0.292467	0.370876	0.272492	0.755538	0.485368	0.196649	0.573744	0.380509	0.570878	0.269173	0.39934	0.213099	0.280653	1.1391e-07	CON-SEP	-0.22653	0.224448	0.450978	0.290566
cg26841655	chr1	113525976	+				0.337608	0.272545	0.277744	0.264679	0.31377	0.310415	0.27591	0.279551	0.321575	0.281339	0.236321	0.603032	0.409446	0.43969	0.437953	0.691827	0.417137	0.50589	0.470773	0.609083	0.393921	0.372459	0.590542	0.536438	0.723519	0.392496	0.383401	0.295495	0.334242	6.61391e-08	CON-SEP	-0.226094	0.288314	0.514408	0.351409
cg27060893	chr19	40845275	+	C19orf47;C19orf47;C19orf47	NR_046202;NM_001256441;NM_001256440	Body;Body;Body	0.182512	0.130714	0.089385	0.150246	0.163351	0.247766	0.189258	0.218923	0.153292	0.228511	0.0993107	0.594646	0.537795	0.145002	0.296909	0.716249	0.297615	0.402884	0.220851	0.356817	0.324924	0.161766	0.559258	0.270918	0.633786	0.158466	0.203497	0.514058	0.187226	1.81883e-05	CON-SEP	-0.225765	0.168479	0.394244	0.265812
cg16937047	chr6	139592422	-	TXLNB	NM_153235	Body	0.305494	0.217933	0.166952	0.222155	0.334598	0.283486	0.263127	0.161335	0.356813	0.216563	0.174496	0.604205	0.331135	0.384641	0.306933	0.694291	0.493918	0.553143	0.282927	0.514298	0.498475	0.210874	0.553624	0.473637	0.666864	0.315484	0.312663	0.374084	0.283693	6.19391e-06	CON-SEP	-0.223489	0.245723	0.469212	0.321481
cg03580198	chr6	166615886	-				0.40547	0.224348	0.222109	0.523012	0.408992	0.361189	0.367423	0.366696	0.476918	0.364482	0.285684	0.828125	0.65465	0.353949	0.571241	0.845247	0.356606	0.550528	0.485267	0.542464	0.4979	0.426507	0.830494	0.465989	0.813726	0.406718	0.617308	0.358396	0.255899	0.00188926	CON-SEP	-0.223124	0.364211	0.587335	0.40958
cg25592685	chr10	126375711	+	FAM53B	NM_014661	Body	0.116766	0.0789702	0.0632146	0.0848985	0.0949575	0.080114	0.0779016	0.0824222	0.0926045	0.10907	0.0594399	0.54414	0.350071	0.145504	0.216644	0.583705	0.179594	0.334311	0.100943	0.359869	0.101409	0.0741785	0.526855	0.227219	0.572799	0.153312	0.237955	0.117969	0.113946	4.36815e-08	CON-SEP	-0.222887	0.0854872	0.308374	0.155795
cg15871206	chr2	239009118	-	ESPNL	NM_194312	1stExon	0.435223	0.202915	0.437327	0.264429	0.392344	0.230528	0.302372	0.230612	0.31203	0.198328	0.284437	0.764836	0.438463	0.662013	0.442024	0.524118	0.623437	0.428772	0.374818	0.448982	0.529898	0.574987	0.581838	0.2857	0.625632	0.585414	0.397021	0.307351	0.398246	7.70397e-08	CON-SEP	-0.222682	0.29914	0.521823	0.422008
cg09245319	chr2	227049703	-				0.525665	0.482006	0.518057	0.513528	0.688671	0.678012	0.455288	0.589905	0.480487	0.550612	0.45379	0.840914	0.784277	0.593103	0.676087	0.880219	0.751454	0.730418	0.700511	0.88056	0.749976	0.687497	0.870738	0.652713	0.870239	0.66973	0.681643	0.628657	0.508416	0.00223605	CON-SEP	-0.222412	0.539638	0.762051	0.622111
cg19010566	chr20	23062796	-	CD93	NM_012072	3'UTR	0.282225	0.179067	0.223488	0.194938	0.272191	0.406467	0.251669	0.281627	0.234684	0.255961	0.172939	0.638187	0.391592	0.309378	0.409594	0.621639	0.307653	0.467325	0.496476	0.59228	0.328823	0.200381	0.610262	0.549041	0.677237	0.371739	0.321306	0.220799	0.407149	1.79798e-06	CON-SEP	-0.220942	0.250478	0.471419	0.330248
cg16766036	chr13	114800309	-	RASA3	NM_007368	Body	0.332895	0.219606	0.29573	0.359515	0.37982	0.418877	0.325013	0.349944	0.327149	0.330476	0.217584	0.85467	0.417166	0.498067	0.488585	0.759364	0.461156	0.562163	0.350558	0.461975	0.424166	0.298088	0.737037	0.486812	0.812221	0.433115	0.540613	0.287503	0.395652	6.4245e-05	CON-SEP	-0.220388	0.323328	0.543716	0.414221
cg02931225	chr4	96446177	-	UNC5C	NM_003728	Body	0.811095	0.759231	0.197572	0.16083	0.51709	0.529049	0.59527	0.612198	0.193094	0.759852	0.16184	0.678694	0.548205	0.579156	0.592551	0.647099	0.634739	0.87721	0.828146	0.764644	0.665538	0.730023	0.781309	0.753868	0.738335	0.536226	0.620469	0.723374	0.16152	0.00570811	CON-SEP	-0.219837	0.481557	0.701394	0.510397
cg00598125	chr6	32555411	+	HLA-DRB1	NM_002124	Body	0.574333	0.0425189	0.0556223	0.0421594	0.0623253	0.0494772	0.13495	0.0610953	0.181586	0.0593546	0.39285	0.501457	0.0520259	0.26916	0.1012	0.364141	0.549119	0.385867	0.716314	0.607432	0.485214	0.170088	0.104532	0.631561	0.24123	0.0879063	0.479255	0.11853	0.0439663	0.00024872	CON-SEP	-0.219383	0.15057	0.369953	0.182414
cg02026141	chr10	23492470	+				0.121124	0.319189	0.258748	0.180548	0.149391	0.384086	0.0791607	0.159048	0.169081	0.294083	0.241977	0.411226	0.527084	0.484902	0.812813	0.457122	0.287421	0.745962	0.323079	0.355032	0.484708	0.385518	0.101713	0.193285	0.499207	0.0954555	0.410806	0.356114	0.745396	6.29473e-05	CON-SEP	-0.219284	0.214221	0.433505	0.401943
cg23059730	chr2	60710812	+	BCL11A;BCL11A;BCL11A	NM_022893;NM_138559;NM_018014	Body;Body;Body	0.267824	0.200176	0.163696	0.161932	0.234269	0.361503	0.268669	0.148161	0.173633	0.25084	0.191603	0.699257	0.394609	0.45459	0.341964	0.593429	0.388355	0.281516	0.475306	0.410135	0.381326	0.257549	0.461327	0.323295	0.687356	0.386582	0.253832	0.27967	0.246492	1.35423e-07	CON-SEP	-0.219077	0.22021	0.439287	0.291644
cg26562691	chr16	23850404	+	PRKCB;PRKCB	NM_002738;NM_212535	Body;Body	0.404956	0.48842	0.463993	0.478957	0.444965	0.405129	0.39214	0.541635	0.467374	0.477933	0.285475	0.727022	0.731546	0.473769	0.543317	0.823008	0.634379	0.729421	0.477688	0.797313	0.666083	0.363674	0.813667	0.638468	0.819234	0.517615	0.627363	0.451798	0.594702	0.000772971	CON-SEP	-0.218901	0.440998	0.659899	0.547869
cg08262559	chr2	217622473	-				0.315696	0.210916	0.254849	0.222798	0.32506	0.302834	0.308507	0.315834	0.234032	0.274775	0.190301	0.644419	0.42541	0.38042	0.410504	0.66979	0.393292	0.544945	0.363913	0.499459	0.573831	0.297219	0.562376	0.409738	0.646171	0.266269	0.38595	0.357644	0.299297	5.6176e-07	CON-SEP	-0.218558	0.268691	0.487249	0.32729
cg03396047	chr3	188118309	-	LPP;LPP;LPP	NM_001167672;NM_005578;NM_001167671	5'UTR;5'UTR;5'UTR	0.409768	0.434388	0.395773	0.357971	0.438726	0.551058	0.405073	0.498626	0.489675	0.537868	0.405884	0.794674	0.666755	0.578947	0.585874	0.839296	0.52084	0.720023	0.647253	0.60183	0.588426	0.537179	0.798427	0.620187	0.808543	0.45326	0.545546	0.470735	0.411661	0.000135151	CON-SEP	-0.217165	0.44771	0.664875	0.4703
cg25527951	chr1	27763345	+	WASF2;WASF2	NM_001201404;NM_006990	5'UTR;5'UTR	0.263363	0.299567	0.243105	0.244327	0.232525	0.357067	0.266093	0.208986	0.302148	0.494528	0.178057	0.725904	0.329672	0.344992	0.549544	0.591234	0.395806	0.530314	0.572547	0.569819	0.305872	0.404329	0.555387	0.431602	0.657504	0.411026	0.305708	0.303452	0.364146	2.50567e-07	CON-SEP	-0.216578	0.280888	0.497466	0.346083
cg16689133	chr5	56303351	+				0.219679	0.157568	0.135511	0.13261	0.214581	0.235377	0.230208	0.173727	0.19911	0.21889	0.118829	0.656991	0.34651	0.266382	0.314216	0.695969	0.339823	0.40635	0.246509	0.351268	0.271951	0.242396	0.539882	0.284604	0.651235	0.225193	0.382587	0.244513	0.190254	3.18832e-07	CON-SEP	-0.215907	0.185099	0.401006	0.260637
cg05692960	chr3	8533441	+	LMCD1-AS1	NR_033378	Body	0.394548	0.297185	0.267039	0.17587	0.39503	0.378075	0.34811	0.289401	0.385303	0.358138	0.150691	0.548991	0.400448	0.506223	0.486429	0.765185	0.423888	0.54875	0.40365	0.601796	0.451215	0.462919	0.639947	0.427961	0.730645	0.431907	0.514498	0.385829	0.30037	2.04191e-06	CON-SEP	-0.21576	0.312672	0.528432	0.408151
cg26996145	chr1	94169435	+	BCAR3	NM_001261408	5'UTR	0.13083	0.167807	0.217525	0.15812	0.215543	0.364586	0.290693	0.193771	0.202158	0.209129	0.190074	0.608155	0.325967	0.395587	0.343976	0.624611	0.397197	0.463401	0.343578	0.499219	0.28907	0.237253	0.488409	0.333268	0.635116	0.321767	0.482556	0.229956	0.295348	3.10532e-08	CON-SEP	-0.214738	0.212749	0.427486	0.332407
cg07539709	chr17	80545454	-	FOXK2	NM_004514	Body	0.312865	0.247729	0.283611	0.303474	0.533494	0.300302	0.233835	0.269279	0.275458	0.260169	0.20624	0.816623	0.671375	0.390167	0.427482	0.599147	0.314768	0.393003	0.473042	0.507629	0.43014	0.352871	0.650155	0.28712	0.792876	0.524862	0.393175	0.309898	0.272548	1.85977e-05	CON-SEP	-0.214286	0.293314	0.5076	0.375121
cg15519318	chr12	9662651	+				0.337188	0.358008	0.882248	0.928396	0.353313	0.92429	0.445897	0.375372	0.354216	0.378582	0.888773	0.91566	0.910731	0.905891	0.399265	0.881492	0.366546	0.916133	0.876185	0.874832	0.856647	0.842935	0.890897	0.873703	0.41043	0.347135	0.366161	0.900648	0.892346	0.0340281	CON-SEP	-0.214071	0.566026	0.780096	0.626572
cg23560388	chr6	155542639	-	TIAM2;TIAM2	NM_012454;NM_001010927	Body;5'UTR	0.487067	0.420765	0.519325	0.386499	0.483831	0.616326	0.480105	0.458005	0.46425	0.455554	0.518795	0.810277	0.751206	0.663052	0.615064	0.753167	0.53107	0.67402	0.636087	0.760204	0.709598	0.609089	0.80546	0.627179	0.783725	0.523546	0.544997	0.497671	0.530037	1.51e-05	CON-SEP	-0.213986	0.480956	0.694943	0.524063
cg03149343	chr12	65138750	+	GNS	NM_002076	Body	0.231117	0.281322	0.310966	0.211913	0.400943	0.416768	0.305073	0.268223	0.37293	0.258831	0.378157	0.84175	0.359255	0.536096	0.585248	0.653438	0.438089	0.501044	0.446355	0.682501	0.227798	0.285938	0.570183	0.651961	0.576903	0.604306	0.376184	0.619907	0.509571	2.91528e-06	CON-SEP	-0.213083	0.312386	0.525469	0.527492
cg20154206	chr2	128458240	-	SFT2D3	NM_032740	TSS1500	0.138606	0.0964669	0.103751	0.137294	0.0990542	0.199828	0.148639	0.0981413	0.12312	0.136168	0.135395	0.55724	0.272367	0.191797	0.307893	0.677577	0.285879	0.301181	0.223118	0.299006	0.161232	0.151724	0.521136	0.259155	0.573452	0.212788	0.155969	0.174052	0.141679	9.94285e-08	CON-SEP	-0.212856	0.128769	0.341625	0.171122
cg25319231	chr5	158857966	+				0.134632	0.123465	0.166228	0.0764047	0.158911	0.17637	0.186836	0.135738	0.120577	0.211629	0.0822788	0.389147	0.370251	0.190553	0.357089	0.631192	0.352881	0.350859	0.23733	0.372985	0.205814	0.121925	0.573951	0.214883	0.612923	0.216164	0.261242	0.262848	0.150577	9.47321e-08	CON-SEP	-0.212835	0.143006	0.355842	0.222708
cg25607621	chr10	26818182	-	APBB1IP	NM_019043	Body	0.252253	0.292497	0.196828	0.216332	0.244928	0.244736	0.253595	0.20867	0.501938	0.230873	0.202733	0.582141	0.797392	0.377841	0.408057	0.572265	0.303998	0.508339	0.345884	0.479267	0.264681	0.238064	0.544328	0.392881	0.78452	0.512788	0.354103	0.24248	0.568888	3.86665e-06	CON-SEP	-0.212733	0.258671	0.471404	0.419565
cg07044115	chr10	123100181	-				0.274635	0.417978	0.250146	0.377974	0.64325	0.387668	0.43196	0.570349	0.606454	0.301302	0.845524	0.584115	0.835391	0.744312	0.631393	0.641836	0.82456	0.818056	0.609548	0.850904	0.537319	0.315724	0.60614	0.814343	0.659838	0.744207	0.556318	0.547706	0.614859	0.00231675	CON-SEP	-0.212382	0.464295	0.676677	0.615772
cg25761791	chr19	3165800	-				0.224899	0.275994	0.225924	0.29708	0.238553	0.3117	0.291008	0.303578	0.29287	0.121971	0.35015	0.798732	0.401887	0.388992	0.495742	0.564164	0.181958	0.396109	0.559115	0.426213	0.326681	0.487136	0.761903	0.334107	0.568659	0.399612	0.232391	0.361121	0.391058	1.60124e-05	CON-SEP	-0.211254	0.266703	0.477957	0.346045
cg06988336	chr16	89922397	+	SPIRE2	NM_032451	Body	0.295035	0.203337	0.144378	0.196024	0.277376	0.241554	0.225764	0.240667	0.18877	0.174416	0.167478	0.668026	0.470393	0.304647	0.398036	0.685708	0.255014	0.419311	0.238485	0.367391	0.330879	0.276347	0.6397	0.220705	0.675278	0.287324	0.39958	0.246481	0.248603	3.51023e-06	CON-SEP	-0.210922	0.214073	0.424994	0.295497
cg26953469	chr10	31872296	-				0.359575	0.259992	0.247006	0.161705	0.268046	0.344453	0.205821	0.240665	0.322408	0.165657	0.154242	0.651536	0.29737	0.448126	0.432529	0.529536	0.399857	0.404334	0.436452	0.541233	0.348646	0.400223	0.430964	0.414064	0.683568	0.414914	0.35433	0.371735	0.431992	1.21095e-08	CON-SEP	-0.210317	0.248143	0.45846	0.393243
cg20894963	chr12	9885564	-	CLECL1	NM_172004	1stExon	0.422264	0.358651	0.390371	0.39471	0.397017	0.622374	0.219677	0.234457	0.195448	0.688387	0.289886	0.772921	0.492303	0.617226	0.741441	0.636298	0.50488	0.807992	0.726494	0.660564	0.218282	0.360648	0.613146	0.445534	0.70589	0.506073	0.717981	0.477057	0.687979	0.00018762	CON-SEP	-0.210094	0.383022	0.593116	0.597273
cg22629417	chr7	28337610	-	CREB5	NM_182899	TSS1500	0.361804	0.375953	0.389148	0.333283	0.406095	0.297019	0.357734	0.43306	0.369137	0.444665	0.26284	0.774796	0.454924	0.420057	0.57607	0.766956	0.517534	0.605302	0.522908	0.646598	0.487779	0.302112	0.687805	0.531458	0.764571	0.508932	0.508899	0.467121	0.41237	4.27751e-05	CON-SEP	-0.209203	0.366431	0.575634	0.474331
cg07033722	chr1	40539032	-	PPT1;PPT1	NM_001142604;NM_000310	3'UTR;3'UTR	0.379116	0.353409	0.395407	0.17761	0.414133	0.240166	0.182432	0.15375	0.142299	0.159315	0.146079	0.781773	0.782921	0.318045	0.455581	0.384491	0.289112	0.304116	0.318949	0.492734	0.293998	0.58213	0.628417	0.159925	0.624726	0.38162	0.340464	0.516728	0.251126	4.9293e-06	CON-SEP	-0.208923	0.249429	0.458351	0.372485
cg10832239	chr14	106183770	-				0.292621	0.904035	0.279837	0.927463	0.306612	0.2915	0.366653	0.917906	0.293196	0.32904	0.891071	0.904085	0.906493	0.895036	0.314592	0.895996	0.923513	0.335937	0.910759	0.338016	0.898335	0.875317	0.319022	0.90633	0.879352	0.357848	0.306118	0.358601	0.870862	0.0308838	CON-SEP	-0.208647	0.527267	0.735913	0.473357
cg02568977	chr7	36320660	-	EEPD1	NM_030636	Body	0.117349	0.059822	0.0950547	0.0549469	0.11525	0.157933	0.106631	0.0972711	0.0894761	0.0880281	0.0738629	0.621778	0.293724	0.28812	0.254795	0.409296	0.239656	0.351844	0.199004	0.342814	0.131403	0.0777343	0.248293	0.354614	0.443573	0.354145	0.201934	0.194284	0.176123	1.29101e-10	CON-SEP	-0.208081	0.0959658	0.304046	0.231622
cg15146462	chr11	86142587	-				0.710315	0.63325	0.596357	0.595657	0.357951	0.662127	0.476818	0.523552	0.834624	0.603094	0.403614	0.787942	0.857059	0.923616	0.902497	0.863115	0.895968	0.888951	0.648307	0.363386	0.816192	0.868018	0.870506	0.606694	0.761774	0.860895	0.464662	0.778705	0.717839	0.00464053	CON-SEP	-0.207995	0.581578	0.789573	0.705525
cg07600693	chr2	173788352	-	RAPGEF4;RAPGEF4;RAPGEF4;RAPGEF4	NM_007023;NM_001100397;NM_001282900;NM_001282899	Body;Body;Body;Body	0.109261	0.0935507	0.0607562	0.0728204	0.195503	0.116677	0.13983	0.0779763	0.090124	0.122864	0.0992068	0.409209	0.341547	0.104174	0.252108	0.57908	0.0639857	0.360934	0.299922	0.330011	0.229757	0.17867	0.499136	0.132233	0.624781	0.0833553	0.231692	0.111096	0.080842	1.14315e-06	CON-SEP	-0.207539	0.107143	0.314682	0.126746
cg27008027	chr22	23774100	-				0.452764	0.554773	0.446197	0.456396	0.928462	0.599663	0.557162	0.560843	0.408625	0.490244	0.467462	0.927462	0.935022	0.915953	0.430136	0.934165	0.553365	0.457308	0.556749	0.932709	0.467901	0.934112	0.573741	0.915353	0.907785	0.571061	0.527207	0.443219	0.923768	0.00125519	CON-SEP	-0.207423	0.538417	0.74584	0.616314
cg10641613	chr4	3387994	-	RGS12;RGS12;RGS12	NM_002926;NM_198229;NM_198227	Body;Body;Body	0.668363	0.29107	0.536135	0.594762	0.379824	0.302645	0.483173	0.465114	0.499417	0.53842	0.527031	0.870572	0.696174	0.60026	0.776339	0.786476	0.63903	0.687431	0.640598	0.781622	0.239278	0.613501	0.7138	0.734757	0.834939	0.492892	0.62354	0.749693	0.634478	0.00108455	CON-SEP	-0.206229	0.480541	0.68677	0.625151
cg01274907	chr5	140568075	-	PCDHB9	NM_019119	1stExon	0.446973	0.444241	0.217733	0.287028	0.362133	0.310682	0.391973	0.470447	0.312217	0.411928	0.445989	0.901786	0.362624	0.932813	0.901739	0.393456	0.298145	0.450636	0.449685	0.529616	0.609229	0.359511	0.729923	0.298391	0.880637	0.189062	0.521416	0.277697	0.698888	0.000148121	CON-SEP	-0.205593	0.37285	0.578442	0.421766
cg03635532	chr19	40376883	-	FCGBP	NM_003890	Body	0.403241	0.949836	0.419977	0.95696	0.926591	0.433565	0.404096	0.409525	0.38725	0.914519	0.890444	0.946138	0.943975	0.9509	0.455902	0.906596	0.953768	0.951032	0.402147	0.943804	0.875345	0.906975	0.861155	0.909147	0.891858	0.891616	0.262889	0.243655	0.891738	0.0234157	CON-SEP	-0.204819	0.645091	0.84991	0.572475
cg01126481	chr6	45508422	+	RUNX2;RUNX2;RUNX2	NM_001015051;NM_001024630;NM_001278478	Body;Body;Body	0.219063	0.163067	0.18363	0.171407	0.322976	0.269824	0.258966	0.27515	0.207395	0.299118	0.154866	0.598863	0.382579	0.267893	0.382552	0.615959	0.355528	0.473112	0.386141	0.441904	0.361005	0.243047	0.501098	0.389852	0.681341	0.280981	0.249726	0.272747	0.273911	2.03062e-07	CON-SEP	-0.204761	0.229588	0.434348	0.269341
cg15706781	chr12	1336248	-	ERC1;ERC1;ERC1;ERC1;ERC1;ERC1	NR_027946;NR_027948;NR_027949;NM_178039;NM_178040;NM_001301248	Body;Body;Body;Body;Body;Body	0.456474	0.239192	0.398366	0.301012	0.28274	0.342558	0.25113	0.308899	0.372668	0.337723	0.317763	0.786054	0.406891	0.535868	0.515411	0.532578	0.524784	0.454317	0.472315	0.532244	0.563774	0.415347	0.517941	0.522454	0.673963	0.360645	0.31913	0.40508	0.370478	1.8816e-07	CON-SEP	-0.204377	0.328048	0.532424	0.363833
cg08010094	chr2	139539001	+	NXPH2	NM_007226	TSS1500	0.494986	0.724128	0.762857	0.487329	0.524264	0.404083	0.451336	0.489444	0.567311	0.482719	0.227547	0.897112	0.490413	0.916794	0.450886	0.519082	0.566815	0.838462	0.805635	0.862008	0.572845	0.821602	0.798534	0.750817	0.717552	0.565345	0.57544	0.843975	0.738162	8.31903e-05	CON-SEP	-0.204351	0.510546	0.714897	0.680731
cg05452432	chr12	73067770	+				0.31675	0.144941	0.253356	0.257088	0.360853	0.210628	0.263241	0.235878	0.314434	0.248863	0.258633	0.445564	0.481954	0.296097	0.438228	0.532316	0.566607	0.6142	0.513487	0.474676	0.321088	0.225577	0.351326	0.548802	0.693145	0.358397	0.410973	0.260384	0.432657	3.12869e-06	CON-SEP	-0.204081	0.260424	0.464505	0.365603
cg20918393	chr20	19867136	+				0.321119	0.177744	0.2038	0.20647	0.330095	0.232394	0.260451	0.234518	0.185982	0.19039	0.27299	0.783674	0.385513	0.382802	0.39249	0.613374	0.292587	0.415997	0.297353	0.506544	0.270455	0.170133	0.647951	0.348429	0.667402	0.422875	0.2408	0.336674	0.338728	3.99293e-06	CON-SEP	-0.203236	0.237814	0.44105	0.334769
cg23607975	chr6	11386826	+				0.148257	0.116169	0.156289	0.107859	0.150234	0.15373	0.146667	0.148691	0.246758	0.188716	0.0990113	0.552371	0.347058	0.219375	0.235029	0.632006	0.262417	0.337706	0.121996	0.354595	0.294202	0.181252	0.502684	0.248719	0.670296	0.179754	0.261778	0.144404	0.123608	1.64776e-07	CON-SEP	-0.203139	0.151125	0.354265	0.177386
cg23118561	chr13	51565237	+				0.643612	0.531976	0.586143	0.550146	0.453195	0.324176	0.346652	0.557136	0.448114	0.455873	0.407138	0.846209	0.379993	0.497172	0.907834	0.923666	0.677175	0.931757	0.640914	0.929814	0.595173	0.911677	0.465532	0.36522	0.519116	0.912184	0.924079	0.91966	0.42889	0.00818757	CON-SEP	-0.202893	0.482196	0.685089	0.796203
cg23468312	chr8	130426887	-	CCDC26;CCDC26;CCDC26;CCDC26	NR_130918;NR_130919;NR_130920;NR_130917	Body;Body;Body;Body	0.292981	0.4063	0.487591	0.557767	0.571141	0.175857	0.398898	0.617486	0.389893	0.486108	0.608109	0.616372	0.558286	0.717606	0.771174	0.710464	0.582167	0.86315	0.554255	0.735762	0.467869	0.488824	0.815544	0.732485	0.579237	0.539314	0.466293	0.221162	0.722211	0.000467843	CON-SEP	-0.202827	0.45383	0.656657	0.487245
cg13313836	chr15	60687284	-	ANXA2;ANXA2;ANXA2;ANXA2	NM_001136015;NM_004039;NM_001002858;NM_001002857	5'UTR;5'UTR;Body;5'UTR	0.432721	0.229549	0.315238	0.212783	0.122666	0.216224	0.140006	0.233578	0.127752	0.31292	0.156328	0.51995	0.446118	0.490101	0.320845	0.637636	0.292102	0.50337	0.321793	0.468904	0.219021	0.294631	0.556987	0.365096	0.580177	0.344681	0.337972	0.335973	0.2676	2.15231e-07	CON-SEP	-0.202515	0.227251	0.429767	0.321557
cg17358215	chr9	3500328	+	RFX3;RFX3	NM_001282116;NM_134428	5'UTR;5'UTR	0.419293	0.352796	0.344832	0.306253	0.309813	0.266602	0.40101	0.311309	0.291578	0.220614	0.338765	0.748087	0.731572	0.412962	0.510551	0.636407	0.3526	0.607932	0.270858	0.441139	0.365634	0.411224	0.692748	0.505371	0.681524	0.362248	0.498963	0.360118	0.349784	1.69305e-05	CON-SEP	-0.202432	0.323897	0.526329	0.392778
cg00018572	chr13	77386497	+				0.339845	0.473393	0.304535	0.306661	0.477345	0.497091	0.582902	0.474848	0.487031	0.474657	0.522415	0.648529	0.583671	0.488003	0.655898	0.87105	0.720504	0.710784	0.682175	0.748564	0.572162	0.423393	0.809165	0.560635	0.647698	0.682442	0.719616	0.303402	0.488849	0.00126609	CON-SEP	-0.202431	0.449157	0.651588	0.548577
cg07505901	chr2	170627447	-				0.512902	0.323746	0.185211	0.266904	0.38816	0.294839	0.381091	0.29849	0.371907	0.268774	0.392173	0.811244	0.613074	0.316367	0.460589	0.855604	0.30895	0.450204	0.338048	0.631588	0.485427	0.311377	0.760655	0.377418	0.800146	0.369922	0.488224	0.351468	0.287923	0.00118478	CON-SEP	-0.202265	0.334927	0.537192	0.374384
cg05847140	chr1	180384818	+	ACBD6	NM_032360	Body	0.661342	0.39832	0.444072	0.672535	0.362863	0.525814	0.536922	0.229898	0.680971	0.391094	0.332904	0.846692	0.518801	0.493188	0.810213	0.568297	0.518454	0.717453	0.800605	0.802545	0.63716	0.512821	0.764524	0.751637	0.744818	0.707545	0.472481	0.749282	0.56438	0.00887488	CON-SEP	-0.201591	0.476067	0.677658	0.623422
cg17413460	chr12	96367302	-	HAL	NM_002108	3'UTR	0.187176	0.190708	0.229089	0.184907	0.170862	0.191642	0.220863	0.158082	0.262657	0.209628	0.131905	0.450894	0.379788	0.201856	0.338509	0.652152	0.364504	0.469863	0.225479	0.344533	0.342229	0.185713	0.606094	0.329139	0.651776	0.20425	0.244544	0.19653	0.253235	1.16569e-06	CON-SEP	-0.201575	0.19432	0.395895	0.22464
cg05736869	chr3	194500943	-	LOC100507391	NR_037891	Body	0.302797	0.269082	0.317072	0.288341	0.254408	0.280281	0.508185	0.252731	0.280829	0.617069	0.244424	0.58604	0.314096	0.515716	0.8243	0.605004	0.198393	0.809623	0.493327	0.464796	0.656462	0.42813	0.729249	0.274282	0.514476	0.427851	0.365846	0.141276	0.365837	0.000184476	CON-SEP	-0.200908	0.328656	0.529564	0.325203
cg12352550	chr11	55426362	+				0.754573	0.615658	0.845553	0.352739	0.324642	0.375368	0.627719	0.48833	0.605138	0.383049	0.410729	0.82858	0.643766	0.816186	0.851711	0.823726	0.790412	0.386919	0.730889	0.773054	0.801648	0.776001	0.469012	0.642023	0.838111	0.717478	0.77012	0.596296	0.783076	0.00205263	CON-SEP	-0.200802	0.525772	0.726574	0.716742
cg21650866	chr8	142297256	+				0.23312	0.21723	0.162789	0.232301	0.298849	0.205611	0.232263	0.274044	0.321201	0.216558	0.223963	0.74131	0.417282	0.35713	0.412018	0.493445	0.269212	0.357902	0.366895	0.491244	0.266534	0.331098	0.618133	0.480296	0.532631	0.369489	0.30105	0.253008	0.209117	1.94999e-08	CON-SEP	-0.20023	0.237994	0.438224	0.283166
cg03722295	chr19	10519375	+				0.101051	0.185222	0.241344	0.177762	0.27044	0.327622	0.32073	0.252552	0.22339	0.229173	0.239552	0.680438	0.361649	0.236547	0.323881	0.644195	0.34206	0.383375	0.321912	0.67837	0.372224	0.166578	0.605969	0.338549	0.615	0.357501	0.343904	0.231245	0.292074	3.8137e-06	CON-SEP	-0.200094	0.233531	0.433625	0.306181
cg24033633	chr3	57945695	-				0.323613	0.0897394	0.0819708	0.432989	0.0704677	0.376969	0.094324	0.411658	0.76199	0.244288	0.285594	0.581793	0.849041	0.544572	0.388987	0.0998127	0.63312	0.378318	0.430417	0.46877	0.22833	0.734992	0.0514788	0.669429	0.779159	0.353923	0.34935	0.252256	0.46667	0.000571039	CON-SEP	-0.199935	0.288509	0.488444	0.35555
cg15603096	chr8	28961450	+	KIF13B	NM_015254	Body	0.433528	0.277129	0.295188	0.299918	0.336917	0.358485	0.418	0.324235	0.297406	0.320173	0.320644	0.768125	0.675252	0.387884	0.441602	0.773199	0.291754	0.46254	0.355837	0.554868	0.393961	0.434329	0.775878	0.397491	0.768982	0.320605	0.464779	0.34794	0.30171	0.000157192	CON-SEP	-0.199714	0.334693	0.534407	0.358759
cg00323915	chr7	150264987	-	GIMAP4	NM_018326	5'UTR	0.48992	0.623088	0.672233	0.588425	0.613863	0.629539	0.525966	0.558347	0.584529	0.710918	0.442712	0.887388	0.776568	0.726848	0.792103	0.889091	0.541302	0.795972	0.873169	0.910259	0.572342	0.7415	0.864735	0.789466	0.829854	0.608325	0.746809	0.797235	0.7371	0.00181743	CON-SEP	-0.19963	0.585413	0.785043	0.722367
cg03353742	chr18	53132345	+	TCF4;TCF4;TCF4;TCF4;TCF4;TCF4;TCF4;TCF4	NM_001243231;NM_001306207;NM_001243227;NM_001243228;NM_001083962;NM_003199;NM_001243230;NM_001243226	Body;Body;Body;Body;Body;Body;Body;Body	0.220593	0.161373	0.283337	0.23	0.258886	0.210468	0.144068	0.196583	0.255219	0.267367	0.19194	0.648663	0.326318	0.272712	0.292482	0.671632	0.354968	0.398608	0.357243	0.410516	0.348087	0.25138	0.516394	0.369137	0.65461	0.154192	0.307691	0.238353	0.293772	1.29595e-06	CON-SEP	-0.199497	0.219985	0.419482	0.248502
cg05343628	chr18	74852935	+				0.197369	0.110711	0.09517	0.091547	0.126791	0.102187	0.120179	0.116699	0.0732984	0.142742	0.0705338	0.42106	0.144147	0.280636	0.303237	0.348491	0.28468	0.357015	0.34671	0.295434	0.198937	0.228782	0.370688	0.262881	0.535304	0.176444	0.0830398	0.203185	0.113525	3.84001e-11	CON-SEP	-0.19933	0.113384	0.312714	0.144048
cg11547576	chr5	96503501	-	RIOK2;RIOK2	NM_018343;NM_001159749	Body;Body	0.489018	0.310639	0.308343	0.53213	0.466974	0.325702	0.424114	0.412225	0.52441	0.380495	0.30596	0.717577	0.65146	0.429798	0.436072	0.77775	0.455553	0.635171	0.505929	0.707713	0.519305	0.493714	0.786328	0.561779	0.811391	0.472036	0.593145	0.332136	0.430874	0.000890812	CON-SEP	-0.199122	0.407274	0.606396	0.457048
cg09228095	chr2	234143023	-				0.0731503	0.769672	0.0736799	0.0765145	0.515386	0.484334	0.481581	0.0546501	0.8288	0.276275	0.356319	0.577282	0.521024	0.708701	0.490682	0.403148	0.458294	0.735695	0.479464	0.83709	0.764781	0.750617	0.489363	0.302603	0.345679	0.676357	0.620494	0.249094	0.316682	0.000117529	CON-SEP	-0.198984	0.36276	0.561744	0.465657
cg13156132	chr2	235399596	-				0.26763	0.113904	0.139017	0.39378	0.166308	0.305645	0.364537	0.391138	0.307751	0.379155	0.232034	0.60326	0.425494	0.380809	0.600063	0.633367	0.481589	0.491645	0.519395	0.367479	0.502578	0.243832	0.394082	0.388656	0.64867	0.305246	0.393599	0.331017	0.357953	4.14354e-05	CON-SEP	-0.198945	0.278263	0.477209	0.346954
cg21506258	chr12	40569152	+				0.139362	0.0855561	0.0796187	0.0908125	0.0828516	0.135448	0.152309	0.0910062	0.0778573	0.0914248	0.112543	0.488632	0.260855	0.160802	0.210909	0.635131	0.126201	0.306802	0.16156	0.340559	0.163874	0.101088	0.515058	0.191422	0.562155	0.161102	0.139112	0.118702	0.113655	1.5282e-07	CON-SEP	-0.198263	0.103526	0.301789	0.133143
cg25685062	chr20	1719855	+				0.485498	0.159072	0.439184	0.571996	0.150335	0.444348	0.434779	0.381883	0.467352	0.579426	0.633077	0.827594	0.449974	0.685803	0.666974	0.747469	0.511919	0.638119	0.709734	0.683507	0.657044	0.584857	0.710231	0.321203	0.622574	0.566536	0.557546	0.197384	0.490777	0.000953279	CON-SEP	-0.198245	0.431541	0.629786	0.453061
cg18709562	chr20	20248696	-	CFAP61	NM_015585	Body	0.118585	0.0683855	0.0793377	0.0752798	0.0982077	0.0933313	0.126911	0.0539514	0.0650677	0.0697777	0.105897	0.422672	0.280076	0.255014	0.23681	0.493955	0.147056	0.11018	0.209262	0.351239	0.069121	0.279951	0.48737	0.16145	0.482556	0.102169	0.155468	0.10744	0.0866535	1.22216e-09	CON-SEP	-0.197971	0.0867938	0.284765	0.112932
cg14041795	chr13	51754437	+				0.464767	0.363962	0.427411	0.419586	0.48591	0.523925	0.513145	0.606147	0.524784	0.541983	0.319597	0.724872	0.698985	0.388875	0.745817	0.829002	0.687764	0.640156	0.523778	0.795366	0.660546	0.482142	0.793736	0.597315	0.809718	0.403446	0.676932	0.560482	0.580912	0.00305069	CON-SEP	-0.197934	0.471929	0.669862	0.555443
cg15747436	chr11	287949	-	ATHL1	NM_025092	TSS1500	0.915103	0.599231	0.35149	0.306251	0.66825	0.526711	0.479432	0.411697	0.727343	0.751399	0.54902	0.828022	0.873517	0.830594	0.94201	0.685232	0.682835	0.720374	0.921187	0.750858	0.253904	0.647305	0.88685	0.824219	0.924131	0.783471	0.594141	0.77497	0.584596	0.00346809	CON-SEP	-0.197912	0.571448	0.76936	0.684294
cg13437682	chr10	123356219	-	FGFR2;FGFR2;FGFR2;FGFR2;FGFR2;FGFR2;FGFR2	NM_001144915;NM_001144919;NM_001144917;NM_000141;NM_022970;NM_001144918;NR_073009	TSS200;5'UTR;5'UTR;5'UTR;5'UTR;5'UTR;Body	0.303199	0.255229	0.284458	0.306543	0.484015	0.439113	0.300344	0.462342	0.492435	0.292131	0.668952	0.509939	0.601396	0.707856	0.572384	0.57984	0.715171	0.816958	0.554537	0.627952	0.369458	0.31202	0.540703	0.744923	0.571563	0.452564	0.464892	0.504454	0.59317	0.000231074	CON-SEP	-0.197591	0.389887	0.587479	0.50377
cg22142968	chr12	52238436	+				0.465999	0.33239	0.458718	0.252859	0.446214	0.472018	0.445397	0.423641	0.448693	0.380296	0.411293	0.697699	0.572882	0.586434	0.510297	0.779621	0.525454	0.590908	0.508909	0.66559	0.514198	0.635791	0.70057	0.551686	0.701198	0.489214	0.400887	0.466991	0.462697	8.8463e-07	CON-SEP	-0.197587	0.412502	0.610088	0.454947
cg00181731	chr13	41052081	+	LINC00598;LINC00598;LINC00598	NR_024506;NR_024507;NR_024505	Body;Body;Body	0.523353	0.473732	0.510617	0.416519	0.471982	0.538945	0.454863	0.478189	0.436588	0.360975	0.344548	0.830528	0.459305	0.603075	0.754096	0.623533	0.652657	0.558062	0.65649	0.800893	0.535022	0.566399	0.691667	0.705005	0.703625	0.649755	0.597156	0.651301	0.666717	1.87497e-05	CON-SEP	-0.1974	0.455483	0.652883	0.641232
cg16935319	chr8	29694295	-				0.30844	0.201192	0.216205	0.304468	0.200932	0.21674	0.263561	0.172055	0.160831	0.199627	0.284596	0.516014	0.413114	0.477619	0.388285	0.498206	0.286666	0.394751	0.439107	0.366801	0.124906	0.397368	0.597366	0.419306	0.662256	0.358396	0.187436	0.339448	0.142601	1.78076e-06	CON-SEP	-0.197392	0.229877	0.427269	0.25697
cg22253012	chr17	36192365	-				0.351004	0.222067	0.290012	0.217788	0.277476	0.454456	0.295408	0.280096	0.256261	0.33994	0.261689	0.642196	0.387253	0.52219	0.378368	0.722577	0.442024	0.446365	0.28048	0.586184	0.332777	0.302436	0.623761	0.537965	0.67412	0.353487	0.335368	0.365482	0.30362	2.83183e-06	CON-SEP	-0.196227	0.295109	0.491336	0.339489
cg10413136	chr4	8207119	-	SH3TC1	NM_018986	Body	0.170848	0.0911525	0.125178	0.54286	0.130673	0.0902198	0.115435	0.0907963	0.530283	0.207707	0.0784518	0.418805	0.369569	0.190476	0.373945	0.311003	0.384735	0.521202	0.43036	0.587139	0.219657	0.497125	0.338511	0.441011	0.427499	0.378286	0.238698	0.478171	0.119698	2.58637e-05	CON-SEP	-0.196045	0.1976	0.393646	0.303713
cg21881287	chr5	131766579	-	C5orf56	NR_045116	Body	0.381186	0.360502	0.0732298	0.0564756	0.2749	0.107342	0.360597	0.293542	0.0790123	0.197391	0.148802	0.621767	0.335594	0.30883	0.176786	0.553221	0.431788	0.412416	0.463056	0.586544	0.42844	0.44299	0.126762	0.358476	0.462827	0.307096	0.348272	0.374996	0.309903	5.21119e-06	CON-SEP	-0.195732	0.212089	0.407821	0.335067
cg04377610	chr20	52522877	+				0.250947	0.157386	0.218218	0.226302	0.183212	0.254578	0.222137	0.226708	0.179959	0.10355	0.177086	0.601603	0.212005	0.316884	0.410829	0.399754	0.400598	0.378969	0.386339	0.544397	0.188325	0.408423	0.423307	0.373643	0.493451	0.34895	0.315883	0.353261	0.342954	5.73055e-09	CON-SEP	-0.195602	0.200008	0.395609	0.340262
cg14703454	chr3	108065259	+	HHLA2	NM_007072	5'UTR	0.256069	0.18823	0.53507	0.213727	0.27943	0.300923	0.296548	0.247405	0.210584	0.17228	0.222671	0.32489	0.69792	0.496019	0.634595	0.145032	0.650485	0.207333	0.60969	0.344076	0.529839	0.341036	0.782949	0.5122	0.182043	0.197531	0.500772	0.248369	0.437162	0.000129109	CON-SEP	-0.195572	0.265722	0.461293	0.345959
cg22028539	chr12	92341557	-				0.14855	0.0906513	0.0799053	0.510484	0.139723	0.117592	0.126941	0.130699	0.114678	0.169563	0.156791	0.4417	0.23061	0.180009	0.588109	0.596096	0.166939	0.339862	0.223042	0.403845	0.144612	0.291989	0.629295	0.217938	0.552343	0.149903	0.182671	0.100915	0.181748	2.45824e-05	CON-SEP	-0.195274	0.162325	0.357599	0.153809
cg19732273	chr17	8856818	+	PIK3R5;PIK3R5;PIK3R5;PIK3R5;PIK3R5	NM_001251855;NM_001251853;NM_001251852;NM_001251851;NM_001142633	5'UTR;5'UTR;5'UTR;5'UTR;5'UTR	0.613394	0.486657	0.460043	0.537022	0.560414	0.684378	0.497214	0.52293	0.526221	0.615493	0.420001	0.86649	0.543119	0.631601	0.8602	0.823553	0.681868	0.82303	0.721244	0.838868	0.614231	0.563242	0.649279	0.81818	0.837166	0.65685	0.676651	0.781828	0.720777	0.00515764	CON-SEP	-0.195195	0.538524	0.733719	0.709026
cg12911446	chr7	36320663	-	EEPD1	NM_030636	Body	0.125254	0.0710316	0.150347	0.0602417	0.153992	0.169945	0.12987	0.0988459	0.0987118	0.142199	0.131906	0.558481	0.262619	0.352779	0.269192	0.470433	0.293938	0.361253	0.225475	0.334634	0.108162	0.105498	0.234993	0.379093	0.467194	0.378083	0.155115	0.233251	0.180262	4.43964e-10	CON-SEP	-0.194859	0.121122	0.315982	0.236678
cg20925722	chr1	88278875	-				0.340134	0.30047	0.364641	0.371313	0.438933	0.356631	0.369778	0.387259	0.428802	0.383108	0.257479	0.637004	0.496354	0.435742	0.450426	0.711599	0.545661	0.567288	0.488815	0.613196	0.466562	0.454602	0.657011	0.607707	0.684462	0.370886	0.436917	0.456117	0.410137	2.05826e-06	CON-SEP	-0.194812	0.363504	0.558316	0.418514
cg06029584	chr2	74104885	-				0.228843	0.15948	0.185977	0.114796	0.162245	0.234326	0.136767	0.146268	0.166637	0.208637	0.111692	0.67489	0.277927	0.229072	0.335451	0.487864	0.214137	0.440774	0.226743	0.358751	0.218858	0.22212	0.39988	0.319986	0.680914	0.216299	0.217859	0.162541	0.259221	3.14455e-08	CON-SEP	-0.194686	0.168697	0.363383	0.21398
cg07254416	chr2	235955447	+	SH3BP4	NM_014521	Body	0.308381	0.276867	0.112975	0.161766	0.223157	0.214046	0.177495	0.226686	0.295137	0.250632	0.124708	0.579908	0.341365	0.410841	0.345797	0.625362	0.253215	0.515253	0.249819	0.417482	0.260322	0.183079	0.602331	0.333544	0.615832	0.316161	0.300929	0.273312	0.292698	5.26756e-07	CON-SEP	-0.193959	0.215623	0.409582	0.295775
cg03275595	chr7	44675025	-	OGDH;OGDH;OGDH	NM_001003941;NM_002541;NM_001165036	Body;Body;Body	0.43772	0.344988	0.266785	0.340061	0.362817	0.443903	0.382425	0.364923	0.383504	0.336366	0.338	0.720289	0.438781	0.557302	0.706565	0.710161	0.497038	0.541575	0.331202	0.633431	0.446181	0.415897	0.556913	0.494815	0.756919	0.580637	0.410686	0.391783	0.554609	1.35212e-05	CON-SEP	-0.193876	0.363772	0.557648	0.484429
cg17601191	chr13	31264764	-				0.276772	0.416339	0.423414	0.305149	0.378263	0.395887	0.39197	0.199901	0.244463	0.291635	0.345205	0.916097	0.267667	0.429975	0.530344	0.66277	0.368914	0.347387	0.38811	0.6055	0.385488	0.507408	0.741287	0.441128	0.789666	0.200384	0.301243	0.320503	0.449269	0.00011577	CON-SEP	-0.193722	0.333545	0.527267	0.317849
cg23440331	chr11	101917981	-	C11orf70	NM_032930	TSS1500	0.246406	0.286648	0.302783	0.168147	0.273778	0.266979	0.199594	0.263352	0.257353	0.305207	0.318146	0.582275	0.251034	0.677989	0.798628	0.467766	0.740975	0.330489	0.287113	0.286994	0.462625	0.200387	0.38071	0.365748	0.551112	0.572428	0.247809	0.245495	0.551353	4.60554e-06	CON-SEP	-0.193408	0.262581	0.455989	0.404271
cg27606396	chr2	113542117	-	IL1A;IL1A	NM_000575;NM_000575	1stExon;5'UTR	0.364775	0.168676	0.219038	0.269651	0.212563	0.326599	0.164674	0.301292	0.325727	0.257833	0.249009	0.794664	0.492543	0.268851	0.538595	0.428515	0.410511	0.332474	0.319859	0.472361	0.345571	0.329523	0.587583	0.371112	0.654216	0.380024	0.362676	0.267443	0.207317	2.37163e-06	CON-SEP	-0.193328	0.259985	0.453313	0.304365
cg08776296	chr7	134856544	-	C7orf49;C7orf49;C7orf49;C7orf49;C7orf49;C7orf49;C7orf49	NM_001243752;NM_024033;NM_001243751;NM_001243754;NM_001243749;NM_001305630;NM_001305629	TSS1500;TSS1500;TSS1500;TSS1500;TSS1500;TSS1500;TSS1500	0.627602	0.117782	0.107825	0.663943	0.873293	0.720956	0.713559	0.664507	0.886996	0.661616	0.187014	0.862033	0.862284	0.662816	0.742806	0.145251	0.887622	0.898267	0.893389	0.709791	0.890685	0.716968	0.722492	0.722564	0.902015	0.910033	0.765594	0.716201	0.145357	0.0185575	CON-SEP	-0.192581	0.565918	0.758499	0.634296
cg20169746	chr6	166615934	+				0.375928	0.242801	0.256078	0.500593	0.388024	0.324972	0.354409	0.353966	0.40137	0.309743	0.291522	0.761057	0.545884	0.359014	0.521522	0.775785	0.354218	0.511158	0.442883	0.452622	0.480176	0.394805	0.764317	0.403856	0.763771	0.415641	0.44421	0.372514	0.283567	0.000899501	CON-SEP	-0.192533	0.345401	0.537933	0.378983
cg03172058	chr1	235002220	+				0.0662159	0.0583244	0.0953973	0.0546098	0.072061	0.131278	0.166187	0.0813263	0.062352	0.0645721	0.102451	0.605067	0.125208	0.274621	0.236071	0.432399	0.279078	0.343086	0.177263	0.310311	0.0426148	0.116087	0.319754	0.248237	0.400529	0.218533	0.247287	0.169149	0.221113	7.90943e-10	CON-SEP	-0.192511	0.0867977	0.279309	0.21402
cg23754918	chr7	2653733	-	IQCE;IQCE	NM_152558;NM_001100390	3'UTR;3'UTR	0.230393	0.172166	0.148668	0.180857	0.31527	0.225282	0.260006	0.171285	0.232055	0.253301	0.176223	0.714017	0.386385	0.27623	0.386884	0.66095	0.310026	0.353156	0.197557	0.379544	0.420038	0.188186	0.525901	0.224144	0.679822	0.319287	0.292677	0.163982	0.292831	4.2166e-06	CON-SEP	-0.1923	0.215046	0.407346	0.267194
cg05065075	chr17	36476531	-	MRPL45;MRPL45	NM_001278279;NM_032351	Body;Body	0.121865	0.127653	0.0880988	0.111049	0.17343	0.158068	0.222447	0.108495	0.179051	0.125896	0.162892	0.695048	0.479379	0.120258	0.294508	0.595708	0.14203	0.226745	0.0960276	0.33291	0.25182	0.161677	0.645351	0.137832	0.522136	0.152848	0.259848	0.139976	0.125019	6.33849e-06	CON-SEP	-0.192276	0.14354	0.335816	0.169423
cg25033076	chr18	11884680	+	MPPE1	NM_023075	Body	0.0460357	0.121937	0.113028	0.0375844	0.0431852	0.0506626	0.114278	0.14318	0.128272	0.139713	0.0875174	0.432461	0.358184	0.186528	0.238839	0.550356	0.201717	0.243567	0.191469	0.274422	0.158564	0.0586539	0.416602	0.137558	0.543876	0.123891	0.242192	0.20088	0.0576041	1.91032e-08	CON-SEP	-0.191982	0.0932176	0.2852	0.156142
cg00904947	chr10	86123231	+	CCSER2;CCSER2;CCSER2	NM_018999;NM_001284241;NM_001284240	5'UTR;5'UTR;5'UTR	0.204007	0.240632	0.19095	0.157812	0.154419	0.241854	0.338739	0.144626	0.139533	0.149955	0.351466	0.665231	0.427823	0.300211	0.239413	0.635419	0.478203	0.395097	0.240231	0.290433	0.265932	0.244038	0.512746	0.270024	0.666066	0.327205	0.26361	0.279528	0.139055	4.94416e-06	CON-SEP	-0.191842	0.210363	0.402205	0.25235
cg09730272	chr12	9709778	+				0.390616	0.457429	0.821228	0.864468	0.351506	0.918395	0.51754	0.386087	0.316895	0.374382	0.809914	0.863507	0.853345	0.888285	0.408108	0.842065	0.514401	0.909342	0.819287	0.79399	0.79416	0.752418	0.842295	0.901319	0.402353	0.416109	0.397495	0.851692	0.869714	0.0361229	CON-SEP	-0.191657	0.564405	0.756062	0.633752
cg21287512	chr7	38945242	+	VPS41;VPS41	NM_014396;NM_080631	Body;Body	0.212367	0.167434	0.189282	0.181588	0.234495	0.23538	0.197906	0.284266	0.301891	0.34992	0.172786	0.372727	0.358842	0.237199	0.348655	0.412719	0.398207	0.716322	0.551272	0.403284	0.33692	0.304688	0.450137	0.401105	0.607318	0.199843	0.275566	0.213439	0.302497	4.71206e-07	CON-SEP	-0.191629	0.229756	0.421385	0.247836
cg00122614	chr7	1562658	-				0.252928	0.248611	0.269834	0.594151	0.268138	0.707175	0.0353854	0.634466	0.653862	0.0690419	0.342136	0.879348	0.0220193	0.583967	0.305672	0.736021	0.281103	0.717806	0.655688	0.780722	0.862461	0.877466	0.388012	0.37317	0.406118	0.854752	0.0589813	0.323189	0.363374	0.0126498	CON-SEP	-0.191592	0.370521	0.562112	0.400074
cg04791145	chr7	4665486	+				0.420126	0.329891	0.316648	0.318196	0.458281	0.376701	0.426139	0.39795	0.374806	0.468864	0.282437	0.659625	0.619211	0.412113	0.662736	0.716864	0.473445	0.57183	0.454977	0.648148	0.55276	0.308399	0.605604	0.56876	0.731856	0.436305	0.530403	0.475782	0.425001	6.82769e-05	CON-SEP	-0.191357	0.379095	0.570452	0.466873
cg08179432	chr18	5973356	-	L3MBTL4	NM_173464	Body	0.214949	0.138028	0.139103	0.0872631	0.298576	0.269982	0.211457	0.23512	0.274798	0.219476	0.167959	0.67792	0.280811	0.288333	0.172604	0.615786	0.37698	0.421245	0.291881	0.380464	0.184591	0.260095	0.579756	0.345076	0.668684	0.287521	0.320844	0.171344	0.175045	5.62631e-07	CON-SEP	-0.19086	0.205156	0.396016	0.238688
cg23905010	chr11	108534424	+	DDX10	NM_004398	TSS1500	0.542246	0.424068	0.358863	0.456526	0.417466	0.492142	0.418524	0.418874	0.453099	0.50452	0.388363	0.790704	0.659142	0.54515	0.596939	0.808003	0.592646	0.627845	0.477878	0.606287	0.685023	0.395687	0.711129	0.599227	0.780116	0.455048	0.538481	0.521135	0.441367	0.00111175	CON-SEP	-0.19083	0.443154	0.633984	0.489008
cg00757950	chr8	66791763	-				0.494268	0.47664	0.41124	0.442839	0.48661	0.469756	0.419361	0.581939	0.566878	0.488119	0.50663	0.82645	0.666015	0.595296	0.580715	0.768261	0.664726	0.681126	0.693318	0.705215	0.602053	0.469848	0.742668	0.684253	0.791076	0.579302	0.597963	0.529017	0.568955	0.000182956	CON-SEP	-0.190658	0.485844	0.676502	0.568809
cg10011158	chr2	161945394	-				0.151314	0.180537	0.206197	0.098051	0.224072	0.164947	0.166865	0.24261	0.248023	0.162679	0.13989	0.460793	0.287209	0.15621	0.308603	0.70452	0.288113	0.363525	0.263276	0.432017	0.332686	0.144405	0.52352	0.230223	0.700198	0.212214	0.294198	0.168831	0.208455	4.99907e-06	CON-SEP	-0.190621	0.180471	0.371093	0.220924
cg10415209	chr12	6182806	+	VWF	NM_000552	Body	0.403651	0.371992	0.501695	0.447962	0.480035	0.533354	0.475045	0.405779	0.417138	0.499426	0.355015	0.824717	0.667895	0.533903	0.703124	0.637748	0.546505	0.602684	0.619418	0.677541	0.578755	0.461588	0.696934	0.599815	0.742832	0.543869	0.650667	0.507617	0.533601	1.70284e-05	CON-SEP	-0.190602	0.444645	0.635247	0.558939
cg01706812	chr11	58876662	-	FAM111B;FAM111B;FAM111B	NM_198947;NM_001142703;NM_001142704	5'UTR;5'UTR;5'UTR	0.279424	0.164511	0.145736	0.0914712	0.124039	0.261935	0.225533	0.259867	0.316611	0.113253	0.121686	0.616724	0.262636	0.127612	0.36476	0.505794	0.210082	0.408947	0.226779	0.407182	0.404541	0.175662	0.507098	0.481677	0.641601	0.160439	0.29403	0.143076	0.316938	8.82083e-06	CON-SEP	-0.190228	0.191279	0.381507	0.228621
cg24682638	chr15	50407968	-	ATP8B4;ATP8B4;ATP8B4	NM_024837;NR_073597;NR_073596	5'UTR;Body;Body	0.543169	0.323219	0.410622	0.292435	0.192858	0.223466	0.286975	0.235385	0.286683	0.225657	0.329256	0.538058	0.25093	0.363348	0.569329	0.548536	0.862144	0.315358	0.581999	0.579883	0.514178	0.342314	0.519119	0.634544	0.30661	0.647957	0.530787	0.303307	0.229439	0.000725476	CON-SEP	-0.190219	0.30452	0.494739	0.427873
cg01489225	chr2	128458328	-	SFT2D3	NM_032740	TSS1500	0.218019	0.161921	0.17128	0.20535	0.131628	0.26283	0.196919	0.158144	0.174938	0.198747	0.209	0.570942	0.311541	0.239712	0.346457	0.654015	0.38844	0.320401	0.251462	0.323484	0.23827	0.21396	0.549725	0.288166	0.619996	0.231866	0.211488	0.190923	0.205251	6.83152e-07	CON-SEP	-0.189867	0.189889	0.379755	0.209882
cg23064873	chr8	37457573	-				0.30364	0.293286	0.283392	0.235981	0.347078	0.285972	0.338794	0.306467	0.216068	0.220871	0.263953	0.734483	0.412397	0.37752	0.39582	0.624219	0.304516	0.359043	0.380794	0.544146	0.400701	0.421898	0.640573	0.320948	0.678542	0.419356	0.319988	0.277505	0.252746	1.22511e-06	CON-SEP	-0.189705	0.281409	0.471114	0.317399
cg11016910	chr1	8517952	+	RERE;RERE	NM_001042681;NM_012102	Body;Body	0.278229	0.28942	0.317815	0.258044	0.28958	0.191354	0.28875	0.268845	0.306365	0.268247	0.261306	0.585854	0.40574	0.395611	0.462619	0.452954	0.411573	0.437819	0.478523	0.584588	0.332658	0.426203	0.588407	0.330353	0.598442	0.376863	0.341669	0.303186	0.349275	1.40977e-10	CON-SEP	-0.189308	0.27436	0.463667	0.342748
cg24840300	chr19	812517	-	LPPR3	NM_024888	3'UTR	0.808852	0.529766	0.914908	0.597052	0.681285	0.701	0.833438	0.481949	0.629848	0.7956	0.675565	0.96793	0.905872	0.980062	0.940139	0.77515	0.792787	0.967116	0.950907	0.768727	0.600023	0.964888	0.829529	0.969929	0.969219	0.866224	0.483416	0.834192	0.74569	0.000992974	CON-SEP	-0.189061	0.695388	0.884448	0.73238
cg14551975	chr15	59478332	-	MYO1E	NM_004998	Body	0.0972499	0.0663832	0.0931303	0.0720278	0.0837755	0.0800247	0.0905263	0.0904194	0.0827878	0.0965622	0.0787274	0.561703	0.172788	0.300561	0.169728	0.48229	0.0617967	0.120021	0.233901	0.28412	0.15496	0.273903	0.240307	0.155069	0.620837	0.0628997	0.142114	0.121094	0.0786802	6.82768e-09	CON-SEP	-0.189021	0.0846922	0.273713	0.101197
cg17146917	chr17	4674194	+	TM4SF5	NM_003963	TSS1500	0.301192	0.146439	0.176567	0.187352	0.306476	0.238199	0.328017	0.24354	0.304736	0.228411	0.223168	0.712091	0.548477	0.275822	0.332918	0.580368	0.247197	0.344166	0.386856	0.587303	0.306674	0.334261	0.491622	0.199143	0.713535	0.329998	0.352425	0.337446	0.442577	2.82361e-06	CON-SEP	-0.188879	0.244009	0.432888	0.365612
cg16514085	chr6	32552152	-	HLA-DRB1	NM_002124	Body	0.200558	0.493572	0.459042	0.502444	0.699219	0.640515	0.0227447	0.584778	0.586927	0.447494	0.556039	0.830522	0.565498	0.85084	0.576891	0.869385	0.177382	0.862986	0.840055	0.645103	0.726371	0.625525	0.0272632	0.859697	0.795342	0.643824	0.749858	0.665205	0.439699	0.0161962	CON-SEP	-0.188797	0.472121	0.660919	0.624647
cg25093797	chr11	122525644	-	UBASH3B	NM_032873	TSS1500	0.0621746	0.0434691	0.0513381	0.0494941	0.291654	0.0522202	0.300674	0.0433451	0.296795	0.0701876	0.081989	0.665937	0.375804	0.109975	0.323475	0.236215	0.266387	0.314889	0.0593728	0.428875	0.303736	0.346827	0.309416	0.0661954	0.543283	0.0685312	0.341676	0.0651236	0.218948	3.41564e-07	CON-SEP	-0.18862	0.122122	0.310742	0.17357
cg15183129	chr1	160759781	+				0.321356	0.283988	0.320701	0.292515	0.430236	0.288775	0.328417	0.295922	0.305622	0.377404	0.322056	0.826555	0.490018	0.363589	0.449472	0.635032	0.402236	0.473765	0.425072	0.632903	0.301265	0.35015	0.756681	0.375494	0.697977	0.470426	0.382545	0.322629	0.359932	6.30757e-06	CON-SEP	-0.1886	0.324272	0.512872	0.383883
cg14107762	chr9	117690626	-	TNFSF8;TNFSF8	NM_001252290;NM_001244	Body;Body	0.624899	0.620875	0.673111	0.636332	0.687268	0.703165	0.524724	0.636645	0.698429	0.581985	0.626431	0.888157	0.716097	0.814914	0.869195	0.86891	0.785764	0.832744	0.897069	0.868188	0.742463	0.707634	0.873263	0.817214	0.883681	0.735318	0.780377	0.77439	0.789589	0.00642474	CON-SEP	-0.188468	0.637624	0.826092	0.769919
cg01588592	chr1	157069325	-	ETV3L;ETV3L	NM_001004341;NM_001004341	1stExon;5'UTR	0.379907	0.396922	0.31789	0.25942	0.269299	0.304456	0.395615	0.199811	0.383397	0.28051	0.323675	0.749804	0.404517	0.508448	0.531811	0.552118	0.430868	0.465823	0.459206	0.600295	0.352069	0.400366	0.562275	0.49821	0.587537	0.378697	0.373547	0.496095	0.491462	8.91029e-08	CON-SEP	-0.188209	0.319173	0.507382	0.43495
cg16141412	chr3	149105051	-				0.356594	0.377681	0.392094	0.348764	0.310892	0.404019	0.478159	0.388016	0.335316	0.202032	0.25683	0.624869	0.270532	0.517777	0.474328	0.792252	0.441328	0.321642	0.373121	0.841552	0.60052	0.608081	0.620995	0.359405	0.688795	0.657742	0.626532	0.315578	0.35776	0.000267638	CON-SEP	-0.188192	0.350036	0.538228	0.489403
cg09677297	chr14	88510165	+	LINC01146	NR_046094	Body	0.474072	0.409262	0.577732	0.179253	0.472911	0.66474	0.487815	0.469017	0.397421	0.631762	0.445896	0.767554	0.558057	0.81301	0.62304	0.753103	0.53874	0.826711	0.632164	0.699408	0.561265	0.332603	0.754871	0.68126	0.71844	0.694344	0.574776	0.533418	0.522224	4.00202e-05	CON-SEP	-0.187819	0.473626	0.661445	0.58119
cg20946741	chr6	32428328	+				0.564136	0.483059	0.288219	0.484059	0.452793	0.495259	0.800916	0.597402	0.557215	0.37588	0.591739	0.826564	0.678879	0.797698	0.678128	0.805265	0.534918	0.812852	0.619503	0.61709	0.72315	0.664294	0.857905	0.710451	0.543002	0.349027	0.749921	0.575566	0.679879	0.00596614	CON-SEP	-0.187644	0.517334	0.704978	0.588598
cg24953078	chr11	131878924	+	NTM;NTM;NTM;NTM	NM_001144059;NM_001048209;NM_001144058;NM_016522	Body;Body;Body;Body	0.178702	0.380453	0.440397	0.340943	0.55622	0.363595	0.311596	0.448906	0.456433	0.549735	0.640113	0.905287	0.696633	0.58864	0.745147	0.632162	0.651002	0.559143	0.544999	0.579981	0.620132	0.688012	0.75758	0.482475	0.108198	0.451081	0.715511	0.686875	0.199671	0.000840219	CON-SEP	-0.187104	0.424281	0.611385	0.513284
cg07784959	chr2	136873409	+	CXCR4;CXCR4	NM_003467;NM_001008540	Body;1stExon	0.223253	0.253647	0.230507	0.22372	0.308076	0.303529	0.231704	0.258357	0.229978	0.178745	0.265596	0.599268	0.43801	0.312892	0.215855	0.657956	0.23577	0.430503	0.400301	0.470614	0.275152	0.436014	0.622052	0.366242	0.604233	0.29036	0.260003	0.257433	0.218094	1.52236e-06	CON-SEP	-0.187103	0.246101	0.433205	0.256473
cg15742700	chr8	11350853	-	BLK	NM_001715	TSS1500	0.120938	0.0786258	0.0932755	0.0764008	0.136884	0.218892	0.143412	0.144909	0.12633	0.123857	0.0971536	0.506397	0.261148	0.168413	0.230673	0.404289	0.246099	0.40047	0.230772	0.388259	0.227961	0.0857487	0.402469	0.249066	0.548506	0.170169	0.229976	0.145364	0.199709	1.08678e-08	CON-SEP	-0.187036	0.123698	0.310734	0.186304
cg21159844	chr10	5314490	-				0.471641	0.234498	0.460529	0.280197	0.544439	0.159352	0.522834	0.301264	0.124756	0.259935	0.353728	0.71616	0.586294	0.502088	0.507244	0.585665	0.23533	0.406068	0.565753	0.623324	0.456608	0.430646	0.6441	0.341022	0.742614	0.350353	0.28266	0.532268	0.366078	0.000154831	CON-SEP	-0.186933	0.337561	0.524494	0.38284
cg11780008	chr1	169092413	-	ATP1B1	NM_001677	Body	0.234015	0.232224	0.1356	0.113656	0.19592	0.33055	0.19599	0.143918	0.114187	0.157308	0.12187	0.596267	0.337647	0.301808	0.288093	0.622842	0.308731	0.398437	0.226267	0.280014	0.286763	0.129993	0.485706	0.269851	0.598237	0.270841	0.363538	0.186783	0.298649	9.34626e-07	CON-SEP	-0.186908	0.179567	0.366475	0.279953
cg20758756	chr18	9321560	+				0.580615	0.321325	0.306116	0.396447	0.298021	0.291818	0.567693	0.559928	0.561923	0.350504	0.6358	0.513544	0.530609	0.552664	0.8755	0.54181	0.549622	0.806868	0.873869	0.907816	0.667378	0.33093	0.638525	0.640948	0.384269	0.354889	0.658504	0.629675	0.8799	0.00928827	CON-SEP	-0.186852	0.442745	0.629597	0.630742
cg10247643	chr21	27336479	+	APP;APP;APP;APP;APP;APP;APP;APP;APP;APP	NM_001136131;NM_001136016;NM_001204302;NM_001136129;NM_001136130;NM_000484;NM_001204303;NM_001204301;NM_201414;NM_201413	Body;Body;Body;Body;Body;Body;Body;Body;Body;Body	0.326447	0.292822	0.361061	0.266058	0.322961	0.478158	0.406878	0.2248	0.284565	0.30555	0.325222	0.790696	0.380408	0.356539	0.552492	0.590929	0.469431	0.447391	0.467224	0.639897	0.333257	0.386203	0.649187	0.490649	0.633983	0.437672	0.3997	0.382414	0.398345	3.69201e-06	CON-SEP	-0.186674	0.326775	0.513449	0.404532
cg02003183	chr14	103415882	+	CDC42BPB	NM_006035	Body	0.0930736	0.0636631	0.110661	0.0953444	0.210947	0.099357	0.0856793	0.067924	0.141435	0.0946399	0.0983863	0.831816	0.193257	0.171835	0.259663	0.407299	0.0902492	0.161752	0.102994	0.195877	0.28624	0.178755	0.686216	0.0908004	0.434443	0.150822	0.139288	0.0662934	0.0829061	5.62558e-07	CON-SEP	-0.186673	0.105555	0.292228	0.109827
cg18283844	chr1	114495894	+	HIPK1;HIPK1;HIPK1;HIPK1	NM_198269;NM_198268;NM_152696;NM_181358	Body;Body;Body;TSS1500	0.249468	0.275016	0.302544	0.281948	0.361329	0.290965	0.377427	0.301943	0.339986	0.276333	0.380071	0.670447	0.456305	0.337337	0.361545	0.744231	0.283196	0.570392	0.475079	0.594186	0.334755	0.424183	0.607436	0.409227	0.717668	0.391638	0.431952	0.311722	0.23259	3.99233e-05	CON-SEP	-0.186542	0.312457	0.498999	0.341975
cg04977602	chr5	35230728	-	PRLR;PRLR	NM_000949;NM_000949	1stExon;5'UTR	0.192252	0.16738	0.168748	0.148474	0.217721	0.211199	0.177496	0.144204	0.122701	0.236777	0.216943	0.52552	0.258154	0.369873	0.281941	0.53543	0.170464	0.307429	0.292143	0.595376	0.249708	0.316293	0.576639	0.208568	0.473938	0.129754	0.268455	0.151501	0.197777	2.16753e-08	CON-SEP	-0.186505	0.182172	0.368677	0.186872
cg20413620	chr5	14739833	-	ANKH	NM_054027	Body	0.373786	0.281	0.450399	0.31783	0.445913	0.485557	0.437868	0.336745	0.401949	0.396838	0.314541	0.764854	0.436964	0.575609	0.438366	0.705626	0.571593	0.547991	0.513322	0.580082	0.531998	0.443257	0.643958	0.599194	0.654412	0.533946	0.528377	0.353758	0.4448	1.19375e-06	CON-SEP	-0.18627	0.385675	0.571945	0.46522
cg14947516	chr6	14273569	+				0.14988	0.128737	0.129903	0.0921763	0.163259	0.134286	0.119904	0.0838106	0.155417	0.126486	0.123684	0.556199	0.202836	0.274297	0.30842	0.453498	0.203479	0.326674	0.197094	0.349475	0.154828	0.19159	0.4414	0.159292	0.577844	0.204789	0.212417	0.178721	0.128749	9.9022e-10	CON-SEP	-0.186108	0.127959	0.314066	0.181169
cg18993988	chr17	60689175	-	TLK2;TLK2;TLK2	NM_001284333;NM_006852;NM_001284363	Body;Body;Body	0.400664	0.427212	0.464873	0.380121	0.48681	0.318954	0.43842	0.224453	0.355217	0.433631	0.311514	0.826902	0.611136	0.354319	0.549377	0.718893	0.433902	0.464131	0.364874	0.704412	0.56548	0.434462	0.765551	0.474718	0.731871	0.465501	0.468427	0.252623	0.468147	0.000122521	CON-SEP	-0.185806	0.385624	0.571431	0.413675
cg08062215	chr6	134785219	+	LOC101928231;LINC01010;LINC01010;LINC01010;LINC01010	NR_125852;NR_038217;NR_038216;NR_038219;NR_038218	Body;Body;Body;Body;Body	0.438295	0.423431	0.672596	0.445386	0.582871	0.555512	0.439245	0.389334	0.477977	0.365373	0.544324	0.886674	0.567915	0.581041	0.689471	0.835479	0.457094	0.598028	0.554534	0.709112	0.600429	0.627438	0.819619	0.651123	0.812484	0.520987	0.665022	0.457824	0.43695	0.00129704	CON-SEP	-0.185805	0.48494	0.670746	0.520196
cg10644115	chr5	142304296	-	ARHGAP26;ARHGAP26	NM_001135608;NM_015071	Body;Body	0.481759	0.486605	0.440295	0.38672	0.501084	0.490194	0.356018	0.338244	0.383102	0.410469	0.374288	0.795724	0.594741	0.555172	0.624273	0.695092	0.455486	0.524991	0.588231	0.761233	0.362959	0.563243	0.734194	0.534097	0.724995	0.647391	0.498113	0.499569	0.496838	1.22645e-05	CON-SEP	-0.185557	0.422616	0.608174	0.535478
cg24934906	chr6	6393421	-	LY86-AS1	NR_026970	Body	0.181404	0.172127	0.17507	0.141943	0.14823	0.178069	0.141108	0.177173	0.110514	0.170538	0.110013	0.525828	0.203969	0.340267	0.339307	0.438281	0.248926	0.348926	0.294272	0.360523	0.158227	0.280581	0.449921	0.255566	0.519071	0.218868	0.231311	0.227395	0.234009	5.94756e-11	CON-SEP	-0.185154	0.155108	0.340262	0.227896
cg24245216	chr19	7004657	-				0.542716	0.542782	0.88192	0.586962	0.559697	0.578007	0.883507	0.0752926	0.562656	0.674801	0.684156	0.811631	0.808331	0.889836	0.883422	0.877778	0.884674	0.889942	0.898627	0.509209	0.931243	0.910659	0.727974	0.244915	0.681485	0.700929	0.733939	0.632639	0.745224	0.0166507	CON-SEP	-0.184623	0.5975	0.782123	0.703183
cg01281718	chr6	71376634	-	SMAP1;SMAP1	NM_001044305;NM_021940	TSS1500;TSS1500	0.489926	0.440604	0.505223	0.405897	0.44163	0.262506	0.414844	0.436462	0.483179	0.412234	0.360067	0.810678	0.569663	0.571536	0.594474	0.729126	0.417685	0.522477	0.525316	0.70209	0.458499	0.630348	0.745733	0.472054	0.75483	0.451228	0.501589	0.49086	0.4589	1.4296e-05	CON-SEP	-0.184504	0.422961	0.607465	0.475644
cg24617445	chr8	131156242	-	ASAP1;ASAP1	NM_001247996;NM_018482	Body;Body	0.465823	0.370768	0.565381	0.551547	0.505832	0.624183	0.382332	0.399215	0.408653	0.60062	0.338948	0.793636	0.673141	0.493008	0.53391	0.849289	0.608459	0.641582	0.708628	0.744353	0.496047	0.552049	0.779987	0.511037	0.832778	0.511822	0.671175	0.659806	0.425914	0.00513746	CON-SEP	-0.184485	0.473937	0.658422	0.567179
cg11802666	chr4	185345707	+	IRF2	NM_002199	Body	0.412065	0.338995	0.381598	0.500178	0.608211	0.385781	0.468446	0.412588	0.486224	0.529135	0.514888	0.825498	0.608128	0.514749	0.647828	0.686325	0.571711	0.707322	0.620102	0.685085	0.50624	0.457093	0.772662	0.590302	0.799979	0.610852	0.522502	0.3198	0.505436	0.000231304	CON-SEP	-0.184349	0.45801	0.642359	0.489648
cg21723486	chr3	189349323	+	TP63;TP63;TP63	NM_003722;NM_001114979;NM_001114978	1stExon;1stExon;1stExon	0.185664	0.187209	0.289988	0.375866	0.163462	0.309059	0.213696	0.333266	0.261119	0.14626	0.40464	0.247181	0.539274	0.269182	0.11404	0.560529	0.642113	0.723874	0.454958	0.685755	0.388723	0.322893	0.47974	0.122136	0.682532	0.178297	0.542296	0.431521	0.406459	0.002635	CON-SEP	-0.184279	0.26093	0.445209	0.389643
cg15511369	chr11	7026022	+	ZNF214	NM_013249	5'UTR	0.479621	0.261589	0.522519	0.411198	0.638638	0.488154	0.415217	0.48355	0.471578	0.505705	0.544109	0.67266	0.572832	0.522068	0.539733	0.786709	0.582295	0.758389	0.741887	0.606932	0.646744	0.584396	0.779876	0.687315	0.743529	0.42231	0.404686	0.405804	0.412682	0.00264359	CON-SEP	-0.184238	0.474716	0.658954	0.411371
cg24533189	chr1	209925718	+				0.319864	0.28669	0.353368	0.247284	0.28699	0.333876	0.412935	0.423605	0.312292	0.23115	0.466497	0.546692	0.421533	0.406443	0.586903	0.608093	0.627719	0.384424	0.486408	0.687599	0.401049	0.527644	0.60847	0.347806	0.613876	0.42531	0.440198	0.388141	0.351205	3.37821e-06	CON-SEP	-0.18414	0.33405	0.51819	0.401213
cg07457727	chr8	131451983	+				0.251065	0.173332	0.178964	0.187177	0.172839	0.219136	0.21927	0.191106	0.211719	0.242564	0.218049	0.694143	0.442287	0.251197	0.272365	0.571259	0.176758	0.301555	0.327581	0.389152	0.296825	0.306674	0.617474	0.163891	0.647448	0.259894	0.280311	0.18215	0.117115	3.43638e-06	CON-SEP	-0.183971	0.205929	0.389901	0.209868
cg07182084	chr15	101484583	-	LRRK1	NM_024652	Body	0.360496	0.369033	0.324626	0.308951	0.336257	0.433486	0.397085	0.38143	0.365141	0.320058	0.244331	0.649636	0.49191	0.401538	0.436457	0.823955	0.512891	0.544273	0.287803	0.565903	0.439238	0.363864	0.760207	0.417372	0.767414	0.450643	0.494118	0.310447	0.402225	0.000247594	CON-SEP	-0.183861	0.349172	0.533033	0.414358
cg20517941	chr2	201600636	+	LOC100507140;AOX2P	NR_037886;NR_001557	TSS1500;Body	0.0611104	0.0788539	0.490659	0.46791	0.0724911	0.0610107	0.0795665	0.0564629	0.0795952	0.145859	0.129961	0.416542	0.424527	0.462946	0.453967	0.707349	0.469336	0.0486679	0.0625917	0.459244	0.161726	0.184228	0.1205	0.179345	0.616009	0.119378	0.147253	0.561983	0.1082	0.000169428	CON-SEP	-0.183819	0.15668	0.340498	0.234204
cg27012744	chr6	71376642	-	SMAP1;SMAP1;SMAP1	NM_001044305;NM_021940;NM_001281439	TSS1500;TSS1500;TSS1500	0.302396	0.239304	0.247919	0.276371	0.276735	0.174099	0.257654	0.24601	0.233007	0.227592	0.26336	0.655315	0.423479	0.41878	0.393838	0.531196	0.303724	0.355901	0.357229	0.507207	0.242368	0.443914	0.52797	0.326134	0.577626	0.26287	0.317258	0.304056	0.325447	6.09069e-09	CON-SEP	-0.183696	0.249495	0.433191	0.302408
cg07876788	chr7	134849633	-	TMEM140	NM_018295	Body	0.369568	0.0776567	0.0929087	0.414061	0.701032	0.406048	0.422907	0.369312	0.723273	0.451714	0.137395	0.845841	0.737859	0.384958	0.437981	0.102378	0.690402	0.771913	0.686052	0.396877	0.654403	0.43326	0.454378	0.507431	0.768074	0.7772	0.443419	0.443945	0.127474	0.00206855	CON-SEP	-0.183556	0.378716	0.562272	0.448009
cg04259027	chr2	36695610	+	CRIM1	NM_016441	Body	0.0761401	0.0807984	0.104191	0.0746804	0.124262	0.657013	0.687141	0.0839086	0.920555	0.610897	0.0503508	0.329335	0.894191	0.666629	0.715773	0.0734006	0.730692	0.902558	0.0712521	0.121669	0.611175	0.621163	0.0768784	0.563559	0.605103	0.509975	0.584109	0.600604	0.0536041	0.00107191	CON-SEP	-0.183364	0.315449	0.498813	0.437073
cg13366048	chr20	5631257	-				0.338576	0.241443	0.217762	0.212922	0.180972	0.319239	0.239005	0.222115	0.105611	0.234076	0.199494	0.696142	0.24861	0.331948	0.382264	0.528271	0.329189	0.450821	0.369657	0.49896	0.173633	0.353978	0.598609	0.295504	0.501924	0.346839	0.29572	0.313317	0.390484	4.17575e-07	CON-SEP	-0.183101	0.228292	0.411394	0.33659
cg25186292	chr3	122492971	-	HSPBAP1	NM_024610	Body	0.353975	0.404814	0.258636	0.275787	0.306682	0.353533	0.337639	0.403123	0.435764	0.375069	0.304515	0.773782	0.48636	0.383301	0.499789	0.682622	0.37276	0.560053	0.418969	0.586696	0.369823	0.36116	0.779595	0.409843	0.724766	0.389874	0.439817	0.341115	0.362625	2.47515e-05	CON-SEP	-0.18293	0.346322	0.529251	0.383358
cg24418947	chr1	46836023	+				0.132279	0.150982	0.26254	0.132347	0.18408	0.29297	0.271407	0.205404	0.159519	0.241885	0.236279	0.571187	0.332813	0.338557	0.33232	0.56316	0.362961	0.422036	0.28206	0.453497	0.305655	0.0941546	0.397988	0.417912	0.568987	0.325342	0.33776	0.208493	0.295623	3.85656e-07	CON-SEP	-0.182471	0.206336	0.388806	0.291805
cg03478159	chr12	112171952	-	ACAD10;ACAD10	NM_025247;NM_001136538	Body;Body	0.198041	0.0935374	0.102933	0.112178	0.148766	0.115752	0.164604	0.0865406	0.106951	0.144126	0.0972098	0.584885	0.368401	0.209219	0.260828	0.458476	0.145426	0.309163	0.15349	0.24831	0.184504	0.172437	0.443249	0.154547	0.603935	0.198205	0.160132	0.144872	0.119902	1.77845e-08	CON-SEP	-0.182316	0.124604	0.306919	0.155777
cg27638835	chr16	386373	-	AXIN1;AXIN1	NM_003502;NM_181050	Body;Body	0.224812	0.209479	0.264125	0.445947	0.51442	0.559248	0.415963	0.203541	0.412148	0.270324	0.284113	0.619198	0.538308	0.429979	0.47192	0.577247	0.344963	0.589838	0.589354	0.557937	0.373803	0.468763	0.644836	0.418883	0.764205	0.566638	0.365	0.306268	0.460266	0.000159217	CON-SEP	-0.181973	0.345829	0.527802	0.424543
cg10533409	chr3	11766469	-				0.317929	0.313303	0.223359	0.225348	0.218666	0.324388	0.29671	0.292654	0.386696	0.224377	0.261624	0.813715	0.302102	0.314918	0.532712	0.46774	0.284475	0.380558	0.355391	0.612929	0.366476	0.373725	0.743753	0.287478	0.637159	0.300137	0.384575	0.281482	0.337526	5.6369e-06	CON-SEP	-0.181907	0.28046	0.462367	0.32593
cg07039378	chr7	73645723	+				0.118112	0.0748494	0.101528	0.0874292	0.0906643	0.103719	0.0998336	0.110981	0.311836	0.119116	0.0805805	0.626001	0.436634	0.185682	0.214019	0.52871	0.108654	0.192167	0.139939	0.261324	0.293656	0.107771	0.420771	0.144164	0.539362	0.141165	0.122152	0.292104	0.114685	4.07723e-07	CON-SEP	-0.181859	0.118059	0.299918	0.167527
cg07795766	chr22	45608516	+	C22orf9;C22orf9	NM_001009880;NM_015264	Body;TSS200	0.555833	0.503656	0.492839	0.620814	0.683988	0.50371	0.55451	0.592087	0.600387	0.66321	0.548277	0.901251	0.777794	0.451361	0.833257	0.926912	0.550235	0.87661	0.825773	0.853901	0.390383	0.72684	0.902289	0.649557	0.919437	0.702906	0.753027	0.623571	0.662471	0.010203	CON-SEP	-0.181631	0.574483	0.756114	0.685494
cg15212453	chr2	128458434	+	SFT2D3	NM_032740	TSS200	0.126323	0.107283	0.104611	0.13206	0.0958299	0.143042	0.149021	0.0897823	0.0950297	0.118774	0.117414	0.483664	0.271631	0.164131	0.314342	0.576151	0.250277	0.249089	0.141602	0.249322	0.128174	0.153931	0.481563	0.167818	0.53833	0.187728	0.198144	0.127567	0.117476	4.57463e-08	CON-SEP	-0.181571	0.116288	0.297859	0.157729
cg04737843	chr6	16724384	+	ATXN1;ATXN1	NM_001128164;NM_000332	5'UTR;5'UTR	0.141273	0.136464	0.359315	0.126306	0.234743	0.196042	0.263469	0.166542	0.160217	0.196142	0.282943	0.591036	0.365491	0.383589	0.352669	0.502188	0.370944	0.378738	0.355074	0.607697	0.251532	0.12511	0.346873	0.404054	0.386166	0.377289	0.465538	0.424017	0.273834	4.40982e-08	CON-SEP	-0.181457	0.205769	0.387226	0.385169
cg24536782	chr8	216659	-				0.889929	0.157796	0.680677	0.546445	0.601654	0.728243	0.407183	0.139862	0.266406	0.409222	0.40191	0.780463	0.616167	0.709547	0.512563	0.349309	0.615272	0.738416	0.795566	0.751834	0.823815	0.700356	0.695252	0.749972	0.351197	0.784022	0.679289	0.588887	0.184883	0.0157692	CON-SEP	-0.181016	0.475393	0.656409	0.55927
cg12837880	chr7	129543896	-	UBE2H;UBE2H;UBE2H	NM_182697;NM_003344;NM_001202498	Body;Body;5'UTR	0.303972	0.246739	0.290713	0.266919	0.402226	0.332855	0.334514	0.316369	0.343324	0.354084	0.191378	0.689229	0.506566	0.310308	0.375466	0.607803	0.420172	0.566844	0.414805	0.480657	0.429138	0.282415	0.649492	0.448887	0.655406	0.35503	0.428783	0.332702	0.416213	4.47801e-06	CON-SEP	-0.180817	0.307554	0.488371	0.383182
cg13403369	chr3	195868640	-				0.235783	0.223858	0.222111	0.187554	0.200863	0.214856	0.236641	0.157731	0.162058	0.191668	0.197149	0.589007	0.261424	0.305839	0.253255	0.437796	0.690196	0.226324	0.255594	0.413259	0.326	0.187716	0.569095	0.244944	0.608525	0.254116	0.279354	0.174386	0.231948	1.26321e-06	CON-SEP	-0.180746	0.202752	0.383498	0.234951
cg23728761	chr7	150132882	-	LINC00996	NR_034033	Body	0.314002	0.299813	0.357416	0.285293	0.32432	0.237564	0.3042	0.261822	0.34926	0.330631	0.267488	0.684518	0.514097	0.389874	0.444684	0.590125	0.361817	0.505316	0.35735	0.535614	0.382277	0.341185	0.626874	0.401949	0.63494	0.413224	0.384389	0.303547	0.343015	6.86087e-08	CON-SEP	-0.180724	0.302892	0.483616	0.361044
cg10507267	chr2	218085043	-				0.224532	0.132166	0.320935	0.142115	0.141952	0.155293	0.234797	0.158019	0.226896	0.221569	0.197783	0.580704	0.342908	0.332583	0.304864	0.430441	0.369591	0.37632	0.196743	0.565545	0.176327	0.278631	0.371827	0.429713	0.516813	0.203232	0.341532	0.160692	0.296874	6.09153e-10	CON-SEP	-0.180638	0.196005	0.376643	0.250583
cg18010348	chr11	129154745	-				0.652165	0.464087	0.499602	0.53583	0.515798	0.631899	0.668631	0.572121	0.533484	0.416158	0.611201	0.767083	0.60174	0.755558	0.726678	0.85004	0.779207	0.813635	0.713908	0.747975	0.635198	0.485547	0.846033	0.733155	0.835172	0.693188	0.629552	0.645892	0.716276	0.010542	CON-SEP	-0.180432	0.554634	0.735066	0.671227
cg27334928	chr9	102277580	+				0.0599344	0.0621512	0.311207	0.0625414	0.098374	0.105254	0.169133	0.409284	0.279105	0.469305	0.099029	0.522077	0.140319	0.351613	0.216068	0.36054	0.397484	0.423211	0.366938	0.660715	0.329642	0.436746	0.293795	0.416569	0.312935	0.147897	0.216849	0.0916527	0.14978	3.32128e-09	CON-SEP	-0.180264	0.193211	0.373475	0.151545
cg24924751	chr14	75740066	-	FOS			0.164988	0.0982988	0.193114	0.162883	0.201614	0.191263	0.163598	0.160816	0.16155	0.133843	0.218378	0.648509	0.264982	0.225925	0.349928	0.398332	0.215511	0.279043	0.369653	0.448154	0.215548	0.192277	0.488284	0.380649	0.399517	0.252563	0.218282	0.238095	0.195223	7.56046e-09	CON-SEP	-0.180095	0.168213	0.348308	0.22604
cg23682647	chr3	185265093	+	LIPH	NM_139248	Body	0.396662	0.286879	0.331292	0.373795	0.453708	0.458775	0.387311	0.393513	0.429309	0.325329	0.326781	0.759241	0.593353	0.316481	0.475418	0.763496	0.474713	0.558308	0.426856	0.661865	0.417806	0.369837	0.740617	0.563713	0.698013	0.412835	0.49395	0.497743	0.469749	0.000471793	CON-SEP	-0.180065	0.378487	0.558551	0.468569
cg00983060	chr6	31531190	+	TNF/LTA			0.359564	0.381896	0.41667	0.381206	0.383243	0.386969	0.397148	0.389414	0.403495	0.472289	0.383956	0.78982	0.543304	0.441893	0.529329	0.755208	0.539124	0.548354	0.442422	0.675962	0.42651	0.449248	0.680899	0.530592	0.711627	0.446745	0.549822	0.400422	0.496335	1.49244e-05	CON-SEP	-0.180034	0.395986	0.576021	0.473331
cg03590328	chr7	2684462	+	TTYH3	NM_025250	Body	0.243058	0.147073	0.0966327	0.143501	0.165735	0.203832	0.124995	0.10751	0.131966	0.114145	0.132692	0.658101	0.259165	0.320941	0.394997	0.451794	0.152339	0.183075	0.230431	0.337467	0.11677	0.250537	0.447547	0.224979	0.541934	0.296859	0.252274	0.217816	0.181387	4.62162e-08	CON-SEP	-0.179967	0.146467	0.326434	0.237084
cg00488514	chr22	26877690	+	HPS4	NM_022081	Body	0.15665	0.139097	0.14668	0.125046	0.225418	0.180796	0.177283	0.148622	0.19238	0.205206	0.116966	0.521886	0.292386	0.26954	0.287202	0.499139	0.270513	0.390168	0.258668	0.355931	0.179148	0.148928	0.485529	0.331389	0.537079	0.204622	0.296777	0.210467	0.196499	4.1839e-09	CON-SEP	-0.1799	0.164922	0.344822	0.227091
cg14177325	chr17	1541763	+	SCARF1;SCARF1;SCARF1;SCARF1;SCARF1	NM_145352;NR_028075;NM_003693;NR_028076;NM_145350	Body;Body;Body;Body;Body	0.276914	0.191488	0.236146	0.284216	0.313844	0.262965	0.300629	0.299906	0.21646	0.314649	0.252443	0.777055	0.509115	0.30713	0.406966	0.550719	0.3367	0.445139	0.333241	0.359476	0.313518	0.381503	0.57267	0.36763	0.610996	0.431058	0.327628	0.195565	0.204877	9.7181e-07	CON-SEP	-0.179839	0.268151	0.44799	0.289782
cg22081096	chr17	67137953	-	ABCA6;ABCA6	NM_080284;NM_080284	1stExon;5'UTR	0.42028	0.429245	0.436881	0.37675	0.561083	0.465109	0.40126	0.453269	0.434542	0.344263	0.439002	0.800745	0.373292	0.574461	0.708681	0.706536	0.580746	0.61125	0.568744	0.744571	0.398011	0.532492	0.686487	0.551996	0.739505	0.490723	0.639036	0.579768	0.57171	7.79571e-05	CON-SEP	-0.1798	0.43288	0.61268	0.570309
cg22400554	chr2	47296930	-	TTC7A;TTC7A;TTC7A;TTC7A	NM_001288955;NM_001288953;NM_001288951;NM_020458	Body;Body;Body;Body	0.485564	0.508322	0.488069	0.453909	0.512486	0.589921	0.476767	0.449558	0.484663	0.519862	0.441698	0.820327	0.539318	0.624601	0.718003	0.80661	0.629676	0.696033	0.70653	0.681737	0.470402	0.474398	0.733664	0.708628	0.793673	0.602694	0.642013	0.599536	0.620266	0.000601995	CON-SEP	-0.179793	0.491893	0.671686	0.616127
cg14428166	chr10	95123753	+	MYOF;MYOF	NM_133337;NM_013451	Body;Body	0.313806	0.258799	0.22111	0.245253	0.271476	0.265411	0.243077	0.201974	0.250547	0.247955	0.213024	0.760902	0.373821	0.253079	0.520597	0.393097	0.338857	0.387399	0.342345	0.499489	0.237482	0.278347	0.50064	0.325759	0.782547	0.303945	0.276202	0.305975	0.33141	2.8856e-06	CON-SEP	-0.179766	0.248403	0.428169	0.304383
cg23302570	chr2	139538601	-	NXPH2	NM_007226	TSS1500	0.596699	0.504945	0.549779	0.404062	0.393601	0.214007	0.202219	0.353135	0.4613	0.3657	0.0926967	0.732871	0.276126	0.816312	0.424471	0.296898	0.264838	0.767016	0.628219	0.785945	0.435181	0.667781	0.524907	0.608775	0.553528	0.275376	0.496396	0.769455	0.679388	0.00019444	CON-SEP	-0.179724	0.376195	0.555919	0.555154
cg07607752	chr17	38024353	-	ZPBP2;ZPBP2	NM_199321;NM_198844	TSS200;TSS200	0.25243	0.0603802	0.0838839	0.254269	0.155774	0.160921	0.236355	0.140659	0.125889	0.155216	0.1763	0.841864	0.241282	0.418397	0.446507	0.23263	0.234454	0.452111	0.218316	0.132531	0.153112	0.341352	0.476375	0.171054	0.449661	0.289923	0.0809315	0.347487	0.204829	1.58228e-06	CON-SEP	-0.179721	0.163825	0.343546	0.230793
cg20909645	chr8	99985049	-				0.190399	0.353659	0.678846	0.181674	0.265907	0.137497	0.341773	0.159037	0.145252	0.388258	0.294196	0.780183	0.221159	0.682647	0.548123	0.34543	0.474913	0.678433	0.372239	0.392048	0.337948	0.51722	0.389695	0.462025	0.305376	0.168691	0.194604	0.805832	0.267742	2.57112e-05	CON-SEP	-0.179681	0.285136	0.464817	0.359217
cg18352404	chr10	6343880	-				0.151945	0.129756	0.250764	0.200102	0.120935	0.319654	0.303844	0.166254	0.154962	0.27248	0.177201	0.719194	0.358553	0.380936	0.29707	0.497347	0.272042	0.305191	0.308504	0.442972	0.165176	0.165375	0.486525	0.406254	0.569996	0.268109	0.416738	0.260995	0.199034	3.4638e-07	CON-SEP	-0.179584	0.204354	0.383938	0.286219
cg10186605	chr17	29667326	+	NF1;NF1	NM_001042492;NM_000267	Body;Body	0.203091	0.147587	0.246434	0.114603	0.260999	0.352076	0.20496	0.234729	0.307887	0.153466	0.166319	0.401568	0.28632	0.345326	0.24091	0.601145	0.415382	0.482101	0.285433	0.411033	0.46056	0.249721	0.360489	0.439432	0.578469	0.324501	0.279462	0.22945	0.295503	1.88526e-07	CON-SEP	-0.179524	0.217468	0.396992	0.282229
cg02497428	chr16	21665138	-	METTL9;IGSF6;METTL9	NM_001077180;NM_005849;NM_016025	Body;TSS1500;Body	0.474576	0.42876	0.432887	0.477351	0.444999	0.627134	0.405353	0.407696	0.464144	0.439163	0.411936	0.717192	0.634992	0.731135	0.675102	0.699858	0.571316	0.60691	0.579009	0.691654	0.376876	0.50376	0.687882	0.679131	0.738393	0.568789	0.613243	0.663206	0.550163	5.8094e-05	CON-SEP	-0.179411	0.455818	0.635229	0.59885
cg03187795	chr16	23535137	+	EARS2;EARS2	NR_003501;NM_001083614	Body;3'UTR	0.332193	0.278915	0.283429	0.310479	0.293896	0.26173	0.32819	0.331017	0.311676	0.314349	0.216847	0.582573	0.427166	0.344279	0.53519	0.718395	0.524695	0.433039	0.320212	0.44095	0.363324	0.252723	0.576008	0.426025	0.719627	0.415697	0.394324	0.352028	0.342183	2.15055e-05	CON-SEP	-0.179404	0.296611	0.476015	0.376058
cg13301956	chr11	6240838	+	FAM160A2;FAM160A2	NM_001098794;NM_032127	Body;Body	0.260703	0.230331	0.173345	0.16688	0.187798	0.221278	0.178189	0.102919	0.191334	0.114271	0.159692	0.689436	0.226756	0.469038	0.479767	0.370044	0.263176	0.250658	0.321636	0.284778	0.100684	0.420931	0.284961	0.319761	0.556252	0.38944	0.33436	0.39569	0.196646	8.28666e-08	CON-SEP	-0.179236	0.180613	0.359848	0.329034
cg21461955	chr1	88655702	+				0.358644	0.407462	0.394434	0.382683	0.455597	0.552014	0.463643	0.472217	0.402772	0.533546	0.308198	0.605352	0.459385	0.401419	0.636452	0.712559	0.589359	0.757767	0.661362	0.674433	0.584959	0.322301	0.691237	0.679527	0.753332	0.506916	0.541583	0.457014	0.462813	0.0020132	CON-SEP	-0.179136	0.43011	0.609246	0.492082
cg22076542	chr11	10846837	+				0.377704	0.393906	0.389223	0.358579	0.407805	0.375205	0.379256	0.369668	0.391402	0.372144	0.315664	0.736187	0.489292	0.433596	0.482588	0.708683	0.455243	0.545811	0.441714	0.651919	0.379837	0.515858	0.720523	0.450387	0.752339	0.446385	0.52501	0.378958	0.376103	1.25156e-05	CON-SEP	-0.179065	0.375505	0.55457	0.431614
cg19452011	chr5	5139508	+	ADAMTS16	NM_139056	TSS1500	0.431267	0.538089	0.360705	0.533889	0.584419	0.378148	0.421024	0.415477	0.383803	0.462085	0.355992	0.879332	0.658763	0.891154	0.504979	0.578586	0.689846	0.47562	0.481533	0.528432	0.579621	0.659146	0.651528	0.530486	0.588118	0.559473	0.505861	0.438609	0.788143	1.26961e-05	CON-SEP	-0.178961	0.442263	0.621224	0.573021
cg17682825	chr12	108935168	+	SART3	NM_014706	Body	0.471149	0.333647	0.316655	0.404697	0.454875	0.387831	0.388402	0.478593	0.394648	0.509398	0.311852	0.756273	0.663041	0.41605	0.574546	0.737476	0.48631	0.653502	0.505662	0.575083	0.461029	0.376222	0.656381	0.512822	0.79326	0.513761	0.435106	0.425584	0.51493	0.000189888	CON-SEP	-0.1787	0.404704	0.583404	0.472345
cg01891217	chr6	123038060	+	PKIB;PKIB;PKIB;PKIB;PKIB;PKIB	NM_001270395;NM_001270394;NM_181794;NM_001270393;NM_181795;NM_032471	Body;Body;5'UTR;5'UTR;5'UTR;5'UTR	0.321518	0.324343	0.239384	0.40813	0.2366	0.233825	0.259831	0.38349	0.214802	0.213281	0.298215	0.691607	0.309367	0.310745	0.244815	0.657504	0.664203	0.472236	0.40521	0.421222	0.313614	0.34793	0.626699	0.312885	0.711662	0.296501	0.36941	0.440911	0.305533	0.000336388	CON-SEP	-0.178694	0.284856	0.46355	0.353089
cg14200531	chr1	46871623	-	FAAH	NM_001441	Body	0.601538	0.474292	0.489083	0.504383	0.489778	0.523058	0.533934	0.487101	0.563977	0.446998	0.455248	0.885307	0.682711	0.606788	0.808565	0.779515	0.588718	0.640713	0.574009	0.752256	0.49458	0.568829	0.728817	0.622707	0.855018	0.619951	0.737146	0.668659	0.631591	0.000758863	CON-SEP	-0.178587	0.506308	0.684895	0.664337
cg03775956	chr12	124656418	-	ZNF664-FAM101A	NM_001204299	5'UTR	0.18493	0.133876	0.162549	0.157463	0.174998	0.182775	0.21853	0.0731381	0.0892415	0.157277	0.113654	0.447981	0.272126	0.308332	0.268581	0.311113	0.233053	0.358002	0.258455	0.521986	0.144542	0.151199	0.363363	0.352516	0.604925	0.181605	0.264088	0.166731	0.228476	8.35964e-09	CON-SEP	-0.178441	0.149857	0.328298	0.210225
cg18504143	chr1	7219603	-	CAMTA1	NM_015215	Body	0.367275	0.367065	0.379218	0.114625	0.0510092	0.131645	0.113918	0.108955	0.338938	0.068469	0.0946456	0.490397	0.7176	0.332549	0.229542	0.378383	0.125794	0.323026	0.365651	0.423337	0.295681	0.543772	0.431792	0.263185	0.294307	0.534415	0.348537	0.112897	0.360569	1.05225e-06	CON-SEP	-0.178341	0.19416	0.372501	0.339105
cg14102530	chr20	52680924	+	BCAS1	NM_003657	5'UTR	0.263822	0.470044	0.33018	0.892426	0.462043	0.504904	0.387101	0.366592	0.27863	0.387999	0.374469	0.906983	0.896955	0.642959	0.405169	0.624716	0.435464	0.334312	0.487799	0.726327	0.512209	0.925761	0.604534	0.579225	0.417729	0.53305	0.387062	0.36383	0.678533	0.00475115	CON-SEP	-0.178225	0.428928	0.607153	0.490619
cg17281697	chr2	208367963	-				0.541147	0.58356	0.57322	0.587934	0.602937	0.568697	0.592473	0.539599	0.533217	0.553306	0.436511	0.835061	0.667201	0.637214	0.653149	0.879372	0.72917	0.675508	0.674116	0.816025	0.69512	0.635672	0.80865	0.720085	0.847364	0.594229	0.715527	0.590744	0.670638	0.00434715	CON-SEP	-0.178145	0.555691	0.733836	0.642784
cg09787640	chr4	169646378	+	PALLD;PALLD;PALLD	NM_001166108;NM_016081;NM_001166109	Body;Body;Body	0.369379	0.183012	0.216947	0.221963	0.307206	0.249899	0.277619	0.32636	0.337702	0.270341	0.19006	0.559885	0.390743	0.365066	0.232841	0.55284	0.54554	0.578411	0.310557	0.585786	0.342724	0.264236	0.372257	0.508837	0.638549	0.378036	0.434123	0.39118	0.314362	2.55859e-06	CON-SEP	-0.178079	0.268226	0.446305	0.379425
cg01116573	chr16	19305985	-	CLEC19A	NM_001256720	Body	0.215446	0.199405	0.225363	0.237734	0.262629	0.219668	0.238777	0.297915	0.224328	0.252726	0.228384	0.672842	0.37108	0.154601	0.353073	0.451875	0.356799	0.447673	0.358855	0.555481	0.297217	0.223684	0.540897	0.445721	0.574048	0.36636	0.375306	0.18954	0.269165	1.71461e-06	CON-SEP	-0.177981	0.23658	0.41456	0.300093
cg26751511	chr10	32488933	+				0.426747	0.299353	0.293935	0.267124	0.407279	0.25401	0.275777	0.422366	0.282947	0.348877	0.299355	0.594228	0.556765	0.225824	0.514833	0.615365	0.309572	0.559026	0.405426	0.64703	0.470798	0.381722	0.585035	0.479853	0.698714	0.190195	0.376923	0.449814	0.332193	0.00022456	CON-SEP	-0.177905	0.325252	0.503156	0.337281
cg04412883	chr11	287938	-	ATHL1	NM_025092	TSS1500	0.863887	0.452823	0.266559	0.204214	0.735144	0.547607	0.47508	0.430537	0.825863	0.801514	0.445779	0.857622	0.833381	0.86434	0.900101	0.514619	0.590825	0.636009	0.891115	0.693646	0.210246	0.664611	0.893791	0.76201	0.876864	0.785356	0.546398	0.699702	0.527095	0.000778553	CON-SEP	-0.177889	0.54991	0.727799	0.639638
cg25880343	chr11	117058169	-	SIDT2;SIDT2	NM_001040455;NM_001040455	ExonBnd;Body	0.575032	0.319391	0.506412	0.538187	0.345516	0.766546	0.537103	0.2987	0.566765	0.39562	0.324121	0.885134	0.651807	0.521977	0.600118	0.675925	0.601719	0.611306	0.617458	0.610188	0.583981	0.679875	0.571871	0.713587	0.748489	0.521082	0.556056	0.562573	0.709214	0.00289408	CON-SEP	-0.177794	0.470308	0.648103	0.587231
cg00221271	chr11	85912347	+				0.395692	0.428708	0.409124	0.417502	0.417229	0.43784	0.377945	0.405285	0.36354	0.40348	0.388752	0.705644	0.461965	0.520895	0.583788	0.672944	0.553531	0.598036	0.629282	0.623151	0.458017	0.435887	0.684656	0.538609	0.679482	0.497316	0.463453	0.543167	0.461643	7.5631e-06	CON-SEP	-0.177749	0.4041	0.581849	0.491395
cg20084219	chr17	36997449	-	C17orf98	NM_001080465	1stExon	0.653817	0.520896	0.369297	0.706375	0.417859	0.347253	0.707461	0.505062	0.698637	0.689387	0.745177	0.923351	0.912368	0.899082	0.91683	0.78861	0.80706	0.727397	0.515317	0.637847	0.366461	0.796645	0.682499	0.805196	0.804272	0.872943	0.658051	0.46029	0.580481	0.000743844	CON-SEP	-0.177631	0.578293	0.755924	0.642941
cg26116906	chr2	200528171	+				0.350743	0.276605	0.322136	0.2248	0.318233	0.314522	0.378699	0.338183	0.387121	0.340388	0.303215	0.736222	0.406631	0.354367	0.374241	0.577194	0.562641	0.537649	0.427719	0.596899	0.409402	0.344347	0.551805	0.574033	0.555969	0.416323	0.375055	0.368588	0.395071	2.2467e-07	CON-SEP	-0.177502	0.323149	0.500651	0.388759
cg09859507	chr10	23027722	-				0.203218	0.202851	0.244215	0.22746	0.245792	0.288294	0.221397	0.225275	0.245798	0.237891	0.22713	0.636112	0.341252	0.311594	0.410524	0.511232	0.3711	0.426085	0.318829	0.508968	0.244368	0.175786	0.597855	0.426786	0.474017	0.345498	0.349798	0.340183	0.276525	1.04528e-07	CON-SEP	-0.177462	0.233575	0.411036	0.328001
cg20926353	chr9	84303358	+	TLE1;TLE1	NM_005077;NM_005077	5'UTR;1stExon	0.41376	0.0987976	0.111451	0.487524	0.113009	0.160724	0.143473	0.129568	0.150171	0.175481	0.168713	0.435163	0.398063	0.077694	0.597209	0.478356	0.456891	0.520802	0.487771	0.154783	0.513724	0.192221	0.124312	0.195566	0.588285	0.121014	0.207409	0.536101	0.291399	0.00211732	CON-SEP	-0.17722	0.195697	0.372917	0.288981
cg15818005	chr2	138845177	-				0.372206	0.333402	0.55246	0.553571	0.450053	0.699495	0.586638	0.619833	0.379711	0.415945	0.420865	0.771808	0.589054	0.621811	0.5262	0.836633	0.78311	0.651727	0.554925	0.748405	0.46586	0.451762	0.831668	0.703456	0.791271	0.562045	0.666778	0.610573	0.637111	0.00481515	CON-SEP	-0.176793	0.489471	0.666264	0.619127
cg27089703	chr17	33373905	+	RFFL;RFFL;RAD51L3-RFFL	NR_037713;NM_001017368;NR_037714	Body;5'UTR;Body	0.54433	0.394512	0.435955	0.403562	0.49511	0.460851	0.450521	0.677673	0.525988	0.404803	0.416841	0.728636	0.666104	0.529323	0.56247	0.813709	0.616387	0.68569	0.657759	0.689204	0.55874	0.467097	0.730507	0.598747	0.800135	0.64721	0.506078	0.5983	0.64974	0.00139195	CON-SEP	-0.176672	0.47365	0.650322	0.600332
cg03753209	chr3	121979168	-	CASR;CASR	NM_000388;NM_001178065	Body;Body	0.341398	0.382898	0.374209	0.302614	0.349921	0.397847	0.338563	0.629707	0.440236	0.562058	0.239739	0.478141	0.461356	0.700805	0.392984	0.686553	0.638538	0.517986	0.406842	0.810961	0.492609	0.606646	0.613251	0.420818	0.79079	0.331651	0.416142	0.395075	0.569632	3.12653e-05	CON-SEP	-0.176444	0.39629	0.572734	0.428125
cg14170307	chr2	206563804	+	NRP2;NRP2;NRP2;NRP2;NRP2;NRP2	NM_201264;NM_201267;NM_018534;NM_201279;NM_201266;NM_003872	Body;Body;Body;Body;Body;Body	0.154141	0.161172	0.329614	0.153897	0.293042	0.310719	0.234091	0.176436	0.164892	0.289797	0.218579	0.646272	0.306789	0.393678	0.324924	0.536881	0.314668	0.40304	0.317049	0.538808	0.184432	0.267716	0.440847	0.377724	0.581668	0.408853	0.312558	0.250459	0.244848	9.50754e-09	CON-SEP	-0.17643	0.226035	0.402464	0.304179
cg06835726	chr2	136445598	-	R3HDM1;R3HDM1;R3HDM1;R3HDM1	NM_001282800;NM_015361;NM_001282799;NM_001282798	Body;Body;Body;Body	0.377838	0.239154	0.309036	0.261615	0.303986	0.363909	0.325028	0.275566	0.456647	0.348534	0.254813	0.572835	0.452099	0.369369	0.445918	0.710032	0.524472	0.561095	0.347088	0.489065	0.481544	0.301846	0.497096	0.512142	0.680472	0.357228	0.441794	0.419808	0.347707	1.87466e-05	CON-SEP	-0.176429	0.319648	0.496077	0.391634
cg13810536	chr17	39648905	+				0.188669	0.129688	0.142819	0.141048	0.159688	0.13106	0.124464	0.106083	0.118939	0.139947	0.145938	0.254313	0.314899	0.314593	0.186624	0.445439	0.244691	0.304658	0.30397	0.469288	0.221831	0.181213	0.416929	0.303531	0.44731	0.169348	0.199339	0.159322	0.191261	4.55763e-11	CON-SEP	-0.176009	0.13894	0.314949	0.179817
cg25072733	chr13	37249481	+	C13orf36	NM_203451	5'UTR	0.115735	0.248717	0.177041	0.239417	0.29823	0.250679	0.227595	0.145594	0.313593	0.171879	0.235464	0.8139	0.30963	0.896148	0.526722	0.168943	0.209226	0.357467	0.173481	0.218209	0.150193	0.456035	0.351024	0.396591	0.520302	0.194288	0.33049	0.356748	0.307757	4.11632e-07	CON-SEP	-0.175918	0.220359	0.396276	0.297321
cg21090033	chr3	196065357	+	TM4SF19	NM_138461	TSS200	0.305171	0.298094	0.325532	0.377273	0.339358	0.770892	0.586034	0.439297	0.402109	0.421084	0.49536	0.871382	0.47912	0.702021	0.754889	0.636851	0.801745	0.601256	0.500351	0.623442	0.26856	0.370098	0.5256	0.783672	0.601763	0.691782	0.605127	0.686855	0.751164	0.000569842	CON-SEP	-0.175879	0.432746	0.608625	0.683732
cg04977760	chr7	5720095	-	RNF216-IT1;RNF216;RNF216	NR_046834;NM_207111;NM_207116	TSS200;Body;Body	0.403193	0.28531	0.298807	0.354976	0.335392	0.422024	0.34897	0.311404	0.38367	0.259899	0.260235	0.639636	0.395655	0.341889	0.473356	0.627869	0.399237	0.525358	0.458209	0.643469	0.43309	0.374388	0.707458	0.377691	0.724897	0.430798	0.461209	0.367883	0.328374	7.33998e-05	CON-SEP	-0.175649	0.33308	0.508729	0.397066
cg16677845	chr1	244377754	-				0.26495	0.18407	0.24089	0.16325	0.225708	0.260542	0.248207	0.209247	0.170788	0.258651	0.21849	0.688629	0.236868	0.385002	0.427224	0.417273	0.383445	0.352685	0.373367	0.511121	0.209399	0.295139	0.481547	0.393615	0.412294	0.350481	0.219789	0.322858	0.412643	8.86994e-10	CON-SEP	-0.175432	0.222254	0.397686	0.326443
cg14101976	chr4	96445972	+	UNC5C	NM_003728	Body	0.790041	0.812262	0.266861	0.341268	0.592423	0.541521	0.588173	0.584147	0.294612	0.716264	0.222237	0.644586	0.585764	0.545032	0.618846	0.651816	0.581779	0.818517	0.824747	0.805687	0.746074	0.710517	0.725246	0.749744	0.765509	0.478606	0.722908	0.709547	0.330084	0.0209709	CON-SEP	-0.175423	0.52271	0.698133	0.560286
cg10016674	chr2	172187200	+	METTL8;METTL8	NM_024770;NM_024770	ExonBnd;Body	0.381893	0.326854	0.291286	0.318365	0.428376	0.485481	0.427414	0.397829	0.425973	0.422621	0.302525	0.731112	0.583551	0.360649	0.573279	0.765548	0.462697	0.55241	0.408262	0.625643	0.506742	0.436273	0.715708	0.365343	0.723227	0.41516	0.487901	0.485235	0.417815	0.000229336	CON-SEP	-0.175287	0.382601	0.557889	0.451528
cg25134647	chr12	25454990	-				0.522749	0.0423148	0.633657	0.563576	0.622421	0.511514	0.0450676	0.560747	0.044509	0.0953379	0.105699	0.893846	0.0489834	0.0318344	0.612073	0.0435621	0.538649	0.548181	0.574611	0.894982	0.664317	0.703204	0.0977388	0.919271	0.652235	0.12224	0.690526	0.139204	0.0920932	0.0165748	CON-SEP	-0.175273	0.34069	0.515963	0.261016
cg06791446	chr10	123355268	+	FGFR2;FGFR2;FGFR2;FGFR2;FGFR2;FGFR2;FGFR2	NM_000141;NM_001144917;NM_022970;NM_001144918;NM_001144916;NM_001144919;NM_001144915	5'UTR;5'UTR;5'UTR;5'UTR;TSS1500;5'UTR;5'UTR	0.456111	0.433583	0.373089	0.406271	0.729706	0.463187	0.548101	0.723265	0.665984	0.420134	0.84338	0.506171	0.773961	0.868129	0.730676	0.700355	0.866239	0.856881	0.693488	0.845936	0.470389	0.435555	0.701702	0.867628	0.852526	0.598541	0.687712	0.725573	0.548651	0.0102219	CON-SEP	-0.175238	0.551165	0.726402	0.640119
cg21674018	chr18	55212809	+	FECH;FECH	NM_000140;NM_001012515	3'UTR;3'UTR	0.261428	0.196394	0.112384	0.0739366	0.166614	0.158626	0.08318	0.105336	0.0872749	0.164732	0.129345	0.542998	0.212748	0.219549	0.262458	0.529292	0.152058	0.362309	0.164312	0.364048	0.152312	0.170974	0.524845	0.128584	0.625622	0.218638	0.241169	0.13543	0.0936684	4.38079e-07	CON-SEP	-0.175219	0.139932	0.315151	0.172226
cg17571286	chr1	108613442	-				0.619131	0.505825	0.538349	0.401066	0.563498	0.520956	0.488078	0.473992	0.556111	0.505278	0.460614	0.778578	0.722898	0.455766	0.677155	0.85938	0.649823	0.714031	0.617457	0.772184	0.570098	0.532246	0.77587	0.644092	0.849971	0.56552	0.747151	0.529636	0.578245	0.00403155	CON-SEP	-0.175029	0.512082	0.687111	0.605138
cg09814468	chr5	11324099	+	CTNND2;CTNND2;CTNND2;CTNND2;CTNND2	NM_001288717;NR_109988;NM_001288716;NM_001288715;NM_001332	Body;Body;Body;Body;Body	0.301138	0.266727	0.275373	0.236258	0.231579	0.222719	0.190388	0.197434	0.201753	0.300086	0.115566	0.642131	0.344139	0.45737	0.380608	0.413577	0.310216	0.418596	0.281948	0.518471	0.347032	0.370116	0.386603	0.235879	0.574837	0.398388	0.244381	0.395069	0.298255	2.08015e-09	CON-SEP	-0.175003	0.23082	0.405823	0.334023
cg08549495	chr16	8823986	+	ABAT;ABAT;ABAT	NM_000663;NM_001127448;NM_020686	5'UTR;5'UTR;5'UTR	0.725194	0.342765	0.650449	0.627538	0.352483	0.411353	0.323202	0.331813	0.395812	0.496816	0.258309	0.47325	0.678526	0.672323	0.73761	0.745875	0.386805	0.674388	0.660171	0.684	0.814968	0.524958	0.564066	0.531254	0.554499	0.819239	0.587674	0.299884	0.821689	0.00823006	CON-SEP	-0.174736	0.446885	0.621621	0.632121
cg01319709	chr18	10130756	-				0.213307	0.212348	0.185215	0.156442	0.214849	0.219673	0.177096	0.168169	0.187898	0.112377	0.185715	0.620805	0.321936	0.363739	0.382033	0.419703	0.203939	0.249911	0.319407	0.381512	0.223343	0.32453	0.467223	0.302411	0.447127	0.328186	0.206472	0.320304	0.212056	6.97059e-10	CON-SEP	-0.174289	0.184826	0.359116	0.266755
cg12953155	chr2	230179047	-				0.237503	0.447733	0.527522	0.334469	0.562971	0.480127	0.495479	0.368069	0.44754	0.41425	0.358708	0.884584	0.477418	0.508005	0.741476	0.584993	0.558049	0.567718	0.594019	0.783625	0.498946	0.362583	0.503994	0.697558	0.625359	0.605546	0.611628	0.720132	0.686257	6.78355e-05	CON-SEP	-0.174223	0.424943	0.599166	0.655891
cg24522373	chr9	92331809	-	UNQ6494	NR_024280	Body	0.517482	0.482683	0.629544	0.668871	0.58401	0.738291	0.530028	0.510307	0.562602	0.562801	0.499332	0.797731	0.831064	0.470898	0.724041	0.927557	0.518473	0.742507	0.721718	0.931943	0.677894	0.643326	0.89624	0.652419	0.90209	0.498125	0.724819	0.692795	0.636093	0.0300804	CON-SEP	-0.174114	0.57145	0.745564	0.637958
cg16933118	chr3	159640407	-	IL12A-AS1	NR_108088	Body	0.245465	0.292004	0.381375	0.162767	0.404265	0.306737	0.294496	0.300395	0.303633	0.331152	0.249058	0.527676	0.262362	0.367937	0.526899	0.614597	0.381192	0.649074	0.3563	0.599506	0.280737	0.309636	0.622049	0.486885	0.615759	0.332336	0.347075	0.351925	0.407031	1.4198e-06	CON-SEP	-0.174077	0.297395	0.471472	0.359592
cg04987734	chr14	103415873	-	CDC42BPB	NM_006035	Body	0.288615	0.21295	0.318431	0.218567	0.419527	0.260496	0.221803	0.244244	0.341554	0.232725	0.257113	0.744255	0.384699	0.374175	0.481282	0.538966	0.243215	0.402294	0.299437	0.436991	0.516323	0.381809	0.63579	0.27866	0.556909	0.359863	0.372638	0.215267	0.257525	1.12183e-06	CON-SEP	-0.174016	0.274184	0.4482	0.301323
cg25696857	chr15	50401664	+	ATP8B4;ATP8B4;ATP8B4;ATP8B4	NM_024837;NR_073598;NR_073597;NR_073596	5'UTR;Body;Body;Body	0.297828	0.11682	0.188749	0.132033	0.0875963	0.0789194	0.0840858	0.100496	0.132944	0.0782231	0.128705	0.53288	0.0796413	0.179323	0.397542	0.364625	0.494982	0.0831568	0.348639	0.434085	0.245767	0.101033	0.409004	0.332751	0.248001	0.347447	0.323481	0.140899	0.0986922	4.78461e-06	CON-SEP	-0.174001	0.129673	0.303674	0.22763
cg17833746	chr17	40489785	+	STAT3;STAT3;STAT3	NM_213662;NM_003150;NM_139276	Body;Body;Body	0.406969	0.270878	0.371299	0.265725	0.348047	0.380114	0.38079	0.406272	0.394071	0.312151	0.225306	0.613418	0.655555	0.387205	0.4994	0.651428	0.368611	0.604922	0.423471	0.412197	0.562754	0.2933	0.509435	0.518607	0.721629	0.427581	0.445131	0.37948	0.510848	5.04099e-05	CON-SEP	-0.173887	0.341966	0.515852	0.44076
cg06448298	chr2	16815291	+	FAM49A	NM_030797	5'UTR	0.170015	0.0745992	0.164478	0.180902	0.0975673	0.174633	0.266115	0.084018	0.0752384	0.147072	0.140695	0.583188	0.237199	0.263778	0.344285	0.580482	0.281926	0.263361	0.226957	0.353514	0.199282	0.0807689	0.292427	0.381235	0.350455	0.256238	0.246448	0.321793	0.28223	4.33989e-07	CON-SEP	-0.173849	0.143212	0.317061	0.276677
cg26014113	chr8	82263377	-				0.134021	0.276704	0.708775	0.405296	0.540937	0.791566	0.794509	0.506791	0.375727	0.738632	0.576157	0.802597	0.633338	0.756142	0.852743	0.830924	0.610136	0.791321	0.67821	0.872978	0.673099	0.265831	0.606011	0.775819	0.728983	0.749028	0.771683	0.629104	0.721142	0.00467563	CON-SEP	-0.173843	0.531738	0.705581	0.71774
cg09917223	chr21	46322934	-	ITGB2;ITGB2	NM_000211;NM_001127491	Body;Body	0.549381	0.433272	0.480467	0.521722	0.457438	0.57322	0.53966	0.398974	0.498808	0.367856	0.391278	0.834933	0.643065	0.58216	0.571097	0.831403	0.538126	0.65262	0.45902	0.683725	0.625792	0.446194	0.789756	0.610936	0.797861	0.608562	0.633849	0.521763	0.528539	0.00277541	CON-SEP	-0.173795	0.473825	0.64762	0.573178
cg06074706	chr9	112734840	-	PALM2-AKAP2;PALM2-AKAP2	NM_007203;NM_147150	Body;Body	0.228373	0.148735	0.234999	0.101603	0.276824	0.259128	0.303315	0.187301	0.246957	0.210467	0.152784	0.402442	0.30469	0.311914	0.336336	0.622444	0.449235	0.484335	0.308619	0.462347	0.302728	0.118807	0.327903	0.378047	0.6144	0.373992	0.398293	0.346572	0.368922	1.12977e-06	CON-SEP	-0.173766	0.213681	0.387446	0.371945
cg01773127	chr8	8190880	+	SGK223	NM_001080826	Body	0.126142	0.078438	0.112864	0.0978645	0.159493	0.170297	0.128388	0.151336	0.169383	0.1203	0.0981094	0.533706	0.237226	0.194895	0.236184	0.504083	0.215699	0.313521	0.161861	0.286197	0.186487	0.126273	0.452323	0.236078	0.544684	0.249808	0.212997	0.0904029	0.17446	1.24294e-08	CON-SEP	-0.173667	0.12842	0.302087	0.181917
cg24925163	chr2	128458248	+	SFT2D3	NM_032740	TSS1500	0.462917	0.435069	0.437018	0.483991	0.432932	0.51041	0.455158	0.404239	0.394281	0.470655	0.459238	0.740679	0.593601	0.504867	0.627559	0.824137	0.604083	0.59536	0.555814	0.568579	0.534732	0.468469	0.789193	0.536386	0.781337	0.495879	0.44206	0.473795	0.45678	0.00173209	CON-SEP	-0.173572	0.449628	0.6232	0.467129
cg05962092	chr19	49575664	-	KCNA7	NM_031886	1stExon	0.288881	0.423789	0.402768	0.270866	0.366968	0.395094	0.351147	0.299893	0.277235	0.39217	0.380141	0.713942	0.423308	0.434509	0.610001	0.493598	0.427052	0.650944	0.396033	0.46862	0.524948	0.379239	0.38839	0.918141	0.49842	0.219166	0.226987	0.407349	0.351508	0.000472189	CON-SEP	-0.173463	0.349905	0.523367	0.301253
cg04580344	chr6	127797022	-	C6orf174	NM_001012279	Body	0.497847	0.512913	0.767187	0.4964	0.608725	0.57163	0.515186	0.525126	0.617702	0.637274	0.67117	0.86957	0.894544	0.891001	0.894049	0.538888	0.844672	0.795205	0.745785	0.640076	0.696846	0.805086	0.58926	0.709721	0.68435	0.646467	0.748305	0.739807	0.64354	2.75495e-05	CON-SEP	-0.173333	0.583742	0.757075	0.69453
cg22312249	chr17	72779428	+	TMEM104	NM_017728	Body	0.288455	0.251012	0.210215	0.272121	0.25108	0.333807	0.302087	0.263709	0.297089	0.341235	0.218258	0.611132	0.417453	0.362055	0.358384	0.67654	0.390645	0.452114	0.367976	0.461278	0.324106	0.293307	0.513628	0.377941	0.675077	0.371659	0.307749	0.286547	0.339554	1.19521e-06	CON-SEP	-0.173318	0.27537	0.448688	0.326377
cg22365276	chr15	60688622	-	ANXA2;ANXA2;ANXA2;ANXA2	NM_001136015;NM_004039;NM_001002858;NM_001002857	5'UTR;5'UTR;Body;5'UTR	0.514181	0.415296	0.472934	0.508814	0.370855	0.478034	0.462434	0.440102	0.360844	0.56653	0.393065	0.796567	0.54787	0.657893	0.665385	0.735156	0.455075	0.669681	0.609364	0.6377	0.27655	0.607707	0.799525	0.542739	0.765366	0.623142	0.437329	0.510834	0.601672	0.000128628	CON-SEP	-0.173176	0.453008	0.626184	0.543244
cg02525267	chr14	56281048	-				0.391229	0.38135	0.623863	0.398909	0.571748	0.583885	0.155509	0.511778	0.48502	0.306126	0.281278	0.783389	0.383875	0.61271	0.503135	0.689054	0.692989	0.462933	0.531472	0.730449	0.52722	0.396185	0.661764	0.727094	0.691652	0.47702	0.569973	0.681914	0.578797	0.000970504	CON-SEP	-0.173139	0.426427	0.599566	0.576926
cg17705916	chr3	184602569	+	VPS8;VPS8	NM_015303;NM_001009921	Body;Body	0.205982	0.129337	0.147956	0.1487	0.196956	0.202334	0.225298	0.196243	0.185361	0.222332	0.0974541	0.494341	0.300497	0.225493	0.255242	0.590027	0.229142	0.398278	0.207196	0.40844	0.261946	0.213848	0.446302	0.268533	0.616089	0.211035	0.318479	0.163353	0.214605	1.31676e-07	CON-SEP	-0.173102	0.177996	0.351098	0.226868
cg24675171	chr4	170361789	+	NEK1;NEK1;NEK1;NEK1;NEK1	NM_012224;NM_001199400;NM_001199398;NM_001199397;NM_001199399	Body;Body;Body;Body;Body	0.542831	0.408854	0.435487	0.395811	0.489365	0.43038	0.441346	0.388641	0.431888	0.427467	0.385135	0.75696	0.615066	0.479196	0.517532	0.786412	0.493926	0.662833	0.449897	0.666208	0.596991	0.385121	0.745275	0.533089	0.81295	0.483328	0.546748	0.379424	0.479009	0.000890202	CON-SEP	-0.172955	0.434292	0.607247	0.472127
cg25955330	chr8	134714830	-				0.761443	0.769282	0.174927	0.167274	0.793456	0.93767	0.716734	0.195409	0.781516	0.277812	0.863921	0.920378	0.911316	0.93589	0.949993	0.936629	0.142763	0.748926	0.777429	0.437538	0.267767	0.915888	0.868615	0.9049	0.898866	0.864739	0.286947	0.909757	0.301908	0.018714	CON-SEP	-0.172946	0.585404	0.75835	0.590838
cg18770149	chr1	149903180	+	MTMR11;MTMR11	NM_181873;NM_001145862	Body;Body	0.118705	0.0811728	0.0862306	0.0657048	0.0965387	0.137189	0.10546	0.105019	0.102052	0.0744061	0.0762405	0.471564	0.215868	0.205884	0.221816	0.379312	0.181686	0.272603	0.194614	0.293781	0.20677	0.149857	0.298189	0.204466	0.458713	0.170651	0.129813	0.138443	0.155699	1.55603e-12	CON-SEP	-0.172885	0.0953381	0.268223	0.148651
cg09417038	chr21	47716443	-	C21orf57	NM_058181	Body	0.201659	0.259692	0.399981	0.569165	0.321656	0.533696	0.761195	0.445037	0.313768	0.739679	0.251173	0.483299	0.554451	0.52311	0.352759	0.856529	0.643926	0.729101	0.615372	0.838552	0.881576	0.329407	0.49783	0.701991	0.517371	0.671426	0.29749	0.454575	0.442082	0.0170531	CON-SEP	-0.172885	0.436064	0.608948	0.466394
cg14465701	chr20	4991089	-	SLC23A2	NM_203327	TSS200	0.665964	0.547199	0.593959	0.594931	0.635635	0.621334	0.525596	0.616035	0.605127	0.667536	0.524304	0.889993	0.765518	0.636996	0.728609	0.9214	0.737844	0.851581	0.696497	0.80931	0.738976	0.490385	0.870232	0.771203	0.904821	0.666657	0.778373	0.612928	0.678216	0.0176333	CON-SEP	-0.1726	0.599784	0.772383	0.684044
cg00454138	chr17	73425089	+				0.0969149	0.0806646	0.0557047	0.06738	0.110252	0.137945	0.120607	0.0688949	0.0873207	0.102962	0.0878444	0.315521	0.214964	0.162764	0.170235	0.564545	0.222652	0.294463	0.148032	0.209902	0.342303	0.084704	0.221065	0.165451	0.590199	0.109582	0.167463	0.0915898	0.0979837	3.29706e-08	CON-SEP	-0.172363	0.0924082	0.264771	0.116655
cg12240358	chr15	83619523	-	HOMER2;HOMER2;HOMER2;HOMER2	NM_199330;NM_004839;NM_199332;NM_199331	Body;Body;Body;Body	0.428204	0.41503	0.418944	0.35857	0.446378	0.496906	0.476119	0.453413	0.371982	0.471736	0.342455	0.632264	0.485816	0.449233	0.53509	0.793759	0.655057	0.72076	0.522066	0.55868	0.574475	0.454689	0.682705	0.540838	0.763665	0.482864	0.460085	0.387811	0.527629	0.000617874	CON-SEP	-0.172362	0.425431	0.597793	0.464597
cg01214116	chr10	91717884	+	LINC01375	NR_110655	TSS1500	0.433194	0.475917	0.381984	0.354946	0.75519	0.492554	0.468107	0.427942	0.453981	0.618508	0.427707	0.800905	0.692614	0.683418	0.637346	0.636933	0.505423	0.471043	0.741226	0.812657	0.573449	0.516872	0.781338	0.603534	0.68835	0.468382	0.5226	0.687857	0.435958	0.000319544	CON-SEP	-0.17231	0.480912	0.653222	0.5287
cg06529643	chr10	73652288	+				0.455771	0.441919	0.450023	0.410794	0.487102	0.571632	0.429231	0.396012	0.426103	0.390763	0.443888	0.833996	0.490271	0.640548	0.57732	0.660292	0.58983	0.67338	0.539758	0.682424	0.480571	0.386324	0.695632	0.612033	0.789014	0.669794	0.571688	0.517349	0.522709	8.67283e-05	CON-SEP	-0.172208	0.445749	0.617957	0.570385
cg10547487	chr15	31058674	+	LOC100288637;LOC100288637;LOC100288637	NR_038253;NR_038255;NR_038254	Body;Body;Body	0.321087	0.167082	0.261061	0.39879	0.237645	0.340062	0.392662	0.26549	0.263648	0.331867	0.194366	0.537917	0.378726	0.282314	0.372172	0.680307	0.281929	0.468372	0.551687	0.551469	0.328693	0.416633	0.59999	0.407856	0.591197	0.259114	0.421601	0.304097	0.305073	5.60135e-05	CON-SEP	-0.172138	0.288524	0.460662	0.322471
cg16544734	chr14	20972508	+				0.324598	0.321791	0.369008	0.315644	0.415667	0.335219	0.404549	0.347869	0.381794	0.439153	0.348161	0.679726	0.562142	0.375781	0.46177	0.659838	0.434405	0.563957	0.454764	0.617762	0.54928	0.301078	0.659269	0.486742	0.693485	0.394815	0.367098	0.37717	0.35712	2.21568e-05	CON-SEP	-0.171764	0.36395	0.535714	0.374051
cg05941525	chr1	173967073	-				0.215891	0.173867	0.216078	0.260012	0.183523	0.207354	0.166284	0.212825	0.191524	0.165658	0.166975	0.450737	0.346607	0.292125	0.192472	0.551887	0.267191	0.429166	0.295218	0.395469	0.212727	0.2606	0.453287	0.439884	0.565531	0.265822	0.296388	0.213934	0.183193	7.52903e-08	CON-SEP	-0.171702	0.196363	0.368064	0.239834
cg02964065	chr6	32729545	+	HLA-DQB2	NR_003937	Body	0.676416	0.629029	0.621829	0.516615	0.608931	0.676383	0.511272	0.577145	0.724342	0.509008	0.597377	0.963928	0.873095	0.964492	0.844915	0.561839	0.8072	0.841262	0.608167	0.641489	0.951079	0.921525	0.617475	0.542902	0.725855	0.674667	0.666519	0.698135	0.881386	0.000705714	CON-SEP	-0.171692	0.604395	0.776087	0.730177
cg11906021	chr17	47467221	+				0.202099	0.208575	0.288881	0.207484	0.217499	0.310517	0.287791	0.241116	0.227895	0.313989	0.220981	0.570059	0.373936	0.407654	0.381814	0.616445	0.394314	0.473188	0.323355	0.432614	0.266234	0.18018	0.411317	0.451326	0.588114	0.387929	0.332548	0.314205	0.366053	1.03194e-07	CON-SEP	-0.171431	0.247894	0.419325	0.350184
cg25148456	chr5	56109540	-	MAP3K1	NM_005921	TSS1500	0.470697	0.34931	0.473741	0.469008	0.60866	0.473341	0.397639	0.298602	0.416167	0.41965	0.417438	0.788818	0.601796	0.540834	0.647798	0.685349	0.483115	0.553103	0.570215	0.548067	0.532046	0.529199	0.779849	0.509675	0.731117	0.403635	0.539327	0.478741	0.432154	0.000372426	CON-SEP	-0.171372	0.435841	0.607213	0.463464
cg00416710	chr16	29196027	-				0.234114	0.131309	0.16192	0.175386	0.20759	0.237097	0.169761	0.15849	0.23337	0.30212	0.22853	0.770592	0.423752	0.0880008	0.508375	0.50138	0.245032	0.439701	0.249911	0.364533	0.290977	0.133229	0.603033	0.250528	0.379013	0.39573	0.263633	0.218434	0.166094	3.55983e-05	CON-SEP	-0.171253	0.203608	0.374861	0.260973
cg05287104	chr9	115661566	-				0.278954	0.436731	0.420587	0.286288	0.338594	0.381153	0.388264	0.367079	0.407244	0.39711	0.254143	0.721031	0.375612	0.354053	0.697883	0.523155	0.46435	0.485395	0.663933	0.599655	0.355648	0.402098	0.546945	0.587641	0.653941	0.507684	0.370693	0.598499	0.482984	2.15847e-05	CON-SEP	-0.17116	0.35965	0.53081	0.489965
cg04782928	chr10	45445921	+	TMEM72-AS1	NR_033842	Body	0.220057	0.15034	0.158398	0.143785	0.222467	0.242994	0.21311	0.218631	0.182273	0.207955	0.125031	0.404251	0.273518	0.226276	0.360993	0.511515	0.304205	0.482733	0.220255	0.425471	0.357015	0.221605	0.435363	0.270811	0.555844	0.20294	0.259607	0.188564	0.259782	2.33384e-08	CON-SEP	-0.171155	0.189549	0.360704	0.227723
cg19869734	chr2	107154571	-				0.649756	0.451626	0.569888	0.437631	0.435219	0.575866	0.502615	0.466992	0.493693	0.453257	0.446908	0.869962	0.591917	0.64084	0.882859	0.714637	0.63964	0.625712	0.541978	0.765963	0.38566	0.509264	0.684867	0.729111	0.79186	0.718509	0.592889	0.762532	0.769087	0.000580724	CON-SEP	-0.171095	0.498496	0.669591	0.710754
cg09127645	chr17	29253869	-	ADAP2	NM_018404	Body	0.410394	0.296884	0.303048	0.316737	0.385011	0.431189	0.357141	0.346108	0.402147	0.345924	0.28426	0.746457	0.473543	0.391639	0.414093	0.72252	0.464914	0.510645	0.395821	0.56288	0.357564	0.400869	0.68601	0.450498	0.753828	0.346528	0.415391	0.43773	0.445838	7.59738e-05	CON-SEP	-0.171041	0.352622	0.523663	0.411372
cg24032623	chr9	88708889	+	GOLM1;GOLM1	NM_016548;NM_177937	5'UTR;5'UTR	0.439609	0.289891	0.254057	0.322375	0.148314	0.344164	0.38188	0.334088	0.356995	0.288253	0.400545	0.524622	0.568347	0.454992	0.661686	0.474423	0.327857	0.368043	0.486483	0.55198	0.299468	0.621369	0.561188	0.417434	0.606709	0.310357	0.425071	0.320075	0.294586	6.54569e-06	CON-SEP	-0.170963	0.323652	0.494614	0.337522
cg25119497	chr1	236150646	-	NID1	NM_002508	Body	0.182912	0.521286	0.124304	0.188642	0.165642	0.197263	0.209585	0.392022	0.228899	0.425178	0.155098	0.683916	0.308717	0.177572	0.394959	0.439463	0.46634	0.187525	0.590673	0.766581	0.148852	0.363993	0.493249	0.419329	0.503191	0.202639	0.649599	0.651134	0.0800615	0.000406145	CON-SEP	-0.170885	0.253712	0.424597	0.395858
cg26756782	chr16	89922218	-	SPIRE2	NM_032451	Body	0.462029	0.402983	0.361623	0.427195	0.422023	0.441599	0.477079	0.385423	0.517901	0.432052	0.389204	0.843919	0.566598	0.519098	0.590868	0.831439	0.454178	0.564529	0.44997	0.531844	0.549562	0.449411	0.806731	0.447189	0.792523	0.48369	0.513108	0.405948	0.472157	0.00100548	CON-SEP	-0.170837	0.42901	0.599847	0.468726
cg17358311	chr19	2698890	+	GNG7	NM_052847	5'UTR	0.168423	0.0804835	0.077578	0.0976585	0.138144	0.140144	0.158099	0.102524	0.109731	0.153131	0.134699	0.743896	0.298319	0.0977296	0.182112	0.607566	0.140375	0.192469	0.0826697	0.217662	0.222862	0.0905469	0.506232	0.123931	0.616762	0.132234	0.199342	0.0800998	0.131047	1.59991e-05	CON-SEP	-0.170817	0.123692	0.294509	0.135681
cg16165949	chr8	125268123	-				0.133371	0.135284	0.128239	0.386121	0.0961188	0.17255	0.10053	0.105164	0.124132	0.154358	0.0951702	0.476946	0.406512	0.197915	0.22645	0.425436	0.289624	0.348578	0.206119	0.372049	0.155466	0.166233	0.419228	0.237963	0.537742	0.216187	0.311054	0.191603	0.19903	2.59671e-07	CON-SEP	-0.170743	0.148276	0.319019	0.229468
cg06627617	chr2	9471179	-	ASAP2;ASAP2	NM_001135191;NM_003887	Body;Body	0.0683756	0.253423	0.135457	0.0390948	0.232141	0.0589349	0.308155	0.0468725	0.231928	0.142656	0.161514	0.671197	0.0684022	0.105629	0.149018	0.543598	0.369897	0.406301	0.193851	0.566937	0.393231	0.447606	0.206233	0.0563343	0.348118	0.304098	0.383612	0.0664392	0.15676	6.97993e-06	CON-SEP	-0.170715	0.152596	0.323311	0.227727
cg02332932	chr10	74607702	-	MCU;MCU;MCU;MCU	NR_073062;NM_138357;NM_001270679;NM_001270680	Body;Body;Body;Body	0.249991	0.200254	0.281888	0.2123	0.215245	0.430355	0.613474	0.238008	0.252151	0.403677	0.410773	0.72006	0.493628	0.451513	0.50927	0.563502	0.348547	0.498353	0.415642	0.66214	0.204863	0.423882	0.629088	0.306798	0.62404	0.486652	0.348198	0.349933	0.372206	2.40001e-06	CON-SEP	-0.170461	0.31892	0.48938	0.389248
cg10813029	chr18	3715502	-	DLGAP1;DLGAP1;DLGAP1;DLGAP1;DLGAP1;DLGAP1;DLGAP1;DLGAP1;DLGAP1	NM_001003809;NM_001242766;NM_001308390;NM_001242764;NM_001242763;NM_001242762;NM_004746;NM_001242765;NM_001242761	Body;Body;Body;Body;Body;Body;Body;Body;Body	0.221927	0.227209	0.235113	0.198539	0.284807	0.32256	0.162446	0.294277	0.226293	0.294565	0.245267	0.643753	0.395679	0.362481	0.345857	0.522532	0.292724	0.40812	0.277177	0.558326	0.344617	0.304242	0.426026	0.38715	0.569488	0.239927	0.261701	0.290303	0.316296	1.37704e-08	CON-SEP	-0.170376	0.246637	0.417012	0.277057
cg19919032	chr2	173925162	-				0.411526	0.30742	0.391882	0.314212	0.408383	0.411742	0.371401	0.351143	0.351461	0.345369	0.2985	0.644434	0.335114	0.336273	0.627871	0.601537	0.495646	0.645112	0.722767	0.536644	0.349188	0.349186	0.614863	0.53358	0.634315	0.554895	0.485854	0.511562	0.46342	0.000172171	CON-SEP	-0.17019	0.360276	0.530466	0.503933
cg00025197	chr2	240387066	-				0.129397	0.134941	0.0977523	0.0808966	0.152608	0.105572	0.159251	0.11265	0.120227	0.092717	0.127383	0.481078	0.121923	0.323035	0.143719	0.502091	0.170777	0.245858	0.265911	0.272774	0.0668786	0.315866	0.396851	0.279152	0.464641	0.181662	0.118932	0.185446	0.117789	6.15935e-09	CON-SEP	-0.169926	0.1194	0.289325	0.150957
cg18829405	chr3	128390184	-				0.140883	0.0888938	0.157513	0.108099	0.105707	0.0932765	0.0900704	0.073462	0.0791338	0.0911011	0.126607	0.565206	0.178235	0.19412	0.245181	0.343012	0.162363	0.226488	0.266591	0.313282	0.0924123	0.242646	0.454508	0.136898	0.426593	0.224454	0.143715	0.15461	0.0913484	9.00646e-10	CON-SEP	-0.169847	0.104977	0.274824	0.153532
cg07361257	chr2	71291297	+				0.480196	0.492086	0.575316	0.487761	0.724242	0.545782	0.490518	0.546786	0.625632	0.563449	0.585106	0.835871	0.659181	0.692212	0.707102	0.826867	0.749145	0.755697	0.65444	0.748906	0.691516	0.546026	0.762247	0.680479	0.852528	0.664049	0.654082	0.588274	0.606585	0.00162646	CON-SEP	-0.169793	0.556079	0.725873	0.628247
cg02210151	chr10	123356041	-	FGFR2;FGFR2;FGFR2;FGFR2;FGFR2;FGFR2;FGFR2	NM_000141;NM_001144917;NM_022970;NM_001144918;NM_001144919;NM_001144915;NM_001144915	5'UTR;5'UTR;5'UTR;5'UTR;5'UTR;1stExon;5'UTR	0.342576	0.353361	0.361208	0.417715	0.556632	0.412245	0.383179	0.565824	0.560899	0.416285	0.792717	0.55332	0.699428	0.793965	0.619143	0.580847	0.80557	0.831122	0.628224	0.689849	0.494558	0.391198	0.534702	0.793318	0.531139	0.497393	0.517637	0.576471	0.749253	0.00213452	CON-SEP	-0.169696	0.469331	0.639027	0.585189
cg26426448	chr7	28337618	+	CREB5	NM_182899	TSS1500	0.28394	0.35806	0.3948	0.341745	0.382378	0.319723	0.366131	0.397359	0.386586	0.378173	0.27882	0.722667	0.456809	0.385475	0.510308	0.652729	0.452316	0.521429	0.449499	0.578121	0.514576	0.37667	0.627627	0.412534	0.660931	0.469275	0.401924	0.359647	0.412766	2.20745e-06	CON-SEP	-0.169549	0.353429	0.522978	0.410903
cg16711522	chr15	52758277	-	MYO5A;MYO5A	NM_000259;NM_001142495	Body;Body	0.389104	0.625752	0.633265	0.651419	0.39179	0.396492	0.110351	0.403724	0.355194	0.354462	0.364655	0.672348	0.65592	0.410328	0.651831	0.468902	0.659228	0.642794	0.428392	0.680796	0.717927	0.636231	0.677104	0.355283	0.666602	0.601112	0.347489	0.565094	0.358741	0.00410388	CON-SEP	-0.169439	0.42511	0.594549	0.468109
cg00062151	chr7	126336750	+	GRM8;GRM8;GRM8	NR_028041;NM_000845;NM_001127323	Body;Body;Body	0.437633	0.427005	0.446603	0.360397	0.452822	0.408138	0.443988	0.443651	0.412314	0.423913	0.402298	0.740162	0.51972	0.517885	0.537888	0.727581	0.519928	0.658539	0.538496	0.64117	0.528336	0.521271	0.685931	0.462952	0.70159	0.474475	0.579079	0.445741	0.470764	8.20289e-06	CON-SEP	-0.169437	0.423524	0.592961	0.492514
cg05452742	chr11	34070756	-				0.46299	0.348857	0.561544	0.367471	0.458217	0.434644	0.408908	0.370567	0.416601	0.392389	0.396892	0.750154	0.536912	0.590764	0.521541	0.731328	0.519922	0.593328	0.417163	0.640065	0.435811	0.480372	0.729645	0.519205	0.784046	0.502984	0.423271	0.446628	0.472658	2.43884e-05	CON-SEP	-0.169388	0.419916	0.589304	0.461385
cg24301247	chr12	129295649	-	SLC15A4	NM_145648	Body	0.265675	0.302365	0.321063	0.255684	0.246383	0.344913	0.303674	0.277415	0.258146	0.316691	0.250305	0.68895	0.443849	0.408347	0.462129	0.544395	0.341007	0.515009	0.355677	0.437853	0.266351	0.295598	0.569891	0.400878	0.639668	0.365913	0.405306	0.351038	0.296836	1.41778e-07	CON-SEP	-0.169307	0.285665	0.454971	0.354773
cg16941122	chr13	99965936	+	UBAC2;UBAC2;UBAC2	NM_001144072;NM_177967;NR_026644	Body;Body;Body	0.297558	0.19877	0.211894	0.199784	0.223702	0.258254	0.19669	0.178964	0.251945	0.267791	0.229839	0.660311	0.310232	0.41166	0.385912	0.511451	0.328417	0.343318	0.381653	0.479142	0.116038	0.273535	0.472292	0.381439	0.515681	0.409509	0.361078	0.337278	0.286827	3.1185e-08	CON-SEP	-0.169281	0.228654	0.397934	0.348673
cg08571810	chr9	102276165	+				0.157488	0.135928	0.12991	0.112527	0.147333	0.157093	0.169536	0.121627	0.177529	0.201075	0.104335	0.476437	0.234195	0.224934	0.272169	0.482076	0.251788	0.374707	0.233119	0.322977	0.204474	0.162738	0.433182	0.260324	0.488897	0.181487	0.264539	0.140455	0.199852	5.4581e-10	CON-SEP	-0.169097	0.146762	0.315858	0.196583
cg06919141	chr6	139592115	+	TXLNB	NM_153235	Body	0.589529	0.526402	0.50177	0.506263	0.626078	0.489642	0.563835	0.511963	0.629592	0.48654	0.544014	0.86389	0.61528	0.634082	0.641377	0.825907	0.701085	0.763815	0.573907	0.821578	0.631981	0.54405	0.805206	0.691183	0.857544	0.591105	0.702619	0.628281	0.567828	0.00308667	CON-SEP	-0.168967	0.543239	0.712206	0.622458
cg25392060	chr8	142297121	-				0.213821	0.170873	0.176738	0.234906	0.282743	0.163585	0.184525	0.209295	0.216276	0.132851	0.239815	0.615101	0.348621	0.328665	0.35757	0.438283	0.237075	0.344958	0.336146	0.376854	0.192243	0.312268	0.492702	0.294619	0.521791	0.370453	0.236363	0.216718	0.220095	8.45622e-09	CON-SEP	-0.168895	0.202312	0.371207	0.260907
cg10617605	chr10	126372063	+	FAM53B	NM_014661	Body	0.38219	0.377325	0.286278	0.372147	0.382746	0.392861	0.331154	0.429106	0.356149	0.470971	0.278358	0.731092	0.454176	0.347389	0.470168	0.666571	0.442484	0.605017	0.474797	0.6167	0.453715	0.350502	0.686189	0.468888	0.761825	0.402732	0.431624	0.309054	0.418044	0.000120866	CON-SEP	-0.168797	0.369026	0.537822	0.390364
cg26341831	chr1	226036279	-	TMEM63A	NM_014698	Body	0.211222	0.152059	0.182528	0.153914	0.192405	0.207434	0.192042	0.246401	0.222116	0.207573	0.129706	0.480806	0.305409	0.236799	0.337713	0.53116	0.322419	0.428709	0.246118	0.303571	0.365663	0.171969	0.368947	0.357359	0.575886	0.26596	0.270762	0.177873	0.241567	3.05585e-08	CON-SEP	-0.168794	0.190673	0.359466	0.23904
cg19475342	chr15	100172407	+	MEF2A;MEF2A;MEF2A;MEF2A;MEF2A	NM_001130928;NM_005587;NM_001130926;NM_001171894;NM_001130927	TSS1500;5'UTR;5'UTR;5'UTR;5'UTR	0.282737	0.25937	0.251258	0.202183	0.279173	0.256023	0.273275	0.29995	0.33717	0.266454	0.165265	0.759855	0.295566	0.219428	0.468386	0.513932	0.335994	0.478122	0.35775	0.436484	0.294858	0.314345	0.495016	0.526275	0.523387	0.353874	0.391562	0.289857	0.341565	5.48912e-07	CON-SEP	-0.168788	0.261169	0.429957	0.344214
cg20593471	chr18	60829294	+	BCL2	NM_000633	Body	0.135086	0.181202	0.43285	0.180033	0.315831	0.416734	0.38	0.32539	0.249204	0.416021	0.23709	0.695625	0.329716	0.484325	0.365627	0.612266	0.468527	0.57395	0.394994	0.550079	0.404948	0.167166	0.356397	0.562173	0.557885	0.447518	0.430868	0.392359	0.445573	3.90678e-06	CON-SEP	-0.168755	0.297222	0.465977	0.42908
cg00407329	chr6	100893665	-	SIM1	NM_005068	Body	0.617909	0.237964	0.444327	0.265771	0.314545	0.14983	0.264082	0.518639	0.423009	0.560273	0.279919	0.839425	0.372661	0.748793	0.838145	0.288974	0.511091	0.660359	0.428699	0.530207	0.775689	0.336359	0.513174	0.338103	0.368485	0.655039	0.438468	0.416753	0.394896	1.92646e-05	CON-SEP	-0.168728	0.37057	0.539298	0.476289
cg03135975	chr14	71159191	-				0.153506	0.146195	0.14385	0.225257	0.13203	0.248845	0.130538	0.190201	0.132353	0.20369	0.0729237	0.466738	0.16677	0.253224	0.274325	0.492234	0.372577	0.336369	0.211535	0.334923	0.340092	0.177837	0.380607	0.27027	0.548624	0.243278	0.152932	0.190519	0.225541	6.81585e-08	CON-SEP	-0.168675	0.161763	0.330437	0.203067
cg00178434	chr17	60249134	-				0.098591	0.0832771	0.289035	0.111221	0.113432	0.158807	0.156074	0.117132	0.0932254	0.223936	0.104301	0.294218	0.243991	0.45027	0.280527	0.397664	0.252632	0.281938	0.293867	0.377129	0.154358	0.238256	0.184846	0.355226	0.524271	0.196101	0.174647	0.22205	0.146837	1.55692e-10	CON-SEP	-0.168407	0.140821	0.309228	0.184909
cg22637518	chr5	40260640	+				0.342596	0.426113	0.265151	0.403872	0.30229	0.551162	0.242911	0.294398	0.503439	0.367797	0.293961	0.808839	0.395787	0.465087	0.537647	0.744241	0.499842	0.538533	0.32127	0.505859	0.333748	0.340677	0.723026	0.436215	0.788331	0.36931	0.476033	0.469335	0.420104	0.000627158	CON-SEP	-0.168302	0.363063	0.531364	0.433695
cg01772658	chr3	45610544	-				0.151601	0.125355	0.100638	0.117279	0.134968	0.156553	0.172618	0.137744	0.143964	0.163624	0.122791	0.50993	0.272162	0.197261	0.239126	0.458254	0.404434	0.279019	0.160862	0.329583	0.1539	0.124006	0.534982	0.182774	0.450953	0.196228	0.389209	0.137929	0.149164	4.60625e-08	CON-SEP	-0.168116	0.13883	0.306946	0.218132
cg15349696	chr17	80545434	-	FOXK2	NM_004514	Body	0.0822618	0.0574438	0.0766623	0.0850614	0.2739	0.0792985	0.071032	0.0933069	0.0930028	0.084594	0.0848325	0.744637	0.428268	0.132466	0.187244	0.331651	0.0877673	0.079753	0.229963	0.247439	0.105986	0.100915	0.339334	0.106179	0.606638	0.285835	0.132059	0.0868612	0.108028	3.71147e-07	CON-SEP	-0.167994	0.0983087	0.266303	0.153196
cg00945887	chr17	5515630	+				0.315884	0.590596	0.646139	0.246055	0.378257	0.310487	0.614769	0.574418	0.606632	0.598764	0.246882	0.713136	0.852478	0.65767	0.775783	0.674588	0.559088	0.90463	0.274493	0.514481	0.208955	0.594947	0.608679	0.804233	0.735744	0.460308	0.688708	0.626014	0.796396	0.000127906	CON-SEP	-0.167945	0.466262	0.634207	0.642856
cg05087792	chr6	116683689	+	DSE	NM_001080976	5'UTR	0.484341	0.378295	0.588356	0.414662	0.510146	0.504321	0.400443	0.492531	0.456121	0.485782	0.335694	0.762337	0.33793	0.54461	0.661064	0.76126	0.697321	0.662233	0.606043	0.766115	0.376433	0.523691	0.632342	0.753768	0.694007	0.679965	0.526039	0.671298	0.563026	0.000571486	CON-SEP	-0.167928	0.459154	0.627082	0.610082
cg19769147	chr14	105860954	-	PACS2;PACS2	NM_015197;NM_001100913	Body;Body	0.29267	0.267509	0.262422	0.274209	0.370371	0.306649	0.241955	0.309007	0.261106	0.250782	0.259843	0.613327	0.450106	0.402679	0.460825	0.516552	0.368685	0.414954	0.40027	0.484186	0.338675	0.373951	0.549975	0.341151	0.576609	0.415809	0.407547	0.331758	0.333842	2.99004e-09	CON-SEP	-0.167923	0.281502	0.449425	0.372239
cg03608515	chr13	98112404	+	RAP2A	NM_021033	Body	0.337923	0.217736	0.290765	0.296184	0.352555	0.325497	0.350735	0.314542	0.350432	0.398871	0.176794	0.53845	0.441471	0.307035	0.376641	0.730003	0.448667	0.548013	0.435066	0.525229	0.438079	0.175183	0.593083	0.429862	0.705012	0.347845	0.560897	0.337422	0.352218	0.000338813	CON-SEP	-0.167801	0.310185	0.477985	0.399595
cg21704946	chr6	169669594	-				0.458927	0.408839	0.588707	0.515444	0.631227	0.649473	0.638617	0.492644	0.6452	0.663222	0.525936	0.802042	0.71334	0.594752	0.692997	0.883067	0.754985	0.719199	0.689143	0.779626	0.738067	0.614644	0.809344	0.629303	0.842056	0.576187	0.646638	0.636215	0.550601	0.0104263	CON-SEP	-0.167746	0.565294	0.73304	0.60241
cg12458039	chr7	210075	+	FAM20C	NM_020223	Body	0.604391	0.404655	0.824744	0.757066	0.597087	0.590614	0.505818	0.587587	0.507888	0.604618	0.613352	0.960087	0.70277	0.645318	0.6666	0.927052	0.640954	0.869632	0.748236	0.788723	0.758518	0.434034	0.888555	0.798567	0.914291	0.874714	0.588463	0.58142	0.700508	0.0217392	CON-SEP	-0.167579	0.599802	0.767381	0.686276
cg06793357	chr1	244390052	+				0.254206	0.220473	0.235611	0.131064	0.183009	0.290791	0.27806	0.168843	0.182884	0.374537	0.215401	0.685546	0.323907	0.395477	0.391254	0.524553	0.369958	0.249056	0.409416	0.414045	0.288317	0.204659	0.379579	0.44412	0.492289	0.243314	0.260763	0.284463	0.318362	3.2614e-08	CON-SEP	-0.167569	0.230443	0.398013	0.276726
cg09625543	chr21	40560659	-	BRWD1;BRWD1	NM_033656;NM_018963	3'UTR;Body	0.122361	0.440423	0.138872	0.111744	0.128084	0.142735	0.24472	0.162113	0.152864	0.224454	0.225056	0.33755	0.235274	0.189502	0.59947	0.370904	0.391732	0.573372	0.257105	0.232272	0.48864	0.169646	0.482598	0.155023	0.523478	0.194828	0.18637	0.122279	0.156126	6.72514e-06	CON-SEP	-0.1673	0.190311	0.357612	0.164901
cg15880456	chr3	150607040	-				0.469176	0.304738	0.274728	0.393176	0.345205	0.253754	0.269775	0.294213	0.295415	0.225606	0.345402	0.810758	0.331323	0.346826	0.496054	0.686193	0.311538	0.460029	0.441824	0.613472	0.194882	0.416107	0.71697	0.27086	0.656631	0.484782	0.39431	0.51961	0.390613	0.0002758	CON-SEP	-0.166828	0.315563	0.482391	0.447329
cg02290460	chr8	619875	-	ERICH1;ERICH1	NM_001303100;NM_207332	Body;Body	0.233965	0.0997525	0.0630165	0.135869	0.125913	0.138934	0.143239	0.10919	0.13629	0.152803	0.0958593	0.39197	0.37128	0.167441	0.218456	0.569457	0.231704	0.305787	0.213849	0.161067	0.199119	0.0679959	0.452146	0.242707	0.567306	0.119494	0.171668	0.165809	0.214228	2.31338e-06	CON-SEP	-0.166724	0.130439	0.297163	0.1678
cg27058497	chr1	25291546	-	RUNX3	NM_001031680	TSS200	0.246118	0.174483	0.196446	0.172617	0.265211	0.22058	0.234147	0.166951	0.259492	0.313634	0.160598	0.679306	0.377501	0.327994	0.363795	0.471841	0.351591	0.401316	0.224626	0.423873	0.339075	0.260536	0.416889	0.236475	0.526476	0.372824	0.286562	0.211536	0.288354	1.71357e-09	CON-SEP	-0.166691	0.219116	0.385807	0.289819
cg03183354	chr3	52252049	+				0.315951	0.236494	0.253993	0.233196	0.288383	0.32016	0.269983	0.247257	0.276814	0.274189	0.242786	0.605711	0.433519	0.333456	0.370623	0.564333	0.296546	0.455471	0.37056	0.424015	0.444013	0.290575	0.52108	0.403791	0.584742	0.342733	0.262443	0.247629	0.305529	7.91226e-08	CON-SEP	-0.166584	0.269019	0.435602	0.289584
cg14170504	chr5	34008210	+	AMACR;AMACR;AMACR;AMACR;AMACR;AMACR;C1QTNF3-AMACR	NM_014324;NM_001167595;NM_203382;NM_014324;NM_001167595;NM_203382;NR_037951	1stExon;1stExon;1stExon;5'UTR;5'UTR;5'UTR;Body	0.0251387	0.034405	0.0238446	0.0310542	0.0224402	0.0307962	0.0333821	0.0333962	0.0364148	0.0250268	0.0236953	0.0285763	0.609662	0.0228196	0.801839	0.042046	0.0283129	0.0376517	0.0398892	0.667122	0.0164002	0.0202107	0.383334	0.0196712	0.0200203	0.417905	0.0191035	0.423619	0.326847	1.81309e-05	CON-SEP	-0.166486	0.029054	0.19554	0.296869
cg24446326	chr20	19952018	-	RIN2	NM_018993	Body	0.339784	0.259565	0.386712	0.520888	0.29823	0.440821	0.45072	0.277189	0.42448	0.312295	0.38486	0.739613	0.578072	0.4578	0.415008	0.536833	0.558493	0.38998	0.363182	0.697303	0.53929	0.371737	0.664503	0.547496	0.682719	0.382144	0.478048	0.316165	0.400747	0.00013626	CON-SEP	-0.166394	0.372322	0.538716	0.394276
cg19538677	chr3	27575726	+				0.281022	0.332166	0.334361	0.146116	0.332658	0.428437	0.293087	0.2744	0.391228	0.286538	0.271873	0.635807	0.305388	0.513015	0.490667	0.551311	0.524116	0.464514	0.476949	0.540869	0.245281	0.278806	0.404774	0.585122	0.604122	0.559581	0.430646	0.51903	0.421074	3.49494e-07	CON-SEP	-0.166375	0.306535	0.47291	0.482583
cg01323602	chr9	89381669	-				0.112104	0.0661222	0.133396	0.216143	0.213261	0.272561	0.117997	0.189813	0.204853	0.229112	0.0940312	0.618924	0.307855	0.181279	0.363344	0.430597	0.192601	0.332066	0.390325	0.357066	0.369498	0.111592	0.191152	0.39304	0.443319	0.293736	0.367075	0.229458	0.195555	2.44006e-06	CON-SEP	-0.166349	0.168127	0.334476	0.271456
cg05908015	chr5	142445010	-	ARHGAP26;ARHGAP26	NM_001135608;NM_015071	Body;Body	0.201732	0.117853	0.157589	0.147436	0.208387	0.265826	0.145838	0.172703	0.161288	0.224526	0.140679	0.643936	0.219947	0.239784	0.194516	0.484283	0.257621	0.276698	0.231772	0.529171	0.244128	0.213699	0.406446	0.313137	0.545772	0.197713	0.250649	0.18821	0.196882	5.72463e-08	CON-SEP	-0.166208	0.176714	0.342922	0.208363
cg08489874	chr16	88273821	-				0.25215	0.35832	0.543291	0.469752	0.46498	0.752274	0.721334	0.370263	0.401723	0.72059	0.577868	0.784085	0.690598	0.678867	0.750047	0.769383	0.717354	0.698226	0.736429	0.73575	0.552001	0.368384	0.591837	0.66821	0.754261	0.743727	0.66477	0.527516	0.736426	0.00293448	CON-SEP	-0.166196	0.51205	0.678245	0.66811
cg02087002	chr2	234132356	-				0.16339	0.103847	0.0893916	0.119053	0.147005	0.105371	0.167683	0.143477	0.123441	0.218225	0.0805338	0.533813	0.267881	0.15075	0.268262	0.448163	0.221747	0.33536	0.187388	0.269146	0.227738	0.147192	0.408093	0.203055	0.517892	0.136101	0.218339	0.110607	0.172984	1.05345e-08	CON-SEP	-0.166178	0.132856	0.299034	0.159508
cg25474641	chr2	174221705	+	CDCA7;CDCA7	NM_031942;NM_145810	Body;Body	0.514533	0.219057	0.150094	0.267081	0.260651	0.2342	0.299778	0.230251	0.239571	0.20454	0.280915	0.41153	0.403077	0.232525	0.479472	0.692927	0.228414	0.468934	0.323199	0.470416	0.257235	0.362413	0.673106	0.301065	0.713343	0.353146	0.266046	0.212069	0.191203	0.000334372	CON-SEP	-0.166135	0.263697	0.429833	0.255616
cg26766702	chr16	29185241	+				0.397458	0.318126	0.432395	0.330826	0.315812	0.467339	0.36338	0.337077	0.469293	0.421179	0.373988	0.803222	0.489704	0.457741	0.514122	0.697748	0.500218	0.520196	0.462324	0.487283	0.489972	0.463932	0.691646	0.380918	0.746195	0.373844	0.522986	0.382333	0.385551	5.95956e-05	CON-SEP	-0.166112	0.384261	0.550373	0.416179
cg01349114	chr19	13574331	+	CACNA1A;CACNA1A;CACNA1A;CACNA1A;CACNA1A	NM_023035;NM_001127222;NM_001174080;NM_000068;NM_001127221	Body;Body;Body;Body;Body	0.304939	0.267477	0.084751	0.104062	0.167767	0.202744	0.101988	0.130629	0.308754	0.211922	0.162335	0.66732	0.126783	0.605588	0.118609	0.748036	0.488012	0.11056	0.168006	0.21025	0.221106	0.204588	0.376406	0.19792	0.685661	0.135631	0.307827	0.241459	0.126619	9.60494e-05	CON-SEP	-0.165936	0.186124	0.35206	0.202884
cg04487484	chr11	45535703	+				0.548882	0.393289	0.541122	0.43865	0.43143	0.565043	0.443812	0.390587	0.441467	0.454278	0.483919	0.737013	0.544008	0.601052	0.66761	0.76702	0.481358	0.590842	0.593763	0.713316	0.491775	0.474505	0.803621	0.583698	0.800924	0.635688	0.571597	0.404173	0.392801	0.000894777	CON-SEP	-0.16559	0.466589	0.632179	0.501065
cg05144113	chr12	56578049	+	SMARCC2;SMARCC2;SMARCC2	NM_001130420;NM_139067;NM_003075	Body;Body;Body	0.579582	0.48726	0.410847	0.456636	0.565076	0.584043	0.576224	0.470746	0.620671	0.407507	0.428297	0.660957	0.781893	0.419547	0.639979	0.905433	0.522476	0.705249	0.504094	0.762227	0.679887	0.534705	0.829553	0.645202	0.835481	0.559484	0.489206	0.605379	0.591245	0.022352	CON-SEP	-0.165435	0.507899	0.673335	0.561329
cg24309145	chr18	54752440	-				0.272729	0.233623	0.453169	0.354991	0.292072	0.26735	0.289996	0.322135	0.319525	0.41642	0.228627	0.592992	0.694974	0.301671	0.411325	0.658685	0.529413	0.4137	0.278742	0.590264	0.515985	0.277322	0.496745	0.367823	0.577982	0.223145	0.409978	0.598793	0.361429	0.000168011	CON-SEP	-0.165422	0.313694	0.479116	0.398336
cg12880814	chr13	32497965	+	EEF1DP3	NR_027062	Body	0.591692	0.400952	0.473653	0.33425	0.496949	0.523852	0.549104	0.55379	0.544116	0.471426	0.488396	0.789214	0.640856	0.55548	0.602643	0.774699	0.559302	0.756321	0.620128	0.737725	0.587666	0.381483	0.769347	0.662266	0.784854	0.638696	0.497568	0.537405	0.633865	0.000938371	CON-SEP	-0.165242	0.493471	0.658713	0.576883
cg26554461	chr5	77405838	+	AP3B1;AP3B1	NM_001271769;NM_003664	Body;Body	0.320066	0.27333	0.281888	0.184776	0.205285	0.235773	0.221502	0.227475	0.237861	0.260094	0.209571	0.55436	0.509557	0.222506	0.305767	0.55586	0.257093	0.498347	0.274646	0.404912	0.32468	0.263362	0.533328	0.294744	0.696502	0.239371	0.308123	0.218311	0.245028	2.89672e-06	CON-SEP	-0.165231	0.241602	0.406833	0.252708
cg11789449	chr1	160033113	+	KCNJ10	NM_002241	5'UTR	0.885033	0.880217	0.341629	0.339079	0.339736	0.371086	0.393497	0.0346123	0.877981	0.602561	0.128052	0.386897	0.87739	0.354358	0.912531	0.896675	0.357231	0.890318	0.369347	0.885313	0.614225	0.619907	0.587011	0.549149	0.621216	0.0850741	0.94502	0.572874	0.947292	0.0229785	CON-SEP	-0.16512	0.472135	0.637255	0.637565
cg15742848	chr2	169769501	-				0.126022	0.155727	0.108225	0.312719	0.219436	0.195288	0.153415	0.133759	0.160003	0.477427	0.175829	0.0528426	0.398071	0.568493	0.5522	0.392486	0.638687	0.561951	0.28862	0.326695	0.341988	0.102958	0.179208	0.412027	0.316614	0.165149	0.398296	0.254778	0.145272	0.000558406	CON-SEP	-0.165009	0.201623	0.366631	0.240874
cg20934660	chr17	10031928	-	GAS7	NM_201433	Body	0.480548	0.229279	0.423336	0.334147	0.466421	0.509265	0.349823	0.260656	0.436629	0.470876	0.377282	0.649329	0.391155	0.441521	0.648939	0.507731	0.446765	0.518045	0.55731	0.721884	0.611664	0.442891	0.621047	0.562563	0.707971	0.334889	0.353054	0.333964	0.365077	0.00012481	CON-SEP	-0.164813	0.394388	0.559201	0.346746
cg19590591	chr12	133349418	+	GOLGA3	NM_005895	3'UTR	0.386456	0.309374	0.388154	0.475407	0.603195	0.532229	0.398755	0.472097	0.51917	0.530416	0.502966	0.78497	0.541895	0.402375	0.75987	0.837536	0.603368	0.757973	0.425935	0.694756	0.575061	0.365422	0.745014	0.525421	0.801805	0.579563	0.46983	0.510751	0.593655	0.00574068	CON-SEP	-0.164807	0.465293	0.6301	0.53845
cg24461866	chr1	16416733	+				0.291532	0.189437	0.158907	0.182283	0.250961	0.226509	0.246075	0.22006	0.271616	0.213453	0.131204	0.414713	0.405265	0.192232	0.280027	0.703048	0.300843	0.445018	0.260693	0.357313	0.35828	0.106793	0.479918	0.361011	0.673214	0.262486	0.376236	0.223361	0.295966	0.00010241	CON-SEP	-0.164763	0.216549	0.381312	0.289512
cg13419681	chr16	83372659	+	CDH13;CDH13;CDH13;CDH13	NM_001220490;NM_001257;NM_001220489;NM_001220488	5'UTR;Body;Body;Body	0.45705	0.375648	0.412011	0.277768	0.312665	0.274248	0.249349	0.388729	0.308027	0.205917	0.39098	0.662883	0.272716	0.570977	0.319466	0.533912	0.567781	0.478422	0.412238	0.512114	0.620128	0.459697	0.547671	0.354909	0.641512	0.258899	0.426016	0.33605	0.270018	4.27914e-05	CON-SEP	-0.164709	0.332036	0.496745	0.322746
cg16546976	chr3	171618566	+	TMEM212-AS1	NR_046852	TSS200	0.457381	0.31367	0.301193	0.358754	0.2898	0.364196	0.301051	0.368782	0.293955	0.534315	0.298863	0.784984	0.703213	0.431004	0.549557	0.508589	0.388713	0.452305	0.400278	0.516994	0.456302	0.328109	0.631789	0.335063	0.759323	0.399566	0.303071	0.425106	0.386827	2.38937e-05	CON-SEP	-0.164682	0.352905	0.517587	0.378642
cg09494694	chr16	21379458	-	SNX29P1	NR_045011	Body	0.241322	0.187063	0.17046	0.207757	0.190818	0.147191	0.211383	0.193791	0.183836	0.165971	0.1665	0.523433	0.32011	0.290048	0.310175	0.494164	0.263253	0.348772	0.256338	0.383414	0.233615	0.198497	0.437387	0.323756	0.551812	0.26797	0.274132	0.249352	0.222422	4.40341e-09	CON-SEP	-0.164657	0.187827	0.352484	0.253469
cg06068545	chr1	214535988	-	PTPN14	NM_005401	Body	0.0263379	0.0289852	0.494789	0.500193	0.507163	0.0243845	0.0317967	0.438916	0.0218732	0.356291	0.0295436	0.0272099	0.493292	0.572607	0.499645	0.475048	0.446972	0.476962	0.0213118	0.0281501	0.426135	0.291348	0.415963	0.404079	0.85543	0.0329146	0.0365111	0.0398517	0.041407	0.00247713	CON-SEP	-0.164493	0.223661	0.388154	0.0376711
cg25997486	chr6	41251653	-	TREM1;TREM1;TREM1	NM_018643;NM_001242590;NM_001242589	Body;Body;Body	0.321243	0.232794	0.2706	0.197162	0.285023	0.322056	0.294413	0.297797	0.292929	0.296977	0.20141	0.647801	0.386763	0.301508	0.401912	0.63666	0.325006	0.41317	0.361972	0.479135	0.319447	0.255727	0.558911	0.360401	0.685587	0.33539	0.381716	0.347061	0.295782	3.37864e-06	CON-SEP	-0.164288	0.273855	0.438143	0.339987
cg06096015	chr1	231504339	+	EGLN1	NM_022051	Body	0.647617	0.492194	0.336692	0.339647	0.408522	0.531654	0.367336	0.38349	0.566706	0.344729	0.305118	0.78556	0.500874	0.593852	0.417557	0.771946	0.503077	0.55393	0.530395	0.613507	0.531127	0.525899	0.664092	0.687792	0.631241	0.464019	0.574672	0.565823	0.499462	0.000599315	CON-SEP	-0.164204	0.429428	0.593632	0.525994
cg04250732	chr16	57391655	-	CCL22	NM_002990	TSS1500	0.341	0.309039	0.353184	0.311439	0.355828	0.279757	0.321319	0.277983	0.306094	0.410122	0.456265	0.776195	0.483217	0.483544	0.452789	0.549836	0.323306	0.5544	0.418507	0.603151	0.370126	0.382693	0.642327	0.298784	0.695788	0.366941	0.4554	0.330533	0.284873	3.07383e-06	CON-SEP	-0.16411	0.338366	0.502476	0.359437
cg26738023	chr6	148945460	-				0.39596	0.433748	0.458412	0.367596	0.518447	0.519275	0.381771	0.393692	0.46492	0.452582	0.411819	0.818178	0.340007	0.622223	0.561651	0.786812	0.525822	0.601779	0.552144	0.718374	0.477779	0.312871	0.631388	0.652832	0.800555	0.57058	0.450547	0.570216	0.558611	0.00073804	CON-SEP	-0.163971	0.436202	0.600173	0.537489
cg23904161	chr13	111465540	+				0.437039	0.230694	0.424414	0.470466	0.234912	0.367154	0.423929	0.0861693	0.349504	0.30297	0.358677	0.607346	0.524214	0.693907	0.899059	0.257572	0.306064	0.781346	0.515197	0.266662	0.741349	0.56217	0.205667	0.174819	0.451221	0.361658	0.482041	0.599944	0.649771	0.00157834	CON-SEP	-0.163958	0.335084	0.499042	0.523354
cg21185441	chr11	73134284	-	FAM168A;FAM168A;FAM168A	NM_015159;NM_001286051;NM_001286050	Body;Body;Body	0.151687	0.0978628	0.0796238	0.0813747	0.119088	0.153192	0.146786	0.14182	0.132103	0.145269	0.0895489	0.338599	0.227079	0.148985	0.20752	0.555839	0.252413	0.343439	0.153415	0.31762	0.239545	0.0764027	0.42555	0.226362	0.484399	0.118745	0.205503	0.17137	0.160407	1.43547e-07	CON-SEP	-0.163844	0.121668	0.285512	0.164006
cg23719713	chr6	10586167	-	GCNT2;GCNT2;GCNT2;GCNT2	NM_145649;NM_001491;NM_145655;NM_145655	Body;Body;1stExon;5'UTR	0.239331	0.17284	0.152688	0.232773	0.201284	0.264813	0.226468	0.186816	0.193864	0.174931	0.180859	0.526075	0.340087	0.256656	0.322257	0.574288	0.26339	0.407815	0.235165	0.326929	0.263977	0.189339	0.51665	0.26916	0.635683	0.285782	0.194137	0.212635	0.250847	1.34678e-06	CON-SEP	-0.163824	0.202424	0.366248	0.23585
cg15327954	chr19	48827854	-	EMP3	NM_001425	TSS1500	0.614264	0.402268	0.436134	0.391628	0.470583	0.520445	0.334988	0.441516	0.414219	0.46569	0.478694	0.871026	0.611063	0.476779	0.675798	0.654082	0.538152	0.615434	0.526309	0.670264	0.419607	0.529914	0.741889	0.564731	0.7236	0.574715	0.567276	0.515729	0.509654	0.000143604	CON-SEP	-0.16376	0.451857	0.615618	0.541844
cg10326673	chr2	30669757	-	LCLAT1;LCLAT1;LCLAT1;LCLAT1	NM_001002257;NM_001304445;NM_182551;NM_001304446	TSS1500;TSS1500;TSS1500;TSS1500	0.120209	0.0853948	0.0795893	0.495891	0.475331	0.433419	0.140839	0.0776104	0.0791508	0.173779	0.217268	0.436498	0.463834	0.2363	0.484305	0.478833	0.124315	0.416119	0.112863	0.879671	0.212469	0.181273	0.372201	0.781928	0.139178	0.362204	0.137824	0.24416	0.15618	0.000899813	CON-SEP	-0.163759	0.216226	0.379985	0.225092
cg04173561	chr2	10860126	+				0.88608	0.892605	0.354393	0.369811	0.894861	0.893412	0.89298	0.904435	0.894891	0.545652	0.574667	0.861613	0.906017	0.869671	0.931941	0.871082	0.881087	0.905897	0.89942	0.889598	0.903742	0.91679	0.934481	0.91897	0.915486	0.688669	0.887333	0.912793	0.897191	0.0248839	CON-SEP	-0.163706	0.736708	0.900414	0.846497
cg02243061	chr5	112305407	-				0.393402	0.371716	0.164339	0.271056	0.241908	0.448773	0.254361	0.344897	0.270152	0.334259	0.135449	0.735767	0.545358	0.290481	0.380169	0.532761	0.32952	0.394255	0.439212	0.492534	0.586562	0.31396	0.629233	0.27632	0.454453	0.423927	0.479519	0.342205	0.385549	4.38288e-05	CON-SEP	-0.16352	0.293665	0.457185	0.4078
cg09912552	chr8	134250937	+	NDRG1;NDRG1	NM_006096;NM_001135242	3'UTR;3'UTR	0.33197	0.315709	0.294079	0.298133	0.377763	0.395237	0.36576	0.297884	0.2657	0.248499	0.356262	0.829534	0.378459	0.400203	0.503391	0.668546	0.282162	0.356513	0.45271	0.493295	0.392937	0.454871	0.650291	0.274536	0.666098	0.526833	0.406005	0.302914	0.304552	6.43514e-05	CON-SEP	-0.163513	0.322454	0.485968	0.385076
cg08645153	chr16	72942661	+	ZFHX3;ZFHX3	NM_001164766;NM_006885	Body;Body	0.515075	0.437535	0.550069	0.454912	0.545901	0.838644	0.768948	0.502665	0.498286	0.649232	0.600538	0.873804	0.750974	0.674677	0.77182	0.753347	0.769809	0.664602	0.766537	0.851386	0.620682	0.688257	0.628695	0.736035	0.83504	0.765325	0.564853	0.774503	0.774666	0.00559294	CON-SEP	-0.163487	0.578346	0.741833	0.719837
cg06676778	chr5	148209341	-				0.215117	0.291154	0.279908	0.249491	0.387896	0.342661	0.251103	0.294132	0.2928	0.282569	0.310675	0.608848	0.419527	0.434025	0.33867	0.647072	0.342334	0.45801	0.270784	0.51101	0.392141	0.421011	0.573382	0.298352	0.642337	0.356144	0.307266	0.275703	0.285079	5.14459e-07	CON-SEP	-0.163425	0.290682	0.454107	0.306048
cg17161099	chr6	90885814	+	BACH2;BACH2	NM_021813;NM_001170794	5'UTR;5'UTR	0.19421	0.127331	0.160943	0.132333	0.157994	0.153079	0.136022	0.136803	0.134987	0.217068	0.110008	0.378334	0.233479	0.243223	0.197227	0.50274	0.279289	0.333308	0.348566	0.394294	0.230506	0.156677	0.275563	0.294954	0.532542	0.174761	0.233584	0.165934	0.204182	2.1672e-09	CON-SEP	-0.163356	0.15098	0.314336	0.194615
cg05487134	chr17	40489569	+	STAT3;STAT3;STAT3	NM_213662;NM_003150;NM_139276	Body;Body;Body	0.556709	0.326078	0.440365	0.303165	0.440339	0.503945	0.463568	0.424354	0.527376	0.440931	0.361525	0.693018	0.62722	0.527391	0.6365	0.743646	0.486852	0.735525	0.452581	0.557756	0.506417	0.381809	0.714349	0.560949	0.756197	0.635877	0.429194	0.478633	0.585299	0.000212574	CON-SEP	-0.163281	0.435305	0.598587	0.532251
cg15247329	chr7	2764246	+				0.579086	0.49277	0.241336	0.732005	0.815148	0.309974	0.834504	0.751076	0.543147	0.645061	0.578725	0.825958	0.761786	0.795002	0.830536	0.810204	0.77012	0.818603	0.786694	0.637662	0.39004	0.807629	0.877833	0.751765	0.722204	0.659045	0.7281	0.794336	0.655519	0.0188777	CON-SEP	-0.163161	0.592985	0.756145	0.70925
cg22510659	chr2	101039343	-				0.282354	0.471163	0.359234	0.392284	0.387492	0.27679	0.265512	0.474279	0.367304	0.315559	0.307137	0.659583	0.557266	0.401366	0.292278	0.735873	0.464149	0.47519	0.405279	0.511475	0.430914	0.489474	0.651151	0.420984	0.750697	0.385831	0.451096	0.244648	0.413344	0.000117917	CON-SEP	-0.163084	0.354464	0.517549	0.37373
cg15863211	chr3	58185721	+	DNASE1L3;DNASE1L3	NM_001256560;NM_004944	Body;Body	0.438196	0.377817	0.370995	0.387441	0.415543	0.381047	0.388793	0.341741	0.408473	0.409703	0.355245	0.749357	0.496633	0.390408	0.492145	0.720509	0.485379	0.570535	0.387652	0.599266	0.55913	0.371732	0.706596	0.49293	0.701719	0.389019	0.55534	0.298604	0.400334	0.000239243	CON-SEP	-0.163078	0.388636	0.551714	0.410825
cg03680291	chr16	47052148	+				0.245127	0.204958	0.286059	0.244488	0.220266	0.270587	0.26809	0.251244	0.201087	0.214329	0.326789	0.638711	0.420371	0.320457	0.437566	0.475419	0.2651	0.343099	0.319982	0.485724	0.316627	0.380543	0.528777	0.305581	0.521195	0.283061	0.293579	0.183731	0.277958	1.3692e-08	CON-SEP	-0.162911	0.248457	0.411368	0.259582
cg01797224	chr7	16851442	-				0.4816	0.313999	0.413753	0.286516	0.438054	0.455852	0.406382	0.503676	0.365412	0.439138	0.43612	0.791247	0.516635	0.401761	0.579043	0.761206	0.510167	0.645081	0.334492	0.620479	0.404698	0.508202	0.708603	0.518454	0.756555	0.472338	0.421552	0.323268	0.509733	0.00012375	CON-SEP	-0.1627	0.412773	0.575473	0.431723
cg13936518	chr2	11842015	-	LPIN1	NM_001261428	Body	0.165759	0.206048	0.302827	0.16391	0.217571	0.374821	0.346609	0.202739	0.190533	0.302572	0.243823	0.565986	0.329782	0.216973	0.400493	0.489668	0.316954	0.506692	0.439848	0.413067	0.25217	0.563019	0.334582	0.57538	0.328264	0.206817	0.284923	0.287618	0.299441	2.84938e-07	CON-SEP	-0.162472	0.247019	0.409492	0.2697
cg26609776	chr2	45955703	-	PRKCE	NM_005400	Body	0.266891	0.394248	0.169453	0.435765	0.575895	0.401127	0.225126	0.534467	0.388258	0.208809	0.308058	0.529612	0.365512	0.328597	0.310883	0.609771	0.504876	0.71668	0.324341	0.748744	0.607008	0.293737	0.566599	0.644946	0.69505	0.553093	0.407126	0.249803	0.348028	0.00305818	CON-SEP	-0.162315	0.355282	0.517597	0.389513
cg10179482	chr13	43106995	-	TNFSf11			0.4118	0.353481	0.332731	0.341138	0.331332	0.305111	0.438521	0.467527	0.390719	0.516485	0.335665	0.682355	0.525029	0.353452	0.530401	0.707186	0.507904	0.558098	0.562618	0.601495	0.483614	0.331572	0.549547	0.563435	0.692013	0.372476	0.480984	0.426876	0.450742	0.000129559	CON-SEP	-0.162291	0.384046	0.546337	0.432769
cg03458695	chr10	78163703	-	C10orf11	NM_032024	Body	0.331796	0.44161	0.526974	0.497745	0.571976	0.113309	0.542724	0.460244	0.250797	0.29778	0.375622	0.690416	0.372567	0.329899	0.428062	0.620369	0.523105	0.679484	0.450238	0.72378	0.564265	0.603562	0.62089	0.53986	0.736855	0.540239	0.616356	0.103107	0.456729	0.00133454	CON-SEP	-0.162135	0.400961	0.563097	0.429108
cg06959773	chr7	76033795	+	SRCRB4D;ZP3	NM_080744;NM_007155	5'UTR;5'UTR	0.715855	0.432017	0.336165	0.44743	0.650851	0.424244	0.406168	0.59986	0.413511	0.317445	0.324999	0.819865	0.597183	0.589001	0.580668	0.534821	0.381546	0.670431	0.46186	0.74089	0.673747	0.574284	0.70174	0.586171	0.808555	0.6785	0.60712	0.430186	0.483742	0.00136393	CON-SEP	-0.162135	0.460777	0.622912	0.549887
cg23216724	chr6	167571584	+	GPR31	NM_005299	TSS1500	0.108414	0.0773259	0.082263	0.123776	0.143798	0.0651352	0.342936	0.0664769	0.315025	0.0909592	0.171013	0.461639	0.202549	0.111739	0.107973	0.504931	0.233305	0.533211	0.158515	0.432353	0.266292	0.200403	0.36491	0.0878274	0.622846	0.107816	0.300118	0.240696	0.0822217	3.00861e-05	CON-SEP	-0.162037	0.144284	0.306321	0.182713
cg11283403	chr19	18972137	-	UPF1;UPF1	NM_001297549;NM_002911	Body;Body	0.178404	0.134054	0.112589	0.148878	0.157767	0.186903	0.213504	0.13412	0.161993	0.161114	0.158185	0.523446	0.309649	0.176437	0.263702	0.488058	0.193378	0.29594	0.222889	0.335615	0.20264	0.241618	0.480623	0.201979	0.556281	0.201076	0.178585	0.11898	0.167043	2.94896e-08	CON-SEP	-0.162011	0.158865	0.320875	0.166421
cg04786889	chr7	990150	+	ADAP1	NM_006869	Body	0.381238	0.234224	0.217594	0.27399	0.232609	0.235246	0.274326	0.267598	0.477303	0.300177	0.196799	0.637121	0.489882	0.245725	0.433253	0.71029	0.388748	0.366647	0.269856	0.414942	0.269028	0.237528	0.634486	0.379742	0.723003	0.336424	0.427852	0.327176	0.280668	0.000135532	CON-SEP	-0.161866	0.281009	0.442875	0.34303
cg24312520	chr17	40489584	+	STAT3;STAT3;STAT3	NM_213662;NM_003150;NM_139276	Body;Body;Body	0.38094	0.225879	0.336603	0.238141	0.366975	0.340044	0.360228	0.355244	0.360381	0.321068	0.248563	0.557919	0.477198	0.333971	0.54213	0.702395	0.39059	0.594746	0.345254	0.48118	0.462857	0.313948	0.501582	0.368897	0.690399	0.451786	0.385794	0.369237	0.510207	1.95142e-05	CON-SEP	-0.161797	0.321279	0.483076	0.429256
cg04128065	chr1	229733305	+	TAF5L	NM_014409	Body	0.136183	0.069428	0.0655016	0.0960848	0.181727	0.0905065	0.134159	0.126715	0.125258	0.15797	0.0742416	0.489176	0.184641	0.140101	0.23045	0.548377	0.211913	0.344682	0.154661	0.223222	0.196014	0.110572	0.429228	0.118836	0.482199	0.198016	0.130451	0.111385	0.208708	8.86697e-08	CON-SEP	-0.161662	0.114343	0.276005	0.16214
cg04478930	chr3	71927912	-				0.165315	0.081449	0.106705	0.0996104	0.158644	0.13427	0.197139	0.150607	0.16924	0.121637	0.119434	0.571958	0.286338	0.145686	0.152234	0.642246	0.163032	0.208312	0.136716	0.273183	0.20342	0.195694	0.477805	0.12184	0.597304	0.181779	0.194893	0.131045	0.145514	1.8153e-06	CON-SEP	-0.161537	0.136732	0.298269	0.163308
cg06630668	chr2	89145568	-				0.15405	0.120457	0.189784	0.0871624	0.0823992	0.0970847	0.13439	0.104352	0.279239	0.159065	0.111383	0.440619	0.345251	0.127135	0.279865	0.437191	0.283366	0.355884	0.0799701	0.278505	0.154329	0.192979	0.442373	0.276819	0.499508	0.122548	0.130456	0.156975	0.171053	2.78091e-08	CON-SEP	-0.161432	0.138124	0.299557	0.145258
cg13084675	chr11	115591594	+				0.262973	0.144371	0.190641	0.149728	0.230829	0.246344	0.272823	0.206069	0.194842	0.270306	0.119468	0.544642	0.28705	0.259242	0.331316	0.549264	0.256279	0.434576	0.343485	0.339338	0.311293	0.171487	0.502508	0.344464	0.497592	0.266413	0.31602	0.229297	0.306134	1.4225e-07	CON-SEP	-0.161431	0.208036	0.369467	0.279466
cg05155812	chr7	855012	+	SUN1;SUN1;SUN1;SUN1	NM_001171944;NM_001171945;NM_025154;NM_001171946	TSS1500;TSS1500;TSS1500;TSS200	0.796079	0.802497	0.41404	0.336501	0.224145	0.318263	0.327688	0.8747	0.853439	0.465634	0.879907	0.599151	0.868724	0.827176	0.77784	0.721214	0.825615	0.927037	0.83089	0.396293	0.880594	0.515492	0.885505	0.860557	0.352071	0.257622	0.421974	0.616142	0.895123	0.0368261	CON-SEP	-0.161359	0.572081	0.73344	0.547715
cg05813594	chr13	47140679	-	LRCH1;LRCH1;LRCH1	NM_015116;NM_001164211;NM_001164213	Body;Body;Body	0.078306	0.119674	0.110567	0.0797565	0.147336	0.0983238	0.128759	0.122359	0.161291	0.143828	0.108714	0.532851	0.186827	0.125828	0.236712	0.394871	0.207858	0.348704	0.155115	0.393634	0.183485	0.159205	0.354514	0.144268	0.487959	0.108923	0.259912	0.122346	0.145878	3.59054e-09	CON-SEP	-0.161333	0.118083	0.279416	0.159265
cg04514092	chr3	156019196	-	KCNAB1;KCNAB1;KCNAB1;KCNAB1;KCNAB1	NM_001308217;NM_172160;NM_003471;NM_172159;NM_001308222	Body;Body;Body;Body;Body	0.236507	0.287118	0.228886	0.223073	0.331118	0.259745	0.295825	0.214863	0.285041	0.203208	0.404362	0.72123	0.239175	0.315483	0.526954	0.377961	0.304307	0.455273	0.449574	0.521151	0.240382	0.430407	0.574584	0.344623	0.536613	0.397283	0.338964	0.258285	0.225792	8.38033e-07	CON-SEP	-0.161288	0.269977	0.431265	0.305081
cg20851259	chr7	130923554	-	MKLN1	NM_001145354	Body	0.517889	0.415976	0.577791	0.503579	0.524467	0.689047	0.63044	0.394427	0.444995	0.660058	0.549843	0.851213	0.66615	0.648829	0.608853	0.782981	0.741019	0.763173	0.610142	0.796785	0.498101	0.484789	0.734581	0.756079	0.834559	0.650414	0.711081	0.532955	0.59777	0.00202509	CON-SEP	-0.161238	0.537138	0.698375	0.623055
cg19357431	chr12	10100566	+				0.38724	0.366765	0.352863	0.526123	0.363582	0.379116	0.405267	0.284205	0.291447	0.38257	0.368652	0.591076	0.401163	0.620223	0.462195	0.672913	0.597404	0.667378	0.433607	0.525171	0.375169	0.390913	0.579122	0.508988	0.657783	0.491193	0.448731	0.515859	0.401235	0.000101626	CON-SEP	-0.161068	0.373439	0.534507	0.464255
cg19449565	chr2	240230892	+	HDAC4	NM_006037	Body	0.457287	0.281276	0.313455	0.414604	0.50238	0.540121	0.470287	0.460879	0.605974	0.422831	0.369505	0.837301	0.773357	0.417533	0.699985	0.782315	0.348016	0.529046	0.387438	0.505096	0.65268	0.588764	0.721279	0.369477	0.79875	0.491881	0.654774	0.406752	0.29553	0.00373893	CON-SEP	-0.160916	0.439873	0.600788	0.462234
cg01996567	chr7	149484880	-	SSPO	NM_198455	Body	0.502024	0.26945	0.522701	0.623579	0.376186	0.379815	0.237361	0.394355	0.471336	0.42998	0.339432	0.579271	0.943115	0.958856	0.705172	0.339719	0.199008	0.568661	0.310364	0.588433	0.602657	0.64415	0.32439	0.325669	0.948964	0.648884	0.207753	0.563467	0.563443	0.00090995	CON-SEP	-0.160881	0.413293	0.574174	0.495887
cg09060260	chr13	42038036	-	RGCC	NM_014059	Body	0.197279	0.194131	0.248782	0.121579	0.231	0.292744	0.213609	0.18179	0.293853	0.217353	0.252426	0.592401	0.534157	0.27507	0.384683	0.411193	0.250276	0.258694	0.294657	0.411119	0.191754	0.427248	0.55089	0.221854	0.559472	0.305827	0.233685	0.276045	0.135765	3.3228e-08	CON-SEP	-0.160873	0.222231	0.383105	0.23783
cg16695253	chr16	88079762	-	BANP;BANP	NM_017869;NM_079837	Body;Body	0.635136	0.417246	0.273149	0.650477	0.290007	0.684718	0.350098	0.537064	0.497594	0.482926	0.473194	0.795931	0.82398	0.464922	0.553968	0.862206	0.404344	0.535526	0.657915	0.660311	0.776955	0.302563	0.747077	0.599359	0.801327	0.589474	0.702133	0.312681	0.448551	0.0344657	CON-SEP	-0.160829	0.481055	0.641885	0.51321
cg18985251	chr19	35936995	+				0.0999628	0.0574251	0.114081	0.0892664	0.134073	0.0766842	0.094657	0.0590128	0.0462448	0.066643	0.0593037	0.599874	0.197819	0.197879	0.259369	0.314831	0.0775595	0.252668	0.0859048	0.316402	0.0915754	0.151581	0.216279	0.0995278	0.531703	0.19499	0.155996	0.141913	0.179145	1.98954e-09	CON-SEP	-0.160778	0.0815776	0.242355	0.168011
cg05837922	chr2	128458333	-	SFT2D3	NM_032740	TSS1500	0.31776	0.290705	0.314812	0.387668	0.284399	0.379173	0.341461	0.274504	0.301318	0.355647	0.355641	0.676368	0.433242	0.343928	0.47179	0.699694	0.463627	0.462129	0.391491	0.465902	0.367631	0.334225	0.651637	0.409284	0.665105	0.372532	0.366704	0.298429	0.330413	5.01114e-05	CON-SEP	-0.160736	0.327553	0.488289	0.34202
cg19140064	chr5	78282793	-	ARSB;ARSB	NM_198709;NM_000046	TSS1500;TSS1500	0.268412	0.200734	0.178326	0.161557	0.161987	0.175183	0.110679	0.18622	0.205246	0.218034	0.182027	0.462565	0.276261	0.249355	0.262807	0.576039	0.2581	0.364699	0.207699	0.407088	0.234447	0.233237	0.533277	0.281585	0.508792	0.114217	0.296992	0.201332	0.172995	2.47092e-07	CON-SEP	-0.160635	0.186219	0.346854	0.196384
cg03842822	chr5	177740106	+	COL23A1	NM_173465	Body	0.223879	0.233863	0.244008	0.361634	0.335009	0.391589	0.247503	0.287157	0.273052	0.249822	0.301537	0.676518	0.535657	0.347182	0.405804	0.624833	0.391529	0.34725	0.362253	0.2834	0.316968	0.31522	0.712926	0.29717	0.639509	0.413808	0.343194	0.217346	0.242848	6.2324e-05	CON-SEP	-0.160595	0.286278	0.446873	0.304299
cg15380772	chr5	131775484	-	C5orf56	NR_045116	Body	0.437464	0.446098	0.564963	0.49198	0.526166	0.603579	0.465491	0.482056	0.506013	0.469033	0.503791	0.706099	0.656732	0.617537	0.606111	0.774559	0.531356	0.685627	0.578503	0.794273	0.675915	0.474358	0.742004	0.573545	0.827298	0.570714	0.585767	0.494037	0.58035	0.00192272	CON-SEP	-0.160586	0.499694	0.66028	0.557717
cg02974085	chr1	222990921	+				0.114139	0.348661	0.692404	0.45409	0.460799	0.755472	0.892376	0.440427	0.342393	0.832414	0.784901	0.862461	0.777588	0.745855	0.837349	0.844386	0.659612	0.788052	0.661201	0.896114	0.66075	0.207309	0.706894	0.637763	0.747804	0.747766	0.847297	0.56926	0.690465	0.00870158	CON-SEP	-0.160464	0.556189	0.716653	0.713697
cg07328987	chr13	47188916	+	LRCH1;LRCH1;LRCH1	NM_015116;NM_001164213;NM_001164211	Body;Body;Body	0.305425	0.36408	0.306085	0.347632	0.395203	0.38371	0.346546	0.374771	0.402444	0.323509	0.381745	0.786886	0.545331	0.292313	0.514305	0.653711	0.391624	0.473782	0.38712	0.63196	0.353057	0.383176	0.673088	0.504729	0.65867	0.390743	0.468331	0.404702	0.415646	7.23695e-05	CON-SEP	-0.160462	0.357377	0.517839	0.419856
cg19103704	chr19	40440963	-	FCGBP	NM_003890	TSS1500	0.181368	0.126676	0.0826411	0.0880735	0.112079	0.165662	0.0795784	0.0960295	0.101822	0.12204	0.0745755	0.317195	0.249846	0.326511	0.310647	0.342852	0.197895	0.268268	0.271299	0.24849	0.119002	0.224666	0.331177	0.216818	0.387097	0.184859	0.201739	0.148543	0.185226	4.40821e-13	CON-SEP	-0.160401	0.111868	0.272269	0.180092
cg14898005	chr16	28118377	+	XPO6;XPO6	NM_001270940;NM_015171	Body;Body	0.401401	0.312411	0.288171	0.354824	0.396291	0.4081	0.437008	0.352938	0.401679	0.367392	0.311962	0.541482	0.667566	0.35493	0.448167	0.787588	0.380818	0.548438	0.403866	0.58103	0.44287	0.322559	0.659758	0.45021	0.788128	0.402701	0.577241	0.295416	0.382238	0.00136511	CON-SEP	-0.160396	0.366561	0.526958	0.414399
cg00252058	chr1	32001306	+				0.422428	0.402821	0.482773	0.34103	0.395235	0.494736	0.401586	0.388833	0.485821	0.357614	0.396827	0.830447	0.467395	0.350658	0.50696	0.643489	0.581073	0.489747	0.688216	0.709425	0.377995	0.466483	0.712334	0.568413	0.668634	0.6096	0.466654	0.531317	0.475836	0.000212454	CON-SEP	-0.160377	0.415428	0.575805	0.520852
cg20619194	chr20	3694791	+				0.147353	0.108833	0.0734558	0.100005	0.156703	0.117116	0.121816	0.115704	0.146793	0.0928132	0.117163	0.588655	0.273062	0.20797	0.244839	0.467739	0.139413	0.24876	0.147262	0.238524	0.0955416	0.147807	0.3883	0.216399	0.490975	0.196309	0.274501	0.133961	0.152486	1.48104e-08	CON-SEP	-0.160254	0.117978	0.278232	0.189315
cg07571519	chr10	73472315	+	C10orf105;C10orf105;CDH23	NM_001164375;NM_001168390;NM_022124	3'UTR;3'UTR;Body	0.150195	0.0927504	0.140257	0.103517	0.101318	0.109566	0.0988347	0.127294	0.192451	0.113017	0.0900887	0.584503	0.239835	0.201836	0.267787	0.263862	0.123221	0.172403	0.15822	0.312445	0.164741	0.151019	0.269975	0.779965	0.232554	0.162187	0.105353	0.140067	0.141133	2.75958e-08	CON-SEP	-0.160234	0.119935	0.280169	0.137185
cg05171197	chr2	240230850	+	HDAC4	NM_006037	Body	0.45551	0.302034	0.336715	0.410628	0.596655	0.537527	0.480548	0.582105	0.72114	0.38123	0.537557	0.826264	0.73946	0.55325	0.793237	0.844771	0.377397	0.584668	0.428942	0.553137	0.709825	0.618455	0.825401	0.326619	0.858148	0.571855	0.598605	0.360615	0.371923	0.00656306	CON-SEP	-0.160079	0.485605	0.645684	0.47575
cg19501306	chr14	105809799	-	PACS2;PACS2;PACS2	NM_001100913;NM_015197;NM_001243127	Body;Body;5'UTR	0.273264	0.190446	0.155312	0.144683	0.170148	0.23952	0.19238	0.139352	0.228239	0.192636	0.139819	0.592795	0.379411	0.211714	0.317728	0.549321	0.216049	0.373939	0.170933	0.25733	0.191276	0.276468	0.407834	0.289541	0.635841	0.2298	0.303923	0.155673	0.215024	4.89853e-07	CON-SEP	-0.16007	0.1878	0.34787	0.226105
cg18472223	chr2	201600643	-	LOC100507140;AOX2P	NR_037886;NR_001557	TSS1500;Body	0.0642381	0.0622256	0.408169	0.38095	0.0537364	0.0473446	0.0568117	0.0542883	0.0622777	0.0821534	0.102132	0.298512	0.299934	0.38587	0.383817	0.625496	0.388455	0.0492381	0.0629286	0.387671	0.151809	0.100452	0.0900116	0.222885	0.5427	0.106282	0.105989	0.488705	0.11789	6.60504e-05	CON-SEP	-0.160045	0.124939	0.284984	0.204717
cg13480617	chr5	35230725	-	PRLR	NM_000949	TSS200	0.255525	0.260025	0.277066	0.2136	0.31064	0.305994	0.279558	0.239361	0.247279	0.310643	0.30428	0.551583	0.328396	0.474058	0.391161	0.582158	0.277024	0.353362	0.376765	0.588775	0.320476	0.433782	0.604891	0.343876	0.436906	0.219441	0.374382	0.280236	0.230162	1.43599e-08	CON-SEP	-0.159998	0.273088	0.433087	0.276055
cg20715159	chr5	142305468	+	ARHGAP26;ARHGAP26	NM_001135608;NM_015071	Body;Body	0.188475	0.191217	0.188132	0.158146	0.216412	0.263358	0.127903	0.0870807	0.0892691	0.159016	0.134955	0.477979	0.315087	0.332272	0.317233	0.386015	0.255497	0.329205	0.308972	0.345617	0.120326	0.289975	0.35243	0.250567	0.453154	0.309039	0.226993	0.241385	0.238308	5.43029e-10	CON-SEP	-0.159884	0.163997	0.323881	0.253931
cg09685257	chr10	34686368	-	PARD3;PARD3;PARD3;PARD3;PARD3;PARD3;PARD3;PARD3;PARD3;PARD3;PARD3	NM_001184786;NM_001184791;NM_019619;NM_001184789;NM_001184790;NM_001184788;NM_001184787;NM_001184785;NM_001184794;NM_001184793;NM_001184792	Body;Body;Body;Body;Body;Body;Body;Body;Body;Body;Body	0.431267	0.435848	0.427373	0.151845	0.472917	0.504633	0.42798	0.479969	0.424137	0.283356	0.333418	0.809989	0.426595	0.450284	0.558673	0.638887	0.512812	0.352182	0.64174	0.646727	0.39023	0.514356	0.733032	0.434612	0.69303	0.527812	0.35057	0.546393	0.599857	4.06885e-05	CON-SEP	-0.159846	0.397522	0.557368	0.506158
cg21284822	chr3	194500865	+	LOC100507391	NR_037891	Body	0.313027	0.292041	0.346624	0.301934	0.285928	0.281896	0.467664	0.25522	0.308677	0.518484	0.310069	0.520338	0.372339	0.529858	0.755608	0.593508	0.262619	0.693782	0.482546	0.413238	0.513198	0.360391	0.633325	0.351487	0.43937	0.395558	0.345716	0.299026	0.365978	3.49487e-05	CON-SEP	-0.159713	0.334688	0.494401	0.351569
cg01567563	chr6	90685843	-	BACH2;BACH2	NM_021813;NM_001170794	Body;Body	0.401697	0.333987	0.296224	0.360233	0.442967	0.411229	0.43747	0.43423	0.495657	0.400921	0.296483	0.476191	0.51892	0.37887	0.51988	0.774619	0.548088	0.523438	0.509343	0.680743	0.592898	0.322652	0.644226	0.481367	0.751073	0.456458	0.520773	0.378873	0.448228	0.00183623	CON-SEP	-0.159675	0.391918	0.551593	0.451083
cg26803541	chr8	93503581	+				0.509956	0.445901	0.561218	0.554506	0.62159	0.500114	0.535399	0.601862	0.536599	0.427251	0.527569	0.757171	0.68648	0.642336	0.65705	0.833967	0.557131	0.628982	0.729607	0.6924	0.598002	0.643267	0.786675	0.60022	0.831775	0.677964	0.464938	0.56531	0.636016	0.00489282	CON-SEP	-0.159664	0.52927	0.688933	0.586057
cg16958467	chr15	57655799	-				0.0546697	0.792234	0.845656	0.785955	0.830687	0.806731	0.765025	0.377992	0.460929	0.100907	0.136977	0.85673	0.842516	0.035525	0.808724	0.795402	0.746942	0.390599	0.799351	0.882723	0.835692	0.562037	0.57261	0.825415	0.863596	0.858132	0.889447	0.506212	0.854234	0.0315379	CON-SEP	-0.159661	0.541615	0.701276	0.777006
cg22633036	chr10	123355576	-	FGFR2;FGFR2;FGFR2;FGFR2;FGFR2;FGFR2	NM_000141;NM_001144917;NM_022970;NM_001144918;NM_001144919;NM_001144915	5'UTR;5'UTR;5'UTR;5'UTR;5'UTR;5'UTR	0.0984877	0.113251	0.121648	0.110401	0.335545	0.101772	0.108704	0.303132	0.3572	0.0906564	0.466752	0.303599	0.351405	0.372509	0.437407	0.417737	0.3871	0.510763	0.342272	0.43701	0.214626	0.115368	0.377608	0.457821	0.318437	0.241687	0.24481	0.313492	0.311598	2.55303e-06	CON-SEP	-0.159575	0.200686	0.360262	0.277897
cg03562366	chr6	7431912	-				0.418568	0.409948	0.408009	0.451335	0.442732	0.3325	0.474245	0.259645	0.683042	0.319184	0.329807	0.795801	0.501792	0.521264	0.459017	0.558717	0.595854	0.457843	0.405347	0.693014	0.507882	0.640388	0.74854	0.529918	0.579397	0.499833	0.465298	0.46162	0.333727	4.57095e-05	CON-SEP	-0.159327	0.411729	0.571055	0.440119
cg13009906	chr4	25881930	+				0.428374	0.36634	0.406077	0.371913	0.352085	0.377066	0.351842	0.404397	0.328622	0.414757	0.293059	0.705447	0.557822	0.330139	0.533341	0.687711	0.572061	0.494017	0.422523	0.551763	0.518214	0.279594	0.586869	0.550805	0.65067	0.426791	0.497466	0.42839	0.504687	0.000179748	CON-SEP	-0.159268	0.37223	0.531498	0.464333
cg03727207	chr11	71927844	+	FOLR2;FOLR2;FOLR2;FOLR2;FOLR2;FOLR2;FOLR2;FOLR2	NM_001113534;NM_001113536;NM_001113535;NM_000803;NM_001113534;NM_001113536;NM_001113535;NM_000803	1stExon;1stExon;1stExon;1stExon;5'UTR;5'UTR;5'UTR;5'UTR	0.490019	0.559531	0.538299	0.580664	0.543323	0.510329	0.508909	0.505225	0.551413	0.47578	0.467775	0.860957	0.578393	0.65643	0.720201	0.713589	0.617207	0.699775	0.610715	0.750114	0.501347	0.547176	0.752942	0.751873	0.759859	0.702558	0.625996	0.667151	0.602906	0.000399664	CON-SEP	-0.159017	0.521024	0.680041	0.649653
cg12188416	chr3	189349003	-	TP63;TP63;TP63	NM_001114979;NM_001114978;NM_003722	TSS1500;TSS1500;TSS1500	0.353244	0.393883	0.545592	0.470873	0.389196	0.560759	0.331027	0.49416	0.498117	0.341413	0.477263	0.516684	0.649259	0.521122	0.134132	0.79038	0.708632	0.802484	0.541801	0.855318	0.66133	0.454584	0.731563	0.308914	0.729687	0.337774	0.794106	0.500961	0.552017	0.0139174	CON-SEP	-0.159009	0.441411	0.600421	0.546214
cg07088636	chr2	237614105	+				0.188604	0.144238	0.123231	0.158685	0.126141	0.218323	0.124337	0.119855	0.126868	0.113982	0.117509	0.390918	0.159734	0.229736	0.305984	0.481369	0.301765	0.328835	0.332278	0.190218	0.170754	0.223018	0.277927	0.258649	0.562423	0.177972	0.171959	0.21211	0.239035	1.35442e-08	CON-SEP	-0.158993	0.141979	0.300972	0.200269
cg02481950	chr16	21665002	-	METTL9;IGSF6;METTL9	NM_001077180;NM_005849;NM_016025	Body;TSS1500;Body	0.350659	0.307117	0.301631	0.325035	0.314239	0.374537	0.302776	0.276286	0.280785	0.2948	0.263728	0.583528	0.416557	0.509517	0.513529	0.514975	0.418981	0.458165	0.417507	0.509559	0.289081	0.374121	0.517372	0.442253	0.576512	0.414787	0.430304	0.462824	0.384405	5.16484e-09	CON-SEP	-0.158935	0.308327	0.467261	0.42308
cg01418385	chr5	140722587	-	PCDHGA2;PCDHGA3;PCDHGA1;PCDHGA3	NM_018915;NM_032011;NM_018912;NM_018916	Body;TSS1500;Body;TSS1500	0.270297	0.177476	0.333904	0.244573	0.139499	0.44144	0.177355	0.211137	0.223877	0.301703	0.28006	0.460995	0.167554	0.442468	0.621812	0.350926	0.633881	0.552043	0.167478	0.343317	0.607607	0.417728	0.0986567	0.222869	0.70303	0.0788382	0.39914	0.274829	0.397758	0.000808495	CON-SEP	-0.158932	0.254666	0.413597	0.287641
cg17808440	chr17	602596	+	VPS53;VPS53	NM_001128159;NM_018289	Body;Body	0.400058	0.366798	0.349542	0.366648	0.580498	0.337939	0.258201	0.285578	0.370057	0.3155	0.457929	0.714868	0.570784	0.385031	0.571185	0.734638	0.337162	0.379579	0.478083	0.602278	0.411056	0.452746	0.701899	0.382671	0.70537	0.484776	0.445436	0.344667	0.322	0.000455677	CON-SEP	-0.158821	0.371704	0.530525	0.399219
cg09269202	chr11	60843645	-				0.540663	0.403503	0.394205	0.397413	0.438059	0.353378	0.418209	0.345146	0.451448	0.417154	0.457385	0.704682	0.497763	0.4494	0.586417	0.787192	0.435394	0.650614	0.459898	0.615659	0.465886	0.378274	0.744586	0.55747	0.76446	0.458986	0.462649	0.420551	0.355424	0.00140523	CON-SEP	-0.158719	0.419688	0.578407	0.424403
cg10788750	chr13	78973425	-	RNF219-AS1	NR_047001	Body	0.231418	0.495709	0.320703	0.419683	0.513994	0.383066	0.238567	0.332106	0.574369	0.0863953	0.323003	0.417012	0.529122	0.0493269	0.627633	0.407776	0.500433	0.542185	0.523148	0.673878	0.432537	0.597326	0.66197	0.587524	0.65991	0.186032	0.432147	0.22261	0.476874	0.0177062	CON-SEP	-0.158711	0.356274	0.514984	0.329416
cg14752915	chr17	38547702	+	TOP2A	NM_001067	Body	0.213328	0.184132	0.157335	0.281963	0.31514	0.369707	0.254253	0.339951	0.263375	0.457837	0.210823	0.557633	0.560634	0.266165	0.388539	0.605528	0.306284	0.455606	0.286791	0.519184	0.383961	0.214989	0.556837	0.315799	0.683057	0.278446	0.370541	0.237538	0.27361	4.51154e-05	CON-SEP	-0.158709	0.277077	0.435786	0.290034
cg08354527	chr1	229252042	-				0.460808	0.532377	0.935119	0.943153	0.928342	0.432646	0.62017	0.943863	0.526227	0.504625	0.537377	0.382409	0.929709	0.93461	0.460309	0.932576	0.930567	0.935144	0.942951	0.952053	0.467569	0.916372	0.927678	0.948241	0.932125	0.937308	0.909116	0.555331	0.932969	0.0387694	CON-SEP	-0.158503	0.669519	0.828022	0.833681
cg23001084	chr15	63322611	+				0.423276	0.419433	0.450442	0.534988	0.41523	0.403226	0.441373	0.379785	0.465212	0.482512	0.396382	0.566696	0.444345	0.526694	0.682799	0.753149	0.492857	0.731077	0.643198	0.635158	0.506454	0.505233	0.655743	0.533596	0.665943	0.567166	0.453406	0.512032	0.452038	0.000959835	CON-SEP	-0.158483	0.437442	0.595925	0.496161
cg11513442	chr6	150669236	-				0.534007	0.0391217	0.508654	0.501	0.494235	0.540283	0.0787202	0.563145	0.309284	0.312719	0.276561	0.771122	0.540777	0.496657	0.613423	0.622046	0.389868	0.394488	0.484306	0.67879	0.242249	0.490123	0.715248	0.309809	0.761267	0.648002	0.330499	0.354136	0.591676	0.000960878	CON-SEP	-0.158465	0.377976	0.536441	0.481078
cg23701226	chr3	122516277	+	DIRC2	NM_032839	Body	0.203634	0.166215	0.201382	0.148254	0.145703	0.271125	0.221665	0.145069	0.238993	0.171709	0.178624	0.433859	0.22168	0.315021	0.304866	0.477046	0.199721	0.358763	0.23844	0.508148	0.225861	0.433426	0.476761	0.150603	0.53672	0.186053	0.264666	0.201053	0.247475	3.08816e-08	CON-SEP	-0.158421	0.190216	0.348637	0.224812
cg20689584	chr7	28832621	+	CREB5;CREB5;CREB5;CREB5	NM_182898;NM_004904;NM_182899;NM_001011666	Body;Body;Body;Body	0.451897	0.423798	0.398171	0.411998	0.450493	0.439898	0.464557	0.449311	0.434701	0.483288	0.372579	0.70657	0.675361	0.449507	0.519316	0.612578	0.659551	0.606902	0.503771	0.61104	0.591557	0.444333	0.701993	0.494716	0.723819	0.467057	0.529159	0.4635	0.450301	5.4081e-05	CON-SEP	-0.158321	0.434608	0.59293	0.477504
cg01995927	chr1	24257839	+				0.211628	0.164572	0.135435	0.148076	0.268031	0.135343	0.198241	0.176013	0.207887	0.140371	0.168409	0.518416	0.281006	0.195225	0.268732	0.554135	0.180573	0.358291	0.208934	0.382643	0.30339	0.151067	0.448429	0.308266	0.541613	0.177139	0.263944	0.15492	0.254441	5.72287e-07	CON-SEP	-0.158129	0.177637	0.335766	0.212611
cg22268918	chr19	16481853	-	EPS15L1;EPS15L1;EPS15L1;EPS15L1;EPS15L1	NR_047665;NM_001258374;NR_047666;NM_021235;NM_001258375	Body;Body;Body;Body;Body	0.431114	0.396854	0.396612	0.42659	0.407963	0.388313	0.362914	0.375992	0.456313	0.459217	0.339016	0.798097	0.424566	0.492106	0.577312	0.581301	0.537948	0.606969	0.547671	0.570372	0.394926	0.43424	0.694384	0.535965	0.669889	0.474013	0.572514	0.414738	0.470114	1.04455e-05	CON-SEP	-0.158121	0.403718	0.561839	0.482844
cg14891734	chr7	6469959	+	DAGLB;DAGLB	NM_001142936;NM_139179	Body;Body	0.584841	0.395288	0.534688	0.472952	0.545653	0.579561	0.396099	0.521444	0.538408	0.422601	0.49135	0.834718	0.606405	0.629457	0.504294	0.77185	0.54502	0.682945	0.592154	0.740331	0.444773	0.584587	0.780973	0.705522	0.767951	0.643127	0.541562	0.543179	0.575553	0.000599482	CON-SEP	-0.158054	0.498444	0.656498	0.575855
cg17862561	chr2	37733760	-				0.275739	0.194713	0.215085	0.190333	0.269625	0.326328	0.334615	0.265247	0.278853	0.209206	0.210637	0.563315	0.347285	0.359022	0.291394	0.554228	0.431755	0.405274	0.260582	0.473609	0.32734	0.398291	0.428905	0.333296	0.562335	0.317679	0.425101	0.267471	0.263191	2.36409e-08	CON-SEP	-0.157907	0.251853	0.409759	0.31836
cg04918770	chr6	18053826	+				0.390711	0.319732	0.301367	0.38044	0.377859	0.389722	0.307905	0.347648	0.304586	0.459732	0.297545	0.696818	0.61192	0.447188	0.532254	0.619017	0.35604	0.542845	0.38976	0.476538	0.403041	0.382618	0.645798	0.313306	0.726854	0.389527	0.397167	0.330952	0.436989	1.92568e-05	CON-SEP	-0.157808	0.352477	0.510286	0.388659
cg27319917	chr16	48592694	+	N4BP1	NM_153029	Body	0.213233	0.276619	0.311587	0.474994	0.347302	0.215068	0.391336	0.387217	0.335881	0.246036	0.477995	0.756111	0.374236	0.591933	0.574684	0.560985	0.269321	0.337322	0.462444	0.597053	0.40885	0.445842	0.600384	0.237957	0.670735	0.451012	0.368187	0.447723	0.297236	9.35646e-05	CON-SEP	-0.157693	0.334297	0.49199	0.39104
cg15097000	chr22	46943855	-				0.0830442	0.152444	0.706666	0.563753	0.185876	0.435915	0.489479	0.162362	0.332007	0.421115	0.228309	0.520044	0.572131	0.490749	0.538879	0.383156	0.5289	0.511265	0.447169	0.731269	0.466841	0.292095	0.635783	0.457752	0.41779	0.47161	0.515519	0.300413	0.538294	0.000146294	CON-SEP	-0.157652	0.341906	0.499559	0.456459
cg00151744	chr15	85891516	+				0.907842	0.484292	0.513057	0.934165	0.65815	0.488078	0.509004	0.524186	0.527961	0.601379	0.629235	0.44339	0.912433	0.510362	0.946662	0.928753	0.928337	0.92943	0.934765	0.549767	0.940659	0.607415	0.616235	0.638991	0.944555	0.660158	0.692994	0.949459	0.593601	7.7616e-08	CON-SEP	-0.157574	0.616123	0.773697	0.724053
cg19608286	chr7	20123652	+	LOC101927668	NR_110114	Body	0.236709	0.538786	0.210427	0.13805	0.163373	0.25097	0.550273	0.236074	0.103773	0.17752	0.313065	0.206951	0.532557	0.27819	0.174792	0.229318	0.914416	0.580886	0.610753	0.62698	0.62129	0.140963	0.0945061	0.29665	0.612131	0.675579	0.681654	0.185788	0.304675	0.00334599	CON-SEP	-0.157519	0.265365	0.422884	0.461924
cg14382428	chr12	40624118	-	LRRK2	NM_198578	Body	0.224848	0.146988	0.165843	0.19289	0.198214	0.147676	0.112299	0.173377	0.215338	0.12392	0.149404	0.799755	0.17268	0.234006	0.253682	0.296909	0.138363	0.296591	0.272715	0.329271	0.208003	0.232644	0.523593	0.269751	0.532643	0.171147	0.231332	0.235331	0.15006	8.84395e-07	CON-SEP	-0.157503	0.168254	0.325758	0.196967
cg06104989	chr6	35024898	+	ANKS1A	NM_015245	Body	0.348421	0.23669	0.229116	0.261549	0.283912	0.359952	0.281361	0.306892	0.309837	0.330607	0.219368	0.511538	0.417679	0.350032	0.419226	0.599145	0.437704	0.500672	0.385228	0.405979	0.501952	0.239025	0.435467	0.41901	0.613614	0.352645	0.360034	0.312805	0.346961	1.64232e-06	CON-SEP	-0.157475	0.287973	0.445448	0.343111
cg15652532	chr2	30669759	-	LCLAT1;LCLAT1	NM_182551;NM_001002257	TSS1500;TSS1500	0.0888056	0.0671106	0.0700172	0.459644	0.508159	0.443517	0.129861	0.07428	0.0513818	0.176716	0.165639	0.408296	0.407367	0.214878	0.515239	0.426438	0.124038	0.442199	0.102083	0.84003	0.17984	0.222202	0.344169	0.704623	0.115929	0.422224	0.15767	0.208737	0.0909266	0.000500881	CON-SEP	-0.15733	0.203194	0.360524	0.219889
cg27181315	chr7	148281493	-				0.278536	0.257782	0.302759	0.288599	0.274446	0.310939	0.334539	0.287471	0.253825	0.301185	0.200202	0.539133	0.380247	0.355265	0.431668	0.597887	0.386498	0.426148	0.362969	0.421813	0.340097	0.340617	0.486416	0.36104	0.705904	0.276607	0.533083	0.270081	0.279938	2.99425e-06	CON-SEP	-0.15733	0.280935	0.438264	0.339927
cg08252745	chr1	22383234	-	CDC42;CDC42;CDC42	NM_044472;NM_001039802;NM_001791	5'UTR;5'UTR;5'UTR	0.233479	0.538695	0.497733	0.506618	0.512773	0.446731	0.505704	0.535971	0.314081	0.428614	0.44552	0.692566	0.653932	0.449379	0.590085	0.746482	0.578329	0.716711	0.529063	0.697963	0.546597	0.391891	0.700424	0.563296	0.665922	0.631726	0.487958	0.534414	0.51043	0.00149789	CON-SEP	-0.157313	0.451447	0.60876	0.541132
cg04051889	chr16	85028024	-	ZDHHC7;ZDHHC7	NM_001145548;NM_017740	5'UTR;5'UTR	0.514508	0.4615	0.514517	0.496104	0.486546	0.631308	0.548544	0.4771	0.511067	0.454488	0.484653	0.814228	0.707014	0.611963	0.633187	0.763314	0.524977	0.565999	0.654973	0.732432	0.575164	0.613041	0.74725	0.616425	0.743917	0.596431	0.672983	0.579909	0.564828	0.000553583	CON-SEP	-0.15726	0.507303	0.664563	0.603538
cg06367707	chr3	13087700	-	IQSEC1	NM_001134382	Body	0.365811	0.296753	0.323045	0.314534	0.367914	0.32967	0.458285	0.333735	0.312527	0.294455	0.351926	0.768538	0.53946	0.402824	0.397471	0.57417	0.479625	0.453674	0.456035	0.489543	0.408742	0.432474	0.645179	0.326943	0.597329	0.507204	0.428866	0.383836	0.368141	2.52148e-06	CON-SEP	-0.157214	0.340787	0.498	0.422012
cg00986133	chr10	78647640	-	KCNMA1;KCNMA1;KCNMA1;KCNMA1	NM_001161353;NM_001161352;NM_002247;NM_001014797	Body;Body;Body;Body	0.161414	0.136701	0.140716	0.211973	0.175035	0.336949	0.111706	0.203712	0.187269	0.190093	0.122728	0.599933	0.391792	0.140597	0.364911	0.422942	0.184159	0.165955	0.280394	0.391867	0.312208	0.222401	0.632408	0.252344	0.355664	0.182042	0.251721	0.221627	0.13016	2.79881e-06	CON-SEP	-0.157124	0.179845	0.33697	0.196387
cg21533994	chr12	129294939	+	SLC15A4	NM_145648	Body	0.524571	0.931342	0.949159	0.145539	0.100639	0.596819	0.546219	0.915883	0.594752	0.930451	0.46803	0.942723	0.925287	0.917037	0.950346	0.866124	0.487658	0.93866	0.510124	0.930159	0.379259	0.282374	0.853506	0.819441	0.926935	0.93222	0.938991	0.937291	0.534709	0.00205851	CON-SEP	-0.157002	0.6094	0.766402	0.835803
cg17277337	chr17	181997	-	LOC100506388;LOC100506388;RPH3AL;RPH3AL;RPH3AL;RPH3AL	NR_040011;NM_001242780;NM_001190413;NM_001190412;NM_001190411;NM_006987	Body;Body;5'UTR;5'UTR;5'UTR;5'UTR	0.327073	0.300721	0.300269	0.221845	0.333693	0.43106	0.289786	0.367178	0.376152	0.416089	0.282063	0.662225	0.43826	0.468989	0.410562	0.546603	0.483113	0.593399	0.342547	0.428713	0.459249	0.325315	0.582069	0.407919	0.68755	0.417465	0.495975	0.242822	0.296382	1.28015e-06	CON-SEP	-0.156874	0.331448	0.488322	0.363161
cg21935981	chr22	45608465	+	C22orf9;C22orf9	NM_001009880;NM_015264	Body;TSS200	0.548405	0.534963	0.511577	0.584034	0.633177	0.501512	0.549699	0.581553	0.588197	0.586917	0.54094	0.865249	0.673551	0.446283	0.752845	0.879038	0.548074	0.793738	0.743854	0.781775	0.495674	0.68222	0.847476	0.61663	0.909911	0.637986	0.603862	0.552999	0.61241	0.0129195	CON-SEP	-0.156791	0.560088	0.71688	0.601814
cg08862479	chr5	177889945	+	COL23A1	NM_173465	Body	0.210817	0.335805	0.251758	0.28041	0.302	0.38633	0.172685	0.359815	0.218277	0.222636	0.295729	0.809861	0.424904	0.325034	0.376653	0.565337	0.281575	0.300974	0.396757	0.310601	0.120283	0.469947	0.739457	0.253145	0.682	0.393556	0.256831	0.253328	0.357661	5.13121e-05	CON-SEP	-0.156585	0.276024	0.432609	0.315344
cg00254017	chr5	56119093	-	MAP3K1	NM_005921	Body	0.141915	0.149893	0.191096	0.143038	0.231259	0.150296	0.173876	0.14932	0.174098	0.202978	0.119488	0.453997	0.299011	0.251693	0.285675	0.482901	0.185727	0.328594	0.253488	0.344711	0.197551	0.205691	0.463506	0.250919	0.514137	0.223024	0.218181	0.182715	0.19289	7.14871e-10	CON-SEP	-0.156572	0.166114	0.322686	0.204202
cg24608381	chr2	139538746	+	NXPH2	NM_007226	TSS1500	0.351724	0.366324	0.417015	0.269471	0.289675	0.23144	0.199442	0.236131	0.314742	0.252292	0.125205	0.474415	0.243701	0.708894	0.320253	0.249273	0.246681	0.523042	0.512443	0.634802	0.279817	0.430074	0.519184	0.519148	0.41403	0.175879	0.329697	0.60192	0.458183	5.81369e-06	CON-SEP	-0.156395	0.277587	0.433983	0.39142
cg21385052	chr1	149903249	-	MTMR11;MTMR11	NM_181873;NM_001145862	Body;Body	0.493419	0.442868	0.44373	0.451962	0.493889	0.502931	0.521989	0.527627	0.512262	0.480035	0.445781	0.786053	0.589995	0.541606	0.596173	0.756749	0.589843	0.64103	0.554532	0.679844	0.591559	0.532156	0.693316	0.63147	0.77137	0.498874	0.553325	0.508045	0.557831	0.000277658	CON-SEP	-0.156375	0.483317	0.639692	0.529519
cg01159791	chr4	39611476	+	SMIM14	NM_174921	5'UTR	0.0849748	0.0698111	0.0721499	0.0555296	0.0882848	0.080631	0.0883506	0.0678823	0.0777735	0.0718507	0.0833409	0.486997	0.24202	0.0995908	0.130753	0.460638	0.0743133	0.245303	0.0744841	0.221221	0.134418	0.0915321	0.374049	0.0888432	0.53454	0.0786787	0.130705	0.0871155	0.0810389	5.75271e-08	CON-SEP	-0.156348	0.0764163	0.232764	0.0943846
cg14563834	chr10	38154983	+				0.409538	0.462884	0.320208	0.391053	0.467271	0.48239	0.383483	0.457347	0.413934	0.451645	0.37811	0.720089	0.467857	0.532841	0.56073	0.597836	0.579023	0.643847	0.567848	0.548542	0.563887	0.409643	0.682367	0.55621	0.635387	0.485621	0.558768	0.338012	0.52493	1.60168e-05	CON-SEP	-0.156345	0.419806	0.576151	0.476833
cg06460475	chr11	7110148	+	RBMXL2	NM_014469	TSS200	0.376883	0.481174	0.450288	0.431954	0.476918	0.261946	0.578278	0.524641	0.468898	0.511044	0.383642	0.905996	0.48584	0.945103	0.801126	0.436154	0.600773	0.58061	0.52676	0.603863	0.559926	0.814444	0.399807	0.559169	0.262026	0.599907	0.593162	0.772641	0.755946	1.83389e-05	CON-SEP	-0.156222	0.449606	0.605828	0.680414
cg05623746	chr10	90169126	-	RNLS;RNLS	NM_018363;NM_001031709	Body;Body	0.316966	0.290026	0.404135	0.257898	0.499434	0.477107	0.318533	0.542386	0.392499	0.439202	0.252866	0.683562	0.380234	0.565228	0.336447	0.722423	0.636824	0.639776	0.341868	0.624244	0.391729	0.308638	0.539837	0.605997	0.743279	0.531268	0.41889	0.508281	0.473949	9.86266e-05	CON-SEP	-0.156144	0.381005	0.537149	0.483097
cg13022387	chr1	207173753	-				0.394668	0.363161	0.323699	0.354502	0.477265	0.408821	0.404523	0.37443	0.393711	0.436847	0.397558	0.707484	0.5047	0.375118	0.649798	0.781967	0.409211	0.541518	0.425314	0.543789	0.471444	0.397907	0.714017	0.444381	0.728982	0.480297	0.451925	0.426072	0.291888	0.000852503	CON-SEP	-0.156126	0.393562	0.549688	0.412546
cg00010572	chr2	8345013	-	LINC00299	NR_034135	Body	0.344993	0.233682	0.367711	0.218212	0.289192	0.336997	0.414846	0.276465	0.321413	0.32589	0.306734	0.512276	0.425862	0.295018	0.409792	0.697406	0.470103	0.588067	0.443176	0.506769	0.34771	0.31765	0.502365	0.38221	0.655882	0.415791	0.365746	0.363185	0.441042	1.26769e-05	CON-SEP	-0.155787	0.312376	0.468163	0.396441
cg18533807	chr1	117040491	+				0.144825	0.124808	0.14746	0.149901	0.198337	0.126145	0.409259	0.127701	0.142633	0.116802	0.165181	0.532512	0.288245	0.258309	0.239396	0.512633	0.24652	0.333746	0.260369	0.313978	0.169632	0.122932	0.424626	0.294524	0.537508	0.428965	0.219264	0.185322	0.211198	3.50901e-07	CON-SEP	-0.155464	0.168459	0.323924	0.261187
cg20124394	chr6	71376554	-	SMAP1;SMAP1;SMAP1	NM_001044305;NM_021940;NM_001281439	TSS1500;TSS1500;TSS1500	0.294549	0.188107	0.285776	0.229709	0.2286	0.164817	0.273815	0.255095	0.245472	0.214843	0.218852	0.601424	0.355662	0.354118	0.393137	0.463853	0.263034	0.325674	0.360458	0.47303	0.238301	0.362326	0.493829	0.274274	0.525866	0.284122	0.312475	0.307393	0.29516	2.54104e-09	CON-SEP	-0.155454	0.23633	0.391785	0.299788
cg00848128	chr8	102386386	+				0.212653	0.217031	0.246482	0.17002	0.229413	0.267086	0.264693	0.160082	0.187193	0.287309	0.177561	0.462694	0.454553	0.332916	0.351385	0.561725	0.208326	0.274806	0.27083	0.454617	0.25244	0.321089	0.520034	0.239448	0.55042	0.24499	0.334425	0.249534	0.184737	5.894e-08	CON-SEP	-0.155421	0.219957	0.375377	0.253421
cg07195105	chr12	51686117	+	BIN2;BIN2;BIN2;BIN2;BIN2;BIN2;BIN2;BIN2	NM_001290008;NM_001290007;NM_016293;NM_001290009;NM_001290009;NM_001290008;NM_016293;NM_001290007	ExonBnd;ExonBnd;ExonBnd;ExonBnd;Body;Body;Body;Body	0.410216	0.40502	0.421281	0.368018	0.429704	0.388456	0.403125	0.34319	0.369145	0.305476	0.433609	0.776131	0.575337	0.410344	0.46033	0.662796	0.328173	0.436675	0.445921	0.624312	0.625849	0.525582	0.728679	0.318728	0.699257	0.387538	0.424339	0.374338	0.390631	0.000362072	CON-SEP	-0.155311	0.38884	0.544151	0.394212
cg25292140	chr8	144194614	-				0.264698	0.169173	0.163483	0.19319	0.238961	0.236502	0.251764	0.225488	0.266289	0.232227	0.117785	0.463646	0.312426	0.258753	0.265813	0.60664	0.333197	0.414602	0.269756	0.328529	0.321517	0.19903	0.462845	0.348707	0.588412	0.279611	0.251642	0.239047	0.28701	6.69794e-07	CON-SEP	-0.155057	0.214505	0.369562	0.264328
cg10640049	chr1	17862912	+				0.317459	0.25685	0.287905	0.238695	0.323303	0.369473	0.300055	0.325976	0.333912	0.231947	0.240454	0.513718	0.380933	0.305712	0.335197	0.612769	0.372135	0.503477	0.40896	0.505341	0.482843	0.336206	0.544782	0.349443	0.623855	0.329401	0.366104	0.26601	0.369545	2.80937e-06	CON-SEP	-0.154965	0.293275	0.448241	0.332765
cg10881764	chr5	5139510	+	ADAMTS16	NM_139056	TSS1500	0.323654	0.403307	0.29164	0.373239	0.38254	0.272721	0.385934	0.273096	0.267276	0.462708	0.310389	0.877928	0.467999	0.679932	0.487438	0.335077	0.585478	0.432314	0.383833	0.424793	0.424469	0.552672	0.566573	0.40704	0.311316	0.422323	0.334458	0.387968	0.515875	2.40013e-07	CON-SEP	-0.154899	0.340591	0.49549	0.415156
cg24344967	chr11	76991903	+	GDPD4	NM_182833	Body	0.495907	0.448139	0.449174	0.405222	0.565822	0.526029	0.505299	0.566734	0.506384	0.497679	0.355024	0.613837	0.623985	0.441714	0.556524	0.899297	0.720209	0.626547	0.463396	0.756231	0.660557	0.404186	0.72393	0.601466	0.848463	0.58465	0.644657	0.454572	0.534358	0.0129874	CON-SEP	-0.154831	0.483765	0.638596	0.554559
cg13412040	chr14	59814285	+	DAAM1;DAAM1	NM_001270520;NM_014992	Body;Body	0.302475	0.26081	0.139302	0.280063	0.311045	0.270461	0.282807	0.318624	0.266183	0.321932	0.289579	0.776499	0.465672	0.298613	0.388068	0.529787	0.191895	0.31011	0.31447	0.546219	0.32795	0.396755	0.637537	0.211993	0.645173	0.316506	0.315749	0.240153	0.223575	2.40809e-05	CON-SEP	-0.15482	0.276662	0.431482	0.273996
cg07450021	chr16	85097151	+	KIAA0513	NM_014732	5'UTR	0.515096	0.379819	0.464818	0.394518	0.469352	0.355927	0.445924	0.390174	0.411734	0.42047	0.394868	0.610752	0.551073	0.500342	0.601369	0.684604	0.500758	0.512316	0.480638	0.663127	0.485602	0.512172	0.6777	0.584347	0.711548	0.466567	0.507001	0.397565	0.480135	1.50483e-05	CON-SEP	-0.154818	0.422064	0.576882	0.462817
cg13007080	chr4	89198694	+	PPM1K	NM_152542	Body	0.766481	0.616341	0.624236	0.595423	0.562699	0.614149	0.586003	0.626734	0.665879	0.61123	0.578703	0.909583	0.723102	0.844067	0.862168	0.757949	0.706999	0.762489	0.773584	0.846482	0.581359	0.768181	0.854399	0.635117	0.855734	0.829549	0.730009	0.772466	0.662107	0.000674233	CON-SEP	-0.154695	0.622534	0.77723	0.748532
cg06178669	chr11	63334608	+				0.176454	0.202864	0.221021	0.156097	0.195095	0.182236	0.27292	0.231111	0.202099	0.145341	0.136092	0.434841	0.207006	0.292972	0.187245	0.350153	0.46241	0.42489	0.271333	0.607528	0.239171	0.38675	0.313158	0.289444	0.397785	0.471697	0.336989	0.36444	0.22759	3.35947e-09	CON-SEP	-0.154629	0.192848	0.347477	0.350179
cg16611584	chr17	19809078	+	AKAP10	NM_007202	3'UTR	0.224393	0.0952642	0.119745	0.144802	0.151766	0.203498	0.211579	0.146592	0.204176	0.204834	0.0620765	0.510383	0.243473	0.126703	0.227946	0.493986	0.306355	0.416023	0.219371	0.356771	0.270763	0.164978	0.421665	0.233559	0.423923	0.335021	0.29356	0.112807	0.22511	3.28927e-07	CON-SEP	-0.154628	0.160793	0.315421	0.241625
cg01739831	chr16	89922539	+	SPIRE2	NM_032451	Body	0.555622	0.4768	0.423972	0.520872	0.549832	0.57087	0.522149	0.461437	0.534046	0.424653	0.494414	0.816482	0.701919	0.537991	0.600181	0.862658	0.533685	0.685351	0.523564	0.66485	0.642793	0.48015	0.782505	0.541712	0.834699	0.546873	0.662436	0.515225	0.548779	0.0108674	CON-SEP	-0.154601	0.503152	0.657753	0.568328
cg08703857	chr7	2653651	+	IQCE;IQCE	NM_152558;NM_001100390	3'UTR;3'UTR	0.11889	0.090385	0.0730761	0.0718277	0.124132	0.100098	0.0990941	0.0784293	0.0766882	0.09928	0.0686728	0.462512	0.228409	0.106435	0.170652	0.501721	0.189102	0.173995	0.0784166	0.185436	0.205489	0.108677	0.305822	0.13251	0.587272	0.133249	0.111298	0.073157	0.0758878	6.71785e-08	CON-SEP	-0.154499	0.0909611	0.245461	0.0983979
cg03472898	chr14	29240992	+	C14orf23;C14orf23	NR_026731;NR_026732	TSS1500;TSS1500	0.0920595	0.111025	0.123853	0.130293	0.110565	0.115156	0.125491	0.139982	0.278751	0.1656	0.15163	0.567841	0.163402	0.0952176	0.462998	0.374606	0.114209	0.358514	0.12735	0.293139	0.408048	0.239603	0.139604	0.132013	0.652043	0.0650461	0.242691	0.137478	0.092027	1.52947e-05	CON-SEP	-0.154499	0.140401	0.294899	0.13431
cg03104567	chr15	78653946	-				0.264131	0.244593	0.260609	0.31715	0.298636	0.230341	0.295245	0.323536	0.353795	0.272758	0.22673	0.597285	0.378771	0.378422	0.384043	0.530162	0.370246	0.466281	0.342284	0.462151	0.321524	0.311607	0.57944	0.33784	0.63103	0.348145	0.395289	0.275608	0.349552	1.40442e-07	CON-SEP	-0.154394	0.280684	0.435078	0.342149
cg08174179	chr19	57946099	-	ZNF749	NM_001023561	TSS1500	0.262278	0.339601	0.140197	0.276917	0.258841	0.293649	0.299372	0.173282	0.168174	0.257773	0.285957	0.496982	0.54762	0.525326	0.34062	0.578628	0.254726	0.498862	0.322765	0.31124	0.372797	0.378971	0.317562	0.30379	0.4179	0.567158	0.155592	0.375892	0.228088	4.67472e-06	CON-SEP	-0.154293	0.250549	0.404842	0.331682
cg26360102	chr6	111026770	+	CDK19;CDK19;CDK19;CDK19	NM_001300964;NM_001300963;NM_001300960;NM_015076	Body;Body;Body;Body	0.573886	0.425352	0.399694	0.429715	0.576829	0.483756	0.439717	0.508736	0.60073	0.555487	0.449681	0.859806	0.748134	0.467211	0.615365	0.820108	0.49187	0.57199	0.499293	0.665718	0.55366	0.614844	0.766433	0.572717	0.840243	0.43805	0.610857	0.500949	0.453033	0.00285803	CON-SEP	-0.154228	0.494871	0.649099	0.500723
cg24816286	chr8	54753935	-	ATP6V1H;ATP6V1H;ATP6V1H	NM_015941;NM_213620;NM_213619	Body;Body;Body	0.365188	0.356972	0.486658	0.393785	0.419192	0.331756	0.397826	0.343207	0.382104	0.370538	0.482501	0.741854	0.460906	0.510521	0.547256	0.666756	0.45928	0.573208	0.513542	0.684852	0.289298	0.36849	0.654685	0.476709	0.722222	0.554753	0.498515	0.440732	0.441753	3.34749e-05	CON-SEP	-0.154216	0.393612	0.547827	0.483938
cg08438696	chr2	216614674	-	LINC00607	NR_037195	Body	0.141894	0.202185	0.238144	0.0957168	0.174777	0.250384	0.293419	0.197425	0.169527	0.187042	0.153554	0.623692	0.129515	0.349337	0.378863	0.370757	0.208572	0.388093	0.194444	0.606928	0.0811412	0.162809	0.366599	0.472744	0.502462	0.4184	0.260026	0.213055	0.354714	4.63945e-08	CON-SEP	-0.154147	0.191279	0.345425	0.311549
cg05612654	chr6	2375895	+				0.503735	0.397883	0.405431	0.426241	0.373385	0.449146	0.46999	0.369057	0.347081	0.436739	0.367229	0.906301	0.609404	0.504159	0.560002	0.607565	0.384488	0.481546	0.42431	0.551805	0.501965	0.469884	0.771894	0.39669	0.771009	0.516536	0.43898	0.3595	0.42019	0.000197205	CON-SEP	-0.153951	0.413265	0.567216	0.433802
cg19520512	chr3	23839056	+				0.383352	0.304966	0.374867	0.263634	0.354218	0.440363	0.326635	0.333871	0.395239	0.437831	0.274422	0.575773	0.613324	0.335559	0.467339	0.62999	0.463502	0.442247	0.437592	0.525547	0.592429	0.372355	0.580014	0.443311	0.624525	0.352702	0.362803	0.362038	0.357647	1.23331e-05	CON-SEP	-0.153812	0.353582	0.507393	0.358798
cg08922308	chr12	95226993	+	MIR492	NR_030171	TSS1500	0.151138	0.348063	0.37783	0.370903	0.320791	0.166579	0.336846	0.154077	0.156453	0.260047	0.129813	0.300054	0.395224	0.461913	0.549227	0.0356846	0.453597	0.487484	0.471756	0.600595	0.342897	0.197857	0.543002	0.496878	0.34586	0.50104	0.596796	0.230134	0.159564	8.46966e-05	CON-SEP	-0.15381	0.252049	0.405859	0.371883
cg04481923	chr5	135416205	-	MIR886	NR_030583	Body	0.378629	0.462021	0.446904	0.502416	0.52154	0.0331668	0.272493	0.462237	0.0276765	0.517267	0.0894846	0.471746	0.434125	0.507916	0.601044	0.566768	0.541009	0.462128	0.450729	0.501868	0.627847	0.0671527	0.609551	0.520238	0.517719	0.580553	0.54393	0.443404	0.0982633	0.00443632	CON-SEP	-0.153796	0.337621	0.491417	0.416538
cg09842038	chr2	10205716	-	CYS1	NM_001037160	Body	0.533599	0.448773	0.514832	0.486128	0.474973	0.419726	0.514543	0.438107	0.501523	0.539046	0.515644	0.713179	0.612947	0.601117	0.651123	0.598451	0.665346	0.679906	0.671482	0.70719	0.559676	0.522846	0.644269	0.671209	0.709496	0.493122	0.431124	0.576094	0.616921	2.18909e-05	CON-SEP	-0.153728	0.489718	0.643445	0.529315
cg27307829	chr7	83866946	+				0.222812	0.333666	0.577466	0.348795	0.468208	0.643115	0.613831	0.422164	0.470761	0.625902	0.536843	0.738916	0.667926	0.662604	0.641114	0.702093	0.652578	0.667756	0.530369	0.71373	0.548854	0.35198	0.570241	0.709494	0.69361	0.664498	0.386505	0.488037	0.653279	0.000234465	CON-SEP	-0.153727	0.478506	0.632233	0.54808
cg25640931	chr13	33694410	-	STARD13;STARD13;STARD13;STARD13;STARD13;STARD13	NM_001243474;NM_001243466;NM_052851;NM_178007;NM_178006;NM_001243476	Body;Body;Body;Body;Body;Body	0.36287	0.229465	0.371542	0.619224	0.402447	0.196794	0.282536	0.215017	0.36349	0.452065	0.265587	0.843176	0.47698	0.218146	0.370377	0.515041	0.355942	0.418508	0.657478	0.532182	0.449914	0.629345	0.504514	0.419928	0.547175	0.404582	0.363882	0.261595	0.326717	0.000842876	CON-SEP	-0.15371	0.341912	0.495622	0.339194
cg20395108	chr4	173679958	-	GALNTL6	NM_001034845	Body	0.257983	0.179412	0.261363	0.139206	0.184642	0.236656	0.234186	0.296522	0.193354	0.349127	0.216646	0.580196	0.345638	0.237777	0.242093	0.51423	0.340799	0.389684	0.392034	0.504325	0.257747	0.209405	0.477429	0.355794	0.548945	0.191113	0.298382	0.223374	0.285657	2.14428e-07	CON-SEP	-0.153699	0.231736	0.385436	0.249632
cg00090974	chr19	36404802	+	NFkBID			0.134038	0.390997	0.562212	0.324574	0.500576	0.709241	0.635639	0.489239	0.429494	0.535732	0.528111	0.754603	0.631934	0.617708	0.636052	0.736018	0.559988	0.705001	0.58962	0.754306	0.557157	0.298283	0.623893	0.591828	0.763988	0.584033	0.726514	0.534552	0.644913	0.00108793	CON-SEP	-0.153677	0.47635	0.630027	0.622503
cg05067501	chr16	15687368	+				0.356528	0.384146	0.429837	0.381069	0.401499	0.506323	0.300161	0.395634	0.426467	0.356795	0.317332	0.764388	0.419721	0.535359	0.486396	0.523908	0.504487	0.653568	0.554654	0.584104	0.391232	0.396818	0.578967	0.490736	0.680187	0.475308	0.67462	0.458273	0.560921	8.89492e-06	CON-SEP	-0.153433	0.38689	0.540323	0.542281
cg27003165	chr1	162381929	-	SH2D1B	NM_053282	TSS200	0.664409	0.631274	0.584641	0.845847	0.405839	0.393109	0.60141	0.656909	0.600086	0.660596	0.379216	0.813011	0.84596	0.606515	0.592139	0.630638	0.827125	0.799286	0.787779	0.666762	0.621681	0.709423	0.810556	0.830867	0.780688	0.705641	0.663152	0.629047	0.624343	0.0296859	CON-SEP	-0.153377	0.58394	0.737316	0.655546
cg17357274	chr2	12309401	-	LOC100506457	NR_110196	Body	0.0950326	0.0683744	0.185199	0.168925	0.195863	0.159535	0.272006	0.118345	0.0809271	0.171303	0.154607	0.426866	0.161153	0.451993	0.135678	0.405527	0.403668	0.328873	0.14369	0.452536	0.0896564	0.0718487	0.202433	0.454694	0.541827	0.217304	0.275829	0.193975	0.278124	1.71313e-06	CON-SEP	-0.153203	0.151829	0.305032	0.241308
cg05198393	chr3	181417084	-	SOX2-OT;SOX2-OT;SOX2-OT;SOX2-OT;SOX2-OT;SOX2-OT	NR_075091;NR_075092;NR_075093;NR_075089;NR_004053;NR_075090	Body;Body;Body;Body;Body;Body	0.577059	0.499976	0.398793	0.666978	0.454982	0.37347	0.546835	0.511022	0.667608	0.573784	0.427536	0.830091	0.613882	0.519765	0.848392	0.705935	0.792938	0.582981	0.679549	0.614893	0.606663	0.620248	0.581768	0.619953	0.778208	0.709495	0.58221	0.752763	0.44109	0.0128486	CON-SEP	-0.153087	0.518004	0.67109	0.621389
cg06511330	chr1	234635574	+				0.311941	0.261544	0.272969	0.295832	0.323677	0.321917	0.333541	0.292115	0.278357	0.265334	0.328347	0.687251	0.43506	0.365713	0.391671	0.611075	0.339792	0.442431	0.376855	0.47553	0.281897	0.314246	0.623087	0.313477	0.665416	0.354317	0.37871	0.354748	0.336081	7.15967e-06	CON-SEP	-0.15299	0.298689	0.451679	0.355964
cg01193293	chr19	51644554	-	SIGLEC7;SIGLEC7	NM_016543;NM_014385	TSS1500;TSS1500	0.478467	0.432455	0.437733	0.418211	0.725761	0.403357	0.722943	0.476958	0.560333	0.452209	0.60078	0.839988	0.581849	0.416776	0.734894	0.612384	0.522593	0.62428	0.919959	0.829334	0.63932	0.738118	0.750736	0.42465	0.77256	0.679384	0.507992	0.406257	0.831666	0.00639574	CON-SEP	-0.152941	0.519019	0.67196	0.606325
cg09081997	chr13	51466941	+				0.268516	0.139751	0.337903	0.391786	0.214557	0.184543	0.249687	0.203102	0.230566	0.290053	0.306397	0.809612	0.312661	0.491678	0.224086	0.471243	0.22826	0.424259	0.491143	0.624392	0.213918	0.499572	0.392424	0.215356	0.326945	0.239812	0.631826	0.366077	0.299332	1.2414e-05	CON-SEP	-0.15289	0.256078	0.408968	0.384262
cg02244028	chr3	38992200	-	SCN11A	NM_014139	TSS200	0.0939516	0.0594782	0.0717643	0.112508	0.0891203	0.131797	0.0983214	0.128376	0.0871352	0.16105	0.0601373	0.340244	0.2221	0.0892554	0.548732	0.450204	0.114267	0.264482	0.126279	0.180747	0.143557	0.0717724	0.332852	0.175681	0.470932	0.107031	0.200833	0.136368	0.107236	6.4795e-07	CON-SEP	-0.1528	0.0994218	0.252222	0.137867
cg08711803	chr19	38524590	-	SIPA1L3	NM_015073	5'UTR	0.235737	0.16183	0.140157	0.132533	0.159897	0.168937	0.261518	0.18968	0.160381	0.278588	0.168764	0.633172	0.317777	0.193568	0.280934	0.399555	0.353628	0.377037	0.285044	0.333025	0.307845	0.127723	0.424655	0.265297	0.45904	0.220306	0.272128	0.207218	0.18156	6.61615e-08	CON-SEP	-0.152786	0.187093	0.339879	0.220303
cg27617715	chr2	200637602	+	FTCDNL1	NR_034096	Body	0.272434	0.254282	0.322967	0.217665	0.298903	0.271942	0.313463	0.229905	0.278312	0.328199	0.259097	0.638891	0.323592	0.367202	0.462439	0.490064	0.382116	0.357228	0.30489	0.597156	0.272895	0.400909	0.60037	0.279189	0.539905	0.346625	0.340784	0.270756	0.301108	8.0735e-09	CON-SEP	-0.152759	0.277015	0.429775	0.314818
cg26632446	chr11	18302340	+	HPS5;HPS5;HPS5	NM_007216;NM_181508;NM_181507	Body;Body;Body	0.444388	0.455495	0.579117	0.545839	0.331877	0.57978	0.41689	0.469194	0.568617	0.570344	0.444512	0.711817	0.550144	0.620965	0.649139	0.682427	0.690001	0.743771	0.520055	0.626317	0.566926	0.57348	0.715573	0.614012	0.753997	0.495071	0.498874	0.53501	0.496261	0.000508456	CON-SEP	-0.152728	0.491459	0.644187	0.506304
cg18860387	chr16	73147208	+				0.333822	0.274395	0.374809	0.312101	0.283653	0.329887	0.25404	0.244057	0.358546	0.270342	0.210063	0.801536	0.271675	0.44538	0.433822	0.457062	0.354602	0.380486	0.417561	0.580922	0.256951	0.353231	0.568115	0.34866	0.597673	0.468764	0.488168	0.421048	0.390723	8.02359e-07	CON-SEP	-0.152626	0.295065	0.447691	0.442176
cg14495236	chr12	111344521	+	CCDC63;CCDC63;CCDC63	NM_152591;NM_001286243;NM_001286244	Body;Body;Body	0.597667	0.468447	0.46977	0.487726	0.575389	0.550661	0.491468	0.521224	0.635521	0.538166	0.349782	0.79064	0.746959	0.425958	0.68466	0.710282	0.576043	0.716271	0.58947	0.760755	0.727093	0.417538	0.798107	0.666182	0.761656	0.678825	0.541871	0.661551	0.62268	0.00767471	CON-SEP	-0.152508	0.516893	0.669401	0.626232
cg14597545	chr15	73074210	+	ADPGK;ADPGK;ADPGK	NR_023319;NR_023318;NM_031284	Body;Body;Body	0.271439	0.34632	0.37093	0.301196	0.354197	0.207983	0.323411	0.269983	0.36162	0.28306	0.310486	0.73122	0.358181	0.392227	0.423798	0.522108	0.355053	0.422015	0.429292	0.502234	0.296333	0.380389	0.60806	0.402034	0.640199	0.391561	0.331631	0.301403	0.388963	3.3802e-07	CON-SEP	-0.152505	0.309148	0.461653	0.353389
cg06746829	chr1	17424524	-	PADI2	NM_007365	Body	0.0617644	0.0520521	0.041394	0.685938	0.0477309	0.401765	0.711479	0.365839	0.415177	0.071769	0.147534	0.846485	0.366154	0.374852	0.0615004	0.315033	0.308211	0.359534	0.654209	0.415746	0.0640718	0.792677	0.554715	0.0846685	0.758018	0.0876882	0.516919	0.451227	0.42274	0.00276923	CON-SEP	-0.15247	0.272949	0.42542	0.369644
cg24795825	chr15	79164541	-	MORF4L1;MORF4L1	NM_206839;NM_006791	TSS1500;TSS1500	0.459182	0.226004	0.292249	0.187755	0.280725	0.413437	0.472933	0.210623	0.315244	0.614153	0.554772	0.770776	0.536171	0.817996	0.502486	0.216225	0.623331	0.703599	0.467228	0.412169	0.275513	0.698696	0.184455	0.411676	0.637771	0.389073	0.246391	0.372033	0.530234	9.28631e-07	CON-SEP	-0.152338	0.366098	0.518435	0.384433
cg02183042	chr14	100762885	-	SLC25A29;SLC25A29;SLC25A29;SLC25A29	NM_001039355;NM_152333;NM_001291814;NM_001291813	Body;5'UTR;5'UTR;5'UTR	0.523533	0.463442	0.318159	0.353033	0.487074	0.306444	0.487498	0.395156	0.305661	0.404854	0.376462	0.605726	0.64851	0.6389	0.323047	0.623823	0.570087	0.576909	0.577713	0.414569	0.62239	0.544858	0.64355	0.363309	0.603258	0.395454	0.42833	0.492836	0.512649	0.000172736	CON-SEP	-0.152108	0.401938	0.554046	0.457317
cg20061654	chr22	45608492	+	C22orf9;C22orf9	NM_001009880;NM_015264	Body;TSS200	0.549309	0.577883	0.550394	0.616596	0.63573	0.54963	0.591634	0.566442	0.60838	0.587886	0.573952	0.895304	0.702772	0.499034	0.729408	0.901043	0.583922	0.823801	0.739713	0.795408	0.510004	0.68275	0.865956	0.61964	0.935768	0.673701	0.634514	0.623212	0.631814	0.0165774	CON-SEP	-0.152078	0.58253	0.734609	0.64081
cg01269314	chr8	10695457	+	PINX1	NM_017884	Body	0.558521	0.398654	0.204664	0.498023	0.264903	0.310432	0.544305	0.678957	0.279136	0.430279	0.197295	0.669277	0.518902	0.288322	0.322198	0.683071	0.709789	0.707599	0.464644	0.419979	0.533986	0.511205	0.544159	0.585263	0.725215	0.277091	0.526531	0.37791	0.625727	0.0100277	CON-SEP	-0.151996	0.396833	0.548829	0.451815
cg04420502	chr12	70320468	+	MYRFL	NM_182530	Body	0.487249	0.492123	0.465634	0.4895	0.5082	0.727905	0.305162	0.686272	0.253404	0.31383	0.735925	0.884413	0.643631	0.661036	0.788813	0.894303	0.492622	0.58258	0.314576	0.696499	0.321682	0.488634	0.805272	0.589292	0.918592	0.577322	0.611579	0.616355	0.34263	0.0133841	CON-SEP	-0.151874	0.496837	0.64871	0.536971
cg25731395	chr20	8386100	-	PLCB1;PLCB1	NM_182734;NM_015192	Body;Body	0.358276	0.539467	0.433304	0.408089	0.597842	0.464159	0.522638	0.31072	0.342005	0.820107	0.443598	0.647722	0.724411	0.838739	0.541597	0.503585	0.797596	0.831934	0.571623	0.462606	0.497956	0.631095	0.619775	0.523468	0.602894	0.482192	0.438103	0.557926	0.410794	0.000131479	CON-SEP	-0.151832	0.476382	0.628214	0.472254
cg11804021	chr19	40349490	-				0.637545	0.269123	0.40199	0.208834	0.479902	0.315034	0.320106	0.373844	0.501497	0.694975	0.122764	0.892617	0.676006	0.825387	0.347599	0.417519	0.419516	0.56385	0.439703	0.381204	0.697168	0.63817	0.34122	0.607509	0.383292	0.604306	0.663153	0.205258	0.313133	1.32218e-05	CON-SEP	-0.151817	0.393238	0.545054	0.446463
cg18029737	chr6	32627064	+				0.843094	0.810676	0.858818	0.794077	0.760307	0.276532	0.862138	0.276625	0.348685	0.584668	0.708194	0.817801	0.682037	0.870893	0.775684	0.877141	0.899096	0.874895	0.86519	0.751858	0.628242	0.85971	0.92951	0.677018	0.682393	0.642733	0.652975	0.606666	0.919127	0.0355659	CON-SEP	-0.151771	0.64762	0.799391	0.705375
cg05921138	chr11	121440849	+	SORL1	NM_003105	Body	0.190608	0.155425	0.187845	0.214118	0.24069	0.175373	0.169145	0.21524	0.202756	0.290266	0.143791	0.665937	0.395306	0.222845	0.324291	0.379486	0.229879	0.36517	0.268323	0.36869	0.240403	0.216144	0.465838	0.215189	0.547874	0.245592	0.258848	0.204866	0.248888	2.61931e-08	CON-SEP	-0.151724	0.19866	0.350384	0.239549
cg27503213	chr16	29283117	-				0.133854	0.254496	0.53979	0.485689	0.386833	0.802701	0.643088	0.365947	0.337881	0.720167	0.547748	0.710177	0.666795	0.662494	0.681321	0.71084	0.604986	0.730112	0.548091	0.731981	0.548951	0.262332	0.548923	0.624881	0.732381	0.638077	0.597736	0.603851	0.547337	0.00491609	CON-SEP	-0.151638	0.474381	0.626019	0.59675
cg04415310	chr12	124743637	+	ZNF664-FAM101A	NM_001204299	5'UTR	0.339145	0.420954	0.531009	0.571744	0.675784	0.710536	0.519761	0.488982	0.527336	0.538345	0.662447	0.864666	0.804117	0.534795	0.57954	0.851097	0.358006	0.643009	0.764097	0.743991	0.714042	0.687492	0.859067	0.484644	0.852754	0.598261	0.404965	0.526603	0.398503	0.018651	CON-SEP	-0.151623	0.544186	0.695808	0.482083
cg23826541	chr11	121154047	+				0.320309	0.475067	0.403018	0.448274	0.455009	0.689592	0.534802	0.482546	0.570077	0.604894	0.39202	0.673888	0.715686	0.513223	0.607952	0.777086	0.456911	0.797645	0.65259	0.736066	0.629036	0.345702	0.722372	0.547559	0.786184	0.545084	0.747781	0.479601	0.605137	0.00690756	CON-SEP	-0.151444	0.488692	0.640136	0.594401
cg00839584	chr2	113542091	-	IL1A;IL1A	NM_000575;NM_000575	1stExon;5'UTR	0.11268	0.073644	0.0712709	0.0900529	0.0812196	0.140441	0.0711072	0.0760093	0.0883124	0.120534	0.0896955	0.624054	0.204682	0.199625	0.317254	0.314444	0.157267	0.151818	0.107161	0.189642	0.0737621	0.116071	0.310202	0.145916	0.499216	0.232141	0.131079	0.161184	0.059693	8.81039e-09	CON-SEP	-0.151381	0.0922696	0.243651	0.146024
cg00021275	chr2	128142155	+				0.254085	0.163889	0.239349	0.194728	0.245721	0.234208	0.201388	0.200734	0.167764	0.135158	0.199949	0.629842	0.315634	0.317635	0.230439	0.45465	0.206628	0.36088	0.286866	0.377006	0.245312	0.311398	0.46566	0.233353	0.530806	0.32794	0.233297	0.217064	0.272451	2.98982e-08	CON-SEP	-0.151361	0.203361	0.354722	0.262688
cg03971994	chr11	61467921	-	DAGLA	NM_006133	5'UTR	0.105336	0.0967487	0.0804374	0.0661161	0.0990859	0.142872	0.105081	0.0534726	0.0729845	0.0772962	0.0596782	0.304847	0.141556	0.343923	0.178967	0.379502	0.198262	0.151147	0.173338	0.260305	0.130675	0.172702	0.262316	0.206103	0.435238	0.117198	0.11917	0.121922	0.165417	2.49082e-12	CON-SEP	-0.1513	0.0871917	0.238492	0.130927
cg05900542	chr3	46397857	+	CCR2;CCR2	NM_001123041;NM_001123396	5'UTR;5'UTR	0.14866	0.164959	0.135765	0.183168	0.153667	0.230635	0.153928	0.163145	0.18771	0.150747	0.122575	0.384714	0.181382	0.285857	0.306558	0.407171	0.296069	0.375899	0.220073	0.394021	0.182485	0.175368	0.421977	0.334941	0.434558	0.223592	0.265333	0.21259	0.244418	3.64472e-10	CON-SEP	-0.151184	0.163178	0.314362	0.236483
cg12929678	chr18	67624393	-	CD226	NM_006566	TSS200	0.31214	0.284992	0.418906	0.415561	0.616063	0.457141	0.530055	0.506028	0.487754	0.494785	0.369507	0.569167	0.639603	0.246487	0.599329	0.721984	0.582524	0.671951	0.607091	0.668321	0.631811	0.472837	0.595965	0.587283	0.749424	0.52909	0.442137	0.329063	0.622622	0.00652277	CON-SEP	-0.151172	0.444812	0.595984	0.480728
cg11929188	chr15	37103299	+	CSNK1A1P1	NR_027320	Body	0.421446	0.355634	0.408201	0.452645	0.57734	0.483042	0.534763	0.604876	0.549847	0.534427	0.433183	0.782519	0.649876	0.458429	0.568519	0.652936	0.667799	0.65613	0.626271	0.68033	0.674512	0.505877	0.743152	0.562022	0.703938	0.491648	0.66733	0.385877	0.532033	0.000939047	CON-SEP	-0.151167	0.486855	0.638022	0.519222
cg09555447	chr12	113579991	-				0.0729987	0.0736765	0.104008	0.0566425	0.098127	0.172488	0.198349	0.0639711	0.0645888	0.077514	0.102931	0.401803	0.201667	0.247275	0.274333	0.342143	0.242025	0.260543	0.25246	0.290081	0.127355	0.114166	0.240813	0.199703	0.30268	0.216229	0.25094	0.178322	0.218448	5.20097e-12	CON-SEP	-0.151126	0.0986631	0.249789	0.215985
cg21460314	chr12	108711732	-	CMKLR1;CMKLR1;CMKLR1;CMKLR1	NM_004072;NM_001142345;NM_001142343;NM_001142344	5'UTR;5'UTR;5'UTR;5'UTR	0.221248	0.128057	0.208256	0.235189	0.468103	0.445282	0.361251	0.150934	0.371033	0.204506	0.114915	0.762524	0.54824	0.207821	0.415651	0.311124	0.185013	0.464191	0.438239	0.619019	0.361832	0.241803	0.364248	0.219121	0.678332	0.520282	0.36257	0.397945	0.569525	5.67507e-05	CON-SEP	-0.151077	0.264434	0.415511	0.46258
cg05714960	chr1	25291695	-	RUNX3	NM_001031680	TSS200	0.179707	0.141708	0.151065	0.116939	0.208119	0.175325	0.19518	0.126747	0.180443	0.202111	0.10846	0.526645	0.29772	0.226041	0.261687	0.449555	0.306537	0.3506	0.186455	0.339302	0.192701	0.19352	0.390303	0.193874	0.472754	0.310599	0.222589	0.202607	0.226643	4.5784e-10	CON-SEP	-0.151061	0.162346	0.313407	0.24061
cg02253134	chr5	88141393	-	MEF2C;MEF2C;MEF2C;MEF2C	NM_001193350;NM_002397;NM_001193347;NM_001131005	5'UTR;5'UTR;5'UTR;5'UTR	0.306678	0.248625	0.27089	0.243943	0.256776	0.238261	0.303783	0.365672	0.31234	0.255692	0.414346	0.772737	0.4437	0.354318	0.399582	0.39461	0.342475	0.473822	0.368008	0.577927	0.225034	0.320565	0.510925	0.349739	0.675715	0.398407	0.299974	0.336842	0.351171	5.0502e-07	CON-SEP	-0.151056	0.292455	0.443511	0.346599
cg19769287	chr6	79668315	-	PHIP;PHIP	NM_017934;NM_017934	ExonBnd;Body	0.276088	0.24979	0.224183	0.302223	0.203308	0.160529	0.265486	0.176793	0.280877	0.297471	0.227297	0.737234	0.323841	0.424048	0.476896	0.510597	0.290572	0.264355	0.214898	0.495555	0.17723	0.285119	0.348357	0.305188	0.651415	0.33856	0.432901	0.268598	0.285479	8.27772e-07	CON-SEP	-0.15105	0.242186	0.393236	0.331385
cg09066879	chr1	152088100	+	TCHH	NM_007113	TSS200	0.596332	0.644391	0.300254	0.506839	0.481142	0.372011	0.310857	0.469968	0.520573	0.583087	0.414029	0.579831	0.717073	0.904587	0.875026	0.531703	0.542095	0.354871	0.555261	0.634239	0.629403	0.6213	0.523795	0.561187	0.70169	0.219203	0.599917	0.662436	0.698727	0.0029136	CON-SEP	-0.151038	0.47268	0.623719	0.545071
cg27253301	chr2	68949089	-				0.440527	0.363363	0.397283	0.405578	0.39046	0.409752	0.386499	0.385836	0.376637	0.365252	0.346233	0.754061	0.401188	0.531201	0.560393	0.58702	0.507946	0.518942	0.522681	0.558321	0.378737	0.431059	0.625402	0.508373	0.660375	0.495778	0.466942	0.475121	0.486461	2.84225e-06	CON-SEP	-0.151031	0.387947	0.538978	0.481076
cg24439315	chr19	51067388	-	LRRC4B	NM_001080457	5'UTR	0.262227	0.305162	0.56876	0.324738	0.273952	0.197696	0.469352	0.26152	0.401318	0.445725	0.18497	0.887416	0.227275	0.912734	0.532429	0.598212	0.462909	0.220977	0.412728	0.373774	0.392767	0.293703	0.471055	0.373131	0.658345	0.801419	0.413035	0.45937	0.362297	2.00455e-05	CON-SEP	-0.151014	0.335947	0.486961	0.50903
cg19047119	chr5	59482823	+	PDE4D	NM_001165899	5'UTR	0.51047	0.537754	0.592409	0.513341	0.417795	0.569933	0.557222	0.350124	0.659901	0.613425	0.418465	0.840772	0.608861	0.622539	0.704902	0.782577	0.628496	0.684124	0.485544	0.791077	0.582379	0.435409	0.807443	0.655477	0.788748	0.428616	0.659118	0.628541	0.661864	0.00268062	CON-SEP	-0.150845	0.521895	0.672739	0.594535
cg14300089	chr17	74044446	-	SRP68;SRP68;SRP68;SRP68	NM_001260503;NR_048541;NM_014230;NM_001260502	Body;Body;Body;Body	0.468036	0.452021	0.461427	0.559686	0.514955	0.482364	0.61709	0.488666	0.551461	0.528988	0.444172	0.877382	0.679484	0.529947	0.610968	0.866946	0.509228	0.583601	0.506912	0.696246	0.458969	0.598227	0.853085	0.577953	0.849475	0.595859	0.545081	0.467074	0.539449	0.00328285	CON-SEP	-0.15077	0.506261	0.65703	0.536866
cg10163211	chr6	43672630	-				0.29117	0.311394	0.273564	0.324403	0.319088	0.300148	0.336829	0.401374	0.342452	0.302772	0.257061	0.705958	0.260757	0.344719	0.403179	0.577598	0.42685	0.498493	0.414964	0.488399	0.531093	0.331013	0.501531	0.390653	0.638692	0.384123	0.516802	0.198477	0.417398	2.39675e-05	CON-SEP	-0.15071	0.314569	0.465279	0.3792
cg06574296	chr2	239007919	-	ESPNL;SCLY	NM_194312;NM_016510	TSS1500;3'UTR	0.0906857	0.0889591	0.084567	0.0839944	0.0762124	0.0947501	0.0813085	0.0719293	0.137881	0.0890598	0.0708336	0.0908245	0.0891515	0.656706	0.163663	0.0967389	0.703675	0.0816298	0.0776032	0.112014	0.0897785	0.511713	0.480894	0.120269	0.0696532	0.352331	0.0999036	0.0648161	0.0729718	4.1935e-07	CON-SEP	-0.150681	0.0881982	0.23888	0.147506
cg25616918	chr2	12633188	-				0.450099	0.334317	0.194111	0.215204	0.223277	0.279295	0.219933	0.322989	0.328129	0.156754	0.222852	0.658036	0.296067	0.479431	0.312393	0.57687	0.45327	0.073194	0.398242	0.425986	0.413389	0.462691	0.3702	0.290797	0.649032	0.309087	0.285675	0.519633	0.291982	0.000285375	CON-SEP	-0.150637	0.267906	0.418543	0.351594
cg04419557	chr6	111302727	-	RPF2;RPF2	NM_032194;NM_001289111	TSS1500;TSS1500	0.266528	0.027428	0.387457	0.201928	0.269505	0.400078	0.306302	0.383456	0.403436	0.0786691	0.312573	0.487769	0.567878	0.468569	0.497859	0.114474	0.497097	0.243161	0.519026	0.269312	0.310965	0.3025	0.633341	0.473473	0.588462	0.11935	0.390984	0.562931	0.113548	0.000736001	CON-SEP	-0.150583	0.276124	0.426706	0.296703
cg11957400	chr12	2017093	-	CACNA2D4	NM_172364	Body	0.354687	0.320086	0.282329	0.220586	0.353828	0.250171	0.239375	0.319422	0.397058	0.280874	0.543427	0.39081	0.617698	0.670117	0.661356	0.656197	0.373758	0.580445	0.390737	0.310199	0.251598	0.347937	0.521955	0.374969	0.493064	0.341747	0.365551	0.410337	0.65438	1.7074e-05	CON-SEP	-0.150542	0.323804	0.474346	0.443004
cg10660253	chr12	7940546	+	NANOG	NM_024865	TSS1500	0.495671	0.371312	0.490721	0.366318	0.535893	0.571845	0.46007	0.479127	0.464484	0.45906	0.420638	0.781042	0.594039	0.506026	0.630969	0.792819	0.410687	0.518164	0.514942	0.6746	0.526657	0.584997	0.750731	0.515683	0.815797	0.49836	0.502804	0.558507	0.384351	0.00148708	CON-SEP	-0.150498	0.465013	0.615511	0.486005
cg04816311	chr7	1066650	+	C7orf50;C7orf50;C7orf50	NM_001134395;NM_032350;NM_001134396	Body;Body;Body	0.351518	0.398085	0.205836	0.353606	0.390291	0.164233	0.380912	0.341984	0.432158	0.281221	0.308763	0.892167	0.30226	0.387346	0.570292	0.546787	0.396327	0.498315	0.478858	0.545375	0.168614	0.314899	0.582044	0.399559	0.616586	0.529633	0.534809	0.52493	0.597314	5.88234e-05	CON-SEP	-0.150475	0.328055	0.478531	0.546671
cg16951074	chr2	60755359	+	BCL11A;BCL11A;BCL11A	NM_022893;NM_138559;NM_018014	Body;Body;Body	0.318227	0.230247	0.287729	0.290163	0.346021	0.361179	0.249391	0.258411	0.298048	0.289696	0.294723	0.6774	0.455658	0.384293	0.459298	0.568253	0.212371	0.300958	0.415079	0.505032	0.303196	0.401413	0.541838	0.336928	0.647741	0.391511	0.352071	0.245278	0.3208	3.03214e-06	CON-SEP	-0.150457	0.293076	0.443533	0.327415
cg24968185	chr1	21011807	+	KIF17;KIF17;KIF17	NM_001287212;NM_001122819;NM_020816	Body;Body;Body	0.658701	0.428298	0.544952	0.527595	0.609809	0.504798	0.588692	0.471289	0.575694	0.637973	0.592054	0.77608	0.643599	0.775065	0.825759	0.823297	0.626355	0.693386	0.56469	0.743122	0.640395	0.612684	0.753744	0.617983	0.824553	0.734317	0.61279	0.600978	0.554586	0.00181915	CON-SEP	-0.150454	0.558169	0.708622	0.625668
cg21498676	chr17	3621708	+	ITGAE	NM_002208	Body	0.288671	0.266215	0.258658	0.227734	0.282607	0.276839	0.319801	0.246324	0.297197	0.342569	0.295678	0.686962	0.385868	0.366918	0.448691	0.51726	0.292785	0.359702	0.372598	0.492717	0.22875	0.398018	0.523808	0.346748	0.633096	0.412345	0.166534	0.278964	0.336426	1.54409e-07	CON-SEP	-0.150396	0.282026	0.432423	0.298567
cg06122175	chr14	93499028	+	ITPK1;ITPK1;ITPK1	NM_001142594;NM_001142593;NM_014216	Body;Body;Body	0.174048	0.0844395	0.110981	0.106517	0.106648	0.107807	0.146369	0.0729772	0.0836865	0.139716	0.0877531	0.361399	0.198855	0.301184	0.329298	0.391255	0.14045	0.18809	0.180361	0.265593	0.100769	0.145679	0.298273	0.170082	0.587343	0.138516	0.184955	0.15767	0.123728	2.28062e-09	CON-SEP	-0.150336	0.110995	0.261331	0.151217
cg23493133	chr19	50056114	+				0.569957	0.35204	0.319917	0.376442	0.498757	0.425728	0.410046	0.338146	0.421691	0.522323	0.3175	0.73513	0.679288	0.34673	0.455325	0.761675	0.522569	0.617073	0.441925	0.549765	0.678193	0.263113	0.576631	0.541257	0.729556	0.430603	0.574672	0.372819	0.465575	0.00485518	CON-SEP	-0.150291	0.413868	0.564159	0.460917
cg11626153	chr3	141456305	-	RNF7;RNF7	NM_183237;NM_014245	TSS1500;TSS1500	0.558961	0.467858	0.283068	0.331598	0.421594	0.410327	0.43489	0.355711	0.530483	0.422141	0.471266	0.788085	0.502918	0.360496	0.549228	0.765664	0.368488	0.609112	0.543602	0.725561	0.468822	0.436259	0.764439	0.394347	0.793178	0.457893	0.436281	0.481733	0.404671	0.0025417	CON-SEP	-0.15027	0.426172	0.576443	0.445144
cg00635294	chr1	68850147	+				0.0996008	0.189153	0.26908	0.152614	0.305925	0.320805	0.319138	0.192566	0.292901	0.218633	0.163513	0.316982	0.213082	0.483554	0.264753	0.619889	0.353506	0.408948	0.234948	0.592801	0.409682	0.215077	0.293174	0.34156	0.568004	0.338404	0.390009	0.280773	0.279371	1.6646e-06	CON-SEP	-0.150263	0.229448	0.379711	0.322139
cg06588529	chr6	4154091	-	LOC100507506	NR_103764	Body	0.327248	0.270956	0.259734	0.274613	0.335179	0.44319	0.338749	0.45834	0.506929	0.28097	0.35156	0.543521	0.365136	0.368871	0.370291	0.692733	0.498634	0.588576	0.466362	0.556992	0.58027	0.348964	0.542748	0.502826	0.574013	0.432726	0.509616	0.233896	0.439186	0.000177836	CON-SEP	-0.150225	0.34977	0.499995	0.403856
cg21075964	chr6	134741999	-				0.665275	0.668526	0.741064	0.61478	0.747392	0.758922	0.667715	0.662027	0.709498	0.662308	0.586591	0.920248	0.705896	0.812423	0.88842	0.875375	0.83709	0.772931	0.812559	0.908064	0.765861	0.784397	0.853895	0.825092	0.865812	0.855649	0.763068	0.832024	0.802598	0.00728237	CON-SEP	-0.150203	0.680372	0.830576	0.813334
cg20361843	chr11	118955020	-	HMBS;HMBS;HMBS	NM_000190;NM_001258209;NM_001258208	TSS1500;TSS1500;TSS1500	0.318173	0.805672	0.333228	0.788128	0.862818	0.787019	0.379402	0.781259	0.849809	0.767388	0.394837	0.882025	0.825356	0.872865	0.824675	0.845178	0.795761	0.779078	0.774929	0.34825	0.760735	0.84713	0.884687	0.812554	0.844457	0.836874	0.342781	0.714863	0.783876	0.0330212	CON-SEP	-0.15017	0.642521	0.792692	0.669598
cg03674955	chr17	38802153	+	SMARCE1	NM_003079	5'UTR	0.200763	0.21272	0.262311	0.163532	0.293284	0.244231	0.204726	0.285563	0.246154	0.230061	0.210359	0.51791	0.30341	0.225757	0.298415	0.661889	0.274807	0.386806	0.250998	0.384335	0.324592	0.309173	0.511695	0.30715	0.594575	0.150745	0.327598	0.259993	0.23186	3.45879e-06	CON-SEP	-0.150096	0.232155	0.382251	0.242549

## Sheet: Hypo-
CpG	chr	pos	strand	UCSC_RefGene_Name	UCSC_RefGene_Accession	UCSC_RefGene_Group	CON_1	CON_2	CON_3	CON_4	CON_5	CON_6	CON_7	CON_8	CON_9	CON_10	CON_11	SEP_1	SEP_2	SEP_3	SEP_4	SEP_5	SEP_6	SEP_7	SEP_8	SEP_9	SEP_10	SEP_11	SEP_12	SEP_13	SEP_14	SIRS_1	SIRS_2	SIRS_3	SIRS_4	qval	comparation	diff	mean CON	mean SEP	mean SIRS
cg06972124	chr12	87833994	-				0.385734	0.32092	0.557045	0.373121	0.291099	0.251609	0.237065	0.276771	0.362475	0.267393	0.486099	0.0313532	0.196099	0.0497164	0.433659	0.207159	0.353995	0.162176	0.333307	0.232243	0.168747	0.134299	0.140681	0.222431	0.0757016	0.278619	0.589536	0.284754	0.400852	0.0026251	CON-SEP	0.150477	0.346303	0.195826	0.38844
cg25597117	chr1	161349116	-				0.880112	0.891142	0.895889	0.899653	0.862964	0.836869	0.920366	0.869064	0.91412	0.846914	0.881491	0.775826	0.502308	0.347385	0.947266	0.443058	0.87075	0.814936	0.855669	0.901112	0.258802	0.880978	0.909684	0.911518	0.815247	0.87337	0.846511	0.785525	0.925364	0.000123298	CON-SEP	0.150651	0.881689	0.731038	0.857692
cg18163325	chr5	31268932	-	CDH6	NM_004932	Body	0.331767	0.692367	0.533741	0.689214	0.783551	0.666837	0.458636	0.732958	0.877367	0.66601	0.842223	0.083216	0.330718	0.105261	0.469234	0.703919	0.701003	0.578581	0.892816	0.735397	0.443234	0.538959	0.514666	0.545779	0.506322	0.569377	0.534872	0.494026	0.823476	0.000128557	CON-SEP	0.150683	0.661334	0.51065	0.605438
cg20803293	chr1	110254709	-	GSTM5	NM_000851	TSS200	0.314318	0.0651574	0.452607	0.36856	0.541567	0.421999	0.377527	0.368763	0.182991	0.557908	0.414277	0.215994	0.0386169	0.0246236	0.0290952	0.563373	0.258588	0.544326	0.167309	0.0405179	0.0449314	0.443959	0.510599	0.140138	0.0413494	0.544438	0.335778	0.0801604	0.0413544	0.0187692	CON-SEP	0.150791	0.369607	0.218816	0.250433
cg14102437	chr2	33359688	-	LTBP1;LTBP1;LTBP1;LTBP1;LTBP1;LTBP1;LTBP1;LTBP1;LTBP1	NM_001166264;NM_000627;NM_001166266;NM_001166264;NM_000627;NM_206943;NM_001166265;NM_001166266;NM_001166265	1stExon;5'UTR;5'UTR;5'UTR;1stExon;Body;1stExon;1stExon;5'UTR	0.400453	0.371376	0.358015	0.35043	0.434227	0.392811	0.351365	0.370018	0.142773	0.396746	0.223876	0.194151	0.1424	0.189902	0.22507	0.261079	0.126161	0.12095	0.158439	0.145335	0.0780113	0.342182	0.21775	0.264383	0.247492	0.21365	0.361033	0.155941	0.36093	0.0400874	CON-SEP	0.150928	0.344735	0.193808	0.272888
cg02452435	chr17	71188192	-	COG1	NM_018714	TSS1500	0.350815	0.30189	0.293265	0.226046	0.267441	0.39282	0.470653	0.279518	0.614391	0.553998	0.453632	0.0587157	0.227392	0.0589283	0.377194	0.521887	0.343351	0.0586672	0.0966331	0.278364	0.0979553	0.0822037	0.0617923	0.466305	0.507753	0.332497	0.196151	0.268357	0.330707	0.00958818	CON-SEP	0.151	0.382224	0.231224	0.281928
cg14159672	chr1	205819179	+	PM20D1	NM_152491	1stExon	0.267088	0.476079	0.38458	0.483667	0.884192	0.944843	0.168767	0.927361	0.184188	0.568973	0.940813	0.0210096	0.469541	0.946644	0.832379	0.0729212	0.517199	0.0621823	0.47801	0.181604	0.563679	0.952476	0.359348	0.275548	0.0828663	0.0807372	0.0667938	0.566849	0.587299	0.0151589	CON-SEP	0.151028	0.566414	0.415386	0.32542
cg22017733	chr5	162936453	+	MAT2B;MAT2B	NM_013283;NM_182796	Body;Body	0.348196	0.510898	0.589357	0.463479	0.560513	0.546657	0.552225	0.423634	0.629554	0.598228	0.617749	0.395917	0.220747	0.467438	0.378126	0.267839	0.283059	0.343751	0.328423	0.528381	0.281773	0.432831	0.526505	0.476952	0.381364	0.472142	0.394084	0.286814	0.31708	0.0184967	CON-SEP	0.151446	0.530954	0.379507	0.36753
cg26344619	chr14	76046018	+	FLVCR2	NM_017791	Body	0.548972	0.56816	0.5597	0.561766	0.530232	0.496199	0.626218	0.573778	0.52384	0.548383	0.595142	0.481744	0.262282	0.431438	0.438239	0.242659	0.438257	0.454102	0.448849	0.498807	0.344096	0.418297	0.369075	0.50783	0.342135	0.559918	0.485101	0.555911	0.563981	0.000550546	CON-SEP	0.151932	0.55749	0.405558	0.541228
cg17764313	chr3	127335263	-	MCM2;MCM2	NR_073375;NM_004526	Body;Body	0.859534	0.563181	0.856321	0.856711	0.859951	0.882502	0.818966	0.84113	0.880837	0.858091	0.825892	0.49961	0.550883	0.549933	0.796515	0.85094	0.490386	0.538717	0.834066	0.52291	0.862353	0.865484	0.821855	0.777435	0.496656	0.737644	0.873838	0.502572	0.494506	1.63321e-07	CON-SEP	0.152003	0.827556	0.675553	0.65214
cg23094836	chr7	155240306	+				0.755454	0.696775	0.814323	0.62917	0.684513	0.785492	0.795627	0.661982	0.707049	0.775638	0.809839	0.470065	0.672434	0.510272	0.531988	0.551221	0.617678	0.698695	0.597134	0.591033	0.775569	0.671322	0.589006	0.632797	0.290591	0.580783	0.797403	0.614665	0.641554	2.24274e-06	CON-SEP	0.152105	0.737806	0.5857	0.658601
cg16763089	chr20	5485284	+	LOC149837	NR_015406	TSS200	0.228126	0.11981	0.148995	0.467394	0.333492	0.478754	0.128105	0.237211	0.288217	0.205879	0.469275	0.0338025	0.072987	0.0299665	0.261692	0.0856173	0.0928916	0.0912142	0.191804	0.267787	0.0457115	0.130454	0.139742	0.139351	0.239221	0.521917	0.282705	0.0371869	0.140043	0.0166447	CON-SEP	0.152136	0.282296	0.13016	0.245463
cg27152028	chr14	53336182	-	FERMT2;FERMT2;FERMT2	NM_001134999;NM_006832;NM_001135000	Body;Body;Body	0.714393	0.721029	0.731765	0.751134	0.720653	0.763711	0.814705	0.735736	0.686526	0.774446	0.811207	0.821885	0.547656	0.495918	0.733574	0.49471	0.679501	0.572066	0.603454	0.595281	0.493895	0.64793	0.629554	0.628458	0.388734	0.78989	0.56971	0.747933	0.777845	1.05793e-05	CON-SEP	0.152568	0.747755	0.595187	0.721345
cg03877706	chr21	22572632	-	NCAM2	NM_004540	Body	0.711817	0.887743	0.880358	0.882505	0.824689	0.710467	0.867521	0.672256	0.89255	0.855524	0.702372	0.852271	0.394854	0.912356	0.684955	0.808736	0.750485	0.48391	0.74116	0.480567	0.815035	0.447745	0.592199	0.463991	0.74732	0.900131	0.870275	0.927425	0.786374	7.46483e-05	CON-SEP	0.152583	0.807982	0.655399	0.871051
cg26307105	chr19	17861017	-	FCHO1;FCHO1;FCHO1;FCHO1	NM_001161357;NM_015122;NM_001161358;NM_001161359	5'UTR;TSS1500;5'UTR;TSS1500	0.642446	0.56008	0.610708	0.544619	0.554141	0.581754	0.651012	0.551971	0.549637	0.598613	0.671466	0.806646	0.38197	0.447495	0.437553	0.262284	0.31277	0.426459	0.380792	0.469721	0.275787	0.477944	0.392889	0.596484	0.486795	0.560411	0.414063	0.568651	0.640255	0.0134866	CON-SEP	0.152719	0.592404	0.439685	0.545845
cg22083892	chr12	21928661	-	KCNJ8	NM_004982	TSS1500	0.21405	0.536487	0.449963	0.720145	0.514398	0.657645	0.399655	0.546094	0.590204	0.386424	0.417443	0.675163	0.220676	0.361551	0.349307	0.376212	0.181958	0.229546	0.281211	0.270174	0.202368	0.535025	0.361064	0.519	0.212472	0.466432	0.602972	0.343753	0.526841	0.0134236	CON-SEP	0.152741	0.493864	0.341123	0.484999
cg07162861	chr15	91416008	-	FURIN;FURIN;FURIN	NM_002569;NM_001289823;NM_001289824	5'UTR;5'UTR;TSS200	0.720787	0.789742	0.687855	0.838056	0.72137	0.681882	0.690576	0.648485	0.766258	0.698945	0.82432	0.569389	0.494894	0.684682	0.603532	0.441497	0.611589	0.632707	0.570693	0.536422	0.366545	0.614896	0.706762	0.692196	0.603954	0.7685	0.515235	0.659079	0.632905	2.00908e-06	CON-SEP	0.152783	0.73348	0.580697	0.643929
cg10641505	chr12	48463278	+	SENP1;SENP1;SENP1;SENP1	NM_001267594;NM_001267595;NR_051992;NR_051991	Body;Body;Body;Body	0.556357	0.504023	0.558344	0.512379	0.400369	0.524821	0.677043	0.564388	0.478056	0.433473	0.613084	0.536253	0.369025	0.398965	0.393207	0.207114	0.362792	0.385983	0.299579	0.443421	0.41056	0.445372	0.331054	0.337627	0.346126	0.603953	0.493615	0.441923	0.473969	0.00649556	CON-SEP	0.153084	0.529303	0.37622	0.503365
cg22864244	chr1	110255096	-	GSTM5	NM_000851	Body	0.342804	0.138628	0.376191	0.397815	0.483517	0.441685	0.438254	0.34695	0.274845	0.466304	0.400047	0.236035	0.0507814	0.0252386	0.0291422	0.450008	0.271367	0.467302	0.199317	0.0761205	0.0567361	0.495733	0.452114	0.237335	0.0351844	0.553684	0.28205	0.139169	0.0601279	0.0131727	CON-SEP	0.153195	0.373367	0.220172	0.258758
cg03635442	chr8	49427283	-				0.370918	0.429793	0.28287	0.170481	0.411743	0.0466114	0.392451	0.0278438	0.556139	0.25782	0.133621	0.0386305	0.0289307	0.0321937	0.106446	0.344173	0.0498209	0.0368773	0.0550281	0.223568	0.246496	0.286015	0.0198069	0.284085	0.0235261	0.184992	0.304662	0.161879	0.114803	0.0267738	CON-SEP	0.153198	0.280026	0.126828	0.191584
cg07811261	chr16	73116575	+				0.298876	0.358314	0.47649	0.371119	0.408351	0.351725	0.56573	0.412693	0.418823	0.307389	0.426208	0.408721	0.151326	0.271248	0.282245	0.111603	0.273991	0.288336	0.176138	0.397253	0.131923	0.16902	0.118585	0.427856	0.240583	0.489159	0.418949	0.542088	0.556546	0.0273966	CON-SEP	0.153266	0.399611	0.246345	0.501685
cg15514311	chr2	242082625	+	PASK;PASK;PASK;PASK;PASK	NM_001252124;NM_001252122;NM_001252119;NM_015148;NM_001252120	5'UTR;5'UTR;5'UTR;5'UTR;5'UTR	0.855445	0.896328	0.900002	0.918552	0.915366	0.916817	0.914895	0.909541	0.909789	0.944945	0.949383	0.272042	0.329743	0.914999	0.923223	0.307479	0.914713	0.908191	0.90772	0.89	0.557062	0.929643	0.920149	0.916144	0.929552	0.514253	0.542448	0.575695	0.92667	0.00017214	CON-SEP	0.153296	0.911915	0.758619	0.639767
cg24596116	chr12	68665317	+	IL22			0.725119	0.685968	0.687714	0.710974	0.72196	0.689579	0.702189	0.705645	0.701737	0.731307	0.744103	0.628082	0.686191	0.521614	0.677027	0.383836	0.534232	0.591741	0.523093	0.620588	0.520653	0.55112	0.560398	0.590286	0.397509	0.677152	0.739558	0.710091	0.705742	1.52179e-07	CON-SEP	0.153494	0.709663	0.556169	0.708136
cg23150343	chr18	53069194	+	TCF4;TCF4;TCF4;TCF4;TCF4;TCF4;TCF4;TCF4;TCF4;TCF4;TCF4	NM_001306208;NM_001243232;NM_001243231;NM_001306207;NM_001243227;NM_001243228;NM_001083962;NM_003199;NM_001243230;NM_001243226;NM_001243233	Body;Body;Body;Body;Body;Body;Body;Body;Body;Body;5'UTR	0.59788	0.575844	0.688828	0.621738	0.60741	0.58245	0.676192	0.67079	0.639168	0.762606	0.658557	0.0976302	0.499118	0.646281	0.508719	0.689611	0.374071	0.455771	0.530783	0.569486	0.471517	0.501801	0.366084	0.553713	0.598165	0.6749	0.595287	0.562383	0.363744	0.00015061	CON-SEP	0.153573	0.643769	0.490197	0.549078
cg15830864	chr1	44877749	+	RNF220	NM_018150	5'UTR	0.394115	0.539351	0.629428	0.386483	0.607444	0.312147	0.400629	0.754106	0.765137	0.442245	0.566932	0.539477	0.128497	0.384859	0.321542	0.403554	0.183212	0.322747	0.37114	0.318235	0.161664	0.42024	0.541673	0.677443	0.453217	0.34364	0.445214	0.508214	0.269239	0.0190386	CON-SEP	0.1537	0.527092	0.373393	0.391577
cg04329112	chr7	139553289	+	TBXAS1;TBXAS1;TBXAS1;TBXAS1;TBXAS1;TBXAS1	NM_001166254;NR_029394;NM_001130966;NM_030984;NM_001061;NM_001166253	5'UTR;Body;Body;Body;Body;Body	0.446263	0.37676	0.368337	0.457843	0.292403	0.365593	0.430169	0.402544	0.396606	0.450776	0.461686	0.530007	0.207367	0.218499	0.268688	0.139798	0.169926	0.314505	0.322543	0.269428	0.139358	0.143642	0.301471	0.253498	0.231182	0.444317	0.413579	0.445825	0.377212	0.0343015	CON-SEP	0.153745	0.404453	0.250708	0.420233
cg03029204	chr7	68428836	+				0.692488	0.699684	0.742301	0.855586	0.894325	0.828583	0.618004	0.654888	0.770501	0.742216	0.655828	0.144203	0.419402	0.594451	0.835914	0.67518	0.73607	0.585668	0.494794	0.488239	0.822314	0.713833	0.619007	0.733593	0.363134	0.530365	0.817526	0.470243	0.82814	5.66989e-06	CON-SEP	0.153752	0.741309	0.587557	0.661568
cg12002139	chr6	158478872	+	SYNJ2	NM_003898	Body	0.15737	0.12528	0.949044	0.914311	0.945466	0.16722	0.582328	0.47464	0.121218	0.879006	0.906547	0.953256	0.228461	0.591202	0.222374	0.652737	0.188002	0.58866	0.221951	0.250894	0.410472	0.380344	0.423865	0.125255	0.521285	0.132029	0.914557	0.406737	0.411523	0.023168	CON-SEP	0.154336	0.565676	0.41134	0.466211
cg27353899	chr3	195488922	+	MUC4;MUC4;MUC4	NM_018406;NM_138297;NM_004532	Body;Body;Body	0.469693	0.372053	0.44175	0.132045	0.249747	0.451773	0.178994	0.390098	0.469498	0.299944	0.328914	0.0447656	0.130433	0.0482512	0.157379	0.313778	0.0396495	0.450651	0.244224	0.349396	0.111765	0.156081	0.135044	0.314271	0.159418	0.394999	0.42509	0.269801	0.199976	0.0153203	CON-SEP	0.154396	0.344046	0.18965	0.322466
cg14550975	chr3	112822409	+				0.661056	0.668137	0.597197	0.723523	0.719404	0.633087	0.716111	0.664217	0.592615	0.703989	0.703056	0.625305	0.447738	0.22074	0.54987	0.507091	0.496231	0.622254	0.637375	0.617186	0.301421	0.459398	0.491625	0.779176	0.476743	0.558456	0.665553	0.709057	0.615015	9.169e-06	CON-SEP	0.154544	0.671126	0.516582	0.63702
cg25636439	chr6	143178538	+	HIVEP2	NM_006734	5'UTR	0.59704	0.797934	0.810354	0.802467	0.681097	0.775048	0.699101	0.593292	0.667836	0.729912	0.793289	0.58333	0.625476	0.372815	0.450176	0.56223	0.276627	0.488717	0.702262	0.837926	0.56369	0.560465	0.699415	0.555533	0.671927	0.57025	0.668549	0.453707	0.799209	2.76534e-05	CON-SEP	0.154589	0.722488	0.567899	0.622929
cg25970575	chr4	6010164	+				0.720028	0.660701	0.729063	0.494432	0.770927	0.764718	0.677714	0.345916	0.69967	0.721979	0.510712	0.092402	0.447804	0.0819961	0.655097	0.447309	0.51677	0.816319	0.613816	0.645254	0.762795	0.579534	0.305626	0.579181	0.318939	0.595952	0.583563	0.632203	0.660127	0.000157962	CON-SEP	0.154875	0.645078	0.490203	0.617961
cg10296799	chr3	195589996	-				0.257763	0.38299	0.367072	0.415954	0.51094	0.443833	0.383793	0.48065	0.502006	0.572779	0.242672	0.217092	0.210169	0.108822	0.167676	0.28974	0.200804	0.297024	0.412396	0.37298	0.274369	0.325597	0.180255	0.375301	0.202541	0.31407	0.488798	0.380999	0.297587	0.0049433	CON-SEP	0.15496	0.414586	0.259626	0.370363
cg08170510	chr17	1460723	+	PITPNA	NM_006224	Body	0.79199	0.680904	0.761102	0.69626	0.754006	0.726817	0.719755	0.689685	0.798796	0.743394	0.75147	0.716344	0.381012	0.735213	0.862513	0.397466	0.52884	0.699364	0.617314	0.441855	0.642111	0.565133	0.354786	0.481155	0.732476	0.815246	0.734333	0.826304	0.792332	6.32587e-05	CON-SEP	0.155111	0.737653	0.582542	0.792054
cg22933714	chr14	59949400	-	L3HYPDH	NM_144581	Body	0.331014	0.356388	0.61206	0.434791	0.443337	0.380477	0.47566	0.52447	0.445251	0.379857	0.461791	0.326688	0.232482	0.315561	0.353172	0.271599	0.343298	0.24075	0.158905	0.206193	0.272379	0.252097	0.30498	0.414086	0.300689	0.375694	0.442199	0.328027	0.347878	0.0137567	CON-SEP	0.155258	0.440463	0.285206	0.373449
cg12084908	chr10	61437386	+	SLC16A9	NM_194298	Body	0.758112	0.453077	0.803002	0.820355	0.787813	0.543745	0.567828	0.515221	0.453301	0.292791	0.577307	0.620028	0.128661	0.437997	0.788558	0.168526	0.0824785	0.495016	0.135414	0.816514	0.786725	0.785185	0.424136	0.185519	0.336621	0.250985	0.80585	0.621605	0.56453	0.00841799	CON-SEP	0.155263	0.597505	0.442241	0.560743
cg00320216	chr11	128450029	+	ETS1	NM_001143820	5'UTR	0.715584	0.850466	0.873102	0.873634	0.807728	0.88203	0.910835	0.880664	0.837317	0.887391	0.89286	0.840433	0.835483	0.80228	0.735637	0.680447	0.504988	0.774178	0.494674	0.858616	0.692435	0.739321	0.682638	0.388682	0.774418	0.897474	0.852852	0.892307	0.870454	1.7122e-06	CON-SEP	0.155299	0.855601	0.700302	0.878272
cg08649048	chr6	53026514	+				0.711766	0.698159	0.746837	0.720047	0.615866	0.722596	0.755688	0.722147	0.726149	0.651745	0.800845	0.77653	0.526983	0.397872	0.716772	0.48256	0.576012	0.506313	0.502048	0.651213	0.452782	0.606048	0.593386	0.525518	0.527974	0.739404	0.613798	0.781157	0.699901	4.64414e-06	CON-SEP	0.155479	0.715622	0.560144	0.708565
cg24196542	chr10	98059417	+				0.631472	0.581064	0.645937	0.346641	0.627911	0.626189	0.357735	0.0843638	0.104115	0.330654	0.25888	0.624258	0.312379	0.374616	0.106388	0.212108	0.108885	0.291872	0.0692538	0.132087	0.338541	0.357552	0.253511	0.312832	0.176757	0.279921	0.361532	0.27747	0.29883	0.0344744	CON-SEP	0.155507	0.417724	0.262217	0.304438
cg09436262	chr2	48373252	-				0.488932	0.475635	0.44289	0.488833	0.431324	0.395135	0.508301	0.497991	0.42514	0.528325	0.539418	0.579086	0.200781	0.279462	0.532521	0.102265	0.316004	0.341517	0.336165	0.38154	0.111842	0.385117	0.310191	0.399894	0.191431	0.507993	0.473405	0.458034	0.461591	0.0369753	CON-SEP	0.155591	0.47472	0.31913	0.475256
cg13500196	chr18	53069573	-	TCF4;TCF4;TCF4;TCF4;TCF4;TCF4;TCF4;TCF4;TCF4;TCF4;TCF4	NM_001306208;NM_001243232;NM_001243231;NM_001306207;NM_001243227;NM_001243228;NM_001083962;NM_003199;NM_001243230;NM_001243226;NM_001243233	Body;Body;Body;Body;Body;Body;Body;Body;Body;Body;5'UTR	0.55779	0.603138	0.751782	0.662742	0.633738	0.622559	0.756319	0.626976	0.709282	0.72938	0.610373	0.0764344	0.526674	0.586029	0.572995	0.702343	0.411099	0.395867	0.528577	0.596158	0.340947	0.702056	0.434799	0.590776	0.600762	0.551613	0.722668	0.515639	0.434278	0.000275611	CON-SEP	0.155691	0.660371	0.50468	0.556049
cg27244186	chr7	73041177	-				0.837194	0.80399	0.845347	0.73651	0.818404	0.845253	0.801094	0.684745	0.801509	0.743643	0.876609	0.0825067	0.580645	0.832998	0.693698	0.740256	0.75614	0.717599	0.700096	0.744379	0.596955	0.786555	0.807112	0.611176	0.357715	0.825506	0.796052	0.765287	0.782977	3.15428e-05	CON-SEP	0.156065	0.799482	0.643417	0.792455
cg13040500	chr18	41001010	+				0.85724	0.607405	0.855472	0.791572	0.826334	0.688925	0.902075	0.824344	0.843954	0.848866	0.723665	0.576853	0.856744	0.607392	0.406107	0.741155	0.832735	0.401571	0.515408	0.683099	0.363786	0.817579	0.826587	0.720751	0.626167	0.903999	0.775853	0.549516	0.717868	0.000409501	CON-SEP	0.156121	0.797259	0.641138	0.736809
cg13929323	chr9	114364066	-				0.660916	0.725759	0.768067	0.661551	0.706356	0.739702	0.714223	0.667878	0.732658	0.701431	0.745371	0.342476	0.561625	0.564379	0.502898	0.444702	0.694355	0.461892	0.681704	0.508574	0.628993	0.534424	0.626274	0.597536	0.621595	0.59898	0.513131	0.721269	0.488562	4.38538e-08	CON-SEP	0.156163	0.711265	0.555102	0.580486
cg04068159	chr3	195973977	+	PCYT1A	NM_005017	Body	0.789548	0.703896	0.735379	0.714873	0.625554	0.712168	0.709789	0.689512	0.748314	0.735328	0.800759	0.837204	0.640376	0.601399	0.693163	0.369287	0.528385	0.520659	0.545426	0.524683	0.483529	0.667879	0.439645	0.65367	0.440526	0.780704	0.587734	0.729861	0.745567	0.000131576	CON-SEP	0.156542	0.724102	0.567559	0.710967
cg26584465	chr3	149095006	-	TM4SF1;TM4SF1-AS1;TM4SF1-AS1;TM4SF1-AS1	NM_014220;NR_046650;NR_109810;NR_109809	Body;TSS1500;TSS1500;TSS1500	0.869949	0.825583	0.857465	0.893952	0.75082	0.924244	0.876412	0.821892	0.86077	0.73554	0.822866	0.296956	0.908923	0.874721	0.8657	0.545833	0.710276	0.467931	0.735087	0.716608	0.851152	0.759799	0.518144	0.802558	0.5137	0.914488	0.82494	0.87293	0.898703	4.18079e-06	CON-SEP	0.156569	0.839954	0.683385	0.877766
cg18405719	chr3	153242	-				0.351733	0.345109	0.356339	0.593311	0.580871	0.511461	0.612966	0.648851	0.516503	0.552381	0.469911	0.190432	0.387101	0.31577	0.341266	0.422957	0.259639	0.292807	0.359374	0.41369	0.247268	0.417117	0.511728	0.479826	0.216311	0.272335	0.472689	0.455956	0.494488	0.000658585	CON-SEP	0.156779	0.503585	0.346806	0.423867
cg26210302	chr3	42913809	+	CYP8B1;CYP8B1	NM_004391;NM_004391	3'UTR;1stExon	0.886805	0.758025	0.858817	0.898445	0.764444	0.868087	0.930471	0.881177	0.921609	0.934409	0.763871	0.614803	0.527802	0.774768	0.865049	0.826475	0.577492	0.530689	0.756127	0.706335	0.848622	0.879118	0.76802	0.697401	0.478649	0.756473	0.907081	0.719419	0.840717	1.70259e-07	CON-SEP	0.156892	0.86056	0.703668	0.805923
cg06441457	chr1	8273949	-	LOC102724539	NR_125998	Body	0.612705	0.503899	0.639503	0.60127	0.620202	0.882357	0.607706	0.723191	0.469071	0.743797	0.699604	0.822513	0.478973	0.337868	0.565291	0.313639	0.420242	0.474378	0.5169	0.489376	0.182932	0.530727	0.60295	0.596185	0.512017	0.647934	0.621258	0.590755	0.535062	0.00466691	CON-SEP	0.156899	0.645755	0.488856	0.598752
cg04897607	chr18	53243669	+	TCF4;TCF4;TCF4;TCF4;TCF4;TCF4;TCF4	NM_001306207;NM_001243227;NM_001243228;NM_001083962;NM_003199;NM_001243230;NM_001243226	Body;Body;Body;Body;Body;Body;Body	0.659361	0.712246	0.68751	0.777792	0.613392	0.715078	0.739918	0.733607	0.574639	0.744276	0.767941	0.771018	0.44701	0.531869	0.698359	0.223372	0.640696	0.609408	0.665304	0.479516	0.366775	0.664053	0.498088	0.650586	0.388009	0.812572	0.610048	0.696731	0.687276	0.000629912	CON-SEP	0.157052	0.702342	0.54529	0.701657
cg00457779	chr5	39272488	-				0.390067	0.407111	0.427392	0.431007	0.383031	0.308218	0.376507	0.348214	0.359231	0.346849	0.488226	0.661129	0.0958853	0.179361	0.362885	0.0981363	0.220602	0.190499	0.244175	0.216323	0.0713989	0.291611	0.172008	0.271668	0.154676	0.539928	0.300516	0.461112	0.412286	0.0267061	CON-SEP	0.157065	0.387805	0.23074	0.428461
cg07870733	chr12	7655380	+	CD163;CD163	NM_004244;NM_203416	Body;Body	0.854586	0.854977	0.899579	0.90539	0.90175	0.894176	0.864795	0.858754	0.889689	0.915041	0.909323	0.917045	0.743024	0.403061	0.827247	0.862818	0.586552	0.85768	0.705663	0.866114	0.646523	0.326568	0.838011	0.891374	0.735214	0.882592	0.86092	0.911848	0.90236	3.75073e-07	CON-SEP	0.157123	0.886187	0.729064	0.88943
cg11100281	chr2	135469416	-	TMEM163	NM_030923	Body	0.335016	0.353754	0.118355	0.227167	0.322572	0.42789	0.306165	0.291082	0.300353	0.398773	0.518901	0.262419	0.0598891	0.096618	0.115501	0.0880504	0.114241	0.0829882	0.349419	0.326686	0.102091	0.113616	0.271373	0.282249	0.115236	0.425829	0.142079	0.126427	0.111206	0.0377535	CON-SEP	0.157248	0.327275	0.170027	0.201385
cg16322792	chr1	120165303	+	ZNF697	NM_001080470	3'UTR	0.344764	0.358193	0.615014	0.554374	0.545419	0.354661	0.502724	0.549889	0.334201	0.696295	0.534524	0.589581	0.336813	0.0481117	0.382742	0.34387	0.479609	0.52607	0.332912	0.420155	0.421072	0.396157	0.140793	0.111619	0.128396	0.679607	0.623375	0.458803	0.451706	0.0108567	CON-SEP	0.157298	0.490005	0.332707	0.553373
cg13417066	chr5	23012826	+				0.229979	0.601554	0.620831	0.668638	0.568966	0.593292	0.550575	0.759535	0.433478	0.496686	0.544041	0.169989	0.266835	0.589612	0.266223	0.38786	0.60292	0.33416	0.50913	0.373797	0.41928	0.527723	0.385754	0.437247	0.245723	0.327485	0.563454	0.480094	0.724538	0.00170479	CON-SEP	0.15758	0.551598	0.394018	0.523893
cg09982942	chr2	112898400	+	FBLN7;FBLN7	NM_153214;NM_001128165	Body;Body	0.610601	0.361767	0.453572	0.310821	0.461281	0.441685	0.516058	0.329215	0.55305	0.412838	0.411451	0.136799	0.756579	0.144236	0.345352	0.28781	0.377706	0.163051	0.189158	0.232506	0.202815	0.355301	0.152378	0.32967	0.307651	0.330331	0.647669	0.291297	0.626494	0.0158993	CON-SEP	0.157673	0.442031	0.284358	0.473948
cg13571460	chr9	124989337	+	LHX6;LHX6	NM_199160;NM_014368	Body;Body	0.95527	0.741725	0.61507	0.689789	0.62435	0.960845	0.945572	0.965635	0.959464	0.878622	0.872942	0.899821	0.580215	0.56549	0.531515	0.634468	0.670801	0.329137	0.697058	0.946984	0.924397	0.907437	0.171829	0.81651	0.837312	0.887433	0.814929	0.841395	0.846158	0.00030391	CON-SEP	0.15771	0.837208	0.679498	0.847479
cg00989806	chr2	240918136	+	NDUFA10	NM_004544	Body	0.421142	0.308015	0.365159	0.317316	0.224149	0.258389	0.494445	0.350216	0.341618	0.28003	0.345608	0.441167	0.1355	0.172797	0.209591	0.052026	0.228961	0.100655	0.126342	0.175689	0.181375	0.275992	0.0834697	0.235963	0.0865353	0.366689	0.287472	0.358664	0.33546	0.0211623	CON-SEP	0.157912	0.336917	0.179004	0.337071
cg15277914	chr3	154042611	-	DHX36;DHX36	NM_001114397;NM_020865	TSS1500;TSS1500	0.36872	0.550928	0.610437	0.580769	0.503121	0.519543	0.461915	0.587744	0.569364	0.552438	0.451914	0.126081	0.269887	0.310372	0.410847	0.370174	0.454589	0.385337	0.45285	0.41089	0.57607	0.328226	0.354902	0.331817	0.332683	0.348788	0.454106	0.499489	0.531609	2.74603e-05	CON-SEP	0.158016	0.523354	0.365338	0.458498
cg04282082	chr9	124988720	-	LHX6;LHX6	NM_199160;NM_014368	Body;Body	0.900007	0.579187	0.52051	0.548419	0.518606	0.850541	0.915754	0.929972	0.857007	0.737082	0.790896	0.519717	0.492088	0.648706	0.385065	0.566489	0.617177	0.283007	0.582267	0.902397	0.672677	0.845857	0.149741	0.731259	0.759832	0.82444	0.601257	0.8042	0.761666	0.00128	CON-SEP	0.158134	0.740725	0.582591	0.747891
cg25569341	chr2	240201981	+	HDAC4	NM_006037	Body	0.633066	0.600926	0.718327	0.611497	0.637344	0.53562	0.402782	0.6022	0.639578	0.696768	0.701456	0.460317	0.362515	0.651677	0.57884	0.438454	0.663792	0.408394	0.454842	0.162411	0.672631	0.410256	0.370828	0.369666	0.409676	0.382858	0.579199	0.635211	0.53518	0.000186845	CON-SEP	0.15816	0.616324	0.458164	0.533112
cg25844605	chr20	5485475	+	LOC149837	NR_015406	TSS1500	0.715495	0.694101	0.686507	0.843422	0.742392	0.870085	0.622827	0.776016	0.804891	0.694604	0.866166	0.229965	0.488959	0.572471	0.665647	0.758362	0.341377	0.47218	0.738403	0.84706	0.382852	0.714078	0.73799	0.717926	0.701446	0.880757	0.705973	0.527677	0.720276	1.32395e-05	CON-SEP	0.15828	0.756046	0.597765	0.708671
cg10776509	chr18	55589087	+				0.791862	0.80042	0.815643	0.831181	0.752559	0.802924	0.854986	0.807462	0.832509	0.810514	0.859559	0.699902	0.747533	0.662112	0.732111	0.440691	0.736216	0.613989	0.622116	0.762245	0.698045	0.63959	0.561515	0.699437	0.571682	0.818281	0.830294	0.794743	0.824708	5.52593e-10	CON-SEP	0.158283	0.814511	0.656227	0.817007
cg01981452	chr10	123337074	+	FGFR2;FGFR2;FGFR2;FGFR2;FGFR2;FGFR2;FGFR2;FGFR2;FGFR2;FGFR2;FGFR2	NR_073009;NM_001144915;NM_001144916;NM_023029;NM_001144914;NM_001144917;NM_000141;NM_022970;NM_001144918;NM_001144913;NM_001144919	Body;Body;Body;Body;Body;Body;Body;Body;Body;Body;Body	0.654135	0.743682	0.832721	0.736259	0.623181	0.78219	0.750871	0.567942	0.588004	0.773233	0.395673	0.500404	0.510309	0.338351	0.656801	0.592844	0.333209	0.31672	0.61078	0.453433	0.562295	0.804503	0.671392	0.393433	0.518293	0.620456	0.687717	0.480883	0.58324	0.000116917	CON-SEP	0.158312	0.677081	0.518769	0.593074
cg19971438	chr10	5339754	+				0.501992	0.440464	0.375533	0.387267	0.48864	0.431744	0.460933	0.420072	0.372068	0.490247	0.509947	0.509501	0.11347	0.153961	0.415705	0.188332	0.241953	0.396676	0.304201	0.391806	0.197022	0.220128	0.265594	0.332136	0.260022	0.487731	0.328204	0.428382	0.514643	0.0167234	CON-SEP	0.158501	0.443537	0.285036	0.43974
cg13872627	chr6	31238036	-	HLA-C	NM_002117	Body	0.748211	0.747591	0.766704	0.623115	0.666674	0.743542	0.689018	0.773117	0.809382	0.824663	0.561321	0.301752	0.729824	0.685451	0.466309	0.716964	0.486352	0.297565	0.55206	0.741713	0.50732	0.577509	0.751367	0.340933	0.747359	0.771399	0.581358	0.619604	0.814136	0.000733947	CON-SEP	0.158568	0.723031	0.564463	0.696624
cg10739592	chr8	129962331	-				0.229699	0.191963	0.531522	0.590211	0.333363	0.25876	0.564549	0.264898	0.249605	0.394015	0.280329	0.48378	0.179727	0.0783965	0.137375	0.117892	0.124009	0.287647	0.123398	0.235237	0.152701	0.140235	0.076958	0.47081	0.120703	0.387866	0.26523	0.56478	0.290278	0.0250823	CON-SEP	0.158619	0.353538	0.194919	0.377038
cg17816357	chr7	124430776	-				0.486969	0.489977	0.514626	0.412245	0.599723	0.509781	0.585808	0.698075	0.682786	0.615143	0.615572	0.427549	0.412203	0.111759	0.355214	0.369374	0.134522	0.378334	0.615363	0.676726	0.441535	0.593744	0.544414	0.406298	0.216334	0.254369	0.583052	0.352413	0.471114	0.00339595	CON-SEP	0.158655	0.56461	0.405955	0.415237
cg09255850	chr2	65607991	-	SPRED2	NM_181784	Body	0.0909458	0.0706354	0.0921297	0.0621366	0.636503	0.651009	0.0658274	0.0798636	0.67458	0.0872536	0.403396	0.0868861	0.118919	0.0630425	0.0701007	0.0842308	0.0825486	0.0780807	0.0584378	0.103431	0.120212	0.102462	0.0491341	0.415425	0.0492693	0.485311	0.121721	0.066366	0.107377	0.0171464	CON-SEP	0.159065	0.264935	0.10587	0.195194
cg06102340	chr6	8859229	+				0.762918	0.840919	0.847922	0.837668	0.770699	0.77811	0.834795	0.860158	0.816681	0.817122	0.856731	0.805591	0.560283	0.746106	0.715328	0.344929	0.799122	0.621913	0.709627	0.721264	0.680866	0.791089	0.509996	0.762393	0.489179	0.840941	0.798741	0.813121	0.778021	1.60214e-06	CON-SEP	0.159075	0.820338	0.661263	0.807706
cg10252559	chr7	65732583	-	TPST1	NM_003596	Body	0.866669	0.879292	0.878164	0.905614	0.858917	0.879208	0.89567	0.88765	0.842461	0.896268	0.908758	0.846843	0.648152	0.380353	0.862253	0.657746	0.772063	0.891491	0.821759	0.800853	0.742188	0.67378	0.543567	0.838112	0.634906	0.901051	0.842981	0.894915	0.913593	3.58684e-09	CON-SEP	0.159264	0.881697	0.722433	0.888135
cg03906115	chr2	33359529	-	LTBP1;LTBP1;LTBP1;LTBP1;LTBP1	NM_001166265;NM_000627;NM_206943;NM_001166264;NM_001166266	TSS200;TSS200;Body;TSS200;TSS200	0.387852	0.34857	0.300603	0.391968	0.367109	0.426682	0.329089	0.371666	0.136383	0.372766	0.240402	0.0795435	0.134929	0.202083	0.219554	0.239747	0.136142	0.078355	0.159279	0.1242	0.0705638	0.326894	0.218856	0.298681	0.153344	0.222023	0.328889	0.131487	0.295107	0.0182283	CON-SEP	0.159476	0.333917	0.174441	0.244377
cg01901274	chr8	28474361	-				0.504148	0.338745	0.370124	0.372686	0.282294	0.316506	0.485442	0.305718	0.369022	0.308351	0.395345	0.56717	0.0963656	0.165551	0.275489	0.053677	0.221924	0.212709	0.19806	0.219821	0.0785988	0.273943	0.144872	0.287492	0.121561	0.502476	0.345718	0.386551	0.443853	0.0213927	CON-SEP	0.159661	0.368035	0.208374	0.419649
cg19665696	chr7	949154	+	ADAP1	NM_006869	Body	0.405433	0.510923	0.421586	0.546649	0.269727	0.106603	0.501293	0.110554	0.840457	0.356516	0.205026	0.0591879	0.335611	0.0722646	0.0686378	0.0866733	0.12542	0.122476	0.526447	0.146044	0.217134	0.188241	0.107666	0.633554	0.514549	0.101451	0.0662732	0.543339	0.161433	0.00665946	CON-SEP	0.159765	0.388615	0.22885	0.218124
cg25409939	chr10	123290844	-	FGFR2;FGFR2;FGFR2;FGFR2;FGFR2;FGFR2;FGFR2;FGFR2;FGFR2;FGFR2;FGFR2	NR_073009;NM_001144915;NM_001144916;NM_023029;NM_001144914;NM_001144917;NM_000141;NM_022970;NM_001144918;NM_001144913;NM_001144919	Body;Body;Body;Body;Body;Body;Body;Body;Body;Body;Body	0.600073	0.616018	0.637565	0.662855	0.448565	0.753985	0.620867	0.451949	0.496459	0.721018	0.276276	0.415023	0.397218	0.247084	0.45772	0.520629	0.238809	0.121773	0.469912	0.386172	0.50829	0.747868	0.509036	0.277254	0.465311	0.473663	0.458897	0.380256	0.396595	0.00111974	CON-SEP	0.159843	0.571421	0.411578	0.427353
cg05194426	chr10	135343193	-	CYP2E1	NM_000773	Body	0.547325	0.227288	0.0600988	0.468279	0.545946	0.527488	0.627961	0.546714	0.508491	0.466641	0.497301	0.0469727	0.0810411	0.0496136	0.631227	0.343022	0.564634	0.406988	0.255116	0.0736294	0.769726	0.164091	0.128323	0.487635	0.149367	0.307924	0.122237	0.274896	0.279822	0.00020133	CON-SEP	0.160157	0.456685	0.296528	0.24622
cg17746638	chr16	18478530	-				0.811473	0.838554	0.828798	0.437302	0.407695	0.912337	0.845878	0.871131	0.849971	0.826289	0.795441	0.798546	0.382445	0.43534	0.881395	0.422128	0.454814	0.862923	0.420431	0.432473	0.77059	0.326654	0.794998	0.687066	0.808541	0.753187	0.844553	0.741931	0.343246	0.00112774	CON-SEP	0.160301	0.765897	0.605596	0.670729
cg23311164	chr7	26421155	+				0.869094	0.871588	0.883062	0.905728	0.841797	0.893853	0.870525	0.884526	0.846189	0.907551	0.921108	0.831857	0.769777	0.566883	0.541963	0.77648	0.673917	0.866046	0.817443	0.847186	0.70177	0.652386	0.766648	0.595063	0.685467	0.89657	0.846968	0.874603	0.892545	1.97946e-10	CON-SEP	0.160445	0.881366	0.72092	0.877672
cg13138000	chr8	125669849	+	MTSS1;MTSS1;MTSS1	NM_014751;NM_001282974;NM_001282971	Body;Body;Body	0.872368	0.909881	0.906947	0.928305	0.909983	0.924109	0.92446	0.92375	0.917129	0.940419	0.929728	0.914919	0.58325	0.703099	0.872428	0.853264	0.421398	0.919519	0.771881	0.907901	0.744291	0.444244	0.662669	0.927498	0.863691	0.90837	0.925476	0.924099	0.92457	1.37937e-07	CON-SEP	0.160575	0.917007	0.756432	0.920629
cg18786623	chr6	29894050	-	HCG4P6	NR_001317	TSS1500	0.167618	0.572495	0.505042	0.708651	0.461982	0.597967	0.595658	0.599574	0.234058	0.173207	0.449791	0.459158	0.137823	0.15134	0.097173	0.44485	0.431446	0.0917931	0.123923	0.391997	0.254825	0.569499	0.53752	0.0857454	0.416292	0.716398	0.197409	0.47916	0.227715	0.0114247	CON-SEP	0.161022	0.460549	0.299527	0.405171
cg01680062	chr21	36185960	-	RUNX1;RUNX1	NM_001001890;NM_001754	Body;Body	0.479358	0.403689	0.446065	0.419473	0.348736	0.432307	0.523167	0.372759	0.393491	0.43389	0.476695	0.504647	0.279115	0.170533	0.366903	0.164565	0.307372	0.234661	0.257387	0.254957	0.119276	0.255317	0.264986	0.342537	0.2415	0.471856	0.401861	0.420876	0.47128	0.0277582	CON-SEP	0.161127	0.429966	0.26884	0.441468
cg19738127	chr18	39348106	+				0.727159	0.728541	0.777611	0.710004	0.625512	0.615565	0.72476	0.692336	0.637783	0.671315	0.704589	0.110741	0.630029	0.176767	0.421748	0.642744	0.547651	0.793005	0.679443	0.507619	0.418462	0.629537	0.528428	0.731601	0.615832	0.462164	0.498445	0.588183	0.717096	4.18122e-06	CON-SEP	0.161317	0.692289	0.530972	0.566472
cg22230086	chr5	55367546	+				0.479083	0.459624	0.732452	0.484704	0.557872	0.553228	0.572773	0.591383	0.63869	0.335444	0.616653	0.0576851	0.403953	0.0690853	0.55069	0.35868	0.501485	0.330162	0.3918	0.55897	0.498381	0.555614	0.226721	0.347484	0.554678	0.709653	0.438009	0.361686	0.339735	0.000523673	CON-SEP	0.161347	0.547446	0.386099	0.462271
cg10158707	chr5	116102379	+				0.643485	0.67321	0.83643	0.630331	0.742529	0.64636	0.759575	0.751177	0.675954	0.751479	0.750703	0.649618	0.738473	0.586529	0.431128	0.525785	0.586231	0.50441	0.671397	0.556427	0.231547	0.693425	0.373963	0.686273	0.508324	0.740452	0.798157	0.686043	0.742418	0.000525327	CON-SEP	0.161548	0.714658	0.553109	0.741768
cg15630950	chr6	32976897	-	HLA-DOA	NM_002119	Body	0.38699	0.40737	0.72327	0.564215	0.508729	0.409573	0.387791	0.511598	0.581424	0.671187	0.640105	0.122576	0.349544	0.263995	0.275931	0.376951	0.336291	0.521744	0.516596	0.380928	0.375535	0.352221	0.500788	0.340312	0.392623	0.285243	0.319488	0.462673	0.309252	0.000317071	CON-SEP	0.161852	0.526568	0.364717	0.344164
cg12385553	chr22	17256079	+				0.0399773	0.469733	0.441322	0.0417013	0.420266	0.421564	0.464643	0.439359	0.374649	0.23714	0.202993	0.443279	0.0414285	0.432015	0.0396838	0.0382965	0.0382105	0.0302073	0.0376718	0.375643	0.0458976	0.220771	0.274019	0.184507	0.0542898	0.150065	0.22963	0.279949	0.202135	2.16586e-05	CON-SEP	0.161895	0.323032	0.161137	0.215445
cg15720713	chr16	69332969	-	SNTB2	NM_006750	Body	0.640357	0.646929	0.647884	0.659818	0.631376	0.645035	0.716669	0.680193	0.688199	0.664603	0.771402	0.584978	0.544032	0.374545	0.621539	0.40247	0.47676	0.473485	0.489634	0.694527	0.35615	0.648698	0.511938	0.387563	0.573604	0.714684	0.672268	0.660701	0.549691	2.99087e-05	CON-SEP	0.162048	0.672042	0.509994	0.649336
cg08325928	chr1	226421107	+	LIN9;LIN9;LIN9	NM_001270410;NM_001270409;NM_173083	Body;Body;Body	0.266591	0.593523	0.238039	0.570609	0.874858	0.879753	0.858018	0.272329	0.711714	0.844139	0.571777	0.323152	0.592107	0.61171	0.612681	0.601626	0.244824	0.577247	0.29392	0.27282	0.535484	0.829794	0.201789	0.28088	0.254794	0.526933	0.576151	0.510184	0.793751	0.00942546	CON-SEP	0.162193	0.607395	0.445202	0.601755
cg26394870	chr1	1368541	-	LOC102724312;LOC102724312;LOC102724312	NR_125994;NR_125995;NR_125996	Body;Body;Body	0.817791	0.788966	0.851798	0.925598	0.854999	0.848455	0.791425	0.753502	0.871087	0.838967	0.539262	0.443366	0.618491	0.431336	0.568118	0.479984	0.609561	0.706384	0.699268	0.553548	0.831621	0.800857	0.792215	0.887674	0.608107	0.654444	0.703177	0.540687	0.708031	5.70383e-09	CON-SEP	0.162403	0.807441	0.645038	0.651585
cg18640514	chr7	53664246	-				0.606829	0.654858	0.608188	0.601008	0.672304	0.643839	0.704828	0.572897	0.574946	0.587727	0.527022	0.5831	0.451881	0.0959355	0.241729	0.526238	0.288625	0.568503	0.57544	0.54806	0.623986	0.540736	0.596335	0.465884	0.216269	0.471874	0.637754	0.534878	0.637743	6.12344e-05	CON-SEP	0.162418	0.614041	0.451623	0.570562
cg10356759	chr12	248889	-	IQSEC3;IQSEC3	NM_001170738;NM_015232	Body;Body	0.330274	0.362973	0.427687	0.377716	0.382811	0.505061	0.379001	0.420106	0.420306	0.439426	0.0929417	0.0544216	0.150336	0.181111	0.296912	0.270824	0.0490415	0.179548	0.314682	0.188282	0.0652059	0.547209	0.196458	0.251494	0.245459	0.470668	0.52926	0.329613	0.192086	0.0242779	CON-SEP	0.162568	0.376209	0.213642	0.380407
cg01966334	chr2	128378434	+	MYO7B	NM_001080527	Body	0.705164	0.603095	0.858246	0.832446	0.684362	0.885591	0.524329	0.644878	0.673573	0.731039	0.849254	0.519655	0.605563	0.461488	0.471016	0.481022	0.857229	0.484238	0.46391	0.564985	0.426573	0.860252	0.670075	0.61388	0.415258	0.647892	0.680377	0.65512	0.37572	9.71945e-05	CON-SEP	0.162604	0.726543	0.563939	0.589777
cg09780996	chr16	49056918	+				0.717462	0.647256	0.57618	0.701699	0.424621	0.688326	0.567104	0.752969	0.697775	0.527387	0.508476	0.642788	0.398469	0.492271	0.850925	0.756037	0.450226	0.452566	0.0257948	0.0290702	0.914425	0.448383	0.314599	0.379684	0.228106	0.584923	0.458435	0.797769	0.47323	0.00253107	CON-SEP	0.16307	0.619023	0.455953	0.578589
cg01471929	chr16	56443155	+	AMFR	NM_001144	Body	0.816025	0.832053	0.83234	0.845875	0.76321	0.836805	0.871305	0.856923	0.810788	0.850359	0.868815	0.777103	0.687059	0.687887	0.805662	0.396712	0.647078	0.659688	0.687989	0.756786	0.654145	0.804727	0.592587	0.73243	0.515808	0.856908	0.730568	0.816942	0.809856	3.83654e-08	CON-SEP	0.163121	0.834954	0.671833	0.803568
cg27057509	chr6	30883762	-	VARS2;VARS2;VARS2	NM_020442;NM_001167733;NM_001167734	Body;Body;Body	0.389133	0.379197	0.355272	0.486551	0.455521	0.530266	0.354259	0.355423	0.360065	0.510369	0.342576	0.127864	0.190424	0.294618	0.255709	0.307221	0.289115	0.210656	0.237966	0.193461	0.406366	0.299579	0.161009	0.236472	0.256794	0.266126	0.416855	0.329341	0.313242	0.000162117	CON-SEP	0.163124	0.410785	0.247661	0.331391
cg19405329	chr15	49440632	+	COPS2;COPS2	NM_001143887;NM_004236	Body;Body	0.521855	0.505396	0.54224	0.521388	0.496326	0.451837	0.566052	0.523145	0.621838	0.451026	0.634175	0.440351	0.400801	0.418448	0.494998	0.177638	0.286208	0.289142	0.355445	0.43554	0.27014	0.676592	0.26489	0.302742	0.329602	0.542304	0.436409	0.486534	0.476519	0.0159949	CON-SEP	0.163156	0.53048	0.367324	0.485442
cg18974499	chr8	142416513	-				0.729498	0.754135	0.7846	0.813327	0.632532	0.661065	0.743938	0.64762	0.676727	0.730092	0.734885	0.499157	0.548923	0.627091	0.380354	0.548167	0.645816	0.593738	0.69334	0.387251	0.749628	0.515193	0.519153	0.547908	0.518334	0.725518	0.676588	0.750043	0.48408	1.37367e-08	CON-SEP	0.163657	0.718947	0.55529	0.659057
cg12584458	chr6	28447107	-				0.344832	0.535363	0.295731	0.313617	0.569017	0.566052	0.684549	0.61966	0.761368	0.55856	0.628901	0.577943	0.551372	0.045787	0.462556	0.176243	0.530509	0.401866	0.276255	0.469789	0.263037	0.543641	0.445125	0.350572	0.0905527	0.245908	0.755243	0.390767	0.615393	0.0192821	CON-SEP	0.163957	0.534332	0.370375	0.501828
cg11848931	chr10	25210092	-	PRTFDC1	NM_020200	Body	0.516676	0.525811	0.580282	0.467437	0.510436	0.584046	0.511048	0.57326	0.540257	0.471926	0.58159	0.154561	0.427159	0.206356	0.397159	0.317774	0.21393	0.363788	0.544466	0.496875	0.311204	0.501798	0.390338	0.387964	0.449366	0.460558	0.507166	0.361697	0.384075	0.000200189	CON-SEP	0.164212	0.532979	0.368767	0.428374
cg13273418	chr7	138349156	+	SVOPL;SVOPL	NM_174959;NM_001139456	TSS200;Body	0.390482	0.474382	0.237928	0.529562	0.533355	0.330366	0.513659	0.512101	0.515388	0.412592	0.361796	0.0976842	0.222979	0.0603252	0.307997	0.290488	0.353089	0.114158	0.392576	0.316359	0.356443	0.421142	0.480174	0.158228	0.252756	0.372498	0.220226	0.390131	0.390131	0.000431931	CON-SEP	0.164248	0.437419	0.273171	0.343247
cg07033475	chr11	13508769	+				0.644889	0.652439	0.769947	0.596293	0.719198	0.682143	0.823853	0.812993	0.466285	0.602311	0.741284	0.799742	0.558925	0.353381	0.317225	0.521366	0.522789	0.533644	0.508933	0.549145	0.306308	0.625841	0.815047	0.501844	0.344314	0.588866	0.709575	0.577531	0.805248	0.00197769	CON-SEP	0.164412	0.682876	0.518464	0.670305
cg26354017	chr1	205819088	+	PM20D1	NM_152491	1stExon	0.351947	0.571944	0.488576	0.589989	0.868936	0.940567	0.171469	0.924506	0.190356	0.590953	0.96787	0.026456	0.557332	0.948048	0.829019	0.091542	0.598183	0.0616487	0.582561	0.201046	0.608174	0.975619	0.305791	0.30418	0.07755	0.0843288	0.0744808	0.559229	0.64664	0.011639	CON-SEP	0.164681	0.605192	0.440511	0.341169
cg05316065	chr8	130799007	-	GSDMC;GSDMC	NM_031415;NM_031415	1stExon;5'UTR	0.552716	0.639365	0.571898	0.567741	0.559837	0.542744	0.623765	0.589878	0.616485	0.605312	0.584625	0.56648	0.369932	0.467386	0.379613	0.312347	0.457227	0.40757	0.447974	0.434782	0.350306	0.530136	0.337711	0.468186	0.379418	0.593885	0.552948	0.6612	0.481448	8.33633e-05	CON-SEP	0.164684	0.586761	0.422076	0.57237
cg11289601	chr5	119846010	+	PRR16;PRR16;PRR16	NM_001300783;NM_001308087;NM_016644	Body;5'UTR;Body	0.380045	0.476064	0.371636	0.720767	0.425926	0.402472	0.573944	0.556789	0.498572	0.489588	0.422366	0.223723	0.219747	0.198612	0.34216	0.360901	0.288761	0.29082	0.30559	0.328038	0.361879	0.476588	0.450992	0.393089	0.22117	0.328067	0.426327	0.474461	0.249413	6.30717e-06	CON-SEP	0.164751	0.48347	0.318719	0.369567
cg21235746	chr20	5485144	-	LOC149837	NR_015406	Body	0.376164	0.275993	0.30196	0.526749	0.446147	0.530785	0.24527	0.384271	0.36163	0.313507	0.530197	0.0309071	0.168827	0.0675147	0.374888	0.209092	0.192549	0.186557	0.29887	0.38763	0.108625	0.230658	0.2292	0.289797	0.381219	0.570605	0.36598	0.0804198	0.237161	0.00317319	CON-SEP	0.164791	0.390243	0.225452	0.313541
cg14970550	chr17	6690021	-	FBXO39	NM_153230	Body	0.472039	0.315472	0.383534	0.254326	0.266522	0.368614	0.418481	0.245067	0.366861	0.483369	0.434779	0.0331409	0.151612	0.357229	0.246553	0.179301	0.169642	0.0975144	0.263855	0.181765	0.386691	0.395166	0.0935211	0.168491	0.0682903	0.418512	0.288463	0.148635	0.0933201	0.0177357	CON-SEP	0.164977	0.36446	0.199484	0.237232
cg20361768	chr3	156819083	-	LINC00880	NR_034007	Body	0.733542	0.637687	0.602333	0.656837	0.677412	0.615554	0.719366	0.708717	0.639549	0.618503	0.726649	0.592274	0.553237	0.294587	0.611329	0.444225	0.51286	0.476509	0.495669	0.588014	0.413085	0.474225	0.553533	0.529619	0.486201	0.601979	0.627299	0.692111	0.595207	1.01452e-07	CON-SEP	0.165111	0.666923	0.501812	0.629149
cg07710094	chr8	130279952	-				0.655645	0.758234	0.838816	0.711939	0.748573	0.701672	0.689839	0.664683	0.745809	0.699388	0.630128	0.488572	0.521568	0.630303	0.764797	0.590938	0.557406	0.359709	0.352178	0.599777	0.655516	0.674811	0.697172	0.425549	0.347282	0.69992	0.711674	0.698072	0.711026	4.26079e-05	CON-SEP	0.165616	0.713157	0.547541	0.705173
cg22933800	chr6	32605704	-	HLA-DQA1	NM_002122	Body	0.810646	0.456238	0.60038	0.606944	0.530579	0.115505	0.369682	0.100178	0.167842	0.14505	0.378856	0.135953	0.157602	0.0568325	0.0911467	0.234563	0.577827	0.0652356	0.065067	0.140306	0.183856	0.290811	0.322211	0.311955	0.497465	0.112708	0.42457	0.154692	0.202423	0.00563583	CON-SEP	0.165633	0.389264	0.223631	0.223598
cg16820615	chr13	114884918	+	RASA3	NM_007368	Body	0.486164	0.445123	0.455721	0.597209	0.462502	0.50823	0.457388	0.263915	0.380664	0.509972	0.574318	0.117672	0.211651	0.131243	0.151779	0.473747	0.264581	0.468262	0.350844	0.486225	0.392426	0.429775	0.330394	0.190256	0.224633	0.140331	0.486466	0.239951	0.543755	0.000291879	CON-SEP	0.165705	0.467382	0.301678	0.352626
cg24723615	chr7	12751962	+				0.391753	0.312621	0.292089	0.272911	0.198578	0.321651	0.430502	0.368623	0.31892	0.327985	0.337344	0.338161	0.123324	0.0616963	0.134435	0.107568	0.114028	0.135508	0.107931	0.192542	0.1986	0.280864	0.195161	0.127244	0.108962	0.205031	0.336719	0.327685	0.128403	0.025831	CON-SEP	0.165814	0.324816	0.159002	0.249459
cg05804568	chr5	159592696	-				0.602254	0.0459465	0.0677019	0.397511	0.38818	0.0529721	0.425941	0.352945	0.351372	0.299339	0.576811	0.0366687	0.036159	0.0457817	0.106471	0.0310903	0.377618	0.0294684	0.382942	0.335465	0.0457896	0.329363	0.0495415	0.347524	0.0561474	0.036116	0.370669	0.274764	0.0568736	0.0165555	CON-SEP	0.165866	0.323725	0.157859	0.184606
cg04176813	chr6	37017355	-				0.828261	0.762888	0.749252	0.844304	0.729889	0.838199	0.739122	0.789374	0.818766	0.745562	0.771058	0.869456	0.456845	0.631098	0.72021	0.459123	0.641668	0.629611	0.564327	0.675202	0.439595	0.594967	0.543313	0.719735	0.697673	0.849664	0.829196	0.836411	0.825276	1.97329e-06	CON-SEP	0.165989	0.783334	0.617345	0.835137
cg03801613	chr1	110229806	-	GSTM1;GSTM1	NM_000561;NM_146421	TSS1500;TSS1500	0.357502	0.262945	0.596191	0.354236	0.898625	0.521954	0.387961	0.575818	0.333364	0.764213	0.729171	0.590021	0.0947977	0.190666	0.0701903	0.905644	0.557325	0.548624	0.177556	0.207224	0.179223	0.434693	0.67327	0.301825	0.0993215	0.659015	0.680896	0.158383	0.118901	0.0186015	CON-SEP	0.166322	0.525635	0.359313	0.404299
cg07839457	chr16	57023022	-	NLRC5	NM_032206	TSS1500	0.45511	0.600584	0.548541	0.671821	0.70036	0.541631	0.623923	0.633259	0.578841	0.650376	0.691322	0.279633	0.508525	0.496349	0.357722	0.269795	0.490182	0.481986	0.479237	0.58271	0.411074	0.539435	0.504712	0.257734	0.533799	0.529204	0.5065	0.451764	0.578254	0.000341129	CON-SEP	0.166357	0.608706	0.442349	0.51643
cg06752595	chr6	24494082	+	ALDH5A1;ALDH5A1	NM_001080;NM_170740	TSS1500;TSS1500	0.687836	0.537185	0.634957	0.677765	0.665506	0.613498	0.686017	0.701553	0.774344	0.738062	0.547889	0.269754	0.452023	0.568207	0.48882	0.368537	0.490042	0.386571	0.549964	0.522306	0.466553	0.475701	0.713363	0.534373	0.629973	0.46547	0.672077	0.393397	0.518354	3.86523e-05	CON-SEP	0.166406	0.660419	0.494013	0.512324
cg15844450	chr14	106478277	+				0.153755	0.805206	0.803598	0.877427	0.886444	0.849882	0.81872	0.190374	0.849469	0.767526	0.836309	0.740992	0.816775	0.829195	0.908319	0.321324	0.316023	0.201913	0.827487	0.273679	0.807938	0.19713	0.320338	0.279345	0.80119	0.835192	0.749087	0.855042	0.832424	0.00456923	CON-SEP	0.166778	0.71261	0.545832	0.817936
cg15914672	chr22	48314374	+				0.332112	0.434572	0.857938	0.590506	0.853354	0.822072	0.870343	0.859187	0.847625	0.795849	0.577889	0.458753	0.13395	0.426995	0.392588	0.822984	0.204828	0.517124	0.773671	0.850169	0.350626	0.878443	0.751637	0.87026	0.212963	0.635573	0.695983	0.517775	0.584426	0.00153893	CON-SEP	0.166788	0.712859	0.546071	0.608439
cg20368231	chr17	75269862	+				0.455579	0.868831	0.677668	0.552719	0.457051	0.364463	0.574091	0.635982	0.68185	0.517908	0.679367	0.548447	0.24937	0.597036	0.383172	0.137918	0.37403	0.606714	0.546856	0.526305	0.457111	0.300595	0.197277	0.668419	0.299249	0.877134	0.687186	0.477539	0.509815	0.0183562	CON-SEP	0.166881	0.587774	0.420893	0.637919
cg02020366	chr1	101471573	-	DPH5;DPH5;DPH5	NM_001077394;NM_001077395;NM_015958	Body;Body;Body	0.593056	0.602362	0.582296	0.692455	0.616209	0.633506	0.621718	0.685374	0.613205	0.690411	0.730284	0.661278	0.57549	0.499726	0.39824	0.340627	0.26058	0.55598	0.490268	0.516997	0.48714	0.499619	0.483745	0.392256	0.4785	0.662146	0.593856	0.69523	0.631352	4.36193e-05	CON-SEP	0.16758	0.641898	0.474318	0.645646
cg25987564	chr4	6010075	+				0.609451	0.552132	0.622804	0.438489	0.620887	0.648363	0.563134	0.336022	0.575326	0.558561	0.482704	0.0613149	0.244229	0.0670915	0.625594	0.194535	0.385289	0.682118	0.485805	0.558067	0.582111	0.481686	0.311967	0.383778	0.234151	0.493943	0.447241	0.469225	0.546069	0.000585778	CON-SEP	0.167761	0.54617	0.37841	0.48912
cg19570618	chr3	107307299	-	BBX;BBX;BBX	NM_001142568;NM_001276286;NM_020235	5'UTR;5'UTR;5'UTR	0.512941	0.774157	0.500691	0.818356	0.67488	0.778291	0.819733	0.45383	0.617359	0.740641	0.763961	0.545984	0.639262	0.449137	0.609693	0.129011	0.515282	0.475407	0.510259	0.403512	0.237925	0.671863	0.786235	0.675603	0.48186	0.75617	0.600959	0.220058	0.399806	0.00373742	CON-SEP	0.168353	0.677713	0.509359	0.494248
cg17280705	chr10	123290886	+	FGFR2;FGFR2;FGFR2;FGFR2;FGFR2;FGFR2;FGFR2;FGFR2;FGFR2;FGFR2;FGFR2	NR_073009;NM_001144915;NM_001144916;NM_023029;NM_001144914;NM_001144917;NM_000141;NM_022970;NM_001144918;NM_001144913;NM_001144919	Body;Body;Body;Body;Body;Body;Body;Body;Body;Body;Body	0.563034	0.608742	0.58157	0.659018	0.403824	0.822399	0.611309	0.371162	0.461695	0.715846	0.207327	0.601616	0.280545	0.162302	0.474411	0.431592	0.152869	0.0669353	0.447048	0.273842	0.479278	0.817931	0.49349	0.245689	0.3541	0.232478	0.538753	0.343615	0.333243	0.00389344	CON-SEP	0.168733	0.545993	0.377261	0.362022
cg18954093	chr20	19895029	-	RIN2;RIN2	NM_001242581;NM_018993	Body;Body	0.0886049	0.255928	0.412164	0.286993	0.24523	0.401859	0.438827	0.36419	0.264145	0.392379	0.361068	0.33287	0.104221	0.107937	0.179153	0.0822854	0.0558715	0.319701	0.0574851	0.277515	0.127482	0.130245	0.0799299	0.132157	0.115383	0.371244	0.342325	0.282027	0.286808	0.0147064	CON-SEP	0.169058	0.319217	0.15016	0.320601
cg20799917	chr2	38894198	+	GALM	NM_138801	Body	0.727199	0.687532	0.747542	0.682775	0.695672	0.64594	0.72407	0.641098	0.720906	0.683373	0.686631	0.40876	0.3971	0.478756	0.671173	0.403923	0.612728	0.597385	0.613781	0.637139	0.54556	0.489321	0.444523	0.634757	0.422702	0.729082	0.695022	0.654501	0.729956	2.18744e-07	CON-SEP	0.169251	0.694794	0.525544	0.70214
cg16180556	chr1	110230269	-	GSTM1;GSTM1	NM_000561;NM_146421	TSS200;TSS200	0.263022	0.0426713	0.46379	0.258445	0.57289	0.342765	0.284272	0.371404	0.13479	0.669477	0.465866	0.1798	0.0425067	0.0272085	0.0290424	0.543316	0.228404	0.41242	0.128701	0.0372447	0.0406079	0.321165	0.469072	0.0622668	0.0318951	0.334258	0.288391	0.060734	0.107112	0.0267404	CON-SEP	0.169359	0.351763	0.182404	0.197624
cg04253214	chr1	78942099	+				0.251679	0.643644	0.567181	0.652647	0.661368	0.514305	0.643033	0.67411	0.454298	0.729568	0.653421	0.296989	0.143855	0.514599	0.739539	0.334741	0.52418	0.245232	0.645742	0.375503	0.287878	0.567217	0.181519	0.639214	0.334132	0.385446	0.569248	0.551802	0.468635	0.0030457	CON-SEP	0.16948	0.585932	0.416453	0.493783
cg18834050	chr12	9471985	-				0.677227	0.43534	0.0598795	0.702423	0.740328	0.689013	0.706566	0.427559	0.718931	0.725143	0.749123	0.468908	0.407367	0.43861	0.469828	0.475794	0.0470842	0.427051	0.694753	0.680663	0.0839113	0.526173	0.772583	0.466173	0.108394	0.778305	0.417174	0.416451	0.61206	0.015111	CON-SEP	0.169489	0.602867	0.433378	0.555997
cg22432387	chr2	20834365	+	HS1BP3	NM_022460	Body	0.470806	0.753216	0.768431	0.780764	0.712434	0.681626	0.691378	0.620149	0.627605	0.818983	0.574943	0.343621	0.465817	0.626506	0.56453	0.52534	0.531286	0.280731	0.523724	0.572516	0.641724	0.731022	0.616524	0.44584	0.302113	0.453227	0.722772	0.592722	0.535543	4.32927e-05	CON-SEP	0.169613	0.681849	0.512235	0.576066
cg06548673	chr15	45473947	-	SHF;SHF;SHF;SHF;SHF	NM_001301171;NM_001301168;NM_001301170;NM_001301169;NM_138356	TSS1500;Body;Body;Body;Body	0.663696	0.542478	0.704149	0.720941	0.730495	0.777467	0.722664	0.695221	0.563647	0.711835	0.528629	0.555451	0.642966	0.510956	0.648832	0.295109	0.275525	0.339838	0.557172	0.337204	0.702749	0.534488	0.482839	0.505755	0.605113	0.729791	0.691594	0.429381	0.435182	0.000172869	CON-SEP	0.169631	0.669202	0.499571	0.571487
cg17440241	chr13	27193601	-	WASF3;WASF3	NM_006646;NM_001291965	5'UTR;5'UTR	0.261097	0.298453	0.537717	0.526445	0.430545	0.406243	0.524609	0.452533	0.490938	0.177067	0.460267	0.315371	0.153993	0.332224	0.400216	0.15169	0.162467	0.0809217	0.133799	0.223165	0.251449	0.450236	0.15607	0.480514	0.138614	0.449021	0.287407	0.424333	0.300284	0.0203385	CON-SEP	0.170031	0.415083	0.245052	0.365261
cg10072269	chr6	43061834	+	PTK7;PTK7;PTK7;PTK7;PTK7;PTK7;PTK7	NR_072998;NR_072997;NM_002821;NM_152882;NM_152881;NM_152880;NM_001270398	Body;Body;Body;Body;Body;Body;Body	0.755298	0.653132	0.752142	0.702064	0.707969	0.74046	0.699063	0.78439	0.88027	0.715935	0.838031	0.219714	0.521346	0.554854	0.634458	0.426621	0.471067	0.604543	0.705527	0.761615	0.597872	0.715114	0.690378	0.692343	0.495645	0.330932	0.652038	0.742277	0.781381	7.92873e-06	CON-SEP	0.170133	0.748069	0.577936	0.626657
cg12013451	chr6	107976275	-	SOBP	NM_018013	3'UTR	0.559554	0.459368	0.428746	0.52798	0.452771	0.460731	0.697541	0.576794	0.615385	0.72534	0.641497	0.641823	0.493253	0.0958847	0.483598	0.371762	0.396098	0.40179	0.426323	0.521315	0.239095	0.278349	0.326142	0.307567	0.453278	0.610055	0.646137	0.437018	0.50756	0.00373724	CON-SEP	0.170395	0.558701	0.388306	0.550192
cg21923482	chr1	162913095	-				0.843559	0.819382	0.817565	0.791106	0.786954	0.852058	0.854106	0.82935	0.726014	0.871694	0.860309	0.090836	0.720569	0.108628	0.866265	0.763554	0.798591	0.755287	0.771497	0.75557	0.564473	0.824958	0.661762	0.763627	0.686374	0.659914	0.633261	0.77309	0.668697	6.03973e-07	CON-SEP	0.170633	0.822918	0.652285	0.683741
cg03283486	chr13	37422671	-	SMAD9;SMAD9	NM_005905;NM_001127217	3'UTR;3'UTR	0.605183	0.571117	0.679343	0.764859	0.764667	0.783078	0.787946	0.791795	0.777791	0.807633	0.681743	0.461526	0.422298	0.660283	0.536801	0.529046	0.466279	0.432148	0.549801	0.622835	0.492509	0.772184	0.732918	0.660707	0.469992	0.433822	0.623113	0.553174	0.655688	5.38643e-07	CON-SEP	0.170842	0.728651	0.557809	0.566449
cg18136963	chr6	139013146	+				0.796964	0.457678	0.311584	0.380682	0.0691122	0.692424	0.518758	0.0575554	0.408231	0.293457	0.747091	0.156378	0.301543	0.0500264	0.254177	0.065269	0.318534	0.468004	0.226884	0.382148	0.188509	0.232758	0.500616	0.423557	0.0592929	0.581121	0.068241	0.423806	0.200035	0.0143869	CON-SEP	0.1712	0.430322	0.259121	0.318301
cg25302646	chr1	173445043	-	PRDX6	NM_004905	TSS1500	0.538028	0.719018	0.835649	0.769817	0.772714	0.773361	0.682521	0.794395	0.77768	0.815285	0.700522	0.596278	0.635659	0.680966	0.607479	0.460923	0.570256	0.550938	0.525113	0.548672	0.562467	0.475977	0.539102	0.570207	0.686928	0.788968	0.741747	0.743797	0.751455	1.70343e-07	CON-SEP	0.171333	0.743544	0.572212	0.756492
cg15894389	chr13	47470857	-	HTR2A;HTR2A;HTR2A	NM_001165947;NM_000621;NM_000621	1stExon;1stExon;5'UTR	0.214798	0.364135	0.330687	0.38473	0.229622	0.480557	0.278513	0.452329	0.365122	0.309605	0.393373	0.107507	0.119414	0.0790526	0.215008	0.177512	0.0759932	0.107277	0.151972	0.24735	0.204928	0.44671	0.220396	0.18325	0.0925349	0.13858	0.327324	0.183727	0.139514	0.00412366	CON-SEP	0.172277	0.34577	0.173493	0.197286
cg11929279	chr2	58675439	+				0.472758	0.409853	0.392236	0.499904	0.712533	0.396236	0.616931	0.319438	0.567589	0.472026	0.53949	0.174108	0.269136	0.415816	0.333112	0.334247	0.296114	0.242819	0.513822	0.279	0.254575	0.368035	0.383922	0.310446	0.282729	0.401004	0.512681	0.611581	0.256799	0.000849884	CON-SEP	0.172398	0.490818	0.31842	0.445516
cg14593639	chr6	142622028	-	ADGRG6;ADGRG6;ADGRG6;ADGRG6	NM_198569;NM_001032394;NM_001032395;NM_020455	TSS1500;TSS1500;TSS1500;TSS1500	0.61631	0.405948	0.471626	0.503835	0.659527	0.530925	0.613222	0.533355	0.693683	0.571887	0.762432	0.263347	0.328667	0.357693	0.329698	0.417848	0.368326	0.411049	0.462778	0.64426	0.555595	0.43064	0.40984	0.411214	0.283203	0.438442	0.667574	0.581321	0.301597	9.78382e-05	CON-SEP	0.173135	0.578432	0.405297	0.497234
cg10518850	chr4	3510409	+				0.824124	0.83445	0.860326	0.85695	0.816444	0.785757	0.813358	0.0413962	0.847788	0.802171	0.583386	0.632106	0.798598	0.473476	0.851955	0.444005	0.778536	0.454788	0.477153	0.0609211	0.69832	0.532721	0.67271	0.830196	0.131464	0.566767	0.670549	0.621976	0.898507	0.00247867	CON-SEP	0.173504	0.733286	0.559782	0.68945
cg09044981	chr16	82827677	+	CDH13	NM_001257	Body	0.795557	0.869857	0.852137	0.682311	0.722595	0.882658	0.832257	0.694882	0.877898	0.865771	0.783923	0.538588	0.516375	0.310478	0.710123	0.636186	0.672368	0.719573	0.627356	0.44667	0.89722	0.651741	0.564042	0.7948	0.759134	0.791504	0.50916	0.427953	0.520446	6.74289e-07	CON-SEP	0.17368	0.805441	0.631761	0.562266
cg10184328	chr7	138349158	+	SVOPL;SVOPL	NM_001139456;NM_174959	Body;TSS200	0.656041	0.692334	0.460366	0.759324	0.709713	0.610016	0.726749	0.73719	0.771235	0.63617	0.676278	0.25778	0.472805	0.165729	0.530402	0.592576	0.599462	0.363304	0.689693	0.567319	0.597546	0.619933	0.629093	0.386756	0.552454	0.761628	0.430113	0.619907	0.606971	5.61226e-07	CON-SEP	0.174172	0.675947	0.501775	0.604655
cg12273319	chr19	50861262	+				0.245589	0.587703	0.597711	0.266851	0.236968	0.335993	0.641324	0.610879	0.316614	0.337845	0.572116	0.0784315	0.421872	0.0663072	0.195682	0.12934	0.158226	0.177157	0.421386	0.56284	0.334776	0.317824	0.13324	0.345487	0.263676	0.188872	0.102907	0.263641	0.77321	0.0144681	CON-SEP	0.174192	0.431781	0.257589	0.332157
cg27663936	chr11	60162623	-	MS4A14;MS4A7;MS4A7;MS4A7;MS4A14;MS4A7	NM_001079692;NM_206939;NM_206938;NM_206940;NM_032597;NM_021201	TSS1500;3'UTR;3'UTR;3'UTR;TSS1500;3'UTR	0.381339	0.433307	0.325309	0.461486	0.368141	0.405615	0.461359	0.413712	0.462175	0.348794	0.366488	0.491049	0.153449	0.0785943	0.293002	0.0819302	0.11101	0.332539	0.112838	0.555566	0.275281	0.246248	0.199338	0.127929	0.134414	0.510447	0.462417	0.418714	0.421538	0.027422	CON-SEP	0.174436	0.40252	0.228085	0.453279
cg04028950	chr11	43942451	-	ALKBH3-AS1	NR_038907	Body	0.732597	0.710474	0.728805	0.6251	0.682777	0.588512	0.70734	0.661306	0.635503	0.676453	0.695295	0.705762	0.558595	0.466373	0.538753	0.351684	0.510793	0.499958	0.451977	0.620944	0.446285	0.459206	0.397792	0.494906	0.527153	0.728036	0.6999	0.658905	0.717777	3.03357e-06	CON-SEP	0.174586	0.676742	0.502156	0.701154
cg13825926	chr2	197099526	-	HECW2;HECW2	NM_001304840;NM_020760	Body;Body	0.44533	0.266083	0.456324	0.313449	0.384316	0.36132	0.453816	0.443746	0.383335	0.423274	0.44055	0.564139	0.148582	0.218176	0.204373	0.122008	0.293941	0.225752	0.23181	0.23651	0.115974	0.0958035	0.0930679	0.402547	0.166875	0.573252	0.367701	0.448299	0.552459	0.0330327	CON-SEP	0.174587	0.397413	0.222826	0.485427
cg18373382	chr4	147507254	-				0.728119	0.689086	0.692664	0.737228	0.706031	0.795301	0.750846	0.677257	0.718369	0.698772	0.795929	0.662575	0.607691	0.531522	0.655274	0.248802	0.46125	0.566919	0.531168	0.730085	0.522569	0.62503	0.432068	0.653201	0.494947	0.628996	0.731473	0.705486	0.784589	1.02629e-05	CON-SEP	0.174677	0.726327	0.55165	0.712636
cg10554915	chr11	13509019	+				0.779745	0.703511	0.752189	0.564107	0.706929	0.72637	0.804966	0.782736	0.462979	0.593002	0.740199	0.878205	0.486003	0.313328	0.28926	0.484725	0.460779	0.508993	0.496713	0.607521	0.479815	0.567792	0.845457	0.513636	0.313348	0.502425	0.660521	0.622783	0.850255	0.00200189	CON-SEP	0.174889	0.69243	0.517541	0.658996
cg01438390	chr1	8166942	+				0.760799	0.763956	0.747629	0.799053	0.65453	0.718881	0.774348	0.780777	0.729658	0.765128	0.753389	0.816547	0.617721	0.412177	0.571887	0.300563	0.636387	0.685551	0.612876	0.717196	0.451603	0.559703	0.432473	0.66326	0.569873	0.818438	0.718641	0.835673	0.744905	1.23033e-05	CON-SEP	0.174988	0.749832	0.574844	0.779415
cg24829249	chr9	73082049	-				0.228671	0.358451	0.445237	0.325496	0.349611	0.465561	0.520564	0.389362	0.333135	0.431819	0.49814	0.393175	0.0930741	0.124485	0.228574	0.256684	0.163802	0.407333	0.110348	0.424096	0.215889	0.0807385	0.13207	0.1983	0.24866	0.37598	0.544607	0.314644	0.447855	0.0225993	CON-SEP	0.175293	0.395095	0.219802	0.420772
cg21871091	chr21	38349937	-	HLCS	NM_000411	5'UTR	0.693939	0.674539	0.703501	0.731485	0.391744	0.720077	0.692697	0.492324	0.298853	0.739346	0.587913	0.490893	0.671864	0.31915	0.334505	0.43073	0.490611	0.458572	0.278067	0.440682	0.161925	0.509819	0.480477	0.431787	0.599196	0.681445	0.4869	0.578444	0.470048	0.00161291	CON-SEP	0.175901	0.611493	0.435591	0.554209
cg24104387	chr2	732037	-				0.648611	0.547383	0.734524	0.56529	0.6179	0.64142	0.378352	0.50766	0.543735	0.142224	0.681608	0.740297	0.654714	0.0565643	0.0711698	0.5162	0.18219	0.412095	0.254382	0.248421	0.283488	0.75327	0.445537	0.27691	0.287455	0.474865	0.680368	0.541296	0.303776	0.00442652	CON-SEP	0.176054	0.546246	0.370192	0.500076
cg22984723	chr22	29514072	+	KREMEN1;KREMEN1	NM_001039570;NM_032045	Body;Body	0.506368	0.51136	0.510684	0.429514	0.355022	0.455111	0.510487	0.399425	0.39738	0.324177	0.557308	0.407823	0.520189	0.329609	0.367969	0.170847	0.234028	0.245064	0.159713	0.179026	0.189013	0.362888	0.212722	0.222234	0.240627	0.514225	0.399916	0.52498	0.393085	0.0200941	CON-SEP	0.176211	0.450621	0.274411	0.458052
cg13511623	chr9	126478958	+	DENND1A;DENND1A	NM_020946;NM_024820	Body;Body	0.640404	0.568067	0.712703	0.739623	0.656447	0.660277	0.302468	0.564649	0.706988	0.683646	0.486826	0.326914	0.239433	0.541692	0.651212	0.433001	0.575174	0.265463	0.433913	0.488982	0.506581	0.575839	0.463412	0.342651	0.239833	0.571604	0.716725	0.539983	0.692654	0.000588296	CON-SEP	0.176521	0.6111	0.434579	0.630241
cg16736235	chr17	39431320	-	KRTAP9-7	NM_001277332	TSS1500	0.305492	0.898064	0.907676	0.353009	0.904494	0.913241	0.928061	0.89115	0.90704	0.406161	0.892969	0.884767	0.313904	0.347479	0.386511	0.34095	0.884803	0.865238	0.356421	0.327919	0.90546	0.370184	0.44466	0.838973	0.82805	0.909446	0.437802	0.416394	0.908026	0.0043181	CON-SEP	0.176977	0.755214	0.578237	0.667917
cg12751127	chr8	42073005	+				0.736077	0.289083	0.3192	0.712461	0.576668	0.525233	0.502867	0.332283	0.530928	0.227505	0.46481	0.206817	0.300614	0.239015	0.395389	0.341568	0.240153	0.261729	0.414113	0.187727	0.308315	0.351249	0.41419	0.222558	0.276696	0.456539	0.61685	0.488114	0.472108	1.51114e-05	CON-SEP	0.177131	0.474283	0.297152	0.508403
cg03128029	chr2	203143288	+	NOP58	NM_015934	Body	0.488768	0.461327	0.491143	0.433184	0.430493	0.373397	0.596361	0.486193	0.490273	0.503307	0.494232	0.592447	0.229689	0.427173	0.225253	0.150411	0.34722	0.329271	0.251908	0.419882	0.214032	0.231312	0.137567	0.365988	0.277817	0.614166	0.514251	0.525928	0.556267	0.0367383	CON-SEP	0.177155	0.477152	0.299998	0.552653
cg05005073	chr1	39513326	-				0.811354	0.851201	0.880201	0.748433	0.770007	0.882561	0.887294	0.887571	0.617041	0.841547	0.734869	0.485195	0.552119	0.603578	0.867632	0.498513	0.702074	0.633611	0.801912	0.565406	0.727438	0.710436	0.417511	0.610664	0.684593	0.718927	0.89444	0.889301	0.754964	3.09734e-07	CON-SEP	0.177283	0.810189	0.632906	0.814408
cg10486069	chr11	133658113	-				0.783625	0.579914	0.652597	0.379625	0.614183	0.677748	0.751616	0.763751	0.747824	0.631368	0.706209	0.314179	0.384834	0.0641272	0.925165	0.189614	0.897348	0.590116	0.476988	0.564952	0.566484	0.647312	0.589232	0.367516	0.214848	0.474706	0.802301	0.616519	0.878579	0.00394018	CON-SEP	0.177393	0.662587	0.485194	0.693026
cg16098618	chr11	76368494	-				0.922209	0.533746	0.0443342	0.540495	0.0408145	0.571665	0.550401	0.921079	0.569312	0.0915423	0.579711	0.0569376	0.0434247	0.0446934	0.584528	0.55581	0.0410628	0.591814	0.0442678	0.574922	0.0822254	0.592136	0.908043	0.12199	0.0974328	0.0630455	0.546487	0.92355	0.082374	0.00493862	CON-SEP	0.177806	0.487755	0.309949	0.403864
cg20681948	chr12	103342297	-				0.784603	0.637735	0.567194	0.568924	0.567493	0.700548	0.712252	0.413669	0.59687	0.589641	0.677072	0.613746	0.39012	0.115156	0.257018	0.353616	0.686868	0.320266	0.441472	0.668537	0.565101	0.440347	0.463017	0.465822	0.404193	0.233249	0.725249	0.633705	0.521384	0.000148188	CON-SEP	0.177831	0.619636	0.441806	0.528397
cg13207212	chr4	40892564	-	APBB2;APBB2;APBB2	NM_173075;NM_001166050;NM_004307	Body;Body;Body	0.747556	0.78052	0.534142	0.53529	0.786784	0.753359	0.765241	0.597998	0.526305	0.699502	0.378385	0.490021	0.564623	0.293549	0.218787	0.493764	0.40405	0.48752	0.436112	0.218871	0.504463	0.719016	0.482933	0.702634	0.535972	0.541644	0.637153	0.395113	0.400734	0.000152359	CON-SEP	0.177894	0.645917	0.468022	0.493661
cg11829366	chr5	148648901	-				0.372366	0.608696	0.553609	0.65699	0.506029	0.690212	0.489999	0.520076	0.351701	0.494237	0.493541	0.0769973	0.46664	0.154669	0.253398	0.615337	0.364439	0.190086	0.43369	0.401207	0.29068	0.149305	0.325132	0.700707	0.380557	0.652943	0.431309	0.396521	0.383712	2.62555e-05	CON-SEP	0.178527	0.521587	0.34306	0.466121
cg01396302	chr3	185478498	+	IGF2BP2;IGF2BP2;IGF2BP2;IGF2BP2;IGF2BP2;IGF2BP2;IGF2BP2	NM_001291874;NM_001291872;NM_001291873;NM_001007225;NM_001291869;NM_006548;NM_001291875	Body;Body;Body;Body;Body;Body;5'UTR	0.586889	0.680578	0.790434	0.721318	0.703074	0.758024	0.677475	0.665808	0.70718	0.719114	0.533005	0.250317	0.584651	0.549605	0.539113	0.626576	0.363259	0.405452	0.491176	0.532939	0.674746	0.497581	0.709011	0.573413	0.301285	0.550764	0.675196	0.670817	0.651837	6.6532e-07	CON-SEP	0.178638	0.685718	0.50708	0.637153
cg02981003	chr10	134917911	-	GPR123	NM_001083909	Body	0.389583	0.389501	0.050074	0.0579839	0.397584	0.0397182	0.0831025	0.452442	0.424499	0.0424336	0.312829	0.0930867	0.0512434	0.0456446	0.0597238	0.0795297	0.0382919	0.0735159	0.0443065	0.0607826	0.0189492	0.0952354	0.0513787	0.0498137	0.0897581	0.475019	0.33941	0.310081	0.0594716	0.0181648	CON-SEP	0.179173	0.239977	0.0608043	0.295995
cg08420353	chr12	57092864	+				0.776125	0.805428	0.808912	0.834647	0.76588	0.780474	0.82645	0.805256	0.794431	0.772264	0.857471	0.779225	0.580503	0.729725	0.584089	0.311678	0.766492	0.677161	0.628979	0.695273	0.542454	0.713776	0.481552	0.650444	0.57083	0.859693	0.767793	0.831827	0.825548	3.65587e-07	CON-SEP	0.180187	0.802485	0.622298	0.821215
cg04622888	chr9	124990010	+	LHX6;LHX6;LHX6;LHX6	NM_001242334;NM_001242333;NM_199160;NM_014368	TSS200;Body;Body;Body	0.874792	0.65686	0.664	0.609453	0.638517	0.892812	0.916104	0.927829	0.895223	0.765958	0.795225	0.674683	0.640454	0.624523	0.215069	0.687771	0.694475	0.133569	0.679714	0.901344	0.716704	0.789077	0.128382	0.783184	0.798528	0.876552	0.663372	0.796059	0.816603	0.000721488	CON-SEP	0.180341	0.785161	0.60482	0.788147
cg22093378	chr2	174016435	-	ZAK;ZAK	NM_133646;NM_016653	Body;Body	0.738025	0.755846	0.750945	0.856008	0.703072	0.787277	0.833906	0.836173	0.773462	0.76788	0.862322	0.741048	0.654539	0.665813	0.69736	0.478173	0.562319	0.718561	0.516675	0.693999	0.520344	0.471112	0.643326	0.682961	0.456933	0.836844	0.707107	0.786624	0.842327	1.16433e-07	CON-SEP	0.180351	0.78772	0.607369	0.793226
cg15426873	chr5	156527186	+	HAVCR2	NM_032782	Body	0.602397	0.731143	0.67236	0.701568	0.610378	0.674704	0.740345	0.694833	0.667744	0.535347	0.652095	0.681102	0.339453	0.504702	0.679204	0.28386	0.427959	0.476001	0.411464	0.583599	0.430393	0.360813	0.342575	0.616562	0.602448	0.728595	0.593846	0.766356	0.752428	0.000144136	CON-SEP	0.180645	0.662083	0.481438	0.710306
cg02390509	chr8	26682114	-	ADRA1A;ADRA1A;ADRA1A;ADRA1A	NM_033302;NM_033304;NM_000680;NM_033303	Body;Body;Body;Body	0.665649	0.580649	0.775639	0.701209	0.643741	0.695984	0.796211	0.602419	0.596249	0.544583	0.668813	0.0691714	0.594749	0.88679	0.351766	0.340302	0.370089	0.448601	0.554597	0.569723	0.19894	0.434709	0.607689	0.438205	0.853067	0.828018	0.384226	0.567633	0.703889	0.00621151	CON-SEP	0.181128	0.661013	0.479886	0.620941
cg03566388	chr14	89665403	-	FOXN3;FOXN3	NM_005197;NM_001085471	Body;Body	0.629619	0.611324	0.672872	0.681903	0.523045	0.471982	0.794206	0.563656	0.660391	0.729502	0.748312	0.829478	0.426916	0.264352	0.591032	0.219579	0.617352	0.555799	0.510021	0.568271	0.234169	0.262065	0.406972	0.703889	0.289888	0.646927	0.735701	0.747206	0.682452	0.00430325	CON-SEP	0.181414	0.644256	0.462842	0.703072
cg27624826	chr2	131010647	+				0.49944	0.237632	0.594944	0.112487	0.373709	0.443173	0.271474	0.329366	0.445218	0.394936	0.420366	0.0731218	0.504262	0.0621045	0.311974	0.0695451	0.156537	0.309186	0.0703088	0.0814349	0.0717544	0.483293	0.093977	0.34778	0.0484108	0.381458	0.58389	0.145882	0.119659	0.0383924	CON-SEP	0.183103	0.374795	0.191692	0.307722
cg22676075	chr6	135203613	+				0.553053	0.659929	0.671884	0.351093	0.66991	0.427063	0.681927	0.415735	0.721518	0.31283	0.935212	0.595194	0.388513	0.543273	0.138154	0.326705	0.433619	0.363858	0.305546	0.355187	0.313442	0.362271	0.345217	0.396625	0.712027	0.424739	0.64033	0.391929	0.250571	0.00854386	CON-SEP	0.183287	0.581832	0.398545	0.426892
cg26682566	chr4	58721251	-				0.222719	0.458571	0.542694	0.591041	0.6154	0.559107	0.462859	0.57466	0.350537	0.440114	0.481035	0.185521	0.167189	0.524608	0.239479	0.297714	0.263491	0.229435	0.274606	0.364764	0.387262	0.385866	0.344375	0.391925	0.119507	0.198436	0.540504	0.454605	0.49702	0.00209441	CON-SEP	0.183436	0.481703	0.298267	0.422641
cg03858121	chr22	49698418	-				0.478832	0.895591	0.899231	0.911377	0.893888	0.908538	0.893498	0.893535	0.884999	0.888346	0.903361	0.502278	0.88398	0.520381	0.923357	0.488548	0.88669	0.469798	0.896671	0.494757	0.872382	0.881914	0.409424	0.845221	0.385185	0.876231	0.837144	0.908225	0.86194	7.28202e-06	CON-SEP	0.183444	0.8592	0.675756	0.870885
cg25069157	chr6	44102572	+	TMEM63B	NM_018426	Body	0.920524	0.565264	0.0429274	0.578455	0.579663	0.59811	0.598001	0.0371596	0.934235	0.849982	0.356396	0.052941	0.0676003	0.570352	0.0360923	0.0473549	0.626469	0.596202	0.0390404	0.56515	0.430643	0.0300588	0.395887	0.821272	0.860727	0.444647	0.0463853	0.0288763	0.469277	0.0194556	CON-SEP	0.183847	0.550974	0.367128	0.247296
cg05515244	chr16	66413050	+	CDH5	NM_001795	5'UTR	0.271099	0.851898	0.859138	0.91544	0.895867	0.827536	0.883471	0.899112	0.822958	0.908042	0.434862	0.832323	0.868832	0.895277	0.274624	0.24751	0.223757	0.839333	0.249673	0.858983	0.440297	0.89842	0.88064	0.416157	0.405565	0.898928	0.441591	0.910683	0.895829	0.0231549	CON-SEP	0.183939	0.779038	0.595099	0.786758
cg06601098	chr16	11319090	+	SOCS1			0.507128	0.517937	0.208965	0.625115	0.35097	0.486962	0.283338	0.405179	0.470327	0.528267	0.48332	0.0663952	0.153033	0.248679	0.479345	0.311876	0.461619	0.437152	0.202863	0.155972	0.0858232	0.154116	0.431953	0.140604	0.281737	0.493661	0.375374	0.559755	0.470769	0.00123213	CON-SEP	0.18456	0.442501	0.25794	0.47489
cg13081526	chr6	32449961	-	HLA-DRA			0.292022	0.863517	0.867466	0.463027	0.539663	0.612685	0.822727	0.596937	0.415122	0.891435	0.0843397	0.0339517	0.884453	0.56634	0.612263	0.435613	0.34458	0.451305	0.0515914	0.0678504	0.14224	0.631725	0.835914	0.121771	0.442221	0.532219	0.112574	0.661531	0.889336	0.0302772	CON-SEP	0.184709	0.586267	0.401559	0.548915
cg22963378	chr6	158061084	-	ZDHHC14;ZDHHC14	NM_024630;NM_153746	Body;Body	0.770732	0.762484	0.448416	0.486062	0.414124	0.400454	0.436518	0.439336	0.840837	0.660784	0.583805	0.475106	0.0405132	0.0241448	0.271453	0.850911	0.714502	0.831207	0.0274976	0.413375	0.0542336	0.607986	0.531213	0.460339	0.0564171	0.562921	0.483438	0.602003	0.561789	0.00837988	CON-SEP	0.184817	0.567596	0.382779	0.552538
cg05091658	chr10	6954856	-				0.413215	0.416268	0.836064	0.811218	0.660722	0.428043	0.492372	0.45676	0.414847	0.806901	0.198918	0.433609	0.189647	0.346948	0.463192	0.407855	0.110932	0.464596	0.532241	0.397125	0.186997	0.328547	0.268955	0.326147	0.507887	0.658452	0.601236	0.503706	0.653081	0.00852905	CON-SEP	0.184956	0.539575	0.35462	0.604119
cg23082281	chr1	213032677	+	LQK1;FLVCR1;LQK1	NR_027286;NM_014053;NR_027285	TSS1500;Body;TSS1500	0.704025	0.54646	0.630484	0.508858	0.702572	0.724633	0.769264	0.52749	0.8192	0.671414	0.786563	0.290023	0.597584	0.206513	0.271439	0.748839	0.460231	0.645469	0.495798	0.635575	0.423794	0.573798	0.610113	0.491584	0.365023	0.715802	0.655121	0.507458	0.566304	6.24648e-05	CON-SEP	0.185064	0.671906	0.486842	0.611171
cg23085143	chr7	138349443	+	SVOPL;SVOPL	NM_001139456;NM_174959	Body;TSS1500	0.641662	0.665226	0.393079	0.629593	0.749461	0.49949	0.645723	0.687069	0.710961	0.649066	0.599417	0.147371	0.407026	0.124996	0.417289	0.51301	0.561802	0.225243	0.556649	0.492389	0.594751	0.654065	0.633095	0.394574	0.424439	0.541547	0.210262	0.517563	0.556151	2.04224e-05	CON-SEP	0.185563	0.624613	0.43905	0.456381
cg14712766	chr15	39636986	+				0.70724	0.714682	0.748625	0.766171	0.600882	0.751412	0.745852	0.778962	0.789012	0.780281	0.812226	0.643684	0.56037	0.443125	0.554399	0.572177	0.546293	0.554632	0.632384	0.718338	0.610174	0.455267	0.369921	0.619586	0.548136	0.76479	0.691518	0.709477	0.796729	9.84741e-09	CON-SEP	0.185854	0.745031	0.559178	0.740629
cg07552354	chr4	90226782	-	GPRIN3	NM_198281	5'UTR	0.637721	0.702381	0.733637	0.598584	0.655539	0.53912	0.704729	0.619322	0.623759	0.54909	0.739464	0.651665	0.346082	0.517626	0.486847	0.208525	0.563516	0.484388	0.383798	0.587628	0.268274	0.494748	0.358796	0.710622	0.375208	0.634549	0.638791	0.674166	0.629201	0.00184544	CON-SEP	0.185921	0.645759	0.459837	0.644177
cg24329954	chr17	14651898	-				0.457242	0.579417	0.552093	0.366062	0.364007	0.481453	0.528633	0.451388	0.425187	0.558216	0.525791	0.545915	0.385666	0.177084	0.261306	0.182227	0.329639	0.256538	0.317373	0.333532	0.254309	0.235923	0.287251	0.430633	0.131513	0.390433	0.557814	0.576552	0.32003	0.0103256	CON-SEP	0.185941	0.480863	0.294922	0.461207
cg27160395	chr2	177014949	-	HOXD4;MIR10B	NM_014621;NR_029609	TSS1500;TSS200	0.64376	0.359348	0.634921	0.477628	0.385548	0.438535	0.498024	0.416355	0.335451	0.434679	0.616839	0.0797352	0.351561	0.123935	0.332844	0.238748	0.221483	0.316158	0.351442	0.444199	0.382768	0.46678	0.202484	0.307936	0.242048	0.275425	0.355717	0.469441	0.251879	9.43138e-05	CON-SEP	0.186311	0.476463	0.290151	0.338116
cg07469075	chr11	35548139	+	PAMR1;PAMR1;PAMR1;PAMR1	NM_001282676;NM_015430;NM_001001991;NM_001282675	TSS1500;TSS1500;TSS1500;5'UTR	0.293289	0.438784	0.423305	0.887686	0.840772	0.235867	0.432269	0.75565	0.742116	0.329431	0.453902	0.189206	0.456513	0.66958	0.143209	0.282105	0.290319	0.158041	0.437465	0.341973	0.491867	0.382587	0.386613	0.300399	0.281577	0.79191	0.866203	0.300851	0.18956	0.00587587	CON-SEP	0.186604	0.530279	0.343675	0.537131
cg19079272	chr7	138349138	+	SVOPL;SVOPL	NM_174959;NM_001139456	TSS200;Body	0.679655	0.704281	0.472594	0.720374	0.752987	0.668432	0.690109	0.700068	0.731547	0.616727	0.643895	0.164231	0.392847	0.126484	0.564614	0.617406	0.583533	0.305394	0.614385	0.558553	0.688739	0.600763	0.623513	0.401394	0.532563	0.647272	0.381449	0.663079	0.541445	9.71385e-08	CON-SEP	0.187083	0.67097	0.483887	0.558311
cg05544467	chr1	203096153	-	ADORA1;ADORA1	NM_000674;NM_001048230	TSS1500;TSS1500	0.675856	0.548	0.605267	0.531185	0.469694	0.446925	0.559732	0.447589	0.687994	0.548072	0.545458	0.0608855	0.471195	0.056096	0.455824	0.585376	0.475857	0.35267	0.449254	0.481774	0.36258	0.399206	0.399436	0.358712	0.191801	0.462124	0.445565	0.505396	0.730597	7.15464e-05	CON-SEP	0.187101	0.551434	0.364333	0.535921
cg10788837	chr5	133089737	+				0.140196	0.375144	0.72495	0.371381	0.571534	0.440641	0.683387	0.670242	0.781106	0.549294	0.372285	0.338378	0.264176	0.090419	0.0909515	0.57139	0.337582	0.563178	0.312149	0.119634	0.328922	0.493348	0.198096	0.445547	0.446596	0.430571	0.375665	0.661729	0.214115	0.00550456	CON-SEP	0.18778	0.516378	0.328598	0.42052
cg20519328	chr15	86296274	+				0.440384	0.553813	0.581426	0.539351	0.540111	0.725862	0.575549	0.511334	0.556901	0.72498	0.456587	0.125812	0.362775	0.30673	0.310655	0.40148	0.280362	0.200769	0.559848	0.42324	0.470042	0.613327	0.46734	0.52989	0.212406	0.315316	0.528092	0.340294	0.295598	5.28179e-05	CON-SEP	0.188161	0.564209	0.376048	0.369825
cg00956907	chr2	139114052	+				0.457096	0.601395	0.629346	0.697449	0.578788	0.762082	0.738802	0.670465	0.607033	0.595785	0.703093	0.270798	0.480677	0.310058	0.71051	0.413116	0.507728	0.324049	0.546552	0.378599	0.399788	0.526407	0.633149	0.542487	0.280727	0.526979	0.554611	0.622938	0.593994	3.10802e-06	CON-SEP	0.188361	0.640121	0.45176	0.57463
cg06459104	chr18	5456880	+	EPB41L3	NM_012307	Body	0.444789	0.533828	0.465679	0.451418	0.43945	0.460704	0.421656	0.351318	0.477062	0.566743	0.596681	0.115822	0.211829	0.206157	0.393678	0.425704	0.316342	0.21844	0.441342	0.257854	0.295391	0.282322	0.338113	0.401996	0.0880118	0.252966	0.472912	0.466666	0.328809	9.68325e-05	CON-SEP	0.188361	0.473575	0.285214	0.380338
cg15124400	chr9	124989839	+	LHX6;LHX6;LHX6;LHX6;LHX6	NM_001242334;NM_001242334;NM_001242333;NM_199160;NM_014368	1stExon;5'UTR;Body;Body;Body	0.957188	0.668614	0.689568	0.688785	0.680581	0.970682	0.963942	0.969061	0.970804	0.850137	0.877698	0.729356	0.700756	0.671183	0.259358	0.694276	0.711106	0.117366	0.708563	0.964519	0.901536	0.903637	0.0350668	0.904489	0.879769	0.890065	0.871093	0.887638	0.89894	0.000497761	CON-SEP	0.188494	0.844278	0.655784	0.886934
cg14413904	chr10	62423377	-				0.319588	0.641817	0.660638	0.555677	0.583677	0.44545	0.693082	0.755191	0.750185	0.713309	0.655764	0.338659	0.147274	0.698019	0.231264	0.351522	0.551257	0.449185	0.38952	0.667538	0.350413	0.514153	0.669244	0.243202	0.341135	0.597091	0.693678	0.363252	0.542644	0.0162227	CON-SEP	0.191397	0.615853	0.424456	0.549166
cg13862711	chr9	124989915	-	LHX6;LHX6	NM_199160;NM_014368	Body;Body	0.948666	0.66945	0.618589	0.679165	0.618326	0.950709	0.960854	0.958355	0.957357	0.836743	0.865554	0.612674	0.548136	0.614428	0.319055	0.696453	0.67224	0.221713	0.670738	0.952035	0.87385	0.86384	0.0735603	0.859139	0.868457	0.877563	0.758327	0.843454	0.880541	0.000239003	CON-SEP	0.192099	0.823979	0.63188	0.839971
cg20500453	chr20	39950568	-				0.815421	0.845051	0.8456	0.825086	0.783708	0.82896	0.875238	0.831786	0.847178	0.818709	0.875779	0.792135	0.676807	0.476379	0.623981	0.475919	0.715396	0.634628	0.665693	0.776524	0.578891	0.699579	0.627546	0.793222	0.467392	0.830658	0.739172	0.817776	0.841363	3.4313e-09	CON-SEP	0.192534	0.835683	0.643149	0.807243
cg13457410	chr1	9762510	-	PIK3CD	NM_005026	5'UTR	0.733593	0.486805	0.798133	0.744991	0.553006	0.555844	0.785075	0.729219	0.800585	0.660738	0.688877	0.749861	0.577585	0.393789	0.505175	0.731087	0.201075	0.139037	0.279265	0.522099	0.569365	0.404005	0.81862	0.438832	0.566792	0.785713	0.346918	0.517637	0.494407	0.00136921	CON-SEP	0.192556	0.68517	0.492613	0.536169
cg08899882	chr3	66859150	-				0.640475	0.532536	0.69257	0.650333	0.573035	0.41322	0.619991	0.691816	0.626129	0.612826	0.634007	0.259081	0.370831	0.266757	0.541344	0.461085	0.399446	0.415267	0.425414	0.44844	0.448827	0.594321	0.589054	0.271368	0.309286	0.541531	0.551409	0.571661	0.47558	9.43249e-06	CON-SEP	0.193581	0.607904	0.414323	0.535045
cg25396728	chr12	248500	+	IQSEC3;IQSEC3	NM_001170738;NM_015232	Body;Body	0.331596	0.388291	0.484532	0.310425	0.392361	0.496644	0.40148	0.378432	0.419982	0.464248	0.0694542	0.0401612	0.117097	0.0593887	0.145396	0.238302	0.0379956	0.226307	0.35127	0.214179	0.0723932	0.483671	0.143845	0.195082	0.225617	0.488679	0.519287	0.358239	0.131662	0.0117487	CON-SEP	0.193938	0.376131	0.182193	0.374467
cg25953130	chr10	63753550	+	ARID5B	NM_032199	Body	0.675231	0.552398	0.747446	0.694989	0.504432	0.631887	0.615154	0.605592	0.702631	0.702137	0.643604	0.58248	0.510787	0.573859	0.337572	0.387629	0.426516	0.540282	0.400116	0.463604	0.34372	0.415565	0.559241	0.397868	0.349802	0.701919	0.578982	0.634993	0.66416	4.40161e-05	CON-SEP	0.19401	0.643227	0.449217	0.645014
cg21531089	chr1	24718669	-	STPG1;STPG1;STPG1;STPG1	NM_178122;NM_001199013;NM_001199012;NM_001199014	Body;Body;Body;5'UTR	0.35505	0.349147	0.490604	0.611843	0.456963	0.489977	0.599098	0.391738	0.483909	0.468102	0.212287	0.178445	0.218973	0.0933508	0.175356	0.174464	0.291058	0.291138	0.23331	0.255631	0.356656	0.464398	0.268088	0.374332	0.154168	0.359398	0.445941	0.325972	0.25729	0.000345045	CON-SEP	0.194149	0.446247	0.252098	0.34715
cg11807280	chr2	66654644	+				0.546023	0.50883	0.495585	0.523786	0.631609	0.419108	0.483309	0.383073	0.169834	0.638963	0.355646	0.0497991	0.255118	0.334473	0.166257	0.364103	0.261163	0.248405	0.269314	0.263456	0.357815	0.227948	0.220993	0.579563	0.243788	0.460885	0.334741	0.156076	0.220234	0.00119114	CON-SEP	0.194263	0.468706	0.274443	0.292984
cg18213786	chr2	33359521	-	LTBP1;LTBP1;LTBP1;LTBP1;LTBP1	NM_001166266;NM_001166264;NM_001166265;NM_000627;NM_206943	TSS200;TSS200;TSS200;TSS200;Body	0.496234	0.475567	0.416969	0.505374	0.475642	0.537779	0.431883	0.457506	0.207496	0.469685	0.340044	0.169962	0.183111	0.255773	0.319017	0.318764	0.184256	0.115033	0.243452	0.206496	0.104373	0.443193	0.253916	0.358189	0.237853	0.305426	0.477804	0.226367	0.44185	0.00292143	CON-SEP	0.195268	0.437653	0.242385	0.362862
cg19232929	chr12	52299524	+				0.586211	0.56596	0.553694	0.618587	0.551717	0.506344	0.606657	0.646755	0.563879	0.550999	0.629647	0.728609	0.247745	0.485518	0.497643	0.213881	0.379875	0.375176	0.257278	0.602186	0.260779	0.254158	0.342081	0.344691	0.394443	0.680451	0.747333	0.589189	0.648925	0.00988758	CON-SEP	0.195465	0.580041	0.384576	0.666474
cg21144063	chr7	64035529	+				0.538248	0.303954	0.20998	0.58679	0.617285	0.623895	0.464355	0.185363	0.43541	0.550328	0.589379	0.0689283	0.187886	0.117123	0.190478	0.278684	0.201711	0.615522	0.225114	0.13745	0.574418	0.360419	0.2266	0.494765	0.0697125	0.209992	0.147661	0.424586	0.107534	7.98541e-05	CON-SEP	0.196317	0.46409	0.267772	0.222443
cg24969716	chr11	45407537	-	LOC399886	NR_122071	Body	0.0851855	0.459187	0.10827	0.83545	0.484125	0.487745	0.506278	0.519049	0.825071	0.425261	0.472199	0.122024	0.0766707	0.219777	0.127166	0.458813	0.489282	0.43803	0.11877	0.103239	0.636458	0.463284	0.465858	0.0893238	0.0707533	0.0862651	0.205283	0.731381	0.524263	0.00153871	CON-SEP	0.196335	0.473438	0.277104	0.386798
cg26306106	chr3	149094816	-	TM4SF1;TM4SF1-AS1;TM4SF1-AS1;TM4SF1-AS1	NM_014220;NR_046650;NR_109810;NR_109809	Body;TSS1500;TSS1500;TSS1500	0.712583	0.644418	0.629857	0.796412	0.477313	0.787951	0.711017	0.71412	0.669139	0.508466	0.773218	0.148206	0.609689	0.731321	0.659573	0.436674	0.535016	0.32013	0.637938	0.364319	0.568933	0.422541	0.364071	0.548843	0.352743	0.769435	0.53764	0.815043	0.776651	4.31624e-06	CON-SEP	0.196383	0.674954	0.478571	0.724692
cg25766424	chr2	162357826	-	AHCTF1P1	NR_077058	Body	0.64122	0.610604	0.67112	0.436449	0.605068	0.757987	0.570414	0.612745	0.57673	0.611723	0.444667	0.0617699	0.443758	0.22188	0.345053	0.568166	0.369907	0.476145	0.395074	0.508386	0.492179	0.517381	0.296466	0.458296	0.414609	0.156112	0.612539	0.712024	0.642652	5.02946e-05	CON-SEP	0.196639	0.59443	0.397791	0.530832
cg15954353	chr17	5403337	+	LOC728392	NM_001162371	3'UTR	0.772929	0.720772	0.902646	0.929624	0.948565	0.733814	0.920156	0.872691	0.939594	0.867642	0.941297	0.947211	0.52596	0.959983	0.603842	0.47305	0.548746	0.666304	0.656849	0.656634	0.178138	0.953714	0.82639	0.843466	0.558826	0.956433	0.787836	0.636296	0.756312	0.00439702	CON-SEP	0.196792	0.868157	0.671365	0.784219
cg15200345	chr10	30829196	-				0.466005	0.609319	0.832615	0.730246	0.656265	0.795372	0.70048	0.709366	0.72708	0.733495	0.773836	0.860239	0.549006	0.327866	0.636191	0.438293	0.212575	0.562067	0.47082	0.760949	0.475997	0.167338	0.524822	0.609381	0.479217	0.820889	0.774446	0.805563	0.711945	0.00106846	CON-SEP	0.197758	0.703098	0.50534	0.778211
cg03098024	chr2	238832777	-				0.826004	0.726803	0.900242	0.828277	0.880684	0.723168	0.810814	0.833584	0.78064	0.757588	0.849215	0.171778	0.829084	0.383733	0.554928	0.692368	0.460314	0.529967	0.768528	0.79768	0.741929	0.345718	0.737545	0.776436	0.783031	0.7868	0.700551	0.582203	0.794529	3.87296e-07	CON-SEP	0.198278	0.810638	0.61236	0.716021
cg25723331	chr11	44613980	-	CD82;CD82	NM_002231;NM_001024844	5'UTR;5'UTR	0.735819	0.663859	0.633775	0.679651	0.629711	0.705475	0.78971	0.664554	0.691489	0.777142	0.779653	0.786323	0.555786	0.452376	0.64354	0.224378	0.520951	0.464847	0.518506	0.597854	0.366445	0.548746	0.453863	0.647584	0.301217	0.742735	0.662491	0.72038	0.675952	0.000289587	CON-SEP	0.198735	0.704622	0.505887	0.700389
cg22443212	chr17	78253912	-	RNF213;RNF213	NM_020954;NM_020914	Body;Body	0.433067	0.757089	0.837248	0.787729	0.810169	0.904244	0.789061	0.715912	0.814422	0.734265	0.647412	0.864394	0.072355	0.379675	0.805654	0.433821	0.390959	0.790123	0.417864	0.37474	0.719953	0.716848	0.911902	0.240261	0.573112	0.65164	0.743855	0.210708	0.678655	0.00255291	CON-SEP	0.198834	0.748238	0.549404	0.571214
cg04128669	chr2	192067025	-	STAT4			0.562575	0.679471	0.588192	0.703732	0.60464	0.562468	0.700484	0.576777	0.679458	0.638843	0.717885	0.734894	0.483505	0.446804	0.438473	0.106303	0.541752	0.475207	0.366613	0.626825	0.134168	0.675578	0.459468	0.283112	0.367729	0.675571	0.681436	0.800661	0.597425	0.0136327	CON-SEP	0.199082	0.637684	0.438602	0.688773
cg15547764	chr3	136024686	-	PCCB;PCCB	NM_000532;NM_001178014	Body;Body	0.863568	0.881428	0.876015	0.910023	0.869818	0.885137	0.927893	0.918816	0.91273	0.801062	0.90943	0.329313	0.891534	0.910314	0.372404	0.893674	0.89584	0.412836	0.355172	0.863634	0.743051	0.840377	0.342582	0.888726	0.884048	0.910623	0.690502	0.900357	0.903212	2.02207e-05	CON-SEP	0.199508	0.886902	0.687393	0.851173
cg00008629	chr9	115093661	-	ROD1;ROD1;ROD1	NM_001163790;NM_005156;NM_001163788	Body;Body;5'UTR	0.370222	0.598053	0.697425	0.701861	0.547932	0.38198	0.232738	0.419676	0.450178	0.630395	0.524876	0.0868767	0.186751	0.442943	0.265664	0.543028	0.528241	0.0941269	0.374338	0.339139	0.536685	0.307801	0.127955	0.280909	0.159025	0.462205	0.420821	0.571233	0.375081	0.000491225	CON-SEP	0.199782	0.505031	0.305249	0.457335
cg15570860	chr11	8986840	+	TMEM9B;TMEM9B;TMEM9B;TMEM9B-AS1	NM_020644;NM_001286094;NM_001286095;NR_073431	TSS1500;TSS1500;TSS1500;Body	0.953421	0.959296	0.959203	0.967119	0.957616	0.528164	0.968241	0.964103	0.963045	0.959939	0.955834	0.460311	0.95708	0.968429	0.525611	0.505272	0.483261	0.959197	0.96426	0.488941	0.956723	0.957147	0.472093	0.948782	0.452148	0.959703	0.948706	0.509941	0.957518	0.000154343	CON-SEP	0.200078	0.921453	0.721375	0.843967
cg09857310	chr2	228242068	+	TM4SF20	NM_024795	Body	0.699367	0.667674	0.583424	0.589726	0.723342	0.34391	0.682457	0.627705	0.734581	0.676075	0.678216	0.463509	0.473144	0.24453	0.53609	0.437635	0.264417	0.377988	0.437245	0.683817	0.457162	0.201499	0.516024	0.549829	0.469723	0.47044	0.64819	0.496694	0.73035	0.000193812	CON-SEP	0.200337	0.636952	0.436615	0.586418
cg08074885	chr15	39746976	+				0.296197	0.537176	0.54588	0.524586	0.388956	0.518679	0.563107	0.555121	0.469948	0.612483	0.64031	0.458039	0.289147	0.195948	0.328859	0.198154	0.258023	0.18672	0.586065	0.522044	0.166893	0.374671	0.332556	0.345586	0.142682	0.40141	0.498121	0.458279	0.605273	0.00757445	CON-SEP	0.200616	0.513858	0.313242	0.490771
cg15931606	chr3	187566993	-				0.589274	0.57163	0.541897	0.633856	0.496042	0.493732	0.516458	0.597651	0.531389	0.545082	0.650796	0.603305	0.420791	0.261187	0.478987	0.177065	0.410778	0.342429	0.395772	0.276628	0.309016	0.487168	0.306972	0.374438	0.183909	0.538905	0.538837	0.579165	0.525751	0.000550148	CON-SEP	0.201535	0.56071	0.359175	0.545664
cg22943590	chr2	66648797	+				0.721349	0.780107	0.644297	0.779447	0.759273	0.71374	0.677147	0.593951	0.281936	0.713475	0.750944	0.125057	0.376432	0.548101	0.407772	0.551323	0.506295	0.494916	0.484854	0.419072	0.563765	0.335849	0.659603	0.727211	0.409667	0.631763	0.54534	0.296596	0.345506	2.71384e-06	CON-SEP	0.202015	0.674152	0.472137	0.454801
cg24851651	chr11	66362959	-	CCS	NM_005125	Body	0.0364213	0.0278904	0.925732	0.93788	0.460745	0.577196	0.506765	0.504435	0.521099	0.917637	0.933942	0.0368082	0.460929	0.0251217	0.571845	0.921676	0.485945	0.48394	0.0283495	0.92023	0.102133	0.0981712	0.0844189	0.933828	0.0940692	0.068155	0.193138	0.630991	0.671237	0.00507703	CON-SEP	0.20243	0.577249	0.374819	0.39088
cg20057198	chr2	731561	-				0.873095	0.839212	0.899893	0.797488	0.706239	0.880242	0.771557	0.660101	0.700708	0.312433	0.933655	0.878951	0.868272	0.110541	0.182418	0.664591	0.475306	0.573874	0.650971	0.45914	0.737858	0.894689	0.392544	0.371181	0.553679	0.470482	0.897416	0.781958	0.744964	7.54596e-05	CON-SEP	0.203185	0.761329	0.558144	0.723705
cg14915180	chr2	12054820	-				0.872531	0.767953	0.874277	0.761427	0.691761	0.791247	0.867453	0.822494	0.725796	0.842868	0.82819	0.853465	0.420031	0.530377	0.74356	0.344295	0.842879	0.522986	0.699438	0.665924	0.490118	0.392225	0.595073	0.852946	0.458777	0.787171	0.821031	0.866751	0.803501	2.86809e-05	CON-SEP	0.203318	0.804181	0.600864	0.819614
cg05037877	chr10	30827033	+				0.326598	0.38095	0.485152	0.521004	0.345953	0.196386	0.396409	0.324325	0.32311	0.283286	0.434768	0.532682	0.103641	0.108833	0.171629	0.0715902	0.0756505	0.131677	0.104838	0.202519	0.16737	0.154003	0.098684	0.244813	0.0987704	0.523902	0.252881	0.350865	0.268149	0.0230694	CON-SEP	0.20336	0.365267	0.161907	0.348949
cg21860329	chr13	42265546	+	VWA8	NM_015058	Body	0.518814	0.467208	0.419181	0.626738	0.45657	0.459229	0.591161	0.493472	0.339263	0.487627	0.530177	0.497503	0.239249	0.242117	0.392749	0.151247	0.266321	0.22315	0.304675	0.293728	0.313919	0.434118	0.229419	0.274586	0.146941	0.516832	0.422069	0.475033	0.433433	0.00140069	CON-SEP	0.20354	0.489949	0.286409	0.461842
cg01912915	chr2	146410857	-				0.430723	0.582909	0.712874	0.275313	0.598423	0.698518	0.723116	0.703176	0.588305	0.650796	0.665567	0.678028	0.660181	0.175115	0.471161	0.228679	0.450931	0.520855	0.118935	0.548475	0.550073	0.192917	0.241951	0.50621	0.242052	0.546682	0.670437	0.616243	0.662634	0.0125559	CON-SEP	0.203733	0.602702	0.398969	0.623999
cg06019998	chr17	15845440	-				0.890549	0.896001	0.927269	0.914341	0.890735	0.904487	0.940357	0.916159	0.93421	0.925485	0.932542	0.898779	0.79517	0.745384	0.915883	0.403305	0.727662	0.748556	0.554141	0.752163	0.780598	0.611537	0.550669	0.893406	0.575052	0.907575	0.91193	0.932687	0.920323	2.35396e-08	CON-SEP	0.20477	0.915649	0.710879	0.918129
cg11047885	chr4	40557453	-	RBM47	NM_001098634	5'UTR	0.43173	0.348841	0.395344	0.420347	0.343246	0.319695	0.471578	0.383414	0.365261	0.290966	0.529875	0.431988	0.146261	0.0972758	0.280112	0.0407414	0.238529	0.158312	0.204705	0.233654	0.0991428	0.161434	0.123654	0.266421	0.113228	0.419519	0.393446	0.43052	0.386445	0.0170136	CON-SEP	0.205546	0.390936	0.18539	0.407482
cg15568035	chr7	41042488	+				0.802575	0.766573	0.739351	0.875872	0.809284	0.810688	0.833303	0.875744	0.827144	0.778014	0.857597	0.320254	0.857642	0.82856	0.383347	0.846788	0.361719	0.369381	0.338526	0.725987	0.863253	0.721013	0.761137	0.74897	0.401514	0.797615	0.674561	0.730828	0.379414	8.52338e-06	CON-SEP	0.206864	0.816013	0.609149	0.645605
cg26830054	chr10	119762394	-				0.828352	0.842183	0.822499	0.873846	0.804404	0.874023	0.893911	0.863856	0.823334	0.883462	0.912883	0.783444	0.717564	0.724057	0.846189	0.261386	0.681954	0.766122	0.609805	0.694856	0.585467	0.641702	0.443633	0.59726	0.737811	0.870391	0.769767	0.80863	0.910799	1.09951e-07	CON-SEP	0.207239	0.856614	0.649375	0.839897
cg00775467	chr19	51930774	+				0.490125	0.447113	0.469404	0.395179	0.421874	0.388285	0.518027	0.513114	0.508008	0.349125	0.526611	0.464766	0.207772	0.177241	0.104935	0.10868	0.246069	0.343042	0.165266	0.504448	0.277692	0.16225	0.150991	0.395699	0.184015	0.45671	0.396271	0.542416	0.543708	0.0105975	CON-SEP	0.207497	0.456988	0.249491	0.484776
cg01778345	chr1	118427435	-	GDAP2;GDAP2	NM_001135589;NM_017686	Body;Body	0.52272	0.591084	0.557684	0.846648	0.745478	0.591025	0.676868	0.824088	0.75911	0.643327	0.782747	0.47823	0.117031	0.120238	0.143352	0.778321	0.581751	0.637796	0.835446	0.72932	0.539487	0.351057	0.422636	0.373428	0.566772	0.701097	0.449753	0.526097	0.871218	3.66602e-05	CON-SEP	0.208749	0.685525	0.476776	0.637041
cg20498089	chr11	44614255	-	CD82;CD82	NM_002231;NM_001024844	5'UTR;5'UTR	0.562035	0.506271	0.54731	0.597994	0.472358	0.446339	0.568545	0.499572	0.540716	0.585412	0.628043	0.639686	0.377477	0.270355	0.432671	0.150875	0.256311	0.319896	0.29138	0.403888	0.266662	0.404508	0.335488	0.140425	0.341724	0.553524	0.522249	0.564291	0.502885	0.00430696	CON-SEP	0.210516	0.541327	0.33081	0.535737
cg06237102	chr12	96472140	+				0.391356	0.380453	0.343087	0.415085	0.377142	0.519561	0.355323	0.245769	0.291951	0.611075	0.323513	0.0535971	0.138564	0.105817	0.272013	0.0994842	0.253691	0.111003	0.298301	0.120246	0.248323	0.297906	0.1493	0.219556	0.097283	0.182012	0.168318	0.266991	0.19074	0.000418669	CON-SEP	0.210678	0.386756	0.176077	0.202015
cg03787837	chr6	32605385	+	HLA-DQA1	NM_002122	Body	0.423287	0.682255	0.688773	0.874356	0.304669	0.830885	0.705346	0.874418	0.443007	0.898139	0.39008	0.0588817	0.907252	0.70289	0.72473	0.122712	0.179223	0.284157	0.47416	0.456306	0.368995	0.224737	0.709963	0.150647	0.738263	0.821823	0.200554	0.816377	0.72424	0.00571996	CON-SEP	0.210915	0.646838	0.435923	0.640749
cg08124030	chr3	149095283	+	TM4SF1	NM_014220	1stExon	0.818056	0.78363	0.815971	0.868211	0.691404	0.908093	0.829211	0.798618	0.816616	0.635879	0.818921	0.136549	0.859329	0.879644	0.783671	0.507804	0.681006	0.351607	0.636095	0.489878	0.736113	0.631235	0.404026	0.671435	0.419956	0.864711	0.818153	0.870733	0.881005	6.65217e-06	CON-SEP	0.213719	0.798601	0.584882	0.85865
cg07038690	chr19	48167405	-	GLTSCR1	NM_015711	5'UTR	0.475435	0.44131	0.495179	0.478113	0.401574	0.331673	0.550994	0.417666	0.444323	0.617939	0.491672	0.60569	0.143736	0.148935	0.360024	0.0903961	0.253202	0.231269	0.268425	0.350112	0.158023	0.171031	0.260453	0.353094	0.155311	0.58321	0.295301	0.386907	0.45863	0.022003	CON-SEP	0.214257	0.467807	0.25355	0.431012
cg12284872	chr1	205311965	+	KLHDC8A;KLHDC8A;KLHDC8A;KLHDC8A	NM_018203;NM_001271865;NM_001271864;NM_001271863	Body;Body;Body;Body	0.735608	0.125008	0.65369	0.754049	0.732766	0.730718	0.768824	0.701748	0.729935	0.853378	0.811443	0.758281	0.17576	0.759039	0.826729	0.150839	0.762179	0.751714	0.130381	0.706426	0.317779	0.275154	0.357476	0.358198	0.33077	0.334297	0.829213	0.846837	0.843014	0.0144371	CON-SEP	0.214885	0.690652	0.475766	0.71334
cg02992366	chr1	87868496	-				0.673749	0.650488	0.590807	0.652074	0.740722	0.608546	0.63668	0.703491	0.68814	0.733356	0.686998	0.711446	0.578919	0.277672	0.605863	0.393183	0.300551	0.412751	0.379206	0.67296	0.488607	0.430582	0.265064	0.370338	0.469042	0.688441	0.703177	0.712216	0.668281	5.43903e-05	CON-SEP	0.215537	0.66955	0.454013	0.693029
cg23775411	chr20	5668835	-				0.53606	0.68851	0.727559	0.827289	0.750241	0.509474	0.382471	0.515683	0.545288	0.690336	0.786802	0.836572	0.188606	0.362827	0.628377	0.0681261	0.266696	0.503468	0.402898	0.71039	0.211866	0.161149	0.706708	0.468332	0.301346	0.627229	0.745338	0.58394	0.512661	0.0100785	CON-SEP	0.217175	0.632701	0.415526	0.617292
cg01797913	chr12	82349700	-	LOC101928449	NR_110089	Body	0.715372	0.858751	0.854113	0.881203	0.836821	0.858223	0.893355	0.867642	0.811333	0.881519	0.895405	0.798781	0.684665	0.70476	0.788776	0.307295	0.691434	0.870273	0.321157	0.807978	0.577083	0.719506	0.492482	0.333818	0.756747	0.886481	0.815739	0.825598	0.906154	1.37225e-05	CON-SEP	0.217857	0.85034	0.632483	0.858493
cg06852746	chr10	70974644	-				0.536866	0.416722	0.548963	0.575805	0.550402	0.48484	0.662065	0.574179	0.479983	0.616135	0.699614	0.505872	0.497517	0.163411	0.582976	0.158775	0.291599	0.436383	0.306606	0.24714	0.219587	0.366288	0.210958	0.390177	0.381364	0.636354	0.601457	0.571994	0.158815	0.00150542	CON-SEP	0.218785	0.558688	0.339904	0.492155
cg19377661	chr3	142605811	+	PCOLCE2	NM_013363	Body	0.431519	0.447402	0.449841	0.511404	0.356547	0.448589	0.631291	0.44902	0.336031	0.317665	0.521295	0.320307	0.188542	0.359507	0.234306	0.121177	0.236022	0.0882996	0.146526	0.270721	0.303158	0.311197	0.127952	0.355942	0.105105	0.391819	0.452452	0.413416	0.329341	0.00429508	CON-SEP	0.219169	0.445509	0.22634	0.396757
cg15839964	chr6	137479651	+	IL22RA2;IL22RA2;IL22RA2	NM_052962;NM_181309;NM_181310	Body;Body;Body	0.799926	0.802855	0.829165	0.805427	0.68667	0.641159	0.804588	0.781458	0.743577	0.758013	0.858197	0.80511	0.53675	0.609019	0.736422	0.19301	0.499569	0.569837	0.546601	0.646778	0.496579	0.683199	0.532454	0.633082	0.274046	0.818214	0.699392	0.82992	0.73589	6.26761e-05	CON-SEP	0.219269	0.77373	0.554461	0.770854
cg10699171	chr6	24936965	+				0.45203	0.538679	0.650143	0.706589	0.542828	0.476277	0.631734	0.656584	0.604444	0.558147	0.603428	0.657823	0.367169	0.299111	0.527033	0.255343	0.0909428	0.560954	0.106812	0.669962	0.360526	0.297054	0.21323	0.100756	0.582706	0.736757	0.654509	0.636419	0.714581	0.00990542	CON-SEP	0.220186	0.583717	0.36353	0.685566
cg17037859	chr2	71704580	-	DYSF;DYSF;DYSF;DYSF;DYSF;DYSF;DYSF;DYSF;DYSF;DYSF;DYSF;DYSF;DYSF;DYSF	NM_001130981;NM_001130976;NM_003494;NM_001130977;NM_001130979;NM_001130978;NM_001130980;NM_001130983;NM_001130985;NM_001130455;NM_001130984;NM_001130987;NM_001130986;NM_001130982	Body;Body;Body;Body;Body;Body;Body;Body;Body;Body;Body;Body;Body;Body	0.530436	0.676764	0.611167	0.678617	0.547532	0.497738	0.619414	0.704709	0.687259	0.627189	0.782691	0.533079	0.285447	0.36842	0.442327	0.127599	0.395845	0.441297	0.538139	0.512817	0.266037	0.592446	0.410359	0.460027	0.375636	0.599645	0.435586	0.48938	0.621655	0.000690873	CON-SEP	0.22237	0.633047	0.410677	0.536567
cg10507445	chr19	52264303	+	FPR2	NM_001005738	TSS200	0.731683	0.726747	0.594146	0.674354	0.604281	0.654838	0.667087	0.691361	0.755492	0.690598	0.806178	0.752122	0.428027	0.243163	0.551864	0.259044	0.406878	0.422886	0.567171	0.642313	0.41708	0.399327	0.466649	0.631514	0.361899	0.558503	0.591903	0.723631	0.634907	2.16918e-05	CON-SEP	0.222762	0.690615	0.467853	0.627236
cg25345365	chr11	114050114	-	ZBTB16;ZBTB16	NM_006006;NM_001018011	Body;Body	0.535326	0.33502	0.457001	0.416532	0.380678	0.414539	0.37575	0.473241	0.401459	0.51736	0.51062	0.33971	0.0500992	0.0527383	0.206192	0.282491	0.160356	0.365115	0.323847	0.369513	0.0854315	0.117114	0.14379	0.378062	0.135483	0.314354	0.517781	0.48567	0.387616	0.00129032	CON-SEP	0.222961	0.437957	0.214996	0.426355
cg24892069	chr10	33562205	-	NRP1;NRP1;NRP1	NM_001024628;NM_003873;NM_001024629	Body;Body;Body	0.437221	0.447389	0.477957	0.527462	0.375269	0.579407	0.431356	0.496286	0.519666	0.441382	0.303275	0.0766878	0.267314	0.245176	0.201575	0.159508	0.111136	0.209079	0.352819	0.133796	0.377015	0.464167	0.392726	0.20014	0.0881838	0.274304	0.29235	0.405567	0.314441	0.000281851	CON-SEP	0.223642	0.457879	0.234237	0.321665
cg04681218	chr1	153357484	+	S100A8			0.694497	0.751491	0.749938	0.740988	0.753213	0.712034	0.715702	0.6989	0.691239	0.691731	0.69608	0.736147	0.462453	0.456983	0.745812	0.574831	0.177666	0.73757	0.311875	0.60972	0.360596	0.217454	0.485866	0.432281	0.605049	0.856721	0.785851	0.846526	0.806951	0.000127519	CON-SEP	0.223922	0.717801	0.493879	0.824013
cg17097312	chr17	60319712	+				0.770016	0.833858	0.795938	0.839932	0.597255	0.628499	0.84429	0.619837	0.801562	0.769868	0.661262	0.75135	0.503559	0.136835	0.759536	0.673219	0.20166	0.560068	0.260986	0.634574	0.572993	0.586329	0.593425	0.323108	0.661771	0.860042	0.668293	0.574565	0.630426	8.97995e-05	CON-SEP	0.226357	0.742029	0.515672	0.683332
cg13577676	chr2	85936001	-				0.605725	0.599283	0.660329	0.625445	0.661315	0.691662	0.586552	0.610596	0.713765	0.776434	0.654934	0.553203	0.0866232	0.333706	0.467103	0.526633	0.29976	0.471506	0.576561	0.65165	0.183738	0.238411	0.486985	0.588229	0.506012	0.571743	0.723588	0.617465	0.59448	0.000235779	CON-SEP	0.226839	0.653276	0.426437	0.626819
cg03546163	chr6	35654363	-	FKBP5;FKBP5;FKBP5;FKBP5	NM_004117;NM_001145775;NM_001145777;NM_001145776	5'UTR;5'UTR;5'UTR;5'UTR	0.602913	0.467591	0.633884	0.50473	0.4376	0.31213	0.58039	0.561384	0.549742	0.513845	0.67025	0.209723	0.115566	0.215489	0.326282	0.383494	0.549191	0.395538	0.389099	0.203372	0.242028	0.361398	0.204997	0.468816	0.171832	0.418932	0.500815	0.337432	0.641172	0.000293105	CON-SEP	0.227775	0.530405	0.30263	0.474588
cg10501210	chr1	207997020	+	CD46			0.335559	0.456899	0.413552	0.872863	0.620826	0.756661	0.546561	0.549229	0.519204	0.218993	0.504386	0.222609	0.188587	0.0893168	0.095379	0.209023	0.10757	0.398787	0.46673	0.205522	0.388989	0.450321	0.499312	0.707744	0.155834	0.248417	0.560258	0.166794	0.331064	3.98203e-07	CON-SEP	0.227814	0.526794	0.29898	0.326633
cg03489069	chr2	228236715	+	TM4SF20	NM_024795	Body	0.559873	0.416982	0.401899	0.412779	0.486638	0.282251	0.477838	0.459487	0.46858	0.473222	0.466257	0.403793	0.301796	0.142257	0.307102	0.115273	0.0437193	0.272107	0.122996	0.348865	0.280785	0.0722754	0.181787	0.238037	0.173334	0.314914	0.48326	0.47539	0.487838	0.00625656	CON-SEP	0.231402	0.445982	0.21458	0.440351
cg06430695	chr3	149015937	-				0.707849	0.664449	0.731867	0.646832	0.510503	0.779283	0.761786	0.610651	0.497961	0.638629	0.745953	0.671522	0.31643	0.476762	0.561586	0.161674	0.350181	0.337018	0.616159	0.438018	0.320246	0.600141	0.466198	0.511384	0.208555	0.830093	0.373647	0.635876	0.585996	0.00127698	CON-SEP	0.232117	0.663251	0.431134	0.606403
cg27545615	chr10	6249748	-	PFKFB3;PFKFB3	NM_004566;NM_001145443	Body;Body	0.798067	0.569366	0.365663	0.716363	0.282131	0.4173	0.586628	0.558753	0.360438	0.242129	0.586128	0.34106	0.590104	0.0940408	0.182947	0.220629	0.0730977	0.0784744	0.323221	0.475006	0.139204	0.17969	0.412632	0.28058	0.293743	0.323028	0.715082	0.594183	0.32077	0.000578727	CON-SEP	0.235278	0.498451	0.263173	0.488266
cg19097359	chr5	64859901	+	PPWD1;CENPK;CENPK;PPWD1;PPWD1;PPWD1	NM_001278927;NM_022145;NM_001267038;NM_001278929;NM_001278926;NM_015342	5'UTR;TSS1500;TSS1500;5'UTR;Body;Body	0.32588	0.581552	0.347179	0.275693	0.708584	0.415971	0.569043	0.650044	0.0871878	0.500088	0.632352	0.070698	0.393474	0.0431822	0.0694413	0.17634	0.0519408	0.143714	0.58468	0.603578	0.120282	0.272963	0.242154	0.280777	0.111285	0.554511	0.226222	0.132495	0.4194	0.00818363	CON-SEP	0.237016	0.463052	0.226036	0.333157
cg17608381	chr6	29911550	+	HLA-A	NM_002116	Body	0.603115	0.787571	0.783166	0.659593	0.810497	0.701101	0.827849	0.717931	0.726883	0.748899	0.780572	0.286745	0.342712	0.529544	0.44574	0.585341	0.558721	0.472537	0.555991	0.641704	0.514394	0.613799	0.71579	0.217113	0.568704	0.675541	0.690789	0.692281	0.618187	1.35737e-06	CON-SEP	0.237164	0.740652	0.503488	0.6692
cg20361881	chr16	48514014	+	MIR5095	NR_039970	Body	0.698777	0.795193	0.85259	0.706896	0.785483	0.781578	0.771518	0.825131	0.805884	0.829291	0.836955	0.795257	0.605862	0.404509	0.68578	0.510012	0.387677	0.659931	0.390636	0.836758	0.391285	0.484655	0.552634	0.371072	0.656673	0.800253	0.844344	0.791642	0.818789	1.20852e-05	CON-SEP	0.237597	0.789936	0.552339	0.813757
cg11873492	chr4	84140721	-				0.723758	0.879791	0.825935	0.813617	0.803829	0.751525	0.799579	0.779343	0.781389	0.842137	0.871785	0.875701	0.600619	0.533749	0.579146	0.264524	0.709099	0.69663	0.630714	0.435751	0.541362	0.443427	0.445941	0.698915	0.494272	0.767824	0.7751	0.858997	0.819854	1.71554e-06	CON-SEP	0.238762	0.806608	0.567846	0.805444
cg24078577	chr11	62160859	-	ASRGL1;ASRGL1	NM_025080;NM_001083926	3'UTR;3'UTR	0.148036	0.862725	0.609461	0.312266	0.214633	0.270443	0.338185	0.578649	0.733288	0.583134	0.867127	0.610974	0.0574354	0.0989261	0.151547	0.303527	0.149337	0.523395	0.56416	0.0621723	0.132452	0.556355	0.161951	0.16573	0.133977	0.119712	0.606934	0.202015	0.504882	0.0143592	CON-SEP	0.23935	0.501632	0.262281	0.358386
cg19648783	chr5	159609112	+				0.878639	0.893279	0.906757	0.921783	0.892656	0.441875	0.903062	0.921697	0.892808	0.85416	0.919555	0.376356	0.408243	0.479149	0.497178	0.442775	0.898304	0.452569	0.903487	0.89539	0.503173	0.905937	0.507308	0.877349	0.495429	0.887301	0.866052	0.877196	0.47518	1.60893e-05	CON-SEP	0.239602	0.856934	0.617332	0.776432
cg15928106	chr7	130646078	+	FLJ43663;FLJ43663	NR_015431;NR_024153	Body;Body	0.567662	0.643344	0.509324	0.721512	0.409814	0.357485	0.52011	0.611239	0.754997	0.548687	0.339953	0.125168	0.0886223	0.53464	0.432012	0.0883428	0.631666	0.275139	0.406211	0.196753	0.167833	0.388926	0.148094	0.689194	0.0822833	0.54776	0.805456	0.723544	0.397812	0.00340022	CON-SEP	0.240091	0.544012	0.30392	0.618643
cg10725542	chr3	149094653	-	TM4SF1;TM4SF1-AS1;TM4SF1-AS1;TM4SF1-AS1	NM_014220;NR_046650;NR_109810;NR_109809	Body;TSS1500;TSS1500;TSS1500	0.756024	0.74722	0.695869	0.852265	0.574837	0.910459	0.764693	0.720113	0.724731	0.504606	0.792558	0.109506	0.850164	0.757048	0.560679	0.394217	0.573064	0.354398	0.555186	0.368439	0.603213	0.528488	0.251655	0.584234	0.38107	0.822214	0.685927	0.881096	0.810338	4.51605e-06	CON-SEP	0.240404	0.731216	0.490811	0.799894
cg27307975	chr15	58797839	-	LIPC	NM_000236	Body	0.877337	0.863158	0.85761	0.818999	0.83338	0.799674	0.833263	0.796679	0.80171	0.8089	0.834302	0.843864	0.662708	0.658147	0.721056	0.257891	0.565663	0.522625	0.523258	0.609539	0.730957	0.586513	0.408083	0.694972	0.44419	0.851059	0.84967	0.816886	0.803232	2.54081e-07	CON-SEP	0.241727	0.829546	0.587819	0.830212
cg27129755	chr5	170210586	+	GABRP	NM_014211	TSS200	0.900785	0.927064	0.932944	0.938404	0.931184	0.937069	0.938133	0.931776	0.935086	0.924889	0.943362	0.332101	0.927981	0.934852	0.382962	0.343456	0.9319	0.365969	0.932295	0.930788	0.370205	0.922841	0.932708	0.905764	0.396401	0.918653	0.901387	0.915078	0.928029	6.65227e-05	CON-SEP	0.244528	0.930972	0.686444	0.915787
cg23379566	chr3	149094892	-	TM4SF1;TM4SF1-AS1;TM4SF1-AS1;TM4SF1-AS1	NM_014220;NR_046650;NR_109810;NR_109809	Body;TSS1500;TSS1500;TSS1500	0.82029	0.786771	0.804421	0.876253	0.631596	0.91769	0.806936	0.814293	0.794148	0.578867	0.84937	0.0576742	0.866062	0.791545	0.731305	0.460902	0.589128	0.27406	0.578955	0.567549	0.734637	0.64889	0.350139	0.618383	0.29076	0.843423	0.7713	0.884647	0.838136	4.71425e-06	CON-SEP	0.249149	0.789149	0.539999	0.834377
cg16273546	chr10	123070392	-				0.813451	0.749445	0.836892	0.774185	0.468376	0.768763	0.803441	0.578844	0.711649	0.814288	0.228612	0.648792	0.187693	0.119003	0.715942	0.620388	0.19359	0.208869	0.581238	0.227185	0.618871	0.741124	0.712023	0.367418	0.172666	0.796284	0.585961	0.537791	0.512928	0.000262992	CON-SEP	0.249405	0.686177	0.436772	0.608241
cg16125725	chr15	70101302	-				0.496038	0.325589	0.458704	0.5335	0.406975	0.617381	0.672766	0.495428	0.525995	0.373346	0.733939	0.586773	0.183601	0.0378103	0.391703	0.098052	0.19102	0.322036	0.287384	0.468686	0.13969	0.165394	0.149471	0.523319	0.139299	0.478676	0.648094	0.435456	0.50686	0.00189027	CON-SEP	0.249537	0.512696	0.26316	0.517272
cg06804705	chr21	40125580	+	NCRNA00114;NCRNA00114;NCRNA00114	NR_027067;NR_027065;NR_027066	TSS1500;Body;Body	0.753505	0.769563	0.76047	0.824548	0.719047	0.753249	0.810896	0.807888	0.749255	0.768626	0.854928	0.714211	0.324657	0.145987	0.577264	0.518733	0.396353	0.751058	0.768988	0.661081	0.297071	0.403257	0.690158	0.691366	0.44242	0.711816	0.628242	0.758108	0.76728	9.7631e-07	CON-SEP	0.251942	0.77927	0.527329	0.716362
cg03961338	chr1	17372338	-	SDHB	NM_003000	Body	0.818734	0.821992	0.849953	0.644648	0.809195	0.736696	0.315403	0.587715	0.660721	0.806679	0.827072	0.19064	0.185707	0.567071	0.548295	0.588776	0.525925	0.65198	0.772358	0.240516	0.784728	0.573326	0.181044	0.20341	0.448618	0.814145	0.621121	0.656739	0.583112	1.75039e-05	CON-SEP	0.254656	0.716255	0.4616	0.66878
cg27380915	chr7	12796513	+				0.568156	0.569898	0.719471	0.515071	0.455213	0.678738	0.670258	0.58779	0.537097	0.683655	0.692736	0.660436	0.175408	0.325851	0.495459	0.234863	0.413122	0.403187	0.276214	0.409486	0.343159	0.343143	0.289011	0.272376	0.290041	0.646001	0.641202	0.561199	0.557225	0.00045915	CON-SEP	0.25483	0.607098	0.352268	0.601407
cg11013605	chr3	192880054	-				0.927381	0.920829	0.937839	0.939697	0.311859	0.316293	0.938717	0.927044	0.931455	0.942749	0.956268	0.304043	0.349512	0.940437	0.33374	0.31417	0.933554	0.352983	0.302954	0.919163	0.431494	0.924549	0.450986	0.443559	0.939493	0.440086	0.412607	0.473605	0.942416	0.00279121	CON-SEP	0.255551	0.822739	0.567188	0.567179
cg11946459	chr6	29911558	+	HLA-A	NM_002116	Body	0.617522	0.824827	0.87222	0.727417	0.900105	0.787919	0.85214	0.755736	0.874546	0.746952	0.798521	0.332712	0.345937	0.653823	0.445813	0.642643	0.519287	0.457601	0.512396	0.686224	0.512794	0.724177	0.828819	0.163942	0.641084	0.728059	0.817937	0.747166	0.707495	7.82886e-06	CON-SEP	0.262798	0.796173	0.533375	0.750164
cg23017826	chr13	22027670	-	ZDHHC20;ZDHHC20;ZDHHC20;ZDHHC20	NR_104487;NR_104486;NM_153251;NM_001286638	Body;Body;Body;5'UTR	0.640497	0.579845	0.615477	0.518052	0.569275	0.49275	0.637108	0.543677	0.694888	0.582259	0.486517	0.612404	0.129747	0.307315	0.505598	0.104819	0.205094	0.421203	0.31936	0.480537	0.0957474	0.326881	0.0893186	0.47967	0.294563	0.673403	0.726562	0.743896	0.702317	0.00744762	CON-SEP	0.265909	0.578213	0.312304	0.711545
cg04395153	chr1	203052423	+	MYOG	NM_002479	3'UTR	0.887359	0.851852	0.902312	0.59262	0.875396	0.887158	0.873619	0.862182	0.90244	0.881304	0.553926	0.350107	0.654052	0.581496	0.624814	0.87479	0.144273	0.88366	0.19795	0.198615	0.678217	0.572444	0.303249	0.864968	0.874174	0.869588	0.581975	0.881505	0.557824	8.45587e-05	CON-SEP	0.267217	0.824561	0.557343	0.722723
cg15237707	chr21	39652451	+	KCNJ15;KCNJ15;KCNJ15;KCNJ15;KCNJ15;KCNJ15;KCNJ15;KCNJ15	NM_001276439;NM_001276438;NM_001276437;NM_002243;NM_001276436;NM_001276435;NM_170736;NM_170737	5'UTR;5'UTR;5'UTR;5'UTR;5'UTR;5'UTR;5'UTR;5'UTR	0.918277	0.906079	0.910211	0.936535	0.891949	0.931287	0.928318	0.920235	0.901077	0.932863	0.935974	0.899686	0.764509	0.795245	0.545178	0.528534	0.509804	0.812011	0.295754	0.769413	0.856127	0.326293	0.638104	0.842341	0.471569	0.925354	0.869596	0.885783	0.919484	4.40647e-08	CON-SEP	0.272591	0.919346	0.646755	0.900054
cg25637655	chr6	29911542	+	HLA-A	NM_002116	Body	0.331771	0.639809	0.680916	0.538852	0.642651	0.503257	0.695773	0.538691	0.673037	0.418685	0.677931	0.100346	0.0636381	0.426647	0.215634	0.514331	0.296777	0.206851	0.331401	0.371643	0.250187	0.503896	0.540138	0.0619771	0.360293	0.520193	0.541901	0.517485	0.343773	0.000585315	CON-SEP	0.273363	0.576488	0.303126	0.480838
cg10501067	chr15	51652445	+	GLDN	NM_181789	Body	0.572034	0.549549	0.482552	0.48522	0.502179	0.519337	0.690995	0.464369	0.501639	0.481962	0.626691	0.5273	0.20622	0.122552	0.405594	0.0871576	0.247071	0.325274	0.245501	0.316596	0.200847	0.370518	0.132658	0.249915	0.203828	0.433411	0.625992	0.554475	0.502471	0.000664854	CON-SEP	0.274156	0.53423	0.260074	0.529087
cg11023668	chr2	25095040	+	ADCY3	NM_004036	Body	0.672135	0.828655	0.798676	0.791596	0.842871	0.533426	0.821687	0.65502	0.68003	0.733025	0.801233	0.656134	0.397145	0.605117	0.557519	0.529162	0.258767	0.498311	0.32297	0.518548	0.471942	0.402944	0.488534	0.334805	0.495056	0.709083	0.792333	0.691988	0.81152	1.14075e-06	CON-SEP	0.274743	0.741669	0.466925	0.751231
cg03351508	chr21	16591598	-				0.657833	0.697958	0.714868	0.722319	0.629727	0.65994	0.706626	0.846776	0.679673	0.807582	0.857505	0.66538	0.497184	0.241554	0.358346	0.270521	0.560741	0.664597	0.454838	0.614379	0.345242	0.293589	0.377736	0.710007	0.229449	0.702445	0.684972	0.73115	0.637083	1.74383e-05	CON-SEP	0.276702	0.725528	0.448826	0.688912
cg08899523	chr10	123244591	+	FGFR2;FGFR2;FGFR2;FGFR2;FGFR2;FGFR2;FGFR2;FGFR2;FGFR2	NM_001144914;NM_001144915;NM_022970;NM_001144913;NM_001144916;NM_000141;NM_001144917;NM_001144919;NM_001144918	Body;Body;Body;Body;Body;Body;Body;Body;Body	0.770185	0.686791	0.731208	0.724277	0.402178	0.810531	0.638421	0.458691	0.399016	0.776208	0.127728	0.46909	0.0921978	0.100294	0.476084	0.453432	0.120176	0.105976	0.397919	0.135839	0.504617	0.813215	0.465295	0.154948	0.137428	0.515904	0.407533	0.419989	0.465806	0.000711352	CON-SEP	0.277024	0.593203	0.316179	0.452308
cg05604364	chr21	40455592	-				0.496243	0.703321	0.736933	0.697	0.7037	0.667833	0.64659	0.744572	0.673521	0.720891	0.762753	0.760094	0.479837	0.213452	0.476078	0.289871	0.17851	0.551513	0.365286	0.632798	0.281243	0.420722	0.310422	0.16995	0.518523	0.692272	0.708385	0.789158	0.682028	0.000206245	CON-SEP	0.283219	0.686669	0.40345	0.717961
cg18789123	chr2	29174857	-				0.585467	0.481587	0.552336	0.584278	0.507019	0.449565	0.549968	0.528566	0.507642	0.616672	0.515398	0.653905	0.0998857	0.0445184	0.271342	0.113825	0.17146	0.310605	0.329968	0.462199	0.138612	0.161617	0.129258	0.465094	0.127993	0.455696	0.637443	0.573547	0.541608	0.00100067	CON-SEP	0.285817	0.534409	0.248592	0.552074
cg27232607	chr11	60049665	+	MS4A4A;MS4A4A;MS4A4A	NM_024021;NM_148975;NM_001243266	5'UTR;Body;Body	0.763134	0.821491	0.844764	0.843998	0.806338	0.750372	0.842363	0.875905	0.80454	0.832182	0.782993	0.719956	0.390276	0.45679	0.599863	0.366859	0.485654	0.600588	0.468817	0.753862	0.670174	0.216016	0.494745	0.815444	0.310088	0.780545	0.864488	0.837515	0.819683	1.71768e-07	CON-SEP	0.290342	0.81528	0.524938	0.825558
cg25310867	chr11	78004709	-	GAB2;GAB2	NM_012296;NM_080491	5'UTR;Body	0.665626	0.669889	0.743929	0.651076	0.670479	0.627439	0.740977	0.784973	0.681441	0.542668	0.71252	0.792398	0.240698	0.123492	0.534181	0.12922	0.330501	0.328482	0.470744	0.692751	0.165071	0.269736	0.462619	0.660543	0.209529	0.738201	0.73779	0.817264	0.712355	0.000647454	CON-SEP	0.294575	0.681002	0.386426	0.751402
cg16653991	chr10	123244536	+	FGFR2;FGFR2;FGFR2;FGFR2;FGFR2;FGFR2;FGFR2;FGFR2;FGFR2	NM_001144914;NM_001144915;NM_022970;NM_001144913;NM_001144916;NM_000141;NM_001144917;NM_001144919;NM_001144918	Body;Body;Body;Body;Body;Body;Body;Body;Body	0.801218	0.747295	0.723723	0.768255	0.53846	0.787342	0.716616	0.565632	0.544692	0.828461	0.131551	0.539441	0.14938	0.101006	0.590443	0.547301	0.151448	0.120639	0.482401	0.120723	0.566641	0.794589	0.532347	0.129074	0.119035	0.610336	0.562159	0.522372	0.567356	0.000359124	CON-SEP	0.297119	0.650295	0.353176	0.565556
cg13574263	chr1	206922312	-				0.67124	0.657931	0.687617	0.707396	0.704366	0.638647	0.687372	0.674021	0.719622	0.718526	0.791227	0.647919	0.222649	0.128784	0.47161	0.348055	0.293776	0.533807	0.498456	0.648645	0.269064	0.254609	0.390373	0.611546	0.211875	0.75674	0.590297	0.73138	0.639831	8.50834e-06	CON-SEP	0.301095	0.696179	0.395083	0.679562
cg20228731	chr7	130646051	+	FLJ43663;FLJ43663	NR_015431;NR_024153	Body;Body	0.784754	0.833477	0.69388	0.884834	0.580818	0.514721	0.799913	0.7704	0.849977	0.682308	0.590722	0.246921	0.168408	0.632439	0.545009	0.0753373	0.802366	0.366292	0.563086	0.265195	0.270053	0.582269	0.193001	0.750809	0.12995	0.818352	0.811916	0.873077	0.657224	0.000165198	CON-SEP	0.326615	0.725982	0.399367	0.790142
cg24405417	chr6	138059484	-	LOC100507406;LOC100507406	NR_121619;NR_121618	Body;Body	0.613255	0.78461	0.878017	0.829103	0.830379	0.83182	0.889431	0.835832	0.842941	0.840937	0.871968	0.644878	0.573667	0.576179	0.492172	0.315385	0.317635	0.757498	0.251086	0.821663	0.565927	0.330087	0.409768	0.238033	0.571911	0.876039	0.858938	0.775756	0.879944	3.00571e-06	CON-SEP	0.332151	0.822572	0.490421	0.847669
cg20292908	chr5	172203421	-				0.691087	0.72198	0.683653	0.736783	0.622102	0.699335	0.752063	0.721996	0.706452	0.581526	0.77306	0.622249	0.249679	0.0867663	0.501474	0.124295	0.233746	0.659564	0.296561	0.486032	0.30851	0.323634	0.19339	0.583787	0.240816	0.742452	0.660746	0.629507	0.68357	1.24215e-05	CON-SEP	0.348344	0.699094	0.35075	0.679069
cg11902329	chr2	228253636	-				0.509321	0.478174	0.54564	0.535108	0.417012	0.237618	0.614127	0.524041	0.466009	0.404435	0.520621	0.256107	0.14665	0.0763736	0.090442	0.0720235	0.0975848	0.0796141	0.0797219	0.139858	0.190001	0.164692	0.0929617	0.215636	0.0759152	0.518612	0.387366	0.240422	0.340018	2.51781e-05	CON-SEP	0.350494	0.477464	0.12697	0.371604
cg18213661	chr11	93681423	+				0.713297	0.765838	0.807015	0.690794	0.745753	0.70646	0.77579	0.741666	0.723061	0.746194	0.751307	0.707249	0.0527374	0.901596	0.750416	0.0392255	0.768186	0.665139	0.0376258	0.0514462	0.930368	0.12328	0.0749748	0.0828824	0.0855321	0.741015	0.923942	0.704956	0.912512	0.00563354	CON-SEP	0.365995	0.742471	0.376476	0.820606
cg27278247	chr2	216768141	-				0.544992	0.610118	0.782876	0.69662	0.663823	0.57666	0.784068	0.677079	0.695092	0.722367	0.757751	0.489606	0.209044	0.153734	0.493755	0.159631	0.310128	0.543038	0.138783	0.497463	0.163193	0.152368	0.111525	0.671304	0.188546	0.670769	0.6952	0.741242	0.721667	5.29278e-05	CON-SEP	0.376993	0.682859	0.305866	0.707219
cg23668476	chr7	65715904	+	TPST1	NM_003596	Body	0.626295	0.523988	0.625397	0.506156	0.503092	0.656082	0.702684	0.649138	0.634778	0.657682	0.643746	0.320543	0.0846914	0.0750664	0.203393	0.11178	0.251224	0.237739	0.294713	0.381022	0.231497	0.290664	0.130023	0.306539	0.0934917	0.538037	0.568392	0.486418	0.482203	1.04078e-06	CON-SEP	0.39656	0.611731	0.21517	0.518762
cg13373048	chr3	71892575	-				0.652133	0.611925	0.656713	0.769558	0.564242	0.452302	0.669038	0.713128	0.704693	0.508603	0.710143	0.467525	0.415456	0.124905	0.257289	0.0492593	0.189758	0.182283	0.175728	0.281568	0.176419	0.319116	0.283053	0.221577	0.178982	0.557887	0.531891	0.705314	0.47782	6.69907e-06	CON-SEP	0.400147	0.637498	0.237351	0.568228
cg06528771	chr2	102513985	+	IL1R2			0.611842	0.723095	0.714983	0.68934	0.698789	0.516227	0.730083	0.669365	0.696053	0.567462	0.81466	0.512284	0.296061	0.0562014	0.259686	0.0920072	0.287876	0.386218	0.282875	0.369726	0.223463	0.190048	0.228736	0.379233	0.0890094	0.631988	0.7032	0.657593	0.605699	2.03477e-06	CON-SEP	0.414668	0.675627	0.260959	0.64962
