# Supplementary material for: Inflammatory cytokines and organ dysfunction associate with the aberrant DNA methylome of monocytes in sepsis
Source: Genome Med. 2019 Oct 29;11:66. doi: 10.1186/s13073-019-0674-2 (PMC6820973; doi:10.1186/s13073-019-0674-2)
Supplement: Supplementary file 5 — Additional file 5: Table S4. List of differentially variable CpG positions (DVPs). [file 13073_2019_674_MOESM5_ESM.xlsx]

## Sheet: DVPs sepsis
Table S4. List of differentially variable CpG positions (DVPs) in sepsis
CpG	chr	pos	UCSC_RefGene_Name	UCSC_RefGene_Accession	UCSC_RefGene_Group	CON_1	CON_2	CON_3	CON_4	CON_5	CON_6	CON_7	CON_8	CON_9	CON_10	CON_11	SEP_1	SEP_2	SEP_3	SEP_4	SEP_5	SEP_6	SEP_7	SEP_8	SEP_9	SEP_10	SEP_11	SEP_12	SEP_13	SEP_14	mean.CON	mean.SEP	mean.diff	var.CON	var.SEP	var.log2.ratio	statistic.t	pvalue.t	statistic.bt	pvalue.bt	qvalue.bt
cg00003036	chr8	132054735				0.0581643	0.0740381	0.0852783	0.0704373	0.0807499	0.0591104	0.072856	0.0885773	0.0736882	0.0565478	0.0864212	0.202865	0.0722428	0.186974	0.0917548	0.0882918	0.125989	0.106187	0.0814304	0.0731563	0.0680859	0.0765933	0.101175	0.077221	0.0974425	0.0732608	0.103529	0.0302684	0.000132468	0.00175532	3.72801	2.58203	0.0204839	13.419	0.000249083	0.0074492
cg00004723	chr19	19555407	GATAD2A	NM_017660	5'UTR	0.402865	0.412437	0.467679	0.437306	0.407136	0.40681	0.396555	0.345874	0.406857	0.449133	0.415856	0.728933	0.478346	0.436013	0.520219	0.495937	0.395116	0.496988	0.493584	0.535623	0.251938	0.451098	0.595886	0.466586	0.561497	0.413501	0.493412	0.0799111	0.000988146	0.0113177	3.51771	2.66631	0.0170338	12.2122	0.000474773	0.0120587
cg00005579	chr1	161352830				0.8338	0.857169	0.860385	0.878877	0.815488	0.849743	0.863997	0.836903	0.821197	0.841121	0.905775	0.849651	0.620711	0.601105	0.808706	0.552973	0.731828	0.66716	0.797961	0.77568	0.559153	0.899182	0.788043	0.75285	0.658206	0.851314	0.718801	-0.132513	0.000681441	0.0120128	4.13983	-4.36883	0.000563162	15.8499	6.85694e-05	0.0027973
cg00006713	chr11	60919286	VPS37C	NM_017966	5'UTR	0.925635	0.924631	0.940178	0.945572	0.936167	0.948405	0.940667	0.94147	0.942082	0.928602	0.955621	0.943846	0.910676	0.878973	0.918977	0.948608	0.842743	0.948546	0.94273	0.904465	0.923802	0.926213	0.949746	0.929967	0.922283	0.939003	0.920827	-0.018176	9.28923e-05	0.000902512	3.28031	-2.12865	0.0489002	10.8833	0.000970362	0.0203836
cg00015791	chr18	31802148	NOL4;NOL4;NOL4;NOL4;NOL4;NOL4;NOL4	NM_001198547;NM_001282527;NM_001198547;NM_001282527;NM_001198548;NM_001198546;NM_003787	1stExon;1stExon;5'UTR;5'UTR;Body;Body;Body	0.0822615	0.104249	0.10525	0.100986	0.095673	0.0888109	0.111196	0.0942677	0.095969	0.0906498	0.112987	0.0847545	0.132968	0.192037	0.101726	0.127532	0.120594	0.0946779	0.104677	0.105788	0.0929152	0.0893364	0.114336	0.112401	0.166099	0.0983908	0.117132	0.0187408	9.07212e-05	0.000910948	3.32786	2.18872	0.04363	11.1464	0.00084197	0.0183944
cg00018767	chr3	183693809	ABCC5	NM_005688	Body	0.670079	0.72094	0.825175	0.786007	0.757926	0.791628	0.794683	0.767496	0.733707	0.749022	0.787899	0.770348	0.591038	0.677096	0.8608	0.688036	0.457222	0.780535	0.3701	0.688779	0.704723	0.339329	0.566661	0.766927	0.724143	0.762233	0.641839	-0.120395	0.00183347	0.0248709	3.76181	-2.73119	0.0151973	13.6154	0.000224343	0.00687738
cg00021275	chr2	128142155				0.254085	0.163889	0.239349	0.194728	0.245721	0.234208	0.201388	0.200734	0.167764	0.135158	0.199949	0.629842	0.315634	0.317635	0.230439	0.45465	0.206628	0.36088	0.286866	0.377006	0.245312	0.311398	0.46566	0.233353	0.530806	0.203361	0.354722	0.151361	0.00141877	0.0156145	3.46017	4.29093	0.000568319	11.8867	0.000565374	0.0137234
cg00025197	chr2	240387066				0.129397	0.134941	0.0977523	0.0808966	0.152608	0.105572	0.159251	0.11265	0.120227	0.092717	0.127383	0.481078	0.121923	0.323035	0.143719	0.502091	0.170777	0.245858	0.265911	0.272774	0.0668786	0.315866	0.396851	0.279152	0.464641	0.1194	0.289325	0.169926	0.000599666	0.0185963	4.95471	4.56958	0.000432587	20.8567	4.94949e-06	0.000369505
cg00031105	chr6	33166117	RXRB	NM_021976	Body	0.89326	0.918403	0.915693	0.929535	0.915364	0.926776	0.928894	0.914424	0.914149	0.925742	0.920502	0.900402	0.892752	0.798086	0.834399	0.885408	0.901026	0.899555	0.90489	0.92137	0.892174	0.935526	0.912219	0.929114	0.880849	0.918431	0.891984	-0.0264476	0.000104508	0.00132498	3.66429	-2.59162	0.0200126	13.0506	0.000303181	0.00862665
cg00033818	chr13	99935883	UBAC2;UBAC2;UBAC2;MIR548AN	NR_026644;NM_001144072;NM_177967;NR_039765	Body;Body;Body;Body	0.152607	0.109638	0.139752	0.144461	0.14676	0.210272	0.196949	0.176033	0.12032	0.182589	0.175345	0.39665	0.154352	0.207296	0.218623	0.44636	0.216481	0.298368	0.188127	0.250004	0.127821	0.0778539	0.257295	0.308863	0.435839	0.159521	0.255995	0.0964744	0.000988493	0.0124173	3.65097	3.08679	0.00725983	12.974	0.000315853	0.00889788
cg00034468	chr1	229568077	ACTA1	NM_001100	Body	0.225769	0.230785	0.222126	0.214566	0.210308	0.210202	0.241096	0.204479	0.216837	0.241355	0.223094	0.321272	0.219022	0.272014	0.267316	0.25319	0.26117	0.284951	0.245692	0.201533	0.208693	0.203463	0.292044	0.206287	0.277087	0.221874	0.250981	0.0291066	0.000149651	0.00144759	3.27398	2.69086	0.0158931	10.8484	0.000988827	0.020653
cg00038503	chr4	122060992	TNIP3;TNIP3;TNIP3	NM_024873;NM_001128843;NM_001244764	Body;Body;Body	0.385677	0.363523	0.39017	0.355892	0.401082	0.38458	0.384382	0.404364	0.430572	0.453415	0.372719	0.581012	0.412754	0.457175	0.364196	0.530471	0.423995	0.479984	0.45027	0.591262	0.365885	0.36401	0.570762	0.448169	0.513572	0.393307	0.468108	0.0748014	0.000811914	0.00634446	2.9661	3.25844	0.00462869	9.1877	0.00243646	0.0394678
cg00039326	chr1	36615845	TRAPPC3	NM_014408	TSS1500	0.808926	0.805264	0.800256	0.847811	0.809401	0.800973	0.80457	0.803579	0.82368	0.796966	0.807644	0.701469	0.793096	0.684447	0.707274	0.803077	0.816662	0.803224	0.823297	0.814146	0.811656	0.743748	0.800939	0.83803	0.726528	0.809915	0.776257	-0.0336588	0.000206328	0.00269231	3.70583	-2.31681	0.0345961	13.2906	0.000266744	0.00783579
cg00040575	chr22	18506180	MICAL3;MICAL3;MICAL3	NM_001122731;NM_015241;NM_001136004	5'UTR;5'UTR;5'UTR	0.542388	0.553675	0.536267	0.551326	0.573817	0.597164	0.577521	0.544878	0.538299	0.578791	0.544773	0.319421	0.555432	0.506207	0.444903	0.522167	0.466689	0.513422	0.54217	0.506112	0.53943	0.536334	0.503472	0.533546	0.427591	0.558082	0.494064	-0.0640179	0.000411177	0.00393189	3.25739	-3.58865	0.00239293	10.757	0.00103885	0.02141
cg00042341	chr2	28789985	PLB1;PLB1	NM_001170585;NM_153021	Body;Body	0.0343802	0.0357019	0.0317059	0.0318801	0.0374047	0.0365403	0.0294795	0.0340495	0.0392116	0.0327861	0.0330767	0.0350568	0.0402092	0.0255167	0.0597074	0.035029	0.0360384	0.033223	0.0456938	0.0396975	0.0405004	0.0360316	0.0368916	0.0430124	0.0392608	0.0342015	0.0389906	0.00478911	8.03211e-06	5.86527e-05	2.86835	2.15917	0.0452044	8.67692	0.00322265	0.0480567
cg00043379	chr11	69634240	FGF3	NM_005247	TSS200	0.0250086	0.0209313	0.0227683	0.0216913	0.021849	0.0238963	0.0251815	0.0232965	0.0191482	0.0195095	0.0216761	0.0217048	0.029528	0.0204178	0.0570428	0.0298261	0.0355536	0.023202	0.0239152	0.0229736	0.0264585	0.0246418	0.0217575	0.0321165	0.0288719	0.0222688	0.0284293	0.00616049	3.99459e-06	8.73886e-05	4.45132	2.39703	0.0305102	17.7375	2.53574e-05	0.00130812
cg00043784	chr2	64438040				0.702035	0.7254	0.713995	0.738676	0.718423	0.716248	0.693708	0.729327	0.718133	0.657901	0.700944	0.883304	0.653751	0.792515	0.832148	0.784349	0.712897	0.741656	0.783156	0.803103	0.708278	0.783816	0.814051	0.709939	0.795704	0.710435	0.771333	0.0608978	0.000474817	0.0035726	2.91153	3.52564	0.00257006	8.90153	0.00284932	0.0440825
cg00046499	chr3	154146183	GPR149	NM_001038705	Body	0.0485748	0.043892	0.0492967	0.0442819	0.0397898	0.0487888	0.0480897	0.0496957	0.0458181	0.0345981	0.0600618	0.059878	0.0504235	0.051491	0.20215	0.0545377	0.0487653	0.0599261	0.0629513	0.058966	0.107872	0.0514204	0.0369932	0.0648197	0.10416	0.0466261	0.0724538	0.0258277	4.12718e-05	0.00178716	5.43637	2.25309	0.0411212	23.9013	1.01401e-06	0.00010926
cg00046899	chr13	97777690				0.652845	0.679667	0.690841	0.678231	0.70907	0.698918	0.640915	0.572589	0.687165	0.582862	0.651705	0.239997	0.637184	0.337584	0.653967	0.606107	0.62598	0.678107	0.618934	0.63807	0.726427	0.558972	0.490493	0.539825	0.508387	0.658619	0.561431	-0.0971881	0.00203848	0.0178636	3.13145	-2.54241	0.0213075	10.0703	0.00150678	0.0279421
cg00050336	chr4	15377965	C1QTNF7;C1QTNF7	NM_001135170;NM_001135171	Body;5'UTR	0.172981	0.165602	0.126422	0.154272	0.213331	0.276796	0.176602	0.181214	0.151015	0.17832	0.13545	0.523981	0.213754	0.230051	0.206375	0.387796	0.222847	0.248932	0.12212	0.361112	0.131516	0.129621	0.311756	0.241297	0.486779	0.175637	0.27271	0.0970731	0.00169007	0.0160284	3.24548	2.69385	0.015758	10.6915	0.00107627	0.0219527
cg00055073	chr2	43398118				0.087287	0.10192	0.0904101	0.0958376	0.0866734	0.109018	0.0879753	0.0942091	0.0907368	0.068001	0.112954	0.231806	0.0869079	0.107148	0.101053	0.098371	0.0938829	0.111325	0.121879	0.0925381	0.08992	0.113615	0.104103	0.116934	0.153947	0.0931839	0.115959	0.0227754	0.000147814	0.00140264	3.24629	2.13662	0.0480831	10.696	0.00107368	0.0219132
cg00058329	chr12	133195094	P2RX2;P2RX2;P2RX2;P2RX2;P2RX2;P2RX2	NM_170683;NM_016318;NM_170682;NM_174872;NM_012226;NM_174873	TSS1500;TSS1500;TSS1500;TSS1500;TSS1500;TSS1500	0.0415221	0.0400931	0.0363275	0.0388366	0.0438084	0.0427638	0.0374487	0.0371834	0.0321775	0.0449777	0.0421917	0.112544	0.0484009	0.0380457	0.0535228	0.0491426	0.0592107	0.0454622	0.0398894	0.0514273	0.0388261	0.0595832	0.039343	0.0316916	0.0585082	0.0397573	0.0518284	0.0120711	1.43877e-05	0.000382388	4.73213	2.25632	0.0402827	19.4684	1.02279e-05	0.000648845
cg00061031	chr9	100744026	ANP32B	NM_006401	TSS1500	0.788766	0.78634	0.826217	0.818922	0.834526	0.833285	0.808608	0.787287	0.853228	0.827625	0.802736	0.651499	0.687923	0.632599	0.80332	0.745961	0.772965	0.775333	0.829079	0.797002	0.680209	0.855435	0.780106	0.808414	0.761216	0.815231	0.75579	-0.0594408	0.00049459	0.00459942	3.21715	-3.0757	0.00707638	10.5363	0.00117054	0.0233088
cg00062151	chr7	126336750	GRM8;GRM8;GRM8	NR_028041;NM_000845;NM_001127323	Body;Body;Body	0.437633	0.427005	0.446603	0.360397	0.452822	0.408138	0.443988	0.443651	0.412314	0.423913	0.402298	0.740162	0.51972	0.517885	0.537888	0.727581	0.519928	0.658539	0.538496	0.64117	0.528336	0.521271	0.685931	0.462952	0.70159	0.423524	0.592961	0.169437	0.000722409	0.00887776	3.61931	6.40503	9.78289e-06	12.792	0.000348105	0.0095745
cg00062496	chr22	17829908				0.572572	0.541738	0.562541	0.574704	0.585024	0.602904	0.554125	0.534922	0.614525	0.57616	0.599234	0.496241	0.528477	0.464351	0.639755	0.43861	0.613563	0.426459	0.544353	0.52471	0.64024	0.566311	0.495571	0.483118	0.549723	0.574404	0.529391	-0.045013	0.000633561	0.00469432	2.88936	-2.27088	0.0362861	8.78599	0.00303553	0.0460755
cg00070940	chr10	126117073				0.878878	0.877362	0.888239	0.90755	0.886567	0.880043	0.88117	0.861704	0.897075	0.847778	0.886452	0.878195	0.856886	0.724797	0.889182	0.847721	0.660543	0.851268	0.864	0.88722	0.836215	0.859225	0.915745	0.881639	0.80149	0.881165	0.83958	-0.0415847	0.000257086	0.0047667	4.21267	-2.18008	0.0458764	16.2879	5.44104e-05	0.00234371
cg00074145	chr15	53075505	ONECUT1	NM_004498	Body	0.202434	0.179818	0.0962765	0.161999	0.124585	0.13153	0.133406	0.218385	0.151208	0.200976	0.271518	0.929671	0.181009	0.397762	0.499601	0.124575	0.298242	0.122064	0.282524	0.238969	0.422758	0.191233	0.162366	0.0430986	0.353029	0.170194	0.30335	0.133156	0.00254884	0.0493083	4.27392	2.17335	0.0465502	16.6579	4.47641e-05	0.00201374
cg00077264	chr2	127934558				0.220729	0.19215	0.188169	0.215198	0.232148	0.202465	0.221206	0.153907	0.231195	0.189658	0.243272	0.455264	0.256421	0.268462	0.314918	0.389561	0.210305	0.220477	0.189564	0.282742	0.231696	0.247032	0.355918	0.20464	0.400162	0.208191	0.287654	0.0794638	0.000669068	0.00689978	3.36632	3.37711	0.00381654	11.3604	0.000750279	0.0168787
cg00081098	chr17	65814508				0.846893	0.844333	0.8383	0.859697	0.869592	0.886898	0.892185	0.859095	0.861023	0.874848	0.887352	0.875186	0.842938	0.731635	0.787729	0.860689	0.833599	0.828333	0.865753	0.875774	0.738082	0.887457	0.881481	0.844212	0.830183	0.865474	0.834504	-0.0309707	0.000338046	0.00248626	2.87869	-2.14577	0.0464303	8.73055	0.00312922	0.0470699
cg00082178	chr6	169625414	THBS2	NM_003247	Body	0.93328	0.937676	0.929349	0.935337	0.927896	0.937745	0.92709	0.936864	0.930018	0.935189	0.940238	0.91462	0.895105	0.930569	0.951502	0.909546	0.924065	0.937613	0.922564	0.92239	0.936511	0.926608	0.929825	0.900311	0.927791	0.933698	0.923501	-0.0101968	1.99872e-05	0.000222352	3.47569	-2.42374	0.0276875	11.9743	0.000539395	0.013259
cg00082664	chr4	154710796	SFRP2	NM_003013	TSS1500	0.0337326	0.0335757	0.0275685	0.0277721	0.0317387	0.0343363	0.0330217	0.0319256	0.040645	0.0359075	0.0370104	0.0295637	0.0327116	0.0537139	0.050122	0.0425398	0.0389262	0.0350165	0.0365611	0.0392748	0.0765998	0.0378014	0.0317057	0.0419461	0.0322686	0.0333849	0.0413394	0.00795446	1.43584e-05	0.000149921	3.38423	2.29492	0.0355511	11.4604	0.000710966	0.0162354
cg00085029	chr11	36398393	PRR5L;PRR5L;PRR5L	NM_024841;NM_001160167;NM_001160168	5'UTR;5'UTR;Body	0.0343203	0.0323964	0.0304969	0.0270531	0.0355519	0.031459	0.0317168	0.0289699	0.0314512	0.0329089	0.0339061	0.0349243	0.0423992	0.0336286	0.0571098	0.0365921	0.035406	0.0318383	0.0353811	0.036503	0.035653	0.03108	0.0473559	0.0313766	0.0310772	0.0318391	0.0371661	0.00532693	5.89184e-06	5.32207e-05	3.1752	2.55786	0.0207131	10.3075	0.00132493	0.0254868
cg00088282	chr9	74526338	ABHD17B;ABHD17B;C9orf85	NM_016014;NM_001025780;NM_182505	TSS200;TSS200;TSS200	0.0588971	0.0606328	0.0631295	0.0642169	0.0557172	0.0585372	0.0624216	0.0625573	0.0696517	0.0670377	0.0688792	0.0527279	0.0753919	0.0597557	0.109901	0.0822418	0.0721249	0.0727889	0.0613587	0.071566	0.0832292	0.0830565	0.0667895	0.0739332	0.0545196	0.0628799	0.0728132	0.00993332	1.92374e-05	0.0002126	3.46615	2.41383	0.0282237	11.9204	0.000555214	0.0135508
cg00090767	chr14	65569376	MAX;MAX;MAX;MAX;MAX;MAX	NM_145116;NM_145113;NM_002382;NM_197957;NM_145112;NM_145114	TSS200;TSS200;TSS200;TSS200;TSS200;TSS200	0.0577897	0.0496873	0.053706	0.0785607	0.0713402	0.0569438	0.0593069	0.0519874	0.0584343	0.0541335	0.0640437	0.0723686	0.0606799	0.0563715	0.140072	0.113189	0.0640026	0.0834553	0.057205	0.0619336	0.0824289	0.0848187	0.0723493	0.0509054	0.0824238	0.0596303	0.0773002	0.0176699	7.49688e-05	0.000588596	2.97292	2.52794	0.0216862	9.22365	0.00238909	0.0389202
cg00092400	chr12	51788285				0.0318946	0.0435409	0.0345398	0.0245946	0.0315939	0.0326136	0.0337809	0.0311213	0.0311059	0.0286115	0.0418303	0.148336	0.0396868	0.0446087	0.0456283	0.0345299	0.0478734	0.042608	0.0349777	0.0353708	0.0402238	0.0397912	0.0571918	0.040223	0.0632493	0.0332025	0.0510214	0.0178189	2.91992e-05	0.000851599	4.86618	2.23641	0.0419628	20.3029	6.61007e-06	0.000461929
cg00093315	chr13	27827907	RPL21;RPL21P28;SNORD102;RPL21;RPL21P28	NM_000982;NR_026911;NR_002574;NM_000982;NR_026911	5'UTR;Body;TSS1500;ExonBnd;ExonBnd	0.281695	0.289174	0.387095	0.366131	0.330424	0.280304	0.299574	0.311394	0.3201	0.339852	0.317449	0.501833	0.369889	0.319147	0.355027	0.645789	0.362944	0.554259	0.331566	0.391752	0.345237	0.347455	0.55563	0.372148	0.517439	0.32029	0.426437	0.106147	0.00116228	0.0111486	3.26184	3.53431	0.0026888	10.7815	0.00102521	0.0212071
cg00095027	chr7	87563525	ADAM22;ADAM22;ADAM22;ADAM22;ADAM22	NM_016351;NM_021721;NM_021722;NM_021723;NM_004194	TSS200;TSS200;TSS200;TSS200;TSS200	0.0192226	0.0206119	0.0197515	0.0185393	0.0198973	0.018614	0.0199018	0.0196379	0.0202957	0.0184705	0.0208495	0.0208356	0.020574	0.0176379	0.0203806	0.0264215	0.0216119	0.0255928	0.0208262	0.0182152	0.0211022	0.0190195	0.0217345	0.0197815	0.022916	0.0196175	0.0211892	0.00157177	6.78532e-07	6.12836e-06	3.17501	2.2241	0.0404227	10.3065	0.00132566	0.0254972
cg00097599	chr1	35497248	ZMYM6	NM_007167	5'UTR	0.0275251	0.0277676	0.0283451	0.02459	0.0281978	0.0293571	0.0295794	0.02756	0.02543	0.0247122	0.0269965	0.0316284	0.0258956	0.0297524	0.0438798	0.0311837	0.0297114	0.0300851	0.0262958	0.0259504	0.0275184	0.0358988	0.0288698	0.0267555	0.0309781	0.0272782	0.0303145	0.00303628	2.92866e-06	2.27808e-05	2.9595	2.20656	0.0413781	9.15298	0.00248313	0.0400015
cg00105761	chr11	62066644	SCGB1D4	NM_206998	TSS200	0.750522	0.760918	0.837825	0.775686	0.810253	0.807221	0.82166	0.812252	0.827485	0.754199	0.77072	0.584309	0.73874	0.354822	0.69073	0.795808	0.705032	0.793917	0.757385	0.773505	0.685418	0.799935	0.711553	0.746163	0.804378	0.793522	0.710121	-0.083401	0.00100227	0.0140588	3.81013	-2.52	0.023297	13.8971	0.0001931	0.00614402
cg00107782	chr1	151300621				0.0698275	0.0920738	0.0585349	0.0806758	0.1023	0.0775819	0.0845773	0.0492178	0.0749738	0.0836711	0.0791442	0.0228429	0.0628463	0.0384638	0.126773	0.165192	0.125691	0.169057	0.117199	0.127784	0.0418216	0.105352	0.110514	0.107285	0.195946	0.0775071	0.108341	0.0308335	0.00021532	0.00264557	3.61903	2.13513	0.0489646	12.7904	0.000348403	0.0095799
cg00109764	chr3	43811308				0.515427	0.454558	0.446553	0.477036	0.442219	0.478799	0.463788	0.419764	0.466373	0.410005	0.414312	0.11063	0.329759	0.338403	0.38441	0.438452	0.397353	0.348978	0.476382	0.438158	0.456549	0.424953	0.427499	0.445121	0.290786	0.45353	0.379102	-0.074428	0.00100427	0.00896241	3.15774	-2.75194	0.0138656	10.2126	0.00139483	0.02646
cg00111969	chr2	60669013				0.0626438	0.0608764	0.0287839	0.033384	0.0339545	0.03738	0.0488958	0.0497629	0.046919	0.076546	0.0301743	0.203939	0.045412	0.130203	0.0475091	0.298179	0.0353907	0.146194	0.0353309	0.0307272	0.0424738	0.0330186	0.0777424	0.107087	0.188451	0.0463019	0.101547	0.0552451	0.000237918	0.00678046	4.83285	2.45607	0.0275585	20.0949	7.36912e-06	0.000502453
cg00112251	chr1	19924203	C1orf151	NM_001032363	Body	0.0262154	0.0265151	0.0267712	0.0250851	0.0268612	0.0256633	0.0252662	0.0223218	0.02377	0.0245835	0.0288415	0.0252691	0.0327091	0.0279238	0.049463	0.0285813	0.0278275	0.0292894	0.0246071	0.0316785	0.0350192	0.029111	0.0320377	0.0245015	0.0294614	0.0256267	0.0305343	0.00490753	3.01869e-06	3.91261e-05	3.69613	2.80127	0.0131149	13.2345	0.000274847	0.00801504
cg00113883	chr14	51026555	ATL1;ATL1;ATL1	NM_181598;NM_015915;NM_001127713	TSS200;TSS200;5'UTR	0.521469	0.470888	0.478572	0.509927	0.489424	0.515693	0.515392	0.520884	0.564007	0.483223	0.568307	0.428204	0.483306	0.200043	0.372264	0.445775	0.373173	0.452958	0.518165	0.467246	0.419173	0.491321	0.443124	0.563705	0.276242	0.512526	0.423907	-0.0886189	0.00102157	0.00902093	3.14249	-3.26383	0.0046983	10.13	0.00145876	0.0273057
cg00122659	chr1	179801627				0.876785	0.894926	0.890526	0.904382	0.889331	0.883742	0.904906	0.903428	0.885644	0.893865	0.911329	0.804508	0.855937	0.885854	0.90073	0.893233	0.888132	0.888401	0.890183	0.868299	0.818983	0.89645	0.892102	0.87141	0.895611	0.894442	0.874988	-0.0194542	0.00011199	0.000876961	2.96914	-2.27973	0.0358163	9.20375	0.0024152	0.0392279
cg00135056	chr3	128997295	C3orf37;C3orf37	NM_020187;NM_001006109	TSS1500;TSS1500	0.0610176	0.0441482	0.0565433	0.0480652	0.0539901	0.0570182	0.0532406	0.0564225	0.050631	0.0536685	0.0479239	0.074534	0.0733839	0.0492537	0.159401	0.0564996	0.0590599	0.0673156	0.0589681	0.0528814	0.0617632	0.0574765	0.0661784	0.0519358	0.0925808	0.0529699	0.070088	0.0171181	2.40258e-05	0.000788784	5.03697	2.23759	0.0420251	21.3731	3.78044e-06	0.000299115
cg00139956	chr16	56512336				0.716877	0.718852	0.712903	0.70664	0.71752	0.691763	0.779047	0.763235	0.739843	0.755	0.737601	0.635481	0.736413	0.574781	0.703851	0.602388	0.629094	0.496038	0.70813	0.689731	0.545648	0.734868	0.678032	0.603198	0.619456	0.730844	0.639793	-0.0910501	0.000703429	0.00524188	2.89761	-4.34872	0.000427639	8.82892	0.00296494	0.0453231
cg00145863	chr14	53340533	FERMT2;FERMT2;FERMT2	NM_001134999;NM_006832;NM_001135000	Body;Body;Body	0.699676	0.740224	0.761163	0.691855	0.728154	0.751044	0.734457	0.699149	0.730288	0.700948	0.706876	0.82494	0.456667	0.38427	0.725482	0.474405	0.66801	0.566859	0.694455	0.670789	0.462268	0.636656	0.605425	0.675695	0.399677	0.722167	0.588971	-0.133195	0.000557207	0.0179506	5.00967	-3.64839	0.00262793	21.2015	4.13435e-06	0.000321028
cg00147413	chr3	105733106				0.601917	0.659912	0.871035	0.77303	0.766917	0.92439	0.919565	0.826155	0.777237	0.887431	0.878716	0.903699	0.8846	0.890667	0.911669	0.895084	0.895443	0.902172	0.900586	0.885077	0.816215	0.808524	0.873601	0.869357	0.880611	0.807846	0.879808	0.0719616	0.0109863	0.000956778	-3.52138	2.20292	0.0490614	14.4002	0.000147785	0.00500637
cg00149093	chr13	87377744				0.686527	0.700461	0.700441	0.702379	0.6924	0.758392	0.565106	0.663176	0.759889	0.673845	0.672939	0.477352	0.747683	0.0670239	0.791745	0.678936	0.30787	0.609	0.60076	0.658773	0.585837	0.709714	0.553168	0.57506	0.319847	0.688687	0.548769	-0.139917	0.00268027	0.0391988	3.87036	-2.53618	0.0226345	14.2499	0.00016007	0.0053169
cg00150033	chr1	205496114	CDK18;CDK18;CDK18	NM_002596;NM_212503;NM_212502	Body;Body;Body	0.830076	0.823807	0.839896	0.842076	0.850266	0.848779	0.816627	0.846504	0.842542	0.841799	0.844029	0.842446	0.810053	0.810545	0.750505	0.847266	0.787142	0.807025	0.835748	0.823452	0.886811	0.843564	0.817177	0.822213	0.74775	0.838764	0.81655	-0.0222139	0.00011452	0.00137371	3.58441	-2.13228	0.0491669	12.5921	0.000387375	0.0103717
cg00150307	chr2	46302522	PRKCE	NM_005400	Body	0.900101	0.905313	0.903501	0.914284	0.905688	0.912863	0.906983	0.903008	0.907141	0.904726	0.91038	0.912779	0.897848	0.925084	0.938177	0.905179	0.910334	0.927355	0.919584	0.914204	0.922298	0.915479	0.907744	0.889257	0.921206	0.906726	0.914752	0.00802581	1.83569e-05	0.000156693	3.09354	2.23794	0.0391731	9.86597	0.00168364	0.0302299
cg00153289	chr8	83356073				0.841685	0.822068	0.849534	0.809133	0.784993	0.744205	0.810449	0.843123	0.778885	0.806274	0.808817	0.355419	0.790956	0.88499	0.725221	0.743041	0.717419	0.621269	0.711883	0.715295	0.727404	0.827215	0.746615	0.746234	0.789799	0.809015	0.721626	-0.0873895	0.000973759	0.0148737	3.93306	-2.57593	0.0209852	14.6191	0.000131573	0.00459162
cg00153306	chr3	46741492	TMIE	NM_147196	TSS1500	0.0446302	0.0599343	0.051703	0.0502209	0.0479373	0.0772564	0.0725197	0.0509969	0.0403468	0.0432541	0.0495059	0.182116	0.05723	0.0588051	0.136045	0.0991294	0.0569484	0.0620218	0.0706913	0.0868342	0.0392573	0.0783261	0.107002	0.086453	0.185139	0.0534823	0.0932857	0.0398034	0.000139132	0.00206977	3.89495	3.14193	0.00663864	14.3945	0.000148235	0.00501743
cg00156232	chr7	65417317	VKORC1L1;VKORC1L1	NM_173517;NM_001284342	Body;Body	0.770888	0.78582	0.799137	0.760138	0.80664	0.759782	0.815706	0.769876	0.800194	0.810031	0.78908	0.851239	0.709121	0.670931	0.783472	0.583843	0.695974	0.677218	0.741337	0.653217	0.649722	0.827726	0.73407	0.739209	0.666324	0.787936	0.7131	-0.0748354	0.00040729	0.00530504	3.70324	-3.66929	0.00217617	13.2755	0.000268892	0.00788179
cg00169412	chr6	27463347				0.0556232	0.052869	0.0637751	0.0555017	0.052058	0.0649725	0.0637133	0.0636837	0.0567846	0.0491578	0.0654669	0.0761105	0.0578539	0.0588559	0.0769751	0.0587141	0.0944248	0.119864	0.075065	0.0548554	0.050462	0.0527679	0.0905249	0.0555227	0.0968194	0.0585096	0.0727725	0.0142629	3.52997e-05	0.000441869	3.64589	2.41879	0.0282261	12.9447	0.000320829	0.00900155
cg00176709	chr6	85483334				0.0839496	0.078587	0.0816368	0.0649559	0.0685231	0.0679142	0.073676	0.0553342	0.0810926	0.077034	0.0687138	0.176251	0.0756048	0.090411	0.118319	0.0991246	0.227838	0.0914896	0.0635209	0.0665053	0.080901	0.0820277	0.144586	0.105048	0.0885808	0.0728561	0.107872	0.0350158	7.48763e-05	0.00212841	4.82912	2.77837	0.0146761	20.0717	7.45922e-06	0.000506981
cg00182635	chr1	225877787				0.0700722	0.0476429	0.0421526	0.0512675	0.054538	0.0604394	0.0843691	0.060065	0.0471098	0.0507911	0.0582809	0.150033	0.0585301	0.0800127	0.0872521	0.16138	0.0690304	0.111457	0.0573077	0.0838236	0.0465495	0.0792882	0.0620469	0.10812	0.147672	0.0569753	0.093036	0.0360606	0.00014261	0.00139333	3.28839	3.40001	0.0035934	10.9278	0.000947301	0.0200432
cg00183888	chr7	155276880				0.88487	0.829009	0.889475	0.868945	0.89591	0.899966	0.90465	0.909333	0.912125	0.891202	0.865721	0.935319	0.891237	0.70515	0.76424	0.893495	0.755398	0.883913	0.862902	0.888906	0.741778	0.888054	0.907141	0.84576	0.784599	0.886473	0.839135	-0.0473382	0.00058561	0.00538888	3.20197	-2.2615	0.0376107	10.4534	0.00122426	0.0240731
cg00190186	chr15	41625387	OIP5;NUSAP1;NUSAP1;NUSAP1;NUSAP1;NUSAP1;NUSAP1	NM_007280;NM_001301136;NM_018454;NM_016359;NM_001243144;NM_001243143;NM_001243142	TSS1500;Body;Body;Body;Body;Body;Body	0.0343448	0.0306195	0.0356879	0.0361823	0.0373888	0.0381131	0.0350123	0.0417723	0.0337501	0.0282258	0.0443012	0.040522	0.0327776	0.0485153	0.0950576	0.0451981	0.0402926	0.0470307	0.0449521	0.0379298	0.0349387	0.0370201	0.0489761	0.0376716	0.0551093	0.0359453	0.0461423	0.010197	2.06886e-05	0.000237094	3.51855	2.35075	0.0320714	12.217	0.000473564	0.0120339
cg00193695	chr18	76186879				0.739866	0.688075	0.753059	0.706441	0.751317	0.774587	0.753066	0.743906	0.814024	0.789597	0.710456	0.693959	0.669847	0.409932	0.778668	0.753179	0.57931	0.684852	0.706914	0.766275	0.810141	0.655502	0.500723	0.74389	0.727604	0.747672	0.6772	-0.0704724	0.00136681	0.0125054	3.19367	-2.20929	0.0416505	10.4081	0.00125467	0.024505
cg00201234	chr3	13590968	FBLN2;FBLN2	NM_001004019;NM_001998	5'UTR;5'UTR	0.0159306	0.0177779	0.0160577	0.0144239	0.0162334	0.0177041	0.0197698	0.0149996	0.0144152	0.0165033	0.0153707	0.0265836	0.0198456	0.0147618	0.0193389	0.0173464	0.0190776	0.0232814	0.0201493	0.0173992	0.0190238	0.0166857	0.0162944	0.0165036	0.0440732	0.0162897	0.0207403	0.00445066	2.60617e-06	5.43408e-05	4.38203	2.19311	0.044982	17.3145	3.16767e-05	0.00154767
cg00202829	chr15	74609868	CCDC33;CCDC33	NM_025055;NM_182791	Body;TSS1500	0.0770674	0.069825	0.0714944	0.0621395	0.0667656	0.0690602	0.0786975	0.0732123	0.0714478	0.0733078	0.0660786	0.102258	0.0903745	0.0689722	0.186271	0.100964	0.0919731	0.0889023	0.0790113	0.0791673	0.0671143	0.0714291	0.0738993	0.0949249	0.106148	0.0708269	0.0929578	0.0221308	2.32204e-05	0.000885728	5.2534	2.73706	0.0161634	22.739	1.85563e-06	0.00017336
cg00207226	chr5	126407100	FLJ44606;FLJ44606	NM_001164478;NM_001164479	5'UTR;5'UTR	0.210414	0.312225	0.263846	0.172463	0.261948	0.281389	0.301578	0.213511	0.264573	0.238505	0.247735	0.618115	0.532758	0.348312	0.358716	0.251031	0.242112	0.185582	0.261121	0.277663	0.278656	0.374816	0.399436	0.177389	0.49684	0.251653	0.343039	0.0913858	0.00170821	0.0173687	3.34593	2.44596	0.0262806	11.2468	0.000797618	0.0176545
cg00210470	chr6	31581498	AIF1	NM_004847	TSS1500	0.0693701	0.0795663	0.0659674	0.0714863	0.0942922	0.0674128	0.0877174	0.0816454	0.0881298	0.0655855	0.102993	0.257319	0.0621688	0.119491	0.140682	0.107452	0.0622989	0.112153	0.0734785	0.0987893	0.0623295	0.0723959	0.179311	0.077108	0.169	0.0794696	0.113856	0.0343859	0.0001607	0.00320104	4.3161	2.2047	0.0439201	16.9135	3.91215e-05	0.0018201
cg00215722	chr8	125842989				0.7306	0.739435	0.763566	0.778524	0.759056	0.778026	0.758307	0.769069	0.754362	0.75396	0.759764	0.816851	0.621625	0.796069	0.71262	0.758163	0.592449	0.731147	0.714546	0.742147	0.65846	0.753205	0.746334	0.676575	0.744726	0.758606	0.718923	-0.0396838	0.000210103	0.00394869	4.2322	-2.28677	0.0374501	16.4057	5.11305e-05	0.00223246
cg00220162	chr17	35297652	LHX1	NM_005568	Body	0.148666	0.192115	0.21358	0.132093	0.143583	0.1382	0.192751	0.1585	0.146214	0.200038	0.166731	0.288948	0.139237	0.442019	0.139537	0.173476	0.252895	0.279594	0.199364	0.16778	0.108032	0.239964	0.344233	0.162007	0.214484	0.166588	0.225112	0.0585239	0.000799003	0.00833777	3.38339	2.26403	0.037771	11.4556	0.000712776	0.0162649
cg00221271	chr11	85912347				0.395692	0.428708	0.409124	0.417502	0.417229	0.43784	0.377945	0.405285	0.36354	0.40348	0.388752	0.705644	0.461965	0.520895	0.583788	0.672944	0.553531	0.598036	0.629282	0.623151	0.458017	0.435887	0.684656	0.538609	0.679482	0.4041	0.581849	0.177749	0.000475847	0.00810346	4.08997	7.12665	3.5919e-06	15.5513	8.02943e-05	0.00315961
cg00228496	chr2	85875472	USP39;USP39;USP39;USP39;USP39;USP39	NM_001256726;NR_046347;NM_001256727;NM_001256728;NM_001256725;NM_006590	3'UTR;Body;Body;Body;Body;Body	0.0545269	0.0396752	0.0312406	0.0457207	0.0446239	0.0317	0.0654176	0.041247	0.0353639	0.0468237	0.0412665	0.240484	0.06236	0.0481948	0.0699326	0.189525	0.0499102	0.0544248	0.0481907	0.0827813	0.0530837	0.0313084	0.161898	0.0670573	0.198453	0.0434187	0.0969717	0.0535529	9.99566e-05	0.00474789	5.56984	2.86982	0.0125852	24.7531	6.51641e-07	7.78117e-05
cg00228735	chr7	131304505				0.0462772	0.0575647	0.0533566	0.0516424	0.0478139	0.0556773	0.0539326	0.050761	0.0436731	0.0397357	0.0547155	0.150279	0.06	0.0583129	0.0683858	0.0889693	0.0554415	0.0719948	0.078661	0.0445772	0.0386521	0.0548678	0.103296	0.0643599	0.0784198	0.0504682	0.0725869	0.0221188	3.03316e-05	0.000793098	4.70861	2.86973	0.0121801	19.3224	1.10402e-05	0.000689734
cg00229387	chr6	43445942	TJAP1;TJAP1;TJAP1;TJAP1;TJAP1;TJAP1	NM_001146019;NM_080604;NM_001146020;NM_001146016;NR_027394;NM_001146018	5'UTR;5'UTR;5'UTR;5'UTR;Body;5'UTR	0.420245	0.456142	0.463979	0.456382	0.450247	0.445442	0.442719	0.454268	0.440262	0.450554	0.432173	0.351451	0.395687	0.427934	0.41917	0.418997	0.3509	0.401565	0.436061	0.415171	0.37422	0.450766	0.466994	0.425116	0.399887	0.446583	0.409566	-0.0370175	0.000153582	0.00114677	2.9005	-3.78056	0.00147128	8.844	0.00294054	0.0450534
cg00248242	chr2	240867059				0.741623	0.704711	0.817887	0.760458	0.755966	0.92964	0.927704	0.777141	0.716033	0.877493	0.891496	0.922601	0.861394	0.823822	0.934242	0.913989	0.916256	0.913127	0.917396	0.906504	0.888741	0.864315	0.874929	0.885908	0.895347	0.809105	0.894184	0.0850788	0.0070463	0.000902263	-2.96525	3.20421	0.00755868	10.6312	0.00111195	0.02248
cg00251824	chr8	641466	ERICH1	NM_207332	Body	0.904974	0.907783	0.894108	0.922787	0.8959	0.922488	0.906265	0.92653	0.908753	0.926103	0.926722	0.918706	0.899269	0.898884	0.944219	0.787068	0.895275	0.889352	0.833769	0.914116	0.905852	0.814644	0.901463	0.911684	0.877419	0.912947	0.885123	-0.0278237	0.000153317	0.00189631	3.6286	-2.27644	0.0372977	12.8453	0.000338321	0.00937015
cg00252027	chr12	68658506				0.901606	0.89569	0.896527	0.937598	0.884983	0.926544	0.924821	0.917988	0.904409	0.930362	0.929662	0.907745	0.869522	0.804769	0.923125	0.828789	0.828815	0.921595	0.768288	0.883466	0.774862	0.816775	0.811334	0.910312	0.846723	0.913654	0.849723	-0.0639307	0.000308708	0.00283245	3.19774	-4.21196	0.000626271	10.4302	0.00123969	0.0242989
cg00252058	chr1	32001306				0.422428	0.402821	0.482773	0.34103	0.395235	0.494736	0.401586	0.388833	0.485821	0.357614	0.396827	0.830447	0.467395	0.350658	0.50696	0.643489	0.581073	0.489747	0.688216	0.709425	0.377995	0.466483	0.712334	0.568413	0.668634	0.415428	0.575805	0.160377	0.00265185	0.0194557	2.87512	3.97143	0.000964181	8.71204	0.00316115	0.0474082
cg00254017	chr5	56119093	MAP3K1	NM_005921	Body	0.141915	0.149893	0.191096	0.143038	0.231259	0.150296	0.173876	0.14932	0.174098	0.202978	0.119488	0.453997	0.299011	0.251693	0.285675	0.482901	0.185727	0.328594	0.253488	0.344711	0.197551	0.205691	0.463506	0.250919	0.514137	0.166114	0.322686	0.156572	0.00104384	0.0126869	3.60337	4.94852	0.000154996	12.7006	0.000365533	0.00993369
cg00261690	chr1	28856281	SNHG3-RCC1;SNHG3-RCC1;SNHG3-RCC1;RCC1;RCC1;RCC1	NR_030725;NR_030726;NM_001048199;NM_001269;NM_001048194;NM_001048195	Body;Body;5'UTR;5'UTR;5'UTR;5'UTR	0.232345	0.220149	0.17833	0.211316	0.210062	0.225964	0.188274	0.222705	0.236683	0.248563	0.256009	0.562329	0.33415	0.229483	0.326373	0.450579	0.197068	0.197629	0.197199	0.227139	0.190574	0.261932	0.382668	0.253811	0.416085	0.220945	0.30193	0.0809846	0.000549336	0.0131608	4.58241	2.57387	0.0217264	18.5424	1.66164e-05	0.000948953
cg00263899	chr14	61906190	PRKCH	NM_006255	Body	0.120708	0.117666	0.128522	0.0935721	0.107748	0.0986654	0.0864431	0.0874076	0.103924	0.115842	0.113361	0.105979	0.150639	0.0957196	0.110956	0.187568	0.111608	0.155096	0.143171	0.175052	0.0871661	0.123219	0.155321	0.15759	0.228977	0.106714	0.142004	0.03529	0.000194884	0.00154525	2.98715	3.11811	0.0062771	9.29881	0.00229303	0.0378002
cg00265022	chr12	6750467	ACRBP	NM_032489	Body	0.612726	0.62322	0.619446	0.616629	0.603835	0.600352	0.629068	0.582547	0.594083	0.599938	0.609737	0.540514	0.552186	0.472542	0.62581	0.597082	0.521033	0.585114	0.58049	0.581532	0.604604	0.582495	0.633571	0.524554	0.60844	0.608326	0.572141	-0.0361852	0.000188753	0.00202123	3.42066	-2.84708	0.0116618	11.6644	0.000637085	0.0149829
cg00268840	chr11	44332653	ALX4	NM_021926	TSS1500	0.0321564	0.0339576	0.0418226	0.0298139	0.0372734	0.0323332	0.0297527	0.0291994	0.030423	0.0358056	0.0323686	0.036806	0.035732	0.0838669	0.0340359	0.0413167	0.0581938	0.0483672	0.0361253	0.0325163	0.0310574	0.0357166	0.0315266	0.0401509	0.0448396	0.0331733	0.0421608	0.0089875	1.47895e-05	0.000199251	3.75194	2.2772	0.0374463	13.558	0.000231306	0.00703943
cg00278366	chr12	110940287	RAD9B;VPS29;VPS29	NM_152442;NM_016226;NM_057180	Body;TSS1500;TSS1500	0.154947	0.0987144	0.118883	0.0811006	0.105978	0.0984708	0.109894	0.0944296	0.0764044	0.0960633	0.0997692	0.267639	0.136777	0.148237	0.190545	0.185866	0.0826494	0.10508	0.132611	0.152729	0.0784448	0.20067	0.241547	0.123773	0.235278	0.10315	0.162989	0.0598385	0.000436472	0.00349827	3.00268	3.51653	0.00266683	9.38101	0.00219245	0.0365858
cg00278517	chr6	167070616	RPS6KA2	NM_001006932	Body	0.0300048	0.0640882	0.121739	0.0513267	0.134499	0.19471	0.105658	0.0878815	0.0592117	0.248344	0.0809193	0.0423077	0.0690069	0.0322452	0.0581951	0.0400591	0.0695612	0.0735892	0.0654865	0.057138	0.0438885	0.0478927	0.0687444	0.10465	0.0492246	0.107126	0.0587135	-0.0484121	0.00428448	0.000342226	-3.6461	-2.37949	0.0360494	15.2899	9.22073e-05	0.00351809
cg00287883	chr7	7529755	COL28A1	NM_001037763	Body	0.0835736	0.0861373	0.0990711	0.0976241	0.125497	0.107507	0.12648	0.103668	0.0868148	0.0740882	0.106127	0.206321	0.0640355	0.0777686	0.0994128	0.215102	0.115345	0.139914	0.123324	0.144697	0.0879251	0.186305	0.192084	0.09467	0.165479	0.0996898	0.136599	0.0369091	0.000277137	0.00248833	3.16651	2.59094	0.0193453	10.2602	0.00135928	0.0259628
cg00291006	chr15	26056773	ATP10A	NM_024490	Body	0.0271564	0.0324431	0.0317651	0.033071	0.0287592	0.0236327	0.0333361	0.03159	0.0238375	0.0260419	0.0270123	0.0343525	0.0298021	0.0302649	0.073677	0.0336265	0.0315422	0.0371058	0.0349364	0.0358587	0.0404544	0.0407256	0.0324899	0.0272164	0.0527069	0.0289678	0.0381971	0.00922932	1.33189e-05	0.000143434	3.42883	2.72679	0.0149512	11.7103	0.000621556	0.0147147
cg00291573	chr5	17343961				0.115686	0.0753767	0.102233	0.0760548	0.0890502	0.102656	0.0816873	0.089261	0.118294	0.116286	0.0782184	0.223994	0.147878	0.0927668	0.10658	0.11091	0.0942775	0.10152	0.0790718	0.134301	0.123977	0.147057	0.0889446	0.0844952	0.213198	0.0949821	0.124927	0.0299444	0.00028057	0.00206139	2.87719	2.27829	0.0357285	8.72276	0.00314263	0.0472183
cg00293644	chr1	32674341	DCDC2B	NM_001099434	TSS1500	0.159946	0.0991993	0.0688015	0.10924	0.11551	0.10756	0.158806	0.112407	0.137755	0.0969888	0.110846	0.499156	0.173819	0.135138	0.210953	0.371256	0.148247	0.231629	0.111355	0.214495	0.143894	0.108548	0.363311	0.120292	0.428245	0.116096	0.232881	0.116785	0.00072648	0.0166982	4.52263	3.29165	0.00516955	18.1746	2.01546e-05	0.00109883
cg00294382	chr12	56732721	IL23A;IL23A	NM_016584;NM_016584	5'UTR;1stExon	0.0898602	0.0823851	0.0880206	0.0724293	0.111171	0.09409	0.0908229	0.0583462	0.0702062	0.0634648	0.0622972	0.265024	0.109968	0.168717	0.151595	0.207137	0.0971937	0.13276	0.087954	0.158604	0.0717344	0.12326	0.198892	0.134156	0.229556	0.0802812	0.152611	0.0723297	0.000266256	0.00316738	3.5724	4.57045	0.000329269	12.5235	0.000401855	0.0106566
cg00294753	chr1	4328723				0.915069	0.880664	0.909198	0.880877	0.896685	0.909008	0.891458	0.896493	0.903815	0.917491	0.904232	0.895888	0.887147	0.868548	0.916652	0.809578	0.909183	0.803208	0.879181	0.890701	0.843362	0.880175	0.884256	0.906246	0.911686	0.900454	0.877558	-0.0228956	0.000156479	0.00127468	3.0261	-2.23147	0.0395346	9.50534	0.00204874	0.0348482
cg00296936	chr5	155249466				0.803889	0.844081	0.872471	0.74516	0.776663	0.847969	0.874607	0.864488	0.87444	0.781673	0.859738	0.493069	0.755589	0.623592	0.651644	0.65672	0.651085	0.818699	0.838146	0.843373	0.848456	0.772636	0.415876	0.837322	0.818375	0.83138	0.716042	-0.115338	0.00214024	0.019184	3.16406	-2.91566	0.00985398	10.2469	0.00136913	0.0260988
cg00308344	chr12	117536531	TESC;TESC;TESC	NR_031766;NM_017899;NM_001168325	Body;Body;Body	0.0548205	0.0662762	0.052822	0.0687902	0.0467796	0.0580728	0.0610074	0.051626	0.0434738	0.0632132	0.0473287	0.196052	0.0551267	0.0694954	0.0517731	0.137216	0.0757725	0.0744338	0.0616087	0.0509849	0.0891715	0.104457	0.0571889	0.0637921	0.0504634	0.0558373	0.0812525	0.0254152	6.98036e-05	0.00167786	4.58718	2.26243	0.0396654	18.5718	1.63624e-05	0.000937471
cg00314173	chr1	15748263	EFHD2	NM_024329	Body	0.266655	0.257712	0.263053	0.310679	0.301859	0.297286	0.289313	0.257666	0.249526	0.297412	0.267986	0.472374	0.398901	0.276308	0.372845	0.377192	0.244825	0.352783	0.353335	0.381374	0.33538	0.33396	0.465734	0.251275	0.473505	0.278104	0.363557	0.0854523	0.000460211	0.00557049	3.59744	4.07503	0.000918489	12.6667	0.000372233	0.0100714
cg00314247	chr17	76408337	PGS1;PGS1;PGS1;PGS1	NR_110602;NR_110601;NR_111989;NM_024419	Body;Body;Body;Body	0.776881	0.823399	0.832742	0.795854	0.819677	0.820145	0.808947	0.848754	0.839148	0.809687	0.859579	0.867024	0.765454	0.741531	0.772074	0.605406	0.751234	0.797818	0.790946	0.754987	0.735158	0.825954	0.793678	0.737794	0.620855	0.821347	0.754279	-0.0670671	0.000558487	0.00491212	3.13675	-3.34651	0.00393378	10.0989	0.00148356	0.0276343
cg00317764	chr11	35071737				0.77566	0.813036	0.833543	0.841115	0.797392	0.78361	0.828329	0.819681	0.824082	0.777606	0.824538	0.699403	0.751108	0.632337	0.670551	0.806972	0.664451	0.73924	0.85298	0.763024	0.82181	0.799843	0.738604	0.733849	0.734701	0.810781	0.743491	-0.0672901	0.000544817	0.00398811	2.87186	-3.67978	0.0018216	8.69513	0.00319062	0.0477339
cg00318109	chr14	23904214	MYH7	NM_000257	5'UTR	0.733287	0.794618	0.771403	0.776198	0.776338	0.797821	0.741658	0.762237	0.744039	0.796987	0.818953	0.327974	0.732793	0.761761	0.797631	0.798256	0.803115	0.745924	0.77398	0.327019	0.486778	0.481077	0.825108	0.829346	0.495497	0.773958	0.656161	-0.117797	0.000729836	0.0354229	5.60097	-2.31172	0.0369245	24.9522	5.87704e-07	7.20603e-05
cg00319479	chr19	14130257				0.0977054	0.0872645	0.143779	0.0803023	0.170827	0.12019	0.115153	0.120919	0.139156	0.147458	0.0885579	0.37738	0.134894	0.114317	0.196587	0.170047	0.203886	0.307977	0.114255	0.258865	0.124734	0.0901457	0.236949	0.20492	0.199948	0.11921	0.19535	0.0761401	0.00084204	0.00655878	2.96147	3.26138	0.00459618	9.16332	0.00246915	0.0398326
cg00320414	chr17	43380215	MAP3K14	NM_003954	5'UTR	0.0365867	0.0323807	0.0416366	0.0359054	0.0344762	0.0532624	0.0373703	0.0411675	0.0367107	0.0484207	0.0334909	0.0746934	0.0668451	0.0398118	0.0561468	0.0830412	0.0546901	0.088229	0.0375784	0.0553557	0.0473754	0.0495082	0.0460279	0.0500515	0.142238	0.0392189	0.0636852	0.0244663	4.21216e-05	0.000746309	4.14714	3.23675	0.00559829	15.8938	6.69996e-05	0.00274795
cg00331081	chr1	94025034				0.793827	0.837497	0.834381	0.809475	0.789627	0.782608	0.795732	0.831272	0.845795	0.78062	0.809825	0.603252	0.767167	0.645208	0.727364	0.80437	0.756474	0.783968	0.816392	0.813243	0.774173	0.757488	0.833561	0.80919	0.726711	0.81006	0.758469	-0.0515912	0.000557814	0.00434982	2.9631	-2.71378	0.0147439	9.17191	0.00245758	0.0397063
cg00337593	chr6	112374119	WISP3;WISP3;WISP3;WISP3	NM_003880;NR_125354;NM_198239;NR_125353	TSS1500;TSS1500;TSS1500;TSS1500	0.872895	0.874123	0.88633	0.894061	0.879713	0.886092	0.879036	0.879848	0.872873	0.871753	0.876372	0.871448	0.851629	0.799778	0.757711	0.883094	0.854384	0.881084	0.869953	0.863384	0.870554	0.80452	0.896957	0.868483	0.887023	0.879372	0.854286	-0.0250864	4.88592e-05	0.0015624	4.99899	-2.32879	0.0353313	21.1344	4.28165e-06	0.000329945
cg00338615	chr15	80265933				0.887772	0.891074	0.908076	0.888058	0.905094	0.883306	0.889283	0.869454	0.909876	0.893978	0.867201	0.828176	0.873916	0.847787	0.907943	0.751533	0.797271	0.76718	0.835216	0.901762	0.862644	0.839	0.849637	0.807857	0.791538	0.890288	0.832962	-0.0573269	0.000196166	0.002158	3.45955	-4.37143	0.000480815	11.8832	0.000566431	0.0137425
cg00346446	chr1	156711439	MRPL24;MRPL24	NM_024540;NM_145729	TSS1500;TSS1500	0.734775	0.700256	0.692487	0.704501	0.684233	0.706424	0.713705	0.676158	0.718124	0.74756	0.717996	0.808385	0.646005	0.590756	0.731615	0.589251	0.640023	0.641264	0.662243	0.672306	0.68568	0.762787	0.694501	0.596889	0.601215	0.708747	0.665923	-0.0428244	0.000440478	0.00441629	3.32569	-2.27131	0.0371289	11.1343	0.000847438	0.0184856
cg00349599	chr17	17184369	COPS3	NM_003653	Body	0.0401717	0.031727	0.037496	0.0445162	0.0435153	0.0372672	0.0409234	0.0372617	0.0359122	0.0390562	0.0383753	0.0632222	0.0457809	0.0440127	0.0287871	0.0530236	0.0436593	0.0484494	0.0362805	0.0462598	0.0332376	0.0457195	0.0471532	0.0653764	0.0465497	0.0387475	0.0462508	0.00750337	1.26298e-05	9.93376e-05	2.97551	2.61333	0.01819	9.23731	0.00237133	0.0387119
cg00351892	chr4	109684543	ETNPPL;ETNPPL;ETNPPL;ETNPPL;ETNPPL	NM_001146627;NM_001146590;NM_031279;NR_027475;NR_027474	TSS1500;TSS1500;TSS1500;TSS1500;TSS1500	0.37376	0.398857	0.412556	0.447009	0.501987	0.455776	0.414673	0.443027	0.45481	0.434406	0.541392	0.792282	0.374809	0.86297	0.728547	0.514931	0.513057	0.592964	0.521424	0.444148	0.484293	0.526773	0.576803	0.558787	0.355264	0.443478	0.560504	0.117026	0.00220226	0.0213626	3.27803	2.81676	0.012255	10.8707	0.000976999	0.0204843
cg00358895	chr4	36258205	LOC439933;LOC439933	NR_122079;NR_122080	Body;Body	0.101428	0.0892162	0.0571097	0.0863946	0.0890508	0.122502	0.0711834	0.0907525	0.0829323	0.0746237	0.0671292	0.52421	0.105234	0.105913	0.141032	0.218228	0.0606165	0.121656	0.0601886	0.216369	0.0676658	0.0718802	0.302229	0.103844	0.200571	0.0847566	0.16426	0.0795032	0.000314495	0.0159905	5.66803	2.32353	0.0361487	25.3816	4.70375e-07	6.07709e-05
cg00360761	chr2	43398079				0.0950027	0.113363	0.0877993	0.0970533	0.0803938	0.0760953	0.0962519	0.0747814	0.0970207	0.0990969	0.102058	0.441204	0.118673	0.188719	0.0874439	0.183584	0.0849922	0.113466	0.184317	0.133022	0.14896	0.126553	0.215127	0.127597	0.315827	0.0926288	0.176392	0.0837629	0.000138318	0.00941456	6.08884	3.20032	0.00668557	28.091	1.15743e-07	2.11983e-05
cg00365304	chr20	862151	ANGPT4	NM_015985	Body	0.434514	0.374472	0.399168	0.384233	0.343328	0.408012	0.387543	0.392069	0.386287	0.409349	0.371393	0.550778	0.344132	0.541644	0.501017	0.447627	0.496239	0.446139	0.477366	0.40046	0.344651	0.360984	0.43611	0.492247	0.507361	0.390033	0.45334	0.0633062	0.000558733	0.00475855	3.09029	3.2028	0.0053124	9.8485	0.0016997	0.0304316
cg00365642	chr2	8456058	LINC00299	NR_034135	Body	0.215783	0.185818	0.205906	0.184821	0.174512	0.179465	0.249274	0.236432	0.156542	0.116364	0.128456	0.405765	0.107626	0.363904	0.280865	0.411032	0.355292	0.368947	0.210078	0.364697	0.131325	0.222411	0.298471	0.397938	0.526764	0.184852	0.317508	0.132656	0.00170201	0.0135577	2.9938	3.95832	0.00102261	9.33398	0.00224943	0.0372714
cg00366265	chr4	41376770	LIMCH1;LIMCH1;LIMCH1;LIMCH1;LIMCH1	NM_001289124;NM_001112718;NM_001112717;NM_014988;NM_001289122	5'UTR;Body;Body;Body;Body	0.814871	0.812606	0.849536	0.860093	0.837834	0.833285	0.833374	0.829204	0.856364	0.820669	0.758722	0.561053	0.801331	0.591298	0.799326	0.794822	0.789507	0.757342	0.827632	0.826764	0.834344	0.833365	0.751896	0.828492	0.820011	0.827869	0.772656	-0.0552129	0.00077156	0.00764936	3.30949	-2.22365	0.0407276	11.0445	0.000889491	0.0191442
cg00376255	chr13	23946885	SACS;SACS	NM_001278055;NM_014363	5'UTR;Body	0.0554292	0.0323343	0.0282006	0.0301002	0.0361741	0.0349183	0.0516583	0.033273	0.0431609	0.0435933	0.0416539	0.205502	0.0501137	0.0564431	0.0739544	0.184099	0.0635309	0.120196	0.0424023	0.0781999	0.0404507	0.0708571	0.076033	0.0832851	0.207651	0.039136	0.0966227	0.0574867	7.73108e-05	0.00349818	5.49979	3.58663	0.00306202	24.3057	8.21967e-07	9.30599e-05
cg00377074	chr6	134159127	MGC34034;MGC34034	NR_027029;NR_027030	Body;Body	0.0336568	0.0293484	0.0317929	0.0265536	0.0321594	0.0335597	0.0303118	0.0282739	0.0317564	0.0301614	0.025575	0.066036	0.0262276	0.0371131	0.0369666	0.035131	0.0368011	0.0355683	0.0274009	0.0306199	0.0349152	0.0380311	0.0309476	0.0319536	0.0364375	0.0302863	0.0360107	0.00572437	7.10895e-06	8.85925e-05	3.63948	2.16759	0.0460518	12.9078	0.000327211	0.00913554
cg00379648	chr12	106979451	RFX4	NM_213594	Body	0.0375803	0.0436059	0.0605268	0.0388837	0.0410398	0.0348946	0.049865	0.0375418	0.0396021	0.0479962	0.0388684	0.0445836	0.0566618	0.0938595	0.0943663	0.0888001	0.0407593	0.0505618	0.0395447	0.0416753	0.032972	0.0451177	0.047359	0.0435252	0.0689637	0.0427641	0.0563393	0.0135752	5.53299e-05	0.000453478	3.0349	2.21916	0.0405242	9.55221	0.00199709	0.0342122
cg00381980	chr20	5156023	CDS2	NM_003818	Body	0.903678	0.87877	0.89025	0.872192	0.890249	0.894608	0.894092	0.885351	0.886999	0.896565	0.892536	0.929031	0.902476	0.890725	0.936184	0.927817	0.914874	0.912216	0.896322	0.929208	0.901637	0.835601	0.935051	0.90894	0.923402	0.889572	0.910249	0.020677	7.46529e-05	0.0006762	3.17918	2.78589	0.012946	10.3291	0.00130947	0.0252792
cg00387819	chr10	20002868	LOC101928834;MALRD1	NR_120646;NM_001142308	Body;Body	0.84853	0.903603	0.898005	0.896638	0.883431	0.903299	0.907968	0.89651	0.833515	0.8854	0.843997	0.666113	0.87129	0.604492	0.776755	0.765924	0.903479	0.88044	0.907841	0.823515	0.734062	0.798248	0.87349	0.82958	0.886977	0.8819	0.808729	-0.0731706	0.000720445	0.00841684	3.54632	-2.83382	0.0121195	12.3748	0.000435159	0.0113028
cg00389547	chr11	101897185				0.86661	0.80944	0.882193	0.82654	0.824604	0.863736	0.770701	0.823807	0.87713	0.835376	0.893417	0.607349	0.787911	0.825646	0.832243	0.837801	0.563174	0.534035	0.797136	0.856662	0.759069	0.835043	0.840205	0.767332	0.583528	0.84305	0.744795	-0.0982551	0.00136195	0.0138623	3.34743	-2.94385	0.00947044	11.2551	0.000794038	0.0175911
cg00390784	chr6	2682491	MYLK4	NM_001012418	Body	0.529891	0.495726	0.555084	0.524384	0.5321	0.581159	0.54897	0.537577	0.558606	0.526022	0.553373	0.71782	0.619848	0.531253	0.590994	0.725555	0.517676	0.591108	0.540382	0.661743	0.650559	0.515023	0.700112	0.543672	0.700613	0.540263	0.61474	0.0744768	0.000509625	0.00608641	3.57809	3.39559	0.00378275	12.556	0.000394935	0.01052
cg00394725	chr7	75024729	TRIM74;TRIM73	NM_198853;NM_198924	TSS200;TSS200	0.62393	0.636362	0.696068	0.630749	0.702154	0.640026	0.670743	0.671619	0.707169	0.670944	0.687189	0.944433	0.660504	0.617184	0.758322	0.685065	0.869609	0.789975	0.732427	0.656875	0.847823	0.703325	0.649269	0.706921	0.798663	0.666996	0.744314	0.0773182	0.00089882	0.0090993	3.33965	2.85843	0.0113048	11.2119	0.000812762	0.0179011
cg00399407	chr4	88450413	SPARCL1;SPARCL1;SPARCL1;SPARCL1;SPARCL1;SPARCL1;SPARCL1;SPARCL1	NM_001291977;NM_001128310;NM_004684;NM_001291976;NM_001291976;NM_001291977;NM_001128310;NM_004684	1stExon;1stExon;1stExon;1stExon;5'UTR;5'UTR;5'UTR;5'UTR	0.861282	0.889702	0.877448	0.89164	0.87972	0.88161	0.886129	0.899027	0.883613	0.904105	0.864327	0.742146	0.864558	0.805244	0.8816	0.895215	0.860521	0.831354	0.882954	0.882469	0.892924	0.877684	0.854741	0.858034	0.810897	0.883509	0.852881	-0.030628	0.000169304	0.0018152	3.42244	-2.5431	0.0217212	11.6744	0.000633662	0.0149244
cg00404703	chr2	64504695				0.0412143	0.0383064	0.0356509	0.0309146	0.0343047	0.0364718	0.0462185	0.032974	0.0295543	0.0348151	0.0336534	0.251613	0.0403471	0.0469779	0.0434301	0.0732998	0.0437804	0.0402886	0.0465888	0.0511351	0.0291447	0.0512853	0.0877509	0.0427752	0.130565	0.0358253	0.0699272	0.034102	2.23284e-05	0.00340978	7.25466	2.1761	0.0482559	35.6909	2.31241e-09	1.13157e-06
cg00416710	chr16	29196027				0.234114	0.131309	0.16192	0.175386	0.20759	0.237097	0.169761	0.15849	0.23337	0.30212	0.22853	0.770592	0.423752	0.0880008	0.508375	0.50138	0.245032	0.439701	0.249911	0.364533	0.290977	0.133229	0.603033	0.250528	0.379013	0.203608	0.374861	0.171253	0.00242223	0.0342196	3.82042	3.31768	0.00458507	13.9572	0.000187021	0.00599562
cg00419912	chr19	52068602				0.487374	0.513186	0.522723	0.515472	0.51404	0.47847	0.483741	0.504811	0.542573	0.514245	0.524439	0.677592	0.506724	0.531139	0.600607	0.604801	0.463853	0.556265	0.551283	0.569435	0.453077	0.497308	0.612987	0.534546	0.59529	0.509188	0.553922	0.0447334	0.000372113	0.00385576	3.3732	2.54381	0.0216178	11.3987	0.000734936	0.0166278
cg00422840	chr18	11204146				0.81816	0.839356	0.855854	0.862712	0.839981	0.848518	0.866402	0.869356	0.862613	0.838512	0.840212	0.806335	0.830749	0.564267	0.834232	0.796324	0.792643	0.815778	0.812897	0.865742	0.862312	0.843735	0.777557	0.831437	0.83453	0.849243	0.804895	-0.0443477	0.000244976	0.00543665	4.472	-2.18857	0.0454822	17.8641	2.37252e-05	0.00124287
cg00448005	chr3	63919983	ATXN7;ATXN7	NM_000333;NM_001177387	Body;Body	0.911415	0.916956	0.906006	0.931584	0.900106	0.921654	0.924761	0.919889	0.9171	0.913293	0.928026	0.91693	0.890997	0.91238	0.935142	0.833104	0.881427	0.911083	0.920366	0.901895	0.888331	0.868094	0.852699	0.930539	0.888658	0.917344	0.895118	-0.0222269	8.74397e-05	0.000864319	3.3052	-2.6626	0.0168858	11.0208	0.000900951	0.0193278
cg00448560	chr16	49525727	ZNF423	NM_015069	Body	0.833743	0.798471	0.81022	0.841234	0.834832	0.851972	0.833137	0.809853	0.845687	0.852011	0.853223	0.650975	0.7917	0.804594	0.801095	0.825321	0.722927	0.831611	0.812829	0.778559	0.834382	0.770882	0.801905	0.854539	0.759273	0.833126	0.788614	-0.0445119	0.000360981	0.00271971	2.91346	-2.95383	0.00883386	8.91158	0.00283368	0.0439185
cg00449763	chr12	31559410	DENND5B;DENND5B	NM_001308339;NM_144973	Body;Body	0.085128	0.0567147	0.075073	0.0513155	0.074591	0.0936007	0.0884463	0.0876931	0.150885	0.114811	0.0695831	0.207116	0.121086	0.0945297	0.0987257	0.412604	0.0981775	0.233988	0.108377	0.168173	0.118086	0.11476	0.29778	0.101424	0.386609	0.0861674	0.18296	0.0967924	0.000768687	0.0121386	3.98106	3.1622	0.00642045	14.9031	0.000113176	0.00410387
cg00450487	chr8	82633209	ZFAND1;ZFAND1;ZFAND1;ZFAND1;ZFAND1;ZFAND1;ZFAND1	NM_001170797;NR_033195;NR_033193;NM_001170796;NR_033196;NR_033194;NM_024699	Body;Body;Body;Body;Body;Body;Body	0.0614383	0.0600151	0.0544349	0.0495237	0.0514797	0.0611054	0.0661984	0.0606713	0.0707528	0.0556504	0.0508894	0.0698309	0.109994	0.0498252	0.137227	0.0698815	0.0565684	0.0778478	0.0531698	0.0810566	0.0795331	0.131767	0.0713509	0.0574741	0.0571663	0.0583781	0.0787638	0.0203856	4.4409e-05	0.000794448	4.16103	2.61476	0.0196647	15.9772	6.41115e-05	0.00265675
cg00452398	chr6	99281293	POU3F2	NM_005604	TSS1500	0.0220296	0.0293529	0.023383	0.0254176	0.0295033	0.0225265	0.032869	0.0246395	0.0231009	0.0207209	0.0282985	0.0360359	0.0265485	0.0264038	0.0677377	0.0298212	0.0270488	0.0327486	0.0337108	0.0294192	0.0325213	0.0427621	0.0363151	0.0280596	0.024645	0.025622	0.0338412	0.00821927	1.47552e-05	0.000119292	3.0152	2.61725	0.0181034	9.44741	0.00211448	0.0356362
cg00454138	chr17	73425089				0.0969149	0.0806646	0.0557047	0.06738	0.110252	0.137945	0.120607	0.0688949	0.0873207	0.102962	0.0878444	0.315521	0.214964	0.162764	0.170235	0.564545	0.222652	0.294463	0.148032	0.209902	0.342303	0.084704	0.221065	0.165451	0.590199	0.0924082	0.264771	0.172363	0.000602994	0.0222824	5.20761	4.24791	0.000825211	22.4492	2.15776e-06	0.000194427
cg00457779	chr5	39272488				0.390067	0.407111	0.427392	0.431007	0.383031	0.308218	0.376507	0.348214	0.359231	0.346849	0.488226	0.661129	0.0958853	0.179361	0.362885	0.0981363	0.220602	0.190499	0.244175	0.216323	0.0713989	0.291611	0.172008	0.271668	0.154676	0.387805	0.23074	-0.157065	0.00244417	0.0217863	3.15601	-3.72451	0.00175541	10.2032	0.00140194	0.0265562
cg00460983	chr10	91133941				0.0885487	0.0675637	0.0889072	0.0580692	0.0901145	0.0825417	0.0964439	0.0687242	0.0668117	0.107584	0.0528638	0.225567	0.116557	0.0878424	0.0949455	0.345863	0.0924958	0.161464	0.0863141	0.106804	0.131925	0.0764127	0.211242	0.117985	0.289842	0.0789248	0.153233	0.074308	0.000295281	0.00702864	4.57309	3.23112	0.00586171	18.485	1.7125e-05	0.000970973
cg00464814	chr6	16758889	ATXN1;ATXN1	NM_001128164;NM_000332	5'UTR;5'UTR	0.130385	0.129942	0.0919875	0.108433	0.0963207	0.136645	0.103892	0.109715	0.0917563	0.108633	0.130448	0.268819	0.119123	0.153227	0.127297	0.175232	0.0845481	0.121413	0.160858	0.118879	0.0746894	0.17507	0.209501	0.0961839	0.188584	0.11256	0.148102	0.035542	0.000275536	0.00281512	3.35288	2.36355	0.0309908	11.2855	0.000781167	0.0173795
cg00466500	chr20	44829821	CDH22	NM_021248	Body	0.305353	0.262756	0.292788	0.310921	0.309191	0.374852	0.275004	0.270418	0.322117	0.322692	0.316297	0.660101	0.450785	0.360789	0.337939	0.31809	0.261726	0.326945	0.330014	0.288943	0.406624	0.37483	0.289512	0.363367	0.41464	0.305672	0.370307	0.0646356	0.000968997	0.00970127	3.32361	2.31279	0.0342126	11.1228	0.000852735	0.0185643
cg00468380	chr8	11549521				0.143167	0.126914	0.153591	0.127141	0.12297	0.117689	0.144495	0.128339	0.149796	0.167979	0.136973	0.112881	0.159384	0.273571	0.370773	0.319366	0.139475	0.150942	0.199743	0.215569	0.0966076	0.227714	0.20963	0.218822	0.131	0.138096	0.20182	0.063724	0.000232341	0.00623045	4.74502	2.95147	0.0103709	19.5484	9.80848e-06	0.000627877
cg00480146	chr11	60164087	MS4A14;MS4A14;MS4A14;MS4A14;MS4A14;MS4A14;MS4A14;MS4A14	NM_001079692;NM_001261828;NM_001261827;NM_032597;NR_049734;NR_049733;NR_049732;NR_049731	1stExon;1stExon;1stExon;1stExon;Body;Body;Body;Body	0.102036	0.123314	0.147413	0.111915	0.152267	0.162667	0.152647	0.0991781	0.156882	0.171169	0.0758469	0.448903	0.185135	0.229199	0.185377	0.46569	0.21284	0.313139	0.165593	0.265068	0.19689	0.164693	0.344952	0.197061	0.473634	0.132303	0.27487	0.142566	0.000977451	0.0131454	3.74939	4.44692	0.00044303	13.5431	0.000233145	0.00708234
cg00480389	chr20	54580133	CBLN4	NM_080617	TSS200	0.0565928	0.0759817	0.0638803	0.0488489	0.0529767	0.0511737	0.128684	0.0773224	0.0766538	0.0617609	0.0935854	0.0610598	0.0996712	0.195631	0.0488015	0.0919011	0.253192	0.20299	0.0582519	0.065912	0.14751	0.0559201	0.0640824	0.160225	0.0721343	0.0715874	0.112663	0.0410757	0.000548276	0.00445979	3.024	2.14005	0.047282	9.49419	0.00206124	0.0349963
cg00482488	chr17	70216332				0.0667753	0.0722873	0.0687084	0.0627017	0.0693466	0.0730973	0.0733206	0.0653293	0.063667	0.0559308	0.0694015	0.0865243	0.106424	0.0539166	0.0826465	0.086872	0.0938963	0.0699748	0.0618336	0.0624353	0.0858046	0.0749397	0.115616	0.0596858	0.0674201	0.0673242	0.0791421	0.0118179	2.73072e-05	0.000330452	3.59709	2.31385	0.0346192	12.6647	0.00037263	0.0100804
cg00486352	chr10	126139435	NKX1-2	NM_001146340	TSS1500	0.0591312	0.0499495	0.0469601	0.0547389	0.056553	0.0547394	0.0518422	0.0475683	0.0508975	0.0566396	0.045053	0.0646985	0.0906148	0.0449001	0.0683672	0.0948794	0.0551876	0.0467466	0.0443911	0.055365	0.0658649	0.0641274	0.0559578	0.0548115	0.0709975	0.0521884	0.0626364	0.010448	2.06471e-05	0.000235092	3.50922	2.41806	0.0280558	12.164	0.000487196	0.0122997
cg00488091	chr6	144536326				0.0760789	0.0605704	0.0622104	0.0740349	0.0749893	0.0578372	0.0694505	0.0634759	0.0548668	0.0600255	0.0539658	0.428478	0.0739371	0.148696	0.20131	0.235131	0.0884625	0.115759	0.128792	0.164314	0.0363734	0.131462	0.186381	0.125613	0.288296	0.0643187	0.168072	0.103753	6.4907e-05	0.00988907	7.25132	3.88759	0.00181558	35.669	2.33857e-09	1.14025e-06
cg00488514	chr22	26877690	HPS4	NM_022081	Body	0.15665	0.139097	0.14668	0.125046	0.225418	0.180796	0.177283	0.148622	0.19238	0.205206	0.116966	0.521886	0.292386	0.26954	0.287202	0.499139	0.270513	0.390168	0.258668	0.355931	0.179148	0.148928	0.485529	0.331389	0.537079	0.164922	0.344822	0.1799	0.00116649	0.0157531	3.75539	5.12689	0.000114475	13.578	0.00022885	0.00698238
cg00496377	chr1	221245083				0.323141	0.357447	0.372044	0.289274	0.339456	0.308069	0.290084	0.367195	0.346189	0.409521	0.341102	0.624276	0.354408	0.386712	0.427	0.508755	0.43125	0.537796	0.442783	0.569204	0.303699	0.254086	0.473378	0.362156	0.597057	0.34032	0.44804	0.10772	0.00133112	0.0122646	3.20378	3.41143	0.00346072	10.4632	0.00121774	0.0239761
cg00500745	chr8	58279528				0.911286	0.925321	0.922276	0.932128	0.915379	0.905706	0.933467	0.916612	0.926509	0.929689	0.920308	0.897717	0.920055	0.915313	0.932994	0.904506	0.91743	0.89803	0.82637	0.922307	0.918276	0.880849	0.900958	0.911234	0.907102	0.921698	0.903796	-0.0179027	7.79644e-05	0.000665702	3.09399	-2.42199	0.0271378	9.86838	0.00168144	0.0301977
cg00501111	chr11	58345226	ZFP91;LPXN;ZFP91-CNTF	NM_053023;NM_001143995;NR_024091	TSS1500;Body;TSS1500	0.0206881	0.0264138	0.0263378	0.0248554	0.0248435	0.0201885	0.0210157	0.0223672	0.0207459	0.0239953	0.0249105	0.0251893	0.0215304	0.0257898	0.0495774	0.0274164	0.0265826	0.0306394	0.0283417	0.0249226	0.0222684	0.0201172	0.037825	0.037678	0.0250102	0.0233056	0.0287777	0.00547211	5.59171e-06	6.34449e-05	3.50414	2.43744	0.0269866	12.1353	0.000494772	0.0124394
cg00503800	chr19	10840295	DNM2;DNM2;DNM2;DNM2;DNM2	NM_001005362;NM_001005360;NM_004945;NM_001190716;NM_001005361	Body;Body;Body;Body;Body	0.0921496	0.0640299	0.0808306	0.0724358	0.117642	0.0878267	0.0664473	0.0519029	0.056102	0.0664935	0.0887778	0.395043	0.115871	0.136104	0.121049	0.11605	0.0667613	0.0945247	0.091043	0.14132	0.0432738	0.212242	0.207139	0.0596009	0.144324	0.0767853	0.138882	0.0620966	0.00036288	0.0078427	4.43379	2.54961	0.0226479	17.6303	2.68281e-05	0.00136515
cg00503840	chr7	96650509	DLX5	NM_005221	Body	0.154627	0.17856	0.168772	0.106	0.146794	0.143011	0.176693	0.158553	0.175559	0.155975	0.203896	0.342849	0.182854	0.134212	0.354096	0.175793	0.21939	0.33894	0.200873	0.206729	0.139708	0.198252	0.198169	0.212379	0.276676	0.160767	0.227209	0.0664414	0.000628878	0.00526119	3.06454	3.19308	0.00540421	9.71043	0.00183225	0.0321425
cg00504599	chr17	79428036	BAHCC1	NM_001080519	Body	0.378234	0.349562	0.297007	0.391441	0.364906	0.336296	0.418048	0.405273	0.382321	0.328134	0.415444	0.749012	0.444224	0.427856	0.479475	0.500601	0.306882	0.405863	0.38377	0.397091	0.385287	0.472834	0.580767	0.313328	0.591601	0.369697	0.459899	0.0902024	0.00149566	0.0140111	3.22772	2.67536	0.0163453	10.5941	0.00113447	0.0228002
cg00505381	chr2	241526834	CAPN10;CAPN10;CAPN10;CAPN10	NM_021251;NM_023083;NM_023085;NM_023089	Body;Body;Body;Body	0.0260351	0.0276535	0.0271208	0.0239225	0.0264923	0.0276186	0.0298448	0.02578	0.0220261	0.0340429	0.0318771	0.0308964	0.0269091	0.0284901	0.0672929	0.0314888	0.0335248	0.0355751	0.0266712	0.0276237	0.0285562	0.03043	0.0399918	0.0357994	0.031026	0.0274922	0.0338768	0.00638465	1.1653e-05	0.000107094	3.20011	2.16349	0.0455515	10.4432	0.00123104	0.0241776
cg00508023	chr14	74296957				0.0648086	0.0457777	0.0905074	0.0413209	0.0444021	0.0399787	0.0676714	0.0593278	0.0354748	0.062067	0.053497	0.23409	0.0758672	0.0827169	0.064285	0.0783266	0.0823134	0.0903954	0.0521562	0.110777	0.0395249	0.0697217	0.105048	0.0562485	0.147796	0.0549849	0.0920905	0.0371056	0.000257984	0.0024107	3.2241	2.6528	0.0171169	10.5743	0.00114669	0.0229682
cg00511884	chr2	8374459	LINC00299	NR_034135	Body	0.10594	0.0952709	0.0789572	0.10088	0.109726	0.117976	0.103615	0.0792588	0.0856481	0.0665628	0.109896	0.333288	0.0882774	0.142071	0.170351	0.16943	0.108212	0.152488	0.133919	0.226087	0.0739577	0.137728	0.24779	0.0957492	0.258436	0.0957938	0.166985	0.0711909	0.000258957	0.00555521	4.42305	3.47235	0.00355878	17.5647	2.77692e-05	0.00140163
cg00530976	chr9	116377632				0.071031	0.0537102	0.0391375	0.0307022	0.0438811	0.0656762	0.0791107	0.0441551	0.0431512	0.0513031	0.0427702	0.334982	0.067078	0.0605381	0.0876376	0.144235	0.0536648	0.0651442	0.0376043	0.106478	0.0997754	0.0511418	0.130515	0.0490346	0.238195	0.0513299	0.109002	0.0576719	0.000219267	0.00701106	4.99887	2.52732	0.024129	21.1337	4.28323e-06	0.000330004
cg00533990	chr18	3255878	MYL12A	NM_006471	Body	0.100379	0.122815	0.106228	0.119826	0.102224	0.0975356	0.0959141	0.0898717	0.0988253	0.0985644	0.0839748	0.436839	0.174406	0.13975	0.109967	0.226656	0.0884561	0.146487	0.144429	0.155734	0.127989	0.19523	0.299793	0.108636	0.300563	0.101469	0.189638	0.0881693	0.000131932	0.00935936	6.14854	3.37985	0.00471409	28.4772	9.48062e-08	1.8354e-05
cg00533994	chr6	34274189	NUDT3;RPS10-NUDT3	NM_006703;NM_001202470	Body;Body	0.912645	0.920861	0.923966	0.931888	0.913635	0.923751	0.92363	0.922882	0.924307	0.916493	0.928993	0.874627	0.90447	0.906723	0.945365	0.907502	0.866225	0.932347	0.923395	0.898186	0.888756	0.899201	0.909765	0.936322	0.920006	0.922096	0.908064	-0.0140319	3.51372e-05	0.000507132	3.85129	-2.23496	0.0407972	14.138	0.00016988	0.00556238
cg00541962	chr15	96865874	NR2F2-AS1;NR2F2-AS1;NR2F2-AS1	NR_125738;NR_102743;NR_102744	Body;Body;Body	0.0272842	0.0346926	0.0388323	0.0285154	0.032343	0.0313427	0.0427062	0.0307703	0.0352396	0.0380552	0.0368441	0.0377027	0.0479002	0.0680081	0.0374633	0.0287395	0.0327501	0.07023	0.0313942	0.0362203	0.0348632	0.0376813	0.0612487	0.0418901	0.0347077	0.0342387	0.0429142	0.00867555	2.20493e-05	0.000187392	3.08725	2.21148	0.0412517	9.83219	0.00171484	0.0306252
cg00546897	chr21	45232232	LOC284837	NR_026961	Body	0.112265	0.0518481	0.0442425	0.0500908	0.0809706	0.0613189	0.0819702	0.0478651	0.040042	0.0345336	0.0856747	0.328287	0.0973021	0.119688	0.148172	0.177841	0.0959983	0.0967936	0.104443	0.0808567	0.04939	0.167084	0.168444	0.0819326	0.244068	0.062802	0.140021	0.0772194	0.000583574	0.00551587	3.2406	3.65218	0.00208336	10.6648	0.00109196	0.0221871
cg00547090	chr11	27492738	LOC105376671;LOC105376671;LGR4	NR_131169;NR_131170;NM_018490	TSS1500;TSS1500;Body	0.0350252	0.0374439	0.0545384	0.0484186	0.0471327	0.0581743	0.0503586	0.0503666	0.048807	0.0619987	0.0721422	0.04093	0.053146	0.0431665	0.0508457	0.0531739	0.169536	0.102071	0.161683	0.0759223	0.0835118	0.0818475	0.0556882	0.0580569	0.0487265	0.0513097	0.0770218	0.0257121	0.00010971	0.00171605	3.96732	2.23332	0.0411071	14.8217	0.000118168	0.00423724
cg00548268	chr7	98245830	NPTX2	NM_002523	TSS1500	0.244542	0.23409	0.251983	0.243173	0.239881	0.228099	0.291476	0.24284	0.230148	0.274712	0.299081	0.520144	0.284888	0.303317	0.412671	0.269717	0.287673	0.305596	0.335321	0.258901	0.179204	0.240533	0.269498	0.335337	0.27049	0.252729	0.305235	0.0525056	0.00060188	0.00663297	3.46211	2.28393	0.0364684	11.8976	0.000562063	0.0136639
cg00549876	chr16	85890442				0.0722048	0.0781569	0.067157	0.0834889	0.0771529	0.0737388	0.0737319	0.0812985	0.0546623	0.0776024	0.099015	0.342765	0.13679	0.0882508	0.0792262	0.14097	0.0659877	0.109337	0.0839746	0.0948974	0.120074	0.0578446	0.170327	0.0805515	0.192374	0.0762009	0.125955	0.049754	0.000118011	0.00543608	5.52557	2.49076	0.0262298	24.4702	7.54665e-07	8.70218e-05
cg00560428	chr22	22215962	MAPK1;MAPK1	NM_002745;NM_138957	Body;Body	0.782215	0.778363	0.77712	0.791879	0.765774	0.773189	0.774148	0.748644	0.76847	0.804807	0.803557	0.822798	0.726205	0.691588	0.823476	0.626449	0.722968	0.726337	0.777289	0.753703	0.743745	0.745573	0.730129	0.750234	0.678107	0.778924	0.737043	-0.0418815	0.000271374	0.00271248	3.32126	-2.83385	0.0118758	11.1097	0.000858753	0.0186628
cg00568296	chr20	48675540				0.159855	0.0629934	0.114723	0.0957545	0.104287	0.0708956	0.109106	0.0737144	0.10007	0.0995778	0.102151	0.42396	0.243511	0.136002	0.140785	0.401671	0.153811	0.24301	0.184857	0.299224	0.154765	0.143043	0.35974	0.133729	0.334269	0.0993753	0.239455	0.14008	0.000682671	0.0112166	4.0383	4.76771	0.000250305	15.2431	9.452e-05	0.00358263
cg00571033	chr8	9760957	MIR124-1;LOC157627	NR_029668;NR_024281	Body;TSS200	0.137761	0.124919	0.106868	0.107227	0.107629	0.0931358	0.140757	0.107892	0.111343	0.107356	0.120404	0.207054	0.11687	0.26923	0.122465	0.115247	0.117657	0.114308	0.141495	0.117645	0.159407	0.113591	0.227695	0.117566	0.145263	0.115026	0.148964	0.0339374	0.000209032	0.00249876	3.57942	2.41497	0.0283389	12.5636	0.000393331	0.0104911
cg00577668	chr8	96060712	NDUFAF6	NM_152416	Body	0.108455	0.0929691	0.134184	0.127253	0.102435	0.125554	0.126363	0.0865074	0.100457	0.066119	0.0826188	0.330656	0.224695	0.121871	0.208226	0.0905351	0.0857804	0.0769508	0.0882707	0.185444	0.13166	0.259567	0.177545	0.1287	0.13749	0.104811	0.160528	0.0557174	0.000476393	0.00558609	3.55161	2.64926	0.0176776	12.405	0.000428186	0.0111704
cg00580291	chr13	21606284	LATS2	NM_014572	Body	0.0752862	0.0624607	0.0749057	0.0691096	0.0757646	0.0845077	0.0670692	0.0751297	0.086765	0.0912515	0.070695	0.118194	0.128483	0.13649	0.0982874	0.0733691	0.0554048	0.0744459	0.0655307	0.0728287	0.0755784	0.109791	0.0797664	0.0775054	0.141628	0.0757223	0.0933788	0.0176565	7.6124e-05	0.000806225	3.40476	2.19836	0.0429716	11.5752	0.000668369	0.0155148
cg00581152	chr10	102094610				0.820341	0.814154	0.833263	0.843766	0.823771	0.825473	0.83648	0.814919	0.846724	0.851315	0.861021	0.848655	0.742495	0.69991	0.830309	0.773791	0.736678	0.752649	0.798749	0.832497	0.664957	0.791747	0.851747	0.835618	0.77773	0.833748	0.781252	-0.0524956	0.000241507	0.00326412	3.75656	-3.28671	0.00485279	13.5848	0.000228025	0.00696271
cg00584323	chr1	33463340				0.0731917	0.0528016	0.0794524	0.0578035	0.0592475	0.0930928	0.0692995	0.0460358	0.0466666	0.0511493	0.0742538	0.35318	0.0920131	0.0759394	0.200366	0.176608	0.0529134	0.0816301	0.143415	0.159176	0.0407732	0.128652	0.21238	0.0754223	0.183029	0.0639086	0.141107	0.0771984	0.000227747	0.00687887	4.91667	3.41155	0.00418221	20.6185	5.60525e-06	0.000406484
cg00584422	chr16	23724774	ERN2;ERN2	NM_033266;NM_033266	5'UTR;1stExon	0.124606	0.196075	0.182244	0.17932	0.173782	0.268575	0.26877	0.223716	0.143063	0.259767	0.217381	0.0827006	0.315776	0.517701	0.463266	0.281964	0.170811	0.477634	0.293016	0.199808	0.457847	0.261523	0.358212	0.152602	0.234141	0.203391	0.304786	0.101395	0.00241139	0.0181308	2.91051	2.60564	0.0183809	8.89618	0.00285769	0.044171
cg00589699	chr3	50267754	GNAI2;GNAI2;GNAI2	NM_001282617;NM_001282619;NM_001282620	TSS1500;5'UTR;Body	0.059013	0.0519962	0.0458677	0.0439209	0.0527862	0.0450657	0.0438196	0.0412246	0.040631	0.0410894	0.0616543	0.281567	0.0533444	0.0705948	0.106997	0.138774	0.0482949	0.0640426	0.0592312	0.0763136	0.0340179	0.0768202	0.172388	0.0567032	0.177667	0.0479153	0.101197	0.0532815	5.41762e-05	0.00475135	6.45453	2.87146	0.0127931	30.4627	3.40347e-08	8.49346e-06
cg00593607	chr12	93530780				0.0448065	0.0481399	0.0542211	0.0347642	0.0506726	0.0496965	0.048576	0.0459049	0.0488772	0.0392103	0.0746996	0.300007	0.077637	0.0528236	0.0704153	0.0883908	0.0427559	0.0524135	0.0490815	0.0639734	0.0479279	0.0904334	0.127444	0.0413442	0.13824	0.0490517	0.0887777	0.039726	0.000101758	0.0046051	5.50002	2.16021	0.0489521	24.3071	8.21338e-07	9.30218e-05
cg00597666	chr6	105335437				0.439965	0.540603	0.524366	0.48958	0.466438	0.512691	0.497012	0.478541	0.518476	0.528855	0.464604	0.133953	0.538734	0.26292	0.366482	0.407951	0.376861	0.486494	0.430349	0.514292	0.298424	0.346331	0.539261	0.422307	0.450892	0.496466	0.398232	-0.0982343	0.00100014	0.0128955	3.6886	-3.08792	0.00727073	13.1909	0.000281309	0.00815582
cg00598195	chr16	61922094	CDH8	NM_001796	Body	0.185797	0.237312	0.198928	0.154719	0.175315	0.205076	0.20355	0.174294	0.17489	0.168126	0.192117	0.412196	0.205843	0.240388	0.28229	0.34239	0.144836	0.189403	0.20508	0.230821	0.149963	0.221564	0.349219	0.263507	0.384307	0.188193	0.2587	0.0705074	0.000512912	0.0071436	3.79987	2.9878	0.0090307	13.8371	0.000199359	0.00629537
cg00606348	chr1	159778887	FCRL6;FCRL6	NM_001284217;NM_001004310	Body;Body	0.50976	0.518887	0.522653	0.527928	0.544826	0.539839	0.540978	0.546159	0.545258	0.534363	0.528032	0.503408	0.53207	0.570784	0.573972	0.580225	0.570529	0.600306	0.577727	0.578832	0.506927	0.531649	0.531919	0.533722	0.615885	0.532608	0.557711	0.0251034	0.000147062	0.00117361	2.99647	2.54626	0.0209237	9.34809	0.00223218	0.0370494
cg00607305	chr9	86245963	IDNK;IDNK;IDNK;IDNK	NR_046422;NR_046421;NM_001001551;NM_001256915	Body;Body;Body;Body	0.668732	0.633651	0.691768	0.61699	0.658597	0.641957	0.655805	0.628493	0.712821	0.700026	0.617482	0.388518	0.613899	0.537879	0.58107	0.612835	0.580864	0.649582	0.627485	0.665135	0.518385	0.777975	0.672794	0.634274	0.546173	0.656938	0.600491	-0.0564477	0.00110641	0.00806357	2.86554	-2.17018	0.0442316	8.66236	0.0032485	0.048319
cg00613587	chr12	120977345	RNF10	NM_014868	Body	0.746428	0.759038	0.831474	0.832609	0.75574	0.81988	0.792135	0.742206	0.804643	0.78896	0.831672	0.829527	0.733913	0.694595	0.790595	0.615448	0.61806	0.668791	0.476175	0.6418	0.61669	0.597791	0.749737	0.791918	0.724257	0.791344	0.682093	-0.109251	0.00126803	0.00914577	2.85051	-3.94087	0.00102416	8.58464	0.0033901	0.0497779
cg00619207	chr1	111743368	DENND2D	NM_024901	TSS200	0.0746461	0.054162	0.0637372	0.0592499	0.0572799	0.0424244	0.0857535	0.0570676	0.110511	0.0519426	0.0683245	0.454285	0.0559725	0.105306	0.14859	0.12241	0.0780002	0.0938685	0.0625705	0.144522	0.0377796	0.0662506	0.150153	0.131333	0.165995	0.065918	0.129788	0.0638703	0.000355154	0.010361	4.86657	2.29821	0.0373281	20.3054	6.60156e-06	0.000461493
cg00632319	chr21	37885598	CLDN14;CLDN14	NM_001146078;NM_001146077	5'UTR;5'UTR	0.855639	0.839436	0.858307	0.856604	0.866745	0.856977	0.872916	0.857342	0.851141	0.874682	0.868607	0.882852	0.840756	0.702441	0.860085	0.796317	0.830703	0.806352	0.833604	0.843482	0.874499	0.895127	0.815192	0.826925	0.805837	0.859854	0.829584	-0.0302705	0.00010527	0.00223126	4.4057	-2.32887	0.0347425	17.4588	2.93606e-05	0.00145985
cg00638090	chr12	133066678	FBRSL1	NM_001142641	TSS1500	0.0872597	0.098217	0.0781141	0.0667805	0.0856358	0.0751155	0.0827671	0.0925755	0.0709482	0.0828702	0.0840334	0.138315	0.0711789	0.089937	0.132675	0.171479	0.117253	0.0890957	0.104653	0.0832169	0.0890927	0.0656915	0.0708045	0.149556	0.0852324	0.0822106	0.104156	0.0219451	8.36981e-05	0.00106748	3.67287	2.39644	0.0295423	13.1001	0.000295278	0.0084571
cg00639635	chr6	143837891				0.28696	0.30541	0.302128	0.28137	0.262991	0.299699	0.35333	0.256351	0.28928	0.252135	0.336205	0.533206	0.355665	0.406371	0.378919	0.51561	0.314427	0.354911	0.310522	0.417817	0.295456	0.396677	0.593978	0.348773	0.487139	0.29326	0.407819	0.114559	0.000988708	0.00839762	3.08637	4.36211	0.000440898	9.82742	0.00171929	0.0306753
cg00641579	chr10	88146442				0.83829	0.864258	0.823167	0.838232	0.819475	0.848525	0.851944	0.859389	0.821648	0.854756	0.868826	0.824726	0.871771	0.85756	0.84288	0.805168	0.801017	0.754815	0.750351	0.82837	0.834824	0.861233	0.82671	0.831087	0.703135	0.84441	0.813832	-0.0305782	0.000306191	0.00227691	2.89457	-2.21562	0.0405046	8.81313	0.00299071	0.0455936
cg00647262	chr6	157746584	C6orf35	NM_018452	TSS1500	0.85606	0.894461	0.881051	0.915751	0.875245	0.882232	0.892745	0.893256	0.886208	0.876053	0.900873	0.846976	0.866024	0.726958	0.871377	0.861191	0.884546	0.883927	0.852404	0.887325	0.904021	0.885393	0.870422	0.859904	0.84247	0.886721	0.86021	-0.0265116	0.000242008	0.00177033	2.87089	-2.17591	0.0437481	8.69009	0.00319945	0.0478275
cg00650680	chr5	134728082	H2AFY;H2AFY;H2AFY;H2AFY	NM_001040158;NM_138610;NM_138609;NM_004893	5'UTR;5'UTR;5'UTR;5'UTR	0.0309486	0.0305724	0.0329772	0.0243416	0.0308066	0.0368899	0.0413305	0.032811	0.0335987	0.0322479	0.0324859	0.10779	0.0276016	0.0450863	0.0555656	0.052465	0.0359756	0.084369	0.0394852	0.0596796	0.0249771	0.0304697	0.0565038	0.0450022	0.0980449	0.0326373	0.0545011	0.0218638	1.74187e-05	0.000660327	5.24447	3.13141	0.00743118	22.6825	1.91104e-06	0.000177242
cg00660167	chr17	80200974				0.863792	0.889795	0.869934	0.883252	0.86273	0.860489	0.864279	0.829544	0.889583	0.853601	0.846158	0.894574	0.791428	0.871189	0.87793	0.796207	0.680005	0.756246	0.827984	0.757985	0.753731	0.914965	0.90834	0.744063	0.843512	0.864832	0.815583	-0.0492497	0.000334586	0.00521174	3.96132	-2.45426	0.0267417	14.7862	0.000120416	0.00429667
cg00664646	chr10	73385566	CDH23;CDH23;CDH23;CDH23	NM_052836;NM_001171931;NM_001171930;NM_022124	Body;Body;Body;Body	0.497823	0.60383	0.663323	0.629819	0.603201	0.646915	0.666636	0.602178	0.577307	0.559866	0.611843	0.218766	0.580254	0.171859	0.341792	0.625122	0.578232	0.564098	0.570698	0.581802	0.418722	0.579288	0.541132	0.584417	0.402551	0.605704	0.482767	-0.122937	0.00239183	0.0217587	3.1854	-2.92076	0.00977138	10.363	0.00128565	0.0249467
cg00669347	chr16	86767757				0.55288	0.556296	0.622161	0.60956	0.526008	0.554687	0.558268	0.569946	0.600708	0.55945	0.656308	0.181512	0.564775	0.504147	0.493685	0.583697	0.623405	0.559652	0.59833	0.546702	0.396629	0.538551	0.401848	0.4802	0.602244	0.578752	0.505384	-0.0733681	0.00147348	0.0135058	3.19628	-2.21349	0.0413152	10.4223	0.00124505	0.0243746
cg00672359	chr9	137967411	OLFM1;OLFM1;OLFM1;OLFM1	NM_014279;NM_014279;NM_006334;NM_006334	5'UTR;1stExon;5'UTR;1stExon	0.0461225	0.0382759	0.0362862	0.0425879	0.046466	0.0352324	0.0470895	0.0402282	0.038503	0.0511829	0.0398477	0.127613	0.0300294	0.100304	0.0494087	0.0441754	0.0595471	0.0579614	0.0584758	0.0672627	0.0490589	0.0278955	0.0430171	0.060921	0.0737846	0.0419838	0.0606753	0.0186914	2.59829e-05	0.000703031	4.75795	2.57773	0.0217051	19.6287	9.40445e-06	0.000607877
cg00674311	chr10	352348	DIP2C	NM_014974	Body	0.606097	0.630177	0.60221	0.608012	0.591767	0.617776	0.611532	0.572284	0.570349	0.631691	0.628579	0.718787	0.488507	0.477203	0.601841	0.549257	0.449195	0.400858	0.569629	0.541451	0.482469	0.700153	0.63173	0.450784	0.597816	0.606407	0.54712	-0.0592869	0.000455055	0.00914781	4.32932	-2.24923	0.0403685	16.9938	3.75028e-05	0.00176203
cg00675009	chr2	230198349				0.0553648	0.0513074	0.0806061	0.0548352	0.108751	0.0650809	0.0679748	0.061675	0.0537105	0.0968557	0.0792132	0.265791	0.0893245	0.141463	0.120853	0.118177	0.0904472	0.136317	0.146964	0.123423	0.0956298	0.0871175	0.0505397	0.198122	0.151769	0.0704886	0.12971	0.0592212	0.000357413	0.00283318	2.98676	3.8643	0.00125133	9.29675	0.00229561	0.0378258
cg00676536	chr2	41924253				0.899842	0.905661	0.916925	0.91637	0.910764	0.909155	0.901686	0.91029	0.915988	0.909294	0.921978	0.903279	0.89559	0.895799	0.921329	0.832246	0.896976	0.897837	0.897109	0.898501	0.903144	0.901128	0.919575	0.882077	0.863124	0.910723	0.893408	-0.0173149	4.55132e-05	0.000506529	3.47629	-2.7269	0.0150052	11.9777	0.00053842	0.0132422
cg00678820	chr10	25010884	ARHGAP21	NM_020824	5'UTR	0.826643	0.852652	0.849328	0.826005	0.818726	0.82899	0.858585	0.829485	0.864204	0.825681	0.854172	0.791701	0.742847	0.690456	0.853278	0.753671	0.77188	0.828993	0.8617	0.814133	0.793559	0.797409	0.862286	0.865226	0.812676	0.839497	0.802844	-0.0366536	0.000264005	0.00262983	3.31633	-2.5183	0.0226742	11.0824	0.000871504	0.0188618
cg00679184	chr14	75447722				0.637812	0.64113	0.666593	0.638953	0.622065	0.700195	0.6676	0.636065	0.681346	0.682314	0.660906	0.898243	0.70246	0.708985	0.658878	0.669579	0.682693	0.744409	0.679907	0.659714	0.767649	0.624646	0.668127	0.731535	0.786603	0.657726	0.713102	0.0553765	0.000591771	0.0048972	3.04885	2.75646	0.0135961	9.62657	0.00191782	0.0332301
cg00679763	chr17	46993161	UBE2Z	NM_023079	Body	0.8978	0.902088	0.907741	0.930547	0.892557	0.894936	0.933249	0.917453	0.913378	0.909444	0.920646	0.896543	0.880812	0.926221	0.902575	0.743033	0.884071	0.913297	0.799708	0.893648	0.899485	0.907529	0.852084	0.632317	0.925525	0.910895	0.861203	-0.0496911	0.000188225	0.00690988	5.19813	-2.1989	0.0453296	22.3892	2.22618e-06	0.000199014
cg00689213	chr2	79366964	REG1P	NR_002714	TSS1500	0.643256	0.6877	0.673628	0.732101	0.717692	0.706516	0.664491	0.707196	0.732108	0.664456	0.686052	0.47179	0.595325	0.4713	0.592925	0.598379	0.647943	0.741171	0.715227	0.672449	0.600954	0.68723	0.627617	0.771815	0.548309	0.69229	0.62446	-0.0678309	0.000860029	0.00815532	3.24529	-2.6389	0.0176426	10.6905	0.00107688	0.0219608
cg00689835	chr2	169757618	G6PC2;G6PC2	NM_021176;NM_001081686	TSS200;TSS200	0.897476	0.917178	0.91932	0.93436	0.913723	0.907382	0.920395	0.926166	0.921971	0.926898	0.919877	0.883575	0.904949	0.869811	0.928768	0.884221	0.908113	0.829464	0.911953	0.928272	0.906802	0.924857	0.934203	0.905375	0.88428	0.918613	0.900332	-0.0182817	9.89077e-05	0.000797995	3.01222	-2.25047	0.0380493	9.43163	0.00213275	0.0358651
cg00695112	chr9	71862747	TJP2;TJP2;TJP2;TJP2;TJP2;TJP2	NM_001170414;NM_001170630;NM_001170415;NM_201629;NM_004817;NM_001170416	Body;Body;Body;Body;Body;Body	0.634983	0.603104	0.621872	0.61897	0.605526	0.614671	0.632551	0.626728	0.650374	0.600419	0.609491	0.484829	0.59289	0.450815	0.525405	0.541766	0.605267	0.511448	0.616661	0.588275	0.664932	0.588622	0.562759	0.601888	0.483998	0.619881	0.55854	-0.0613413	0.000237153	0.00368755	3.95877	-3.63383	0.00243004	14.7711	0.00012138	0.00432383
cg00708598	chr13	53313895	LECT1;LECT1;LECT1;LECT1	NM_001011705;NM_007015;NM_007015;NM_001011705	1stExon;5'UTR;1stExon;5'UTR	0.152895	0.151525	0.159847	0.156012	0.168892	0.162743	0.195961	0.185388	0.172492	0.152919	0.166831	0.261463	0.214751	0.162364	0.149752	0.153878	0.29215	0.186741	0.216192	0.199292	0.214524	0.198652	0.215999	0.197851	0.199926	0.165955	0.204538	0.0385834	0.000202532	0.00147531	2.86479	3.46781	0.00288944	8.65849	0.0032554	0.0483899
cg00709073	chr13	45916557	TPT1;TPT1;TPT1;TPT1-AS1	NM_003295;NM_001286273;NM_001286272;NR_024458	TSS1500;TSS1500;TSS1500;Body	0.279437	0.307176	0.308457	0.306818	0.269855	0.288181	0.307439	0.288426	0.248429	0.309193	0.33135	0.154111	0.206881	0.303585	0.287269	0.244523	0.257686	0.222019	0.24731	0.311888	0.123345	0.213863	0.33844	0.2404	0.320194	0.294978	0.247965	-0.0470128	0.00052795	0.00385803	2.86939	-2.61356	0.0180173	8.68231	0.00321313	0.0479559
cg00710286	chr15	40764232	CHST14	NM_130468	1stExon	0.346093	0.336745	0.337004	0.331276	0.320507	0.353073	0.345031	0.338961	0.337617	0.366376	0.391829	0.142586	0.248701	0.376318	0.23035	0.304218	0.23556	0.2939	0.332431	0.290224	0.201254	0.362702	0.293525	0.371658	0.303279	0.345865	0.284765	-0.0611002	0.000371936	0.0045432	3.61058	-3.22777	0.00539243	12.742	0.000357541	0.0097694
cg00717678	chr17	1554577	PRPF8;RILP	NM_006445;NM_031430	Body;TSS1500	0.624296	0.626828	0.636076	0.660198	0.634402	0.647638	0.642847	0.630849	0.606793	0.647933	0.662737	0.787467	0.649705	0.630575	0.698492	0.695813	0.645589	0.659744	0.665558	0.644019	0.690284	0.700606	0.710766	0.607945	0.688291	0.638236	0.676775	0.0385391	0.000267339	0.00193781	2.85769	3.02123	0.00759475	8.62173	0.00332176	0.0490685
cg00717946	chr7	114727656	LINC01393	NR_120521	Body	0.928117	0.925435	0.936902	0.942808	0.926949	0.932168	0.934172	0.933046	0.924017	0.936857	0.942639	0.857522	0.931147	0.925622	0.947017	0.921291	0.930847	0.924217	0.923183	0.924056	0.92288	0.919026	0.926305	0.916847	0.922596	0.93301	0.920897	-0.0121132	4.19664e-05	0.000385186	3.19825	-2.16416	0.0454885	10.433	0.00123782	0.0242728
cg00723017	chr8	124953650	FER1L6	NM_001039112	5'UTR	0.866459	0.882916	0.905306	0.895875	0.8894	0.8805	0.856903	0.845338	0.837147	0.878922	0.825554	0.704239	0.841304	0.657553	0.907468	0.764986	0.860155	0.7867	0.845442	0.819849	0.897464	0.808648	0.836194	0.9637	0.766332	0.869484	0.818574	-0.05091	0.000649317	0.00647557	3.31801	-2.22919	0.0403057	11.0918	0.000867124	0.018796
cg00724095	chr10	116469987				0.826994	0.859984	0.890485	0.87414	0.822163	0.851235	0.890382	0.835525	0.888067	0.876931	0.903341	0.866804	0.75104	0.769922	0.78181	0.55692	0.837884	0.70512	0.634454	0.793823	0.791365	0.71797	0.622306	0.832673	0.618012	0.865386	0.734293	-0.131093	0.000788295	0.00901436	3.51542	-4.90073	0.000165736	12.1992	0.000478101	0.012122
cg00731494	chr3	147072402				0.057784	0.0554812	0.0571845	0.0456029	0.0527933	0.0423435	0.0538101	0.0585401	0.067492	0.0616417	0.0484626	0.054036	0.0787286	0.0537751	0.141237	0.0596529	0.0534142	0.0638579	0.103374	0.0625331	0.0634636	0.0490366	0.0818387	0.0631672	0.0545529	0.0546487	0.0701906	0.0155419	5.21607e-05	0.000628125	3.59002	2.20662	0.0426335	12.6242	0.000380784	0.0102377
cg00733328	chr14	101001145				0.10297	0.0885346	0.0838908	0.138596	0.102673	0.0701904	0.0604983	0.102327	0.113369	0.0776437	0.0889649	0.270416	0.126437	0.0913948	0.115018	0.120004	0.0839924	0.141384	0.0822737	0.151211	0.0736275	0.145727	0.259265	0.0928272	0.212761	0.0936052	0.140453	0.0468476	0.000470145	0.00410417	3.12591	2.55614	0.0207091	10.0404	0.00153146	0.0282727
cg00734838	chr10	14614164	FAM107B;FAM107B;FAM107B;FAM107B;FAM107B;FAM107B;FAM107B;FAM107B;FAM107B;FAM107B;FAM107B;FAM107B;FAM107B;FAM107B;FAM107B	NM_001282698;NM_001282699;NM_001282701;NM_001282702;NM_001282703;NM_001282701;NM_001282698;NM_001282702;NM_001282699;NM_001282703;NM_001282700;NM_001282697;NM_001282696;NM_031453;NM_001282695	1stExon;1stExon;1stExon;1stExon;1stExon;5'UTR;5'UTR;5'UTR;5'UTR;5'UTR;5'UTR;5'UTR;5'UTR;Body;5'UTR	0.381438	0.3359	0.371067	0.341136	0.340445	0.319212	0.359241	0.314802	0.354223	0.311924	0.330961	0.597072	0.332464	0.367414	0.403014	0.409908	0.359644	0.398331	0.393377	0.422896	0.243399	0.406853	0.455182	0.356042	0.462215	0.34185	0.400558	0.0587082	0.000517245	0.00616782	3.57584	2.65873	0.0173711	12.5432	0.000397653	0.010571
cg00734927	chr6	91195524				0.259759	0.273296	0.289063	0.291015	0.250269	0.292056	0.288095	0.237707	0.288374	0.291755	0.277461	0.507163	0.27751	0.283299	0.26908	0.253879	0.320663	0.3089	0.334278	0.408855	0.2405	0.305748	0.398105	0.310355	0.361437	0.276259	0.327127	0.0508675	0.000360242	0.00516098	3.84061	2.53897	0.0224724	14.0754	0.00017563	0.00571424
cg00739459	chr2	174831043	SP3;SP3	NM_003111;NM_001172712	TSS1500;TSS1500	0.0461807	0.0418687	0.0473561	0.0320232	0.047131	0.04295	0.0418671	0.0454365	0.0437079	0.0388371	0.0377122	0.0454799	0.0395492	0.0486904	0.0891303	0.0449446	0.0451557	0.0463855	0.0386955	0.0453476	0.0471482	0.0427991	0.0504392	0.0650484	0.0536938	0.0422791	0.0501791	0.00789996	2.15226e-05	0.000167223	2.95785	2.11885	0.0491182	9.1443	0.00249495	0.0401346
cg00745288	chr5	179187489	MAML1	NM_014757	Body	0.472615	0.475012	0.529786	0.472451	0.536319	0.479554	0.505187	0.433443	0.485556	0.515206	0.491844	0.676438	0.590604	0.522832	0.617968	0.679633	0.437385	0.601974	0.524238	0.659058	0.577864	0.564645	0.710896	0.510083	0.677252	0.490634	0.596491	0.105857	0.000875573	0.00631876	2.85134	4.59406	0.000247953	8.58893	0.00338213	0.0496896
cg00747928	chr11	78181115	NARS2;NARS2	NM_001243251;NM_024678	Body;Body	0.22296	0.216775	0.250849	0.17288	0.26866	0.190041	0.165312	0.20259	0.225602	0.180541	0.243208	0.493621	0.286464	0.236715	0.380007	0.346813	0.173382	0.229547	0.334208	0.358284	0.189705	0.391982	0.431218	0.261595	0.393765	0.212674	0.32195	0.109276	0.0011287	0.00901523	2.9977	3.99939	0.000936631	9.35462	0.00222424	0.0369645
cg00751072	chr19	18529121	SSBP4;SSBP4	NM_032627;NM_001009998	TSS1500;TSS1500	0.109375	0.0923966	0.116014	0.113452	0.116759	0.132514	0.120428	0.0954878	0.103799	0.103889	0.0885741	0.200336	0.114571	0.136285	0.164911	0.17283	0.107073	0.179751	0.219134	0.205394	0.0958683	0.167142	0.202741	0.157721	0.197454	0.108426	0.165801	0.0573745	0.00017379	0.00154756	3.15457	5.10446	9.57694e-05	10.1955	0.00140787	0.0266368
cg00751616	chr11	10924151				0.0763939	0.0741429	0.0698301	0.0541207	0.0815708	0.0812179	0.106285	0.0609653	0.084846	0.0658027	0.0664432	0.222818	0.0853867	0.103412	0.0893047	0.131556	0.0875139	0.0668619	0.0534285	0.110417	0.0780131	0.108948	0.0653256	0.0820706	0.184867	0.0746926	0.104994	0.0303019	0.000197664	0.00222243	3.49101	2.27947	0.0368401	12.0609	0.000514904	0.0128225
cg00752397	chr1	12276425				0.901657	0.855205	0.883064	0.879312	0.884526	0.901025	0.90207	0.879	0.89837	0.857941	0.908274	0.637162	0.878724	0.800159	0.848115	0.85668	0.828333	0.883503	0.839595	0.861377	0.909776	0.878117	0.850487	0.843062	0.832271	0.886404	0.839097	-0.0473068	0.000321669	0.00411917	3.6787	-2.63031	0.0185298	13.1338	0.000290018	0.00833874
cg00757070	chr11	118827082	UPK2	NM_006760	1stExon	0.625289	0.706068	0.705004	0.713866	0.698167	0.72419	0.681707	0.72248	0.710287	0.741647	0.666061	0.309647	0.626639	0.644937	0.652484	0.722435	0.601629	0.668227	0.687173	0.690352	0.699517	0.613012	0.693068	0.68566	0.616211	0.699524	0.636499	-0.0630246	0.0010254	0.0102218	3.31739	-2.19644	0.0429601	11.0883	0.000868743	0.0188231
cg00759426	chr11	118116118	MPZL3;MPZL3;MPZL3;MPZL3	NR_104405;NR_104404;NM_198275;NM_001286152	Body;Body;Body;Body	0.334021	0.320662	0.334435	0.322811	0.312593	0.32042	0.347365	0.287533	0.398001	0.287869	0.382921	0.816574	0.313352	0.428084	0.363702	0.457037	0.312891	0.317961	0.336669	0.623405	0.308649	0.335383	0.60388	0.411912	0.565021	0.331694	0.442466	0.110772	0.00118427	0.0239119	4.33565	2.59964	0.020436	17.0323	3.67501e-05	0.00173449
cg00764894	chr1	38453895	SF3A3	NM_006802	Body	0.803443	0.82556	0.828336	0.858994	0.786402	0.819789	0.838897	0.798179	0.834529	0.790203	0.858451	0.59212	0.760857	0.548206	0.827226	0.81703	0.763981	0.803653	0.829915	0.783188	0.736613	0.811431	0.777151	0.822263	0.774309	0.822071	0.760567	-0.0615038	0.000638746	0.00736335	3.52705	-2.545	0.0217877	12.2652	0.000461473	0.0118034
cg00768572	chr2	70343229				0.317582	0.264868	0.259076	0.275407	0.256793	0.234546	0.226299	0.290923	0.207492	0.312424	0.265697	0.547426	0.272061	0.327172	0.299045	0.378937	0.267583	0.39452	0.330727	0.38196	0.161046	0.339764	0.423864	0.305844	0.470738	0.264646	0.350049	0.085403	0.00116283	0.00899733	2.95186	3.12186	0.00619684	9.11278	0.0025383	0.0406342
cg00770085	chr1	51810836	TTC39A	NM_001144832	TSS200	0.0483027	0.037617	0.0455458	0.0476733	0.035491	0.0461513	0.0453948	0.042073	0.0496682	0.0420306	0.0423617	0.0633102	0.0818492	0.0447695	0.0578019	0.0575416	0.0343601	0.050832	0.0428302	0.0577826	0.0600042	0.0583643	0.0508009	0.0351816	0.0474961	0.0438463	0.053066	0.00921971	1.9626e-05	0.00015068	2.94065	2.60283	0.0185354	9.05393	0.0026213	0.0415768
cg00771778	chr1	235998714	LYST;LYST;LYST	NR_102436;NM_000081;NM_001301365	Body;5'UTR;5'UTR	0.0788859	0.0551289	0.11004	0.0588585	0.0693742	0.0684425	0.0946248	0.0730533	0.0652594	0.0574772	0.0637254	0.47313	0.150653	0.0727326	0.112714	0.398471	0.0663193	0.132616	0.101734	0.0942316	0.0785974	0.0958179	0.313713	0.0939569	0.49733	0.0722609	0.191573	0.119312	0.000280837	0.0246673	6.45672	2.82204	0.0140797	30.4769	3.37859e-08	8.44694e-06
cg00779348	chr14	91708201	GPR68;GPR68	NM_001177676;NM_003485	5'UTR;5'UTR	0.276589	0.254991	0.271018	0.321821	0.288039	0.247276	0.306415	0.286086	0.307285	0.2702	0.309255	0.485592	0.315731	0.341809	0.344795	0.477186	0.284822	0.327119	0.329571	0.396425	0.311984	0.273374	0.484988	0.324624	0.568468	0.285361	0.376178	0.0908164	0.000571726	0.00826858	3.85425	3.5826	0.00266266	14.1553	0.000168321	0.00552218
cg00781957	chr7	151452760	PRKAG2;PRKAG2	NM_001040633;NM_016203	Body;Body	0.0638712	0.0649094	0.0676579	0.0685456	0.0693456	0.048108	0.0512934	0.0453482	0.0456943	0.0547947	0.0632909	0.223671	0.0839995	0.0542298	0.113883	0.0672107	0.0432889	0.0618437	0.0679679	0.0780269	0.0670982	0.0700404	0.124837	0.0478799	0.121947	0.0584417	0.087566	0.0291242	9.05866e-05	0.00220961	4.60835	2.26004	0.0398696	18.7023	1.52795e-05	0.000887051
cg00789960	chr14	61227118	MNAT1	NM_002431	Body	0.643343	0.677637	0.668393	0.669977	0.679112	0.672151	0.705072	0.681026	0.646685	0.690985	0.728624	0.698225	0.55397	0.66063	0.606222	0.61616	0.476033	0.621357	0.669296	0.59034	0.516537	0.59703	0.718445	0.577556	0.685333	0.678455	0.613367	-0.0650883	0.000584508	0.00482694	3.04581	-3.26291	0.00464044	9.61038	0.0019348	0.0334417
cg00801765	chr17	72775894	TMEM104	NM_017728	Body	0.325727	0.309138	0.342828	0.34766	0.331023	0.354587	0.348854	0.312954	0.354402	0.322455	0.351273	0.478556	0.363039	0.307458	0.354014	0.446112	0.290284	0.355087	0.350956	0.382275	0.318139	0.351699	0.452312	0.363192	0.398521	0.336446	0.37226	0.0358147	0.000282946	0.00303627	3.4237	2.29942	0.0353094	11.6815	0.000631259	0.0148804
cg00809399	chr1	249153756	ZNF692;ZNF692	NM_017865;NM_001136036	TSS1500;TSS1500	0.161576	0.178142	0.175865	0.173617	0.229145	0.14532	0.162552	0.19563	0.171577	0.152079	0.188746	0.291949	0.159949	0.18073	0.184818	0.323818	0.13113	0.213677	0.226093	0.260755	0.16122	0.224531	0.32734	0.171522	0.293854	0.175841	0.225099	0.0492584	0.000530424	0.00418574	2.98026	2.64356	0.0170924	9.26242	0.00233904	0.0383525
cg00811535	chr6	31587543	BAT2	NM_080686	TSS1500	0.198397	0.181745	0.158471	0.252207	0.217258	0.202735	0.254848	0.217812	0.192321	0.25322	0.169988	0.130798	0.285513	0.0715298	0.251317	0.341223	0.315441	0.44667	0.348001	0.236184	0.36228	0.26775	0.2212	0.340273	0.273377	0.209	0.277968	0.0689683	0.00113181	0.00922292	3.0266	2.499	0.0231025	9.50799	0.00204579	0.034811
cg00812921	chr19	46105314	GPR4	NM_005282	5'UTR	0.0421361	0.046329	0.0480925	0.0539697	0.0733182	0.0567451	0.0485831	0.0580739	0.0734175	0.0391328	0.071026	0.123114	0.0663612	0.130889	0.0723982	0.0514114	0.2136	0.0906132	0.0637713	0.0638474	0.066765	0.145603	0.0863942	0.0462933	0.0572696	0.0555294	0.0913093	0.0357799	0.000152339	0.00218288	3.84088	2.74606	0.0148282	14.0769	0.000175481	0.00571032
cg00813162	chr14	69443362	ACTN1;ACTN1;ACTN1	NM_001130004;NM_001102;NM_001130005	Body;Body;Body	0.280919	0.346174	0.308984	0.294886	0.320552	0.340656	0.309664	0.32892	0.337374	0.309377	0.324505	0.546419	0.390864	0.337022	0.393938	0.509949	0.301023	0.391119	0.309222	0.404857	0.270072	0.385168	0.501102	0.367547	0.544512	0.318365	0.403772	0.0854078	0.000398336	0.00806261	4.33919	3.45209	0.00367839	17.0538	3.63364e-05	0.00171885
cg00817598	chr17	44897512	WNT3	NM_030753	TSS1500	0.0762541	0.0838804	0.0869452	0.0863349	0.0789866	0.0845618	0.09342	0.0959391	0.09486	0.0773623	0.0940467	0.0846195	0.0801119	0.116937	0.188658	0.0915521	0.0980629	0.104993	0.0932016	0.112938	0.106391	0.0950949	0.0980247	0.115469	0.0845149	0.0865992	0.105041	0.0184415	5.1949e-05	0.00071424	3.78124	2.4701	0.0256836	13.7285	0.000211227	0.00657055
cg00817765	chr1	38940901				0.0783561	0.157479	0.130011	0.0894285	0.118128	0.102156	0.117724	0.147489	0.0943434	0.0830572	0.108087	0.289403	0.162508	0.212653	0.153038	0.127548	0.0816522	0.232318	0.198015	0.185019	0.277882	0.139315	0.327101	0.109757	0.11534	0.111478	0.186539	0.0750611	0.000662258	0.00545921	3.04323	3.53783	0.00256616	9.59658	0.0019494	0.0336354
cg00819417	chr17	29698916	NF1;NF1	NM_001042492;NM_000267	Body;Body	0.289168	0.272097	0.296405	0.282797	0.302509	0.319966	0.255791	0.289639	0.250906	0.310245	0.278707	0.423856	0.285473	0.342653	0.3332	0.334019	0.437762	0.362366	0.430005	0.500173	0.286039	0.266465	0.478377	0.430226	0.317867	0.286203	0.373463	0.0872603	0.000454603	0.00571765	3.65274	4.11472	0.000855943	12.9842	0.000314139	0.00886093
cg00823898	chr19	19343246	NCAN	NM_004386	Body	0.606054	0.525246	0.527166	0.568614	0.582236	0.549895	0.509046	0.556531	0.500513	0.576129	0.550874	0.899704	0.607439	0.454956	0.853535	0.561449	0.605478	0.650908	0.581781	0.63611	0.522226	0.695455	0.79652	0.567502	0.485654	0.55021	0.637051	0.0868416	0.00105138	0.0176639	4.07045	2.35717	0.0324904	15.4348	8.54026e-05	0.0033162
cg00831237	chr12	50344289	AQP2	NM_000486	TSS1500	0.458791	0.440986	0.503093	0.507176	0.47755	0.473754	0.473864	0.520892	0.513711	0.505035	0.496767	0.765342	0.462754	0.810498	0.540062	0.451552	0.48472	0.519226	0.527656	0.519169	0.710721	0.570565	0.587625	0.473866	0.45761	0.488329	0.562955	0.0746256	0.000627976	0.013688	4.44606	2.31984	0.0353965	17.7053	2.57901e-05	0.00132587
cg00832329	chr14	105860985	PACS2;PACS2	NM_015197;NM_001100913	Body;Body	0.0514765	0.0415438	0.0355834	0.0495433	0.0411123	0.0525348	0.0536716	0.0371039	0.045905	0.0432575	0.035612	0.439688	0.0853197	0.0560075	0.0643244	0.131726	0.0427176	0.0653438	0.0448667	0.0595622	0.054746	0.0860402	0.173434	0.0525757	0.249509	0.044304	0.114704	0.0704003	4.59299e-05	0.0121681	8.04946	2.38224	0.0330039	40.9186	1.58702e-10	1.56261e-07
cg00835249	chr8	11451041				0.771775	0.840644	0.925569	0.810123	0.870891	0.907104	0.906969	0.891865	0.866931	0.919515	0.814911	0.904743	0.91874	0.925815	0.9337	0.904627	0.925741	0.936644	0.887858	0.916162	0.920011	0.896798	0.870999	0.893509	0.920499	0.866027	0.911132	0.045105	0.00257278	0.000353115	-2.86512	2.80208	0.0158029	9.9921	0.00157213	0.0287812
cg00838250	chr3	186287958	TBCCD1;DNAJB11;TBCCD1	NM_001134415;NM_016306;NM_001134415	1stExon;TSS1500;5'UTR	0.0450486	0.0416974	0.0399832	0.0333623	0.0337688	0.0354995	0.0382269	0.0386916	0.0341888	0.0290443	0.0518068	0.0529259	0.112106	0.0419463	0.095076	0.0408168	0.0383073	0.0617208	0.0330747	0.0308062	0.0342332	0.0484464	0.0453653	0.0597993	0.0492083	0.0383016	0.0531309	0.0148292	3.97835e-05	0.00055443	3.80076	2.2557	0.0391183	13.8423	0.000198805	0.00628082
cg00839584	chr2	113542091	IL1A;IL1A	NM_000575;NM_000575	1stExon;5'UTR	0.11268	0.073644	0.0712709	0.0900529	0.0812196	0.140441	0.0711072	0.0760093	0.0883124	0.120534	0.0896955	0.624054	0.204682	0.199625	0.317254	0.314444	0.157267	0.151818	0.107161	0.189642	0.0737621	0.116071	0.310202	0.145916	0.499216	0.0922696	0.243651	0.151381	0.000518531	0.0246514	5.5711	3.56023	0.00323684	24.7611	6.48931e-07	7.75577e-05
cg00848128	chr8	102386386				0.212653	0.217031	0.246482	0.17002	0.229413	0.267086	0.264693	0.160082	0.187193	0.287309	0.177561	0.462694	0.454553	0.332916	0.351385	0.561725	0.208326	0.274806	0.27083	0.454617	0.25244	0.321089	0.520034	0.239448	0.55042	0.219957	0.375377	0.155421	0.00185632	0.0149484	3.00948	4.41989	0.000380495	9.41706	0.00214976	0.0360767
cg00851852	chr10	25242304	PRTFDC1;PRTFDC1	NM_001282786;NM_020200	TSS1500;TSS1500	0.801086	0.788796	0.80668	0.803414	0.826071	0.81407	0.786236	0.817011	0.800709	0.829786	0.813692	0.752021	0.78203	0.746386	0.815649	0.789884	0.695005	0.746908	0.817948	0.782317	0.776159	0.808239	0.806696	0.779725	0.714328	0.807959	0.772378	-0.0355808	0.000191782	0.00139034	2.8579	-3.29304	0.00422186	8.62282	0.00331978	0.0490464
cg00854503	chr5	178749073	ADAMTS2;ADAMTS2	NM_014244;NM_021599	Body;Body	0.830706	0.783008	0.808469	0.803788	0.792565	0.830999	0.786611	0.785382	0.798789	0.817916	0.793221	0.797296	0.899221	0.88672	0.796641	0.882955	0.827966	0.749548	0.78051	0.802763	0.874869	0.875584	0.858671	0.765616	0.873804	0.802859	0.833726	0.0308665	0.000300529	0.00257276	3.09774	2.12449	0.0488983	9.88855	0.00166311	0.0299684
cg00864012	chr17	62294665	TEX2	NM_018469	5'UTR	0.287128	0.160224	0.241341	0.153945	0.213641	0.223977	0.253866	0.180584	0.269491	0.217052	0.180139	0.518198	0.261403	0.271388	0.369852	0.545241	0.251989	0.412884	0.276441	0.310319	0.210875	0.168942	0.49355	0.330024	0.560764	0.21649	0.355848	0.139358	0.00195663	0.016805	3.10245	3.75379	0.00163018	9.91387	0.00164038	0.0296628
cg00864860	chr1	7907996	UTS2;UTS2	NM_021995;NM_006786	Body;Body	0.91515	0.920155	0.923899	0.923678	0.919494	0.923929	0.911121	0.92278	0.919995	0.913638	0.898738	0.912165	0.919619	0.897268	0.925856	0.8906	0.865646	0.859927	0.868986	0.91723	0.92054	0.90743	0.929195	0.872361	0.911996	0.917507	0.899916	-0.0175912	5.78728e-05	0.000583007	3.33256	-2.56855	0.0205015	11.1724	0.000830215	0.0181909
cg00865549	chr9	71459620	PIP5K1B;PIP5K1B	NM_003558;NM_001278253	Body;Body	0.136888	0.175128	0.146195	0.142045	0.17572	0.158997	0.130626	0.146459	0.105767	0.168533	0.177958	0.255027	0.27787	0.0980612	0.241398	0.309634	0.0879253	0.158251	0.194599	0.25611	0.146602	0.222828	0.370607	0.111888	0.333746	0.151301	0.218896	0.0675947	0.000507456	0.00798692	3.97628	2.72208	0.0157026	14.8748	0.000114887	0.00414907
cg00868074	chr16	87441555	ZCCHC14	NM_015144	3'UTR	0.70828	0.716339	0.660521	0.665277	0.677565	0.695758	0.73559	0.722853	0.671427	0.699221	0.745051	0.836964	0.672019	0.484584	0.696497	0.55624	0.711939	0.582056	0.628807	0.57611	0.456006	0.595193	0.603913	0.676304	0.57012	0.699807	0.617625	-0.0821822	0.000825628	0.00948291	3.52177	-2.99606	0.00864792	12.2352	0.000468954	0.011944
cg00868206	chr6	149641149	TAB2;TAB2;TAB2	NM_001292035;NM_001292034;NM_015093	Body;5'UTR;5'UTR	0.888684	0.887469	0.892736	0.913703	0.888454	0.901469	0.906067	0.895898	0.885513	0.901395	0.891754	0.756755	0.847485	0.893707	0.869107	0.87767	0.880457	0.89803	0.867267	0.848368	0.874756	0.854556	0.874827	0.895487	0.865367	0.89574	0.86456	-0.0311801	7.94925e-05	0.00122036	3.94034	-3.20925	0.00580694	14.6621	0.000128603	0.00451413
cg00871371	chr17	75371476	SEPT9;SEPT9;SEPT9;SEPT9;SEPT9	NM_001113492;NM_001113493;NM_001113491;NM_006640;NM_001113494	5'UTR;Body;Body;Body;TSS1500	0.3061	0.3015	0.372071	0.330251	0.335078	0.322818	0.337293	0.322253	0.402543	0.384433	0.318205	0.673347	0.366863	0.353352	0.396507	0.446458	0.379606	0.484093	0.351172	0.41981	0.310338	0.328396	0.482279	0.459241	0.518402	0.339322	0.426419	0.0870966	0.00107527	0.0090862	3.07898	3.1872	0.00548374	9.78779	0.00175675	0.031158
cg00872896	chr4	57845442	POLR2B;POLR2B;POLR2B	NM_001303269;NM_001303268;NM_000938	5'UTR;5'UTR;Body	0.032977	0.0301432	0.0243095	0.0240655	0.0308035	0.0405901	0.0317914	0.0376502	0.025578	0.0304764	0.0287227	0.0483079	0.109888	0.0329888	0.0566368	0.028531	0.0365465	0.0486234	0.0271308	0.0338685	0.0428045	0.0400731	0.0435715	0.0303725	0.0289354	0.0306461	0.0434485	0.0128023	2.67835e-05	0.000443814	4.05054	2.19121	0.0446841	15.3161	9.09404e-05	0.00348168
cg00873811	chr16	56654264				0.906066	0.914621	0.933159	0.882255	0.816795	0.925186	0.897278	0.929544	0.777182	0.879922	0.911441	0.928445	0.905864	0.934755	0.934662	0.925377	0.937196	0.925786	0.928597	0.919406	0.911563	0.921548	0.887782	0.931119	0.927935	0.888495	0.92286	0.0343644	0.0024265	0.000178452	-3.76527	2.24966	0.0455898	16.1532	5.84211e-05	0.00247505
cg00874051	chr21	35570816				0.0752624	0.0539123	0.0851641	0.0791625	0.0472099	0.0674059	0.0526721	0.0630172	0.0550509	0.0478136	0.0881381	0.305503	0.111196	0.0777195	0.107517	0.0938388	0.0643063	0.0720683	0.116121	0.0791473	0.0601058	0.110668	0.218058	0.0793959	0.136616	0.0649826	0.11659	0.0516074	0.000224333	0.00455785	4.34464	2.77462	0.0144448	17.0869	3.57084e-05	0.0016946
cg00874494	chr22	26828939	ASPHD2	NM_020437	5'UTR	0.787963	0.786431	0.775149	0.768963	0.818804	0.775285	0.796307	0.790097	0.784788	0.80213	0.784785	0.850864	0.846926	0.780059	0.832027	0.818859	0.822799	0.709522	0.797833	0.860629	0.825521	0.811545	0.859743	0.748293	0.846261	0.788246	0.815063	0.0268173	0.000193364	0.00191891	3.3109	2.15649	0.0464046	11.0523	0.000885755	0.0190884
cg00874817	chr16	46824055				0.0343189	0.138976	0.0306257	0.0213279	0.0320145	0.0232408	0.11732	0.0943973	0.0479668	0.166839	0.0435631	0.0231566	0.0239432	0.0207803	0.020064	0.0278108	0.02384	0.0446881	0.035957	0.0631505	0.0373859	0.0228347	0.045041	0.0213572	0.0243112	0.0682353	0.0310229	-0.0372124	0.00269416	0.000160362	-4.07044	-2.32406	0.0404103	18.4165	1.77518e-05	0.000997682
cg00876501	chr4	99850885	EIF4E;EIF4E;EIF4E;EIF4E;EIF4E	NM_001130679;NM_001968;NM_001968;NM_001130678;NM_001130679	5'UTR;1stExon;5'UTR;TSS1500;1stExon	0.0444008	0.0417858	0.10053	0.0439632	0.0407725	0.0491052	0.115997	0.0313308	0.077892	0.0571678	0.0879395	0.358011	0.112398	0.0380024	0.106389	0.189851	0.0973793	0.0948066	0.156041	0.132272	0.0445002	0.0602806	0.294135	0.0735217	0.0690668	0.0628077	0.130475	0.0676676	0.000794302	0.00876145	3.46341	2.56121	0.0209989	11.905	0.000559848	0.0136291
cg00877938	chr4	8692828				0.717387	0.727903	0.767691	0.742986	0.730192	0.798241	0.754321	0.692185	0.787658	0.732769	0.770997	0.376221	0.790713	0.689853	0.654445	0.737726	0.736139	0.68395	0.666505	0.739357	0.817137	0.70084	0.604884	0.618416	0.589506	0.747484	0.671835	-0.0756493	0.00100812	0.0116481	3.53036	-2.48914	0.0243774	12.2841	0.000456843	0.0117111
cg00878766	chr22	36947876				0.32573	0.307172	0.319006	0.281981	0.334324	0.309137	0.308135	0.271188	0.279886	0.332455	0.339893	0.51874	0.335383	0.318586	0.335861	0.376255	0.278491	0.343512	0.495535	0.336156	0.32607	0.310805	0.365921	0.322171	0.437291	0.309901	0.364341	0.0544406	0.000552838	0.00499751	3.17628	2.69778	0.0155386	10.3134	0.00132071	0.0254351
cg00880860	chr2	43334066				0.518295	0.506754	0.565482	0.499154	0.502825	0.545537	0.496293	0.495019	0.500834	0.550454	0.522662	0.786742	0.605555	0.610293	0.652208	0.653626	0.549966	0.606271	0.598049	0.651807	0.521693	0.559014	0.666438	0.589763	0.685696	0.518483	0.62408	0.105597	0.000609123	0.00441521	2.85768	5.48421	3.81014e-05	8.62168	0.00332185	0.049069
cg00886954	chr8	145047713	PLEC1;PLEC1	NM_000445;NM_201378	Body;TSS200	0.0177263	0.018454	0.0194489	0.0167988	0.0225264	0.0185112	0.0201842	0.0161151	0.0177165	0.0194401	0.0183666	0.0190333	0.0208201	0.0351285	0.0295047	0.0248353	0.022989	0.0223522	0.0178821	0.0176551	0.0243282	0.0173201	0.0177328	0.0244163	0.0225909	0.0186625	0.0226135	0.00395093	3.03559e-06	2.54076e-05	3.06521	2.7324	0.0143178	9.71401	0.00182868	0.0320972
cg00889398	chr13	28502089				0.0976542	0.129421	0.129609	0.112564	0.143375	0.117466	0.13297	0.181874	0.133797	0.173958	0.136428	0.433691	0.161954	0.217721	0.159323	0.198849	0.143166	0.237342	0.160386	0.156191	0.233534	0.147192	0.0972947	0.171356	0.228526	0.135374	0.19618	0.0608061	0.000605678	0.00631026	3.38107	2.70371	0.0156154	11.4427	0.000717754	0.0163457
cg00894039	chr7	100411557	EPHB4;EPHB4	NM_004444;NM_004444	ExonBnd;Body	0.138552	0.137714	0.194662	0.157058	0.216914	0.27818	0.186561	0.237897	0.142061	0.182507	0.119716	0.627228	0.297626	0.320834	0.26561	0.908755	0.323972	0.373681	0.466561	0.410707	0.239821	0.382685	0.484284	0.444366	0.620968	0.181075	0.440507	0.259432	0.00237114	0.0320904	3.75849	5.18064	0.000103188	13.596	0.000226663	0.00692864
cg00896182	chr14	54686589				0.231771	0.184808	0.200493	0.167632	0.205057	0.170401	0.192243	0.200947	0.161127	0.24753	0.21585	0.455879	0.181993	0.169432	0.243885	0.364744	0.397883	0.211274	0.222913	0.22211	0.392417	0.289208	0.223901	0.198525	0.204551	0.197987	0.269908	0.0719212	0.000722774	0.00871185	3.59136	2.74201	0.0146807	12.6319	0.000379218	0.0102074
cg00902104	chr10	124901908				0.0707568	0.0728666	0.0965746	0.0605333	0.0731613	0.0622832	0.0923024	0.0672492	0.0845613	0.0867907	0.0830731	0.122102	0.0717041	0.146459	0.172167	0.12307	0.147674	0.120343	0.104959	0.0850309	0.0901277	0.086097	0.0925098	0.202675	0.0964086	0.0772866	0.118666	0.0413796	0.000145995	0.00139593	3.25723	3.89299	0.00125136	10.7561	0.00103934	0.0214149
cg00904258	chr7	968194	ADAP1	NM_006869	Body	0.0795982	0.0674504	0.070031	0.0499204	0.0581734	0.0687397	0.0536097	0.0498015	0.0752035	0.0639266	0.0659854	0.21243	0.176145	0.0689634	0.116707	0.390306	0.0578184	0.103827	0.255847	0.145307	0.0566451	0.130032	0.246064	0.0659694	0.240451	0.0638582	0.161894	0.0980355	9.85031e-05	0.00949711	6.59118	3.73942	0.00237483	31.3522	2.15215e-08	6.04397e-06
cg00912449	chr14	97431137				0.948412	0.970378	0.971344	0.94153	0.97376	0.973764	0.975163	0.97794	0.975793	0.966583	0.965616	0.969452	0.969477	0.976785	0.982135	0.974546	0.977068	0.978834	0.978152	0.974695	0.974581	0.975528	0.971424	0.974182	0.978719	0.967298	0.975398	0.00809996	0.000138071	1.30863e-05	-3.39928	2.20562	0.0485892	13.5437	0.000233068	0.00708026
cg00913147	chr18	74276182				0.30329	0.287239	0.292807	0.286568	0.285238	0.302314	0.280827	0.285306	0.282415	0.237813	0.263867	0.54215	0.269767	0.35516	0.331892	0.411491	0.329795	0.337343	0.341674	0.393456	0.261839	0.404003	0.404071	0.276862	0.405377	0.282517	0.361777	0.0792606	0.000333234	0.00539288	4.01645	3.88841	0.0014545	15.1132	0.000101255	0.00377494
cg00913794	chr17	7024641				0.163806	0.143777	0.194413	0.148371	0.18378	0.14536	0.167527	0.151422	0.159933	0.142473	0.200638	0.378925	0.150652	0.25588	0.191866	0.204288	0.164503	0.196726	0.224252	0.243036	0.10717	0.163137	0.226461	0.186765	0.254803	0.163773	0.210605	0.046832	0.000430932	0.00412677	3.25948	2.56275	0.0206358	10.7685	0.00103241	0.0213115
cg00916536	chr2	87017419	CD8A;CD8A;CD8A;CD8A	NM_001145873;NM_171827;NM_001768;NR_027353	Body;Body;Body;Body	0.116644	0.0948349	0.122828	0.151438	0.116337	0.110598	0.134055	0.15445	0.12989	0.129275	0.131912	0.499507	0.136868	0.136011	0.189599	0.376954	0.19154	0.275685	0.129405	0.149763	0.14636	0.245913	0.143997	0.145196	0.180782	0.126569	0.210541	0.0839721	0.000297808	0.0117271	5.29932	2.8556	0.0128319	23.0301	1.59487e-06	0.000154434
cg00916730	chr9	132220825				0.0422288	0.0286095	0.0494143	0.0286222	0.0449231	0.044598	0.0442824	0.043394	0.0523813	0.0494124	0.0361187	0.191692	0.0875415	0.0672175	0.051782	0.0347795	0.034623	0.092757	0.0733173	0.0917067	0.0385534	0.0681879	0.151431	0.0733318	0.127791	0.0421804	0.0846223	0.0424419	6.32689e-05	0.00207148	5.03302	3.42324	0.00411699	21.3482	3.82977e-06	0.000302283
cg00923927	chr18	60960289	BCL2	NM_000633	Body	0.127099	0.0672837	0.0488195	0.056059	0.0614942	0.0666275	0.0713	0.0708288	0.0511576	0.0504078	0.0394276	0.497314	0.0591294	0.1146	0.071197	0.0946771	0.0551937	0.132133	0.105105	0.0975426	0.0659038	0.0488986	0.14538	0.184485	0.239996	0.0645913	0.13654	0.0719484	0.000534854	0.0136577	4.67443	2.2482	0.0408473	19.1107	1.23353e-05	0.00074996
cg00924624	chr3	126675786	CHCHD6	NM_032343	Body	0.113943	0.0977287	0.119077	0.131448	0.107333	0.0798965	0.0923965	0.0976398	0.0885983	0.0983779	0.110344	0.285592	0.152579	0.0902863	0.146424	0.117841	0.109042	0.109212	0.124226	0.11189	0.0993633	0.157836	0.161822	0.0720064	0.15106	0.103344	0.134941	0.0315977	0.000219041	0.00262593	3.58356	2.19365	0.0437021	12.5873	0.000388383	0.0103928
cg00925802	chr1	10732558	CASZ1;CASZ1	NM_017766;NM_001079843	Body;Body	0.857891	0.906176	0.905519	0.88819	0.875669	0.893801	0.895134	0.897718	0.904733	0.87053	0.895134	0.888045	0.866302	0.693516	0.915183	0.821342	0.857531	0.902721	0.883254	0.891286	0.871515	0.876023	0.85465	0.861814	0.804478	0.890045	0.856261	-0.0337836	0.000246501	0.00305705	3.63248	-2.17723	0.0451951	12.8676	0.000334321	0.00928295
cg00934800	chr20	1806293				0.876134	0.835376	0.808925	0.87161	0.878154	0.885631	0.829152	0.836587	0.876883	0.860042	0.907592	0.872013	0.795562	0.661496	0.85488	0.653322	0.787812	0.786124	0.75596	0.89971	0.726414	0.809034	0.862269	0.768424	0.671414	0.860553	0.778888	-0.0816651	0.000864318	0.00629257	2.86402	-3.55387	0.00239438	8.65448	0.00326258	0.0484667
cg00939032	chr5	156503693				0.0855821	0.086059	0.075465	0.0577865	0.102708	0.133782	0.0988777	0.0883767	0.0700074	0.103262	0.0652178	0.209995	0.115097	0.12703	0.105337	0.32771	0.20498	0.220975	0.083985	0.222932	0.124446	0.0899029	0.121085	0.214722	0.291175	0.0879203	0.175669	0.0877491	0.000458594	0.00589639	3.68454	4.07866	0.000928183	13.1675	0.000284848	0.00823031
cg00944304	chr15	40738072	BAHD1	NM_014952	5'UTR	0.798121	0.780825	0.801267	0.809261	0.779818	0.786405	0.795926	0.809234	0.810488	0.797028	0.799894	0.749113	0.68307	0.801456	0.804103	0.719344	0.811255	0.786455	0.817262	0.754541	0.74394	0.778218	0.770647	0.765466	0.725675	0.797115	0.765039	-0.0320763	0.00011799	0.00150345	3.67155	-2.95141	0.0096208	13.0925	0.000296482	0.00848172
cg00954162	chr20	20284520	CFAP61	NM_015585	Body	0.288137	0.314541	0.284233	0.321597	0.299328	0.222428	0.247325	0.247532	0.259688	0.303919	0.333754	0.66903	0.38963	0.532954	0.384658	0.444295	0.284922	0.275465	0.264043	0.388577	0.353133	0.337152	0.484643	0.259453	0.54122	0.283862	0.400655	0.116793	0.00125276	0.0148252	3.56487	3.41036	0.00366092	12.4805	0.000411212	0.0108358
cg00960204	chr6	140802228				0.0504579	0.0362013	0.0641408	0.0423083	0.0630283	0.0480593	0.0393624	0.0469281	0.037357	0.0507653	0.02819	0.151909	0.0363247	0.10523	0.0433716	0.0663449	0.0549372	0.0418607	0.0509012	0.0515529	0.0617432	0.0437465	0.107184	0.0459174	0.0839198	0.0460726	0.067496	0.0214234	0.000121228	0.00110435	3.18741	2.25944	0.0377347	10.3739	0.00127807	0.0248362
cg00960790	chr16	15247312				0.722961	0.758972	0.753728	0.718056	0.688534	0.714988	0.766723	0.743891	0.71821	0.763827	0.708687	0.675695	0.637207	0.676508	0.599671	0.753855	0.695225	0.707323	0.729396	0.728412	0.69958	0.766082	0.74092	0.460386	0.708421	0.732598	0.684191	-0.0484065	0.000674415	0.00614062	3.18668	-2.16497	0.0453926	10.3699	0.00128084	0.0248775
cg00961792	chr1	207120407	PIGR	NM_002644	TSS1500	0.323581	0.313577	0.307383	0.360121	0.338938	0.318118	0.311497	0.346798	0.324705	0.360019	0.333378	0.524245	0.380593	0.38195	0.370014	0.578441	0.405178	0.451803	0.412544	0.449774	0.362429	0.289123	0.535077	0.388201	0.544198	0.330738	0.433826	0.103089	0.000350988	0.00700684	4.31927	4.4678	0.00047834	16.9328	3.87274e-05	0.00180641
cg00963674	chr12	402444	KDM5A	NM_001042603	Body	0.250639	0.196992	0.261094	0.253707	0.262129	0.260495	0.239873	0.226754	0.192433	0.276473	0.186169	0.606429	0.379276	0.302653	0.34142	0.485452	0.334823	0.383366	0.257619	0.419165	0.225383	0.242293	0.571028	0.352715	0.452864	0.236978	0.382463	0.145485	0.00100712	0.0133658	3.73024	4.4978	0.000397765	13.4319	0.000247375	0.00740754
cg00965795	chr2	27957843				0.84055	0.858474	0.876631	0.868148	0.868529	0.881907	0.856355	0.875562	0.87374	0.858707	0.860692	0.684524	0.822365	0.82892	0.889426	0.858096	0.816399	0.810676	0.888407	0.84309	0.819788	0.818216	0.847086	0.858521	0.827421	0.865391	0.829495	-0.0358953	0.0001403	0.00238741	4.08886	-2.6514	0.0182116	15.5447	8.05756e-05	0.00316854
cg00969154	chr6	15401024	JARID2;JARID2	NM_004973;NM_001267040	Body;5'UTR	0.106016	0.0725178	0.0427608	0.156075	0.0507282	0.0472288	0.045607	0.077549	0.0503897	0.0316433	0.112303	0.0404797	0.0419486	0.0320774	0.0313896	0.079645	0.0471126	0.0398192	0.0393132	0.0483633	0.0416311	0.0663339	0.0342374	0.0518147	0.0327636	0.0720744	0.0447807	-0.0272938	0.00145943	0.00018731	-2.96191	-2.25843	0.0432917	10.6097	0.00112498	0.0226655
cg00974864	chr1	161601053	FCGR3B;FCGR3B	NM_000570;NM_000570	5'UTR;1stExon	0.136013	0.122834	0.109256	0.0823913	0.098979	0.0795047	0.0817205	0.0872041	0.0442555	0.105631	0.0827011	0.319429	0.0623145	0.114344	0.19194	0.0934004	0.128792	0.161989	0.143083	0.112513	0.0564908	0.226074	0.154677	0.09569	0.138911	0.0936809	0.142832	0.0491511	0.000613219	0.00473706	2.94952	2.47586	0.024084	9.10047	0.00255544	0.0408187
cg00976036	chr9	34989696	DNAJB5;DNAJB5-AS1;DNAJB5;DNAJB5;DNAJB5	NM_001135005;NR_109756;NM_001135004;NM_012266;NM_012266	TSS1500;TSS1500;1stExon;1stExon;5'UTR	0.100356	0.0891494	0.090162	0.0691879	0.0918151	0.07691	0.0894152	0.0730344	0.0747611	0.113948	0.0795145	0.104492	0.0967375	0.0864643	0.224573	0.126403	0.166302	0.142185	0.130623	0.0841075	0.0958714	0.0823037	0.0839603	0.0962204	0.167984	0.0862049	0.120588	0.0343828	0.00017612	0.00177578	3.33382	2.87672	0.010877	11.1795	0.000827079	0.0181412
cg00980106	chr20	48895688	LINC01272	NM_001278655	3'UTR	0.839229	0.806355	0.819211	0.82111	0.838664	0.838007	0.822841	0.813515	0.820425	0.819464	0.841473	0.844827	0.530543	0.618665	0.745053	0.779185	0.60933	0.882236	0.716453	0.839494	0.539112	0.523811	0.697054	0.707329	0.770016	0.825481	0.700222	-0.125259	0.000141164	0.0144352	6.67607	-3.87682	0.00182752	31.9056	1.61849e-08	4.88979e-06
cg00983060	chr6	31531190				0.359564	0.381896	0.41667	0.381206	0.383243	0.386969	0.397148	0.389414	0.403495	0.472289	0.383956	0.78982	0.543304	0.441893	0.529329	0.755208	0.539124	0.548354	0.442422	0.675962	0.42651	0.449248	0.680899	0.530592	0.711627	0.395986	0.576021	0.180034	0.000848281	0.0153	4.17284	5.26342	9.97028e-05	16.0481	6.17526e-05	0.00258203
cg00989306	chr11	129920441				0.0550194	0.0437573	0.037745	0.036451	0.040133	0.0394161	0.0586413	0.0429013	0.0347131	0.0354181	0.0438313	0.181008	0.0371072	0.0810252	0.0567014	0.159575	0.0414325	0.0629799	0.0472117	0.0656262	0.0375399	0.0424888	0.141831	0.049124	0.211549	0.0425479	0.0868	0.0442521	6.05869e-05	0.00358626	5.88733	2.73563	0.0164751	26.7906	2.26735e-07	3.51309e-05
cg00991285	chr10	49710502	ARHGAP22;ARHGAP22;ARHGAP22;ARHGAP22	NR_045675;NM_001256024;NM_021226;NM_001256025	Body;Body;Body;Body	0.0581142	0.0323109	0.0355869	0.0434578	0.0340409	0.0416373	0.0674901	0.0392399	0.0262121	0.0372184	0.0296854	0.155264	0.0726011	0.0460288	0.0664369	0.127684	0.0507727	0.0859898	0.0456428	0.0776023	0.0696477	0.0477756	0.100744	0.0464743	0.159932	0.040454	0.0823283	0.0418743	0.000151512	0.00157081	3.37401	3.73083	0.00180753	11.4033	0.000733156	0.0165995
cg00993057	chr1	154946974	CKS1B;SHC1;SHC1;CKS1B	NR_024163;NM_001130041;NM_003029;NM_001826	TSS200;TSS200;TSS200;TSS200	0.0253723	0.0244681	0.0248286	0.0259011	0.0249579	0.0257841	0.0255913	0.0252508	0.0214617	0.0247316	0.0235364	0.0255463	0.0266129	0.0252251	0.0401731	0.029609	0.0299003	0.0284423	0.0237256	0.0241197	0.0274376	0.0301162	0.024763	0.0293372	0.0221123	0.0247167	0.0276515	0.00293475	1.61431e-06	1.9506e-05	3.59493	2.36486	0.0313148	12.6523	0.000375103	0.0101247
cg00996231	chr6	108910471	FOXO3;FOXO3	NM_201559;NM_001455	Body;Body	0.897002	0.907695	0.911311	0.915382	0.895988	0.892733	0.897011	0.91572	0.910146	0.908588	0.903269	0.88594	0.842432	0.807325	0.886419	0.895179	0.874775	0.895231	0.908268	0.900519	0.837334	0.878049	0.853676	0.918123	0.879195	0.904986	0.87589	-0.0290954	6.71632e-05	0.000939535	3.8062	-3.40035	0.00385771	13.8741	0.000195472	0.00619813
cg00997251	chr5	142444988	ARHGAP26;ARHGAP26	NM_015071;NM_001135608	Body;Body	0.101122	0.0936247	0.114785	0.0844209	0.135286	0.111557	0.094597	0.105508	0.14825	0.146287	0.100878	0.475693	0.164585	0.0921772	0.110023	0.198331	0.0983451	0.117664	0.121598	0.220285	0.168204	0.178995	0.177772	0.122536	0.207898	0.112392	0.175293	0.0629011	0.000472344	0.00924001	4.28999	2.37246	0.0318111	16.7552	4.25261e-05	0.00193771
cg00997604	chr8	43146894	POTEA;POTEA	NM_001002920;NM_001005365	TSS1500;TSS1500	0.509316	0.483791	0.460016	0.465643	0.456551	0.445722	0.48311	0.476524	0.483317	0.472938	0.475266	0.51232	0.46222	0.64086	0.58313	0.460088	0.541034	0.578185	0.522231	0.427384	0.41968	0.481695	0.518045	0.495351	0.654784	0.473836	0.521215	0.047379	0.000289115	0.00525221	4.18321	2.36469	0.0321633	16.1105	5.97521e-05	0.00251803
cg00998075	chr11	2419748				0.776012	0.830254	0.83712	0.840825	0.849187	0.867153	0.835755	0.826631	0.833613	0.806979	0.818897	0.52624	0.739791	0.678563	0.774026	0.833592	0.834162	0.814282	0.822621	0.848895	0.751806	0.789571	0.78714	0.802392	0.716485	0.829311	0.765683	-0.063628	0.000553663	0.0071141	3.6836	-2.69242	0.0163486	13.1621	0.000285674	0.0082491
cg01000850	chr1	209941843	TRAF3IP3;TRAF3IP3;TRAF3IP3;TRAF3IP3	NM_001287754;NR_109871;NM_025228;NM_001287754	1stExon;Body;Body;5'UTR	0.0393101	0.0417028	0.0451727	0.0442978	0.0426755	0.0312858	0.0531905	0.0367484	0.0230649	0.0577345	0.0268478	0.116462	0.0405408	0.0604829	0.0430714	0.077507	0.0396536	0.0754258	0.0973558	0.045095	0.0298534	0.0399238	0.107213	0.0335096	0.152172	0.0401846	0.0684475	0.0282629	0.000109018	0.00139759	3.68031	2.69797	0.016162	13.1431	0.000288588	0.00830614
cg01003211	chr7	1472830				0.860013	0.828978	0.856065	0.882409	0.840857	0.876494	0.852229	0.850021	0.870094	0.863863	0.86729	0.853358	0.794148	0.780912	0.856844	0.843434	0.702842	0.841838	0.828432	0.862367	0.88067	0.824792	0.830877	0.835844	0.823188	0.858938	0.825682	-0.0332556	0.000243602	0.00191659	2.97595	-2.63697	0.0173212	9.23964	0.00236831	0.0386828
cg01012339	chr3	50268043	GNAI2;GNAI2;GNAI2	NM_001282617;NM_001282619;NM_001282620	TSS200;5'UTR;Body	0.0520271	0.0620908	0.0509106	0.0585934	0.0611653	0.0428072	0.0695837	0.0565535	0.0420286	0.0523789	0.0564002	0.161132	0.0582164	0.0628287	0.0778373	0.114376	0.0608677	0.0867026	0.0611594	0.0885864	0.0453754	0.0660724	0.137525	0.0588209	0.152221	0.0549581	0.08798	0.0330219	6.67597e-05	0.0014502	4.44113	3.15347	0.0067894	17.6752	2.62021e-05	0.00134118
cg01013042	chr9	4490233	SLC1A1	NM_004170	TSS200	0.0241815	0.0254706	0.0232636	0.0297381	0.0259228	0.0229544	0.0262297	0.0237662	0.024169	0.0240655	0.0248423	0.02594	0.03772	0.0242396	0.0313236	0.0306766	0.0313193	0.0430895	0.0286629	0.0268713	0.0364891	0.0205602	0.0271873	0.0281031	0.0378972	0.024964	0.03072	0.005756	3.60011e-06	3.79972e-05	3.39978	3.30055	0.00450739	11.5473	0.000678468	0.0156818
cg01015147	chr10	133314006				0.836529	0.824086	0.833481	0.83314	0.824578	0.824293	0.82024	0.823029	0.856405	0.852873	0.839223	0.820605	0.82138	0.800254	0.865481	0.800088	0.824686	0.723284	0.780981	0.841259	0.837924	0.797701	0.85076	0.786731	0.794121	0.833443	0.810375	-0.0230679	0.000148043	0.00126555	3.09567	-2.26358	0.037245	9.87739	0.00167322	0.0300953
cg01019377	chr16	21368010	SNX29P1	NR_045011	Body	0.474714	0.425281	0.469858	0.4199	0.450533	0.47818	0.499586	0.425869	0.456162	0.457987	0.436154	0.709084	0.475427	0.492087	0.561978	0.597505	0.502767	0.50355	0.506626	0.541908	0.477564	0.44141	0.58751	0.6041	0.607746	0.45402	0.543519	0.0894982	0.000647331	0.0051598	2.99474	4.32907	0.000460016	9.33895	0.00224334	0.0371959
cg01019770	chr17	1929555	RTN4RL1	NM_178568	TSS1500	0.0430224	0.0410472	0.0482699	0.0312242	0.0346067	0.0418586	0.0408832	0.0354863	0.0403164	0.0458765	0.0334261	0.0463398	0.0445878	0.0369688	0.0992035	0.0423867	0.0352593	0.0497233	0.043342	0.0532167	0.0351601	0.0560957	0.0465	0.0458777	0.0547596	0.039638	0.0492444	0.00960642	2.85741e-05	0.000251136	3.13569	2.11985	0.0494236	10.0932	0.00148815	0.0276971
cg01024504	chr8	134498575	ST3GAL1;ST3GAL1	NM_173344;NM_003033	5'UTR;5'UTR	0.10411	0.086622	0.119703	0.0870033	0.0986328	0.0838635	0.101075	0.096984	0.0820939	0.0869669	0.116468	0.108505	0.129893	0.111956	0.0899285	0.196963	0.106341	0.180724	0.124461	0.0864752	0.0789621	0.0869257	0.152635	0.131404	0.199908	0.0966838	0.127506	0.030822	0.00016662	0.00166998	3.3252	2.65834	0.017061	11.1316	0.000848698	0.0185021
cg01026796	chr5	54602543	DHX29;SKIV2L2	NM_019030;NM_015360	Body;TSS1500	0.86523	0.871195	0.862057	0.885326	0.853434	0.890555	0.88072	0.883567	0.861913	0.87803	0.85977	0.819954	0.843546	0.734702	0.872212	0.863465	0.875616	0.859359	0.870639	0.854059	0.859246	0.821233	0.8571	0.852478	0.883848	0.871981	0.847676	-0.0243059	0.000150941	0.00139527	3.20849	-2.28264	0.0360878	10.4889	0.00120092	0.0237524
cg01030110	chr12	123528427	PITPNM2;PITPNM2	NM_020845;NM_001300801	5'UTR;5'UTR	0.0603974	0.0678584	0.0665197	0.0630705	0.0655179	0.0738581	0.0699849	0.073995	0.070852	0.0675385	0.075394	0.0710718	0.0797289	0.0703169	0.142424	0.0758498	0.0625174	0.0801998	0.0839216	0.0850937	0.0864972	0.0884673	0.0830401	0.0694084	0.0952593	0.0686351	0.0838426	0.0152075	2.23249e-05	0.000361231	4.0162	2.88262	0.0113861	15.1117	0.000101335	0.00377701
cg01041239	chr18	13222581	C18orf1;C18orf1	NM_181482;NM_181481	5'UTR;5'UTR	0.041108	0.0359497	0.0336833	0.0298517	0.040751	0.0454381	0.0484537	0.0282118	0.0353051	0.0332685	0.0342362	0.405345	0.0563927	0.0304462	0.0458073	0.313373	0.0360295	0.0761607	0.0357499	0.149854	0.0883726	0.0377622	0.228609	0.0528576	0.339975	0.0369325	0.135481	0.0985485	3.98157e-05	0.0171114	8.74741	2.81468	0.0145435	45.5259	1.50631e-11	2.83018e-08
cg01043957	chr5	176035624	GPRIN1	NM_052899	5'UTR	0.8545	0.760674	0.81591	0.807976	0.816013	0.829902	0.813545	0.794083	0.815242	0.824621	0.836579	0.552584	0.785309	0.591428	0.743532	0.803428	0.825541	0.765888	0.778248	0.834629	0.669404	0.837289	0.826502	0.793067	0.821514	0.815368	0.759169	-0.056199	0.000578129	0.00830306	3.84418	-2.21175	0.0426475	14.0963	0.000173685	0.00566221
cg01046382	chr2	169658950	NOSTRIN;NOSTRIN;NOSTRIN;NOSTRIN	NM_001171632;NM_001039724;NM_052946;NM_001171631	TSS200;TSS200;TSS200;5'UTR	0.876526	0.877987	0.925936	0.909372	0.917149	0.906953	0.882086	0.893512	0.894965	0.8885	0.868118	0.762799	0.788485	0.848918	0.875393	0.877999	0.836207	0.729483	0.864183	0.850808	0.92488	0.916195	0.866496	0.855775	0.827647	0.894646	0.844662	-0.049984	0.000336021	0.00293304	3.12578	-3.22611	0.00507993	10.0396	0.00153208	0.0282816
cg01056126	chr18	22039875	HRH4;HRH4;HRH4	NM_001143828;NM_001160166;NM_021624	TSS1500;TSS1500;TSS1500	0.0620414	0.0580498	0.0468866	0.058286	0.0513131	0.0620274	0.083493	0.0473518	0.0395026	0.0513642	0.0531985	0.200298	0.134312	0.0499878	0.103468	0.0508385	0.0432638	0.0427197	0.0427545	0.0474566	0.0721712	0.141059	0.155644	0.0755935	0.052001	0.055774	0.0865405	0.0307665	0.000131888	0.00266346	4.33592	2.16346	0.0475123	17.0339	3.67188e-05	0.00173331
cg01056399	chr11	47963843				0.252174	0.230317	0.248113	0.225443	0.238638	0.238047	0.245739	0.222223	0.212928	0.209852	0.257497	0.534785	0.27901	0.283881	0.296774	0.332254	0.354373	0.280635	0.254991	0.323965	0.232697	0.232816	0.416903	0.269297	0.421422	0.234634	0.322415	0.0877809	0.000250544	0.00724374	4.8536	3.77684	0.00201079	20.2244	6.88701e-06	0.000477589
cg01059704	chr5	34914428	RAD1;RAD1;BRIX1	NM_002853;NR_026591;NM_018321	Body;Body;TSS1500	0.859386	0.861379	0.863306	0.869244	0.849269	0.849417	0.868871	0.868724	0.890696	0.883695	0.855884	0.877348	0.811645	0.713498	0.82577	0.845867	0.803005	0.721605	0.865871	0.864318	0.862689	0.862532	0.793043	0.781226	0.813756	0.865443	0.817298	-0.0481447	0.000167541	0.00271082	4.01614	-3.33135	0.00455461	15.1113	0.000101352	0.00377722
cg01066175	chr2	178265311	AGPS	NM_003659	Body	0.843268	0.847632	0.822897	0.878043	0.829856	0.852476	0.866541	0.845177	0.825844	0.860476	0.869283	0.763779	0.746467	0.856473	0.802943	0.797768	0.830177	0.854519	0.850464	0.682791	0.759309	0.765828	0.825272	0.838766	0.780102	0.849227	0.796761	-0.0524653	0.00033392	0.00252015	2.91594	-3.61729	0.00210708	8.92454	0.00281365	0.0436877
cg01066602	chr7	35299217				0.0580447	0.0931795	0.0935548	0.0700065	0.0778047	0.107903	0.0950618	0.0913921	0.107832	0.0764021	0.0655545	0.0498433	0.133358	0.0867994	0.0894786	0.174469	0.302107	0.106513	0.123035	0.0932644	0.0712317	0.089977	0.159501	0.114053	0.309677	0.0851578	0.13595	0.0507927	0.000278298	0.00626621	4.49289	2.33573	0.0343844	17.9921	2.21822e-05	0.00118237
cg01070987	chr3	149687002	PFN2;PFN2	NM_002628;NM_053024	Body;Body	0.907558	0.904019	0.925191	0.938795	0.900136	0.907811	0.915935	0.911559	0.91591	0.93305	0.938644	0.92782	0.883852	0.760432	0.913177	0.861856	0.919807	0.907082	0.913589	0.912266	0.863073	0.900642	0.884458	0.931475	0.905925	0.918055	0.891818	-0.026237	0.000191436	0.0018934	3.30605	-2.12359	0.0494324	11.0255	0.000898679	0.0192918
cg01073479	chr16	3509474	NAT15;NAT15;NAT15	NM_001083601;NM_001083600;NM_024845	5'UTR;5'UTR;5'UTR	0.740148	0.775996	0.802595	0.785838	0.792743	0.82138	0.774411	0.757747	0.82157	0.793761	0.819764	0.825326	0.765761	0.646472	0.588192	0.452299	0.614108	0.720013	0.749532	0.761536	0.695575	0.821979	0.770874	0.788873	0.687196	0.789632	0.706267	-0.0833651	0.000702802	0.0106312	3.91904	-2.90546	0.0107912	14.5364	0.000137476	0.00474625
cg01078772	chr20	30920486	KIF3B	NM_004798	3'UTR	0.687992	0.833671	0.857328	0.805351	0.849523	0.895415	0.898524	0.867589	0.82818	0.852603	0.890946	0.871576	0.872575	0.899529	0.914703	0.879085	0.902171	0.868347	0.887104	0.919385	0.889307	0.907264	0.854124	0.878896	0.851415	0.842466	0.885391	0.0429258	0.00348223	0.000450196	-2.95139	2.29867	0.0402286	10.5419	0.00116696	0.0232578
cg01082512	chr10	23462117				0.0619761	0.0615677	0.0661496	0.0707294	0.0639616	0.0748175	0.0712031	0.0552871	0.0662823	0.0649736	0.0480016	0.0543825	0.0596194	0.116517	0.09474	0.0942114	0.3909	0.0909151	0.0702324	0.0844198	0.0685432	0.0585445	0.158959	0.0976545	0.16721	0.0640863	0.114775	0.0506885	5.66762e-05	0.00750232	7.04845	2.1792	0.0479317	34.3394	4.62912e-09	1.91604e-06
cg01082907	chr6	168709067	DACT2	NM_214462	Body	0.794858	0.816002	0.812719	0.818545	0.792059	0.833645	0.812136	0.818715	0.812704	0.817899	0.858181	0.569342	0.763558	0.769613	0.83689	0.819375	0.795299	0.789103	0.726729	0.784045	0.848737	0.758959	0.756713	0.794937	0.799815	0.817042	0.772365	-0.0446768	0.000315284	0.00447866	3.82835	-2.39298	0.0299742	14.0036	0.000182464	0.00588433
cg01086406	chr9	91538468				0.433181	0.395167	0.467297	0.400082	0.418089	0.468185	0.420389	0.407348	0.401846	0.431787	0.434756	0.651715	0.475409	0.461566	0.50053	0.509208	0.393261	0.451477	0.51938	0.459426	0.396198	0.473779	0.560562	0.392769	0.580376	0.425284	0.487547	0.0622627	0.000628888	0.00552859	3.13604	2.92836	0.00956515	10.0951	0.00148666	0.027675
cg01087294	chr15	90456194	C15orf38;C15orf38	NM_182616;NM_182616	1stExon;5'UTR	0.090197	0.0831551	0.0839324	0.0895859	0.0905651	0.0925574	0.094755	0.0894975	0.0793377	0.0909666	0.0951249	0.125763	0.0718663	0.130385	0.113685	0.119359	0.0940539	0.102917	0.114616	0.0899334	0.0845477	0.0989391	0.105463	0.0943625	0.0963479	0.0890613	0.103017	0.0139557	2.44792e-05	0.00026821	3.45373	3.01796	0.00820513	11.8504	0.000576494	0.0139206
cg01092804	chr3	124232294	KALRN;KALRN	NM_003947;NM_001024660	Body;Body	0.873734	0.877283	0.876081	0.88597	0.885366	0.871888	0.858893	0.856035	0.850783	0.869933	0.867778	0.723453	0.851279	0.734054	0.834989	0.880811	0.778084	0.765689	0.791739	0.869402	0.882732	0.870947	0.874833	0.852902	0.743681	0.87034	0.818185	-0.0521551	0.000129005	0.00353489	4.77617	-3.20859	0.0062169	19.742	8.86332e-06	0.000580814
cg01093245	chr14	61763505				0.773127	0.805439	0.787867	0.876932	0.800431	0.806241	0.81082	0.801325	0.833617	0.775958	0.778244	0.612495	0.778903	0.527781	0.667055	0.673311	0.770971	0.753439	0.799484	0.805488	0.749262	0.70347	0.807597	0.801767	0.81449	0.804545	0.733251	-0.0712944	0.000892963	0.00740453	3.05174	-2.88645	0.0103524	9.64199	0.00190179	0.0330325
cg01094495	chr5	96633033				0.861925	0.825884	0.798235	0.81295	0.802812	0.853486	0.833741	0.837975	0.895631	0.857316	0.850826	0.54885	0.811665	0.354798	0.694066	0.84602	0.809748	0.796876	0.776022	0.859151	0.799744	0.829621	0.805489	0.388732	0.876416	0.839162	0.728371	-0.11079	0.00082681	0.0294612	5.15511	-2.37313	0.0325871	22.1174	2.56471e-06	0.000222184
cg01100796	chr1	53662040	CPT2	NM_000098	TSS200	0.0328378	0.0295365	0.0320821	0.0301717	0.0378697	0.0349085	0.0378264	0.0318247	0.0352883	0.0324876	0.0305784	0.0356808	0.0363506	0.0345754	0.085657	0.0442227	0.0344971	0.0379184	0.0361842	0.0350655	0.0363001	0.0424968	0.0447244	0.0341958	0.0493234	0.0332192	0.0419423	0.00872306	8.37298e-06	0.000180566	4.43064	2.36028	0.0327312	17.6111	2.71002e-05	0.00137628
cg01101373	chr19	34756229	KIAA0355	NM_014686	5'UTR	0.86929	0.850791	0.846282	0.872805	0.858739	0.867715	0.833759	0.839028	0.808489	0.812036	0.834951	0.607209	0.823533	0.839311	0.867341	0.81421	0.836422	0.752712	0.812411	0.804401	0.845074	0.844248	0.84634	0.813484	0.728261	0.844899	0.802497	-0.0424017	0.000478568	0.00454755	3.2483	-2.20935	0.0417567	10.707	0.0010673	0.0218148
cg01102379	chr11	78129867	GAB2	NM_080491	TSS1500	0.286663	0.247766	0.246405	0.242615	0.270311	0.258905	0.299327	0.283077	0.278772	0.283987	0.25608	0.381656	0.293464	0.380199	0.30427	0.222761	0.231125	0.382003	0.283133	0.344503	0.262547	0.366015	0.321309	0.337317	0.289148	0.268537	0.314247	0.0457094	0.000367574	0.00290333	2.9816	2.94564	0.00906195	9.2695	0.00233001	0.0382446
cg01102854	chr11	63605717	MARK2;MARK2;MARK2;MARK2	NM_001039469;NM_001163297;NM_001163296;NM_004954	TSS1500;TSS1500;TSS1500;TSS1500	0.508357	0.50937	0.540312	0.549291	0.502402	0.483232	0.522223	0.482417	0.495585	0.516554	0.54014	0.263774	0.446652	0.496472	0.436541	0.483188	0.4575	0.450496	0.517001	0.468817	0.406836	0.476796	0.487007	0.496657	0.432056	0.513626	0.451414	-0.0622118	0.000516471	0.00380421	2.88084	-3.48493	0.00279196	8.74171	0.00311013	0.0468625
cg01112020	chr2	239008986	ESPNL;ESPNL	NM_194312;NM_194312	1stExon;5'UTR	0.134796	0.0635561	0.123482	0.0839893	0.107721	0.10916	0.10754	0.0921423	0.101679	0.0915021	0.0897878	0.419204	0.12289	0.304754	0.127474	0.159402	0.257229	0.134339	0.104977	0.143886	0.165052	0.172349	0.244764	0.093169	0.22584	0.100487	0.191095	0.0906079	0.000378552	0.00820021	4.4371	3.63848	0.00254776	17.6505	2.65441e-05	0.00135459
cg01112878	chr6	107997468				0.89418	0.87896	0.918509	0.907626	0.897723	0.903845	0.865996	0.889308	0.913424	0.914541	0.889308	0.715347	0.891433	0.694091	0.775279	0.747782	0.876773	0.877358	0.902221	0.898987	0.847896	0.917784	0.879493	0.912834	0.698304	0.897584	0.831113	-0.0664706	0.000260958	0.00724723	4.79554	-2.85678	0.0125487	19.8625	8.32162e-06	0.0005528
cg01114405	chr6	504249	EXOC2	NM_018303	Body	0.977398	0.982075	0.981116	0.983257	0.978986	0.980581	0.982568	0.98042	0.982635	0.981487	0.980344	0.979624	0.976953	0.976588	0.981167	0.967621	0.979152	0.97627	0.965906	0.974939	0.977762	0.979443	0.981756	0.976571	0.979849	0.980988	0.976686	-0.00430223	2.96032e-06	2.16117e-05	2.86799	-3.19534	0.00522586	8.67504	0.00322598	0.0480851
cg01114767	chr7	158503308				0.299453	0.304563	0.274743	0.299823	0.282743	0.329315	0.35439	0.302632	0.28955	0.304118	0.276987	0.550857	0.348029	0.387746	0.337426	0.531978	0.354175	0.447533	0.314372	0.414921	0.343804	0.318277	0.537666	0.318137	0.525063	0.301665	0.409285	0.107619	0.000540673	0.00836776	3.95201	4.23145	0.000716113	14.7311	0.000123982	0.00439153
cg01116573	chr16	19305985	CLEC19A	NM_001256720	Body	0.215446	0.199405	0.225363	0.237734	0.262629	0.219668	0.238777	0.297915	0.224328	0.252726	0.228384	0.672842	0.37108	0.154601	0.353073	0.451875	0.356799	0.447673	0.358855	0.555481	0.297217	0.223684	0.540897	0.445721	0.574048	0.23658	0.41456	0.177981	0.000716515	0.0201014	4.81015	4.59399	0.000404871	19.9535	7.93484e-06	0.000531928
cg01132602	chr15	78297823	TBC1D2B;TBC1D2B	NM_144572;NM_015079	Body;Body	0.800875	0.820322	0.811251	0.831989	0.783267	0.780407	0.803136	0.81484	0.786022	0.79536	0.836738	0.831103	0.738542	0.791054	0.789676	0.672426	0.689562	0.695202	0.784024	0.7369	0.692422	0.840726	0.793303	0.684776	0.713485	0.805837	0.746657	-0.0591796	0.000364943	0.00329415	3.17416	-3.61178	0.0022431	10.3018	0.00132898	0.0255437
cg01135335	chr2	234150773				0.650704	0.580905	0.628928	0.614397	0.608723	0.639925	0.594078	0.633688	0.581367	0.651553	0.642386	0.843875	0.598029	0.615018	0.6634	0.744463	0.636994	0.682762	0.664751	0.710493	0.534953	0.6353	0.706102	0.651528	0.760926	0.620605	0.6749	0.0542947	0.000695101	0.00584315	3.07145	2.47676	0.0242508	9.74744	0.00179572	0.0316683
cg01138448	chr15	45028595	TRIM69;TRIM69;TRIM69;TRIM69	NM_080745;NM_182985;NM_182985;NM_080745	5'UTR;1stExon;5'UTR;1stExon	0.829706	0.844712	0.857268	0.88601	0.857239	0.801703	0.838184	0.873359	0.863184	0.858224	0.830096	0.681834	0.786876	0.71585	0.633259	0.844627	0.849739	0.852459	0.857858	0.880362	0.860851	0.825438	0.81753	0.793036	0.849613	0.849062	0.803524	-0.0455386	0.000548756	0.00561815	3.35586	-2.14389	0.0476394	11.302	0.000774221	0.0172701
cg01141721	chr20	36010619	SRC;SRC	NM_198291;NM_005417	5'UTR;5'UTR	0.205955	0.143714	0.166907	0.215492	0.172333	0.130775	0.15878	0.128011	0.147987	0.181619	0.194638	0.5883	0.229498	0.27074	0.310647	0.203162	0.150028	0.243237	0.214619	0.271092	0.0963535	0.324366	0.346526	0.118999	0.330738	0.167838	0.264165	0.0963271	0.000867101	0.0147871	4.09199	2.85918	0.0120024	15.5635	7.9782e-05	0.00314447
cg01156844	chr15	85520317				0.907778	0.903633	0.915934	0.930976	0.905967	0.92207	0.918993	0.911169	0.909032	0.919181	0.925299	0.918477	0.91158	0.92942	0.899679	0.846328	0.880518	0.8941	0.884154	0.92536	0.916661	0.905418	0.905923	0.860944	0.906249	0.915457	0.898915	-0.0165423	7.56547e-05	0.000570806	2.9155	-2.39644	0.0282394	8.92225	0.00281718	0.0437267
cg01158297	chr20	51236385	LINC01524	NR_110038	TSS1500	0.860119	0.855602	0.898197	0.871243	0.90149	0.882293	0.876724	0.847013	0.874188	0.856475	0.861534	0.555366	0.736756	0.927555	0.91389	0.698476	0.87199	0.755983	0.802434	0.84182	0.887838	0.85231	0.787065	0.873227	0.772899	0.871353	0.805543	-0.0658093	0.000306989	0.00988882	5.00954	-2.42865	0.0291977	21.2007	4.13613e-06	0.000321135
cg01159791	chr4	39611476	SMIM14	NM_174921	5'UTR	0.0849748	0.0698111	0.0721499	0.0555296	0.0882848	0.080631	0.0883506	0.0678823	0.0777735	0.0718507	0.0833409	0.486997	0.24202	0.0995908	0.130753	0.460638	0.0743133	0.245303	0.0744841	0.221221	0.134418	0.0915321	0.374049	0.0888432	0.53454	0.0764163	0.232764	0.156348	0.000101585	0.0274307	8.07696	3.52385	0.00368996	41.0999	1.44642e-10	1.46133e-07
cg01164187	chr5	68591007	CCDC125;CCDC125;CCDC125	NM_001297697;NM_176816;NM_001297696	Body;Body;Body	0.89892	0.924466	0.913802	0.927644	0.90773	0.904166	0.906327	0.924805	0.913734	0.913358	0.852493	0.895137	0.757042	0.918493	0.93459	0.850874	0.918631	0.760034	0.875223	0.76385	0.917819	0.891262	0.779777	0.757796	0.863005	0.90795	0.848824	-0.0591257	0.000421571	0.00486712	3.52922	-3.00951	0.0084162	12.2776	0.000458432	0.011744
cg01165853	chr2	70342931				0.0943139	0.0555719	0.060221	0.0544212	0.0593351	0.0458705	0.0526194	0.103133	0.055755	0.0615932	0.0661034	0.290152	0.111993	0.0736913	0.0504554	0.157978	0.0731905	0.129203	0.157653	0.0868734	0.0691033	0.1214	0.154147	0.117107	0.186498	0.0644489	0.127103	0.0626543	0.000318334	0.00382404	3.58648	3.60484	0.00244419	12.604	0.00038492	0.0103192
cg01167274	chr21	46334214	ITGB2;ITGB2	NM_001127491;NM_000211	5'UTR;5'UTR	0.0277022	0.0311082	0.0255471	0.0282509	0.026122	0.0270994	0.0322681	0.0267186	0.0294842	0.0249627	0.0256468	0.0248917	0.0287185	0.0274098	0.0509259	0.0318992	0.0286958	0.0303302	0.0339264	0.0260252	0.0330652	0.0341231	0.0367759	0.0278235	0.0302498	0.0277191	0.0317757	0.00405662	5.61237e-06	4.16872e-05	2.89292	2.17212	0.0441251	8.80454	0.00300482	0.0457367
cg01168148	chr17	73122315	ARMC7;ARMC7	NM_001304271;NM_024585	Body;Body	0.0992582	0.092236	0.0578329	0.0496339	0.0827267	0.0955116	0.0878614	0.0540764	0.101798	0.0570953	0.0614265	0.320097	0.0706225	0.129124	0.121524	0.107929	0.0828582	0.0726957	0.127002	0.112301	0.0863274	0.135861	0.147593	0.104777	0.173705	0.0763142	0.12803	0.0517155	0.000411125	0.00390722	3.24849	2.9071	0.0101221	10.7081	0.00106668	0.021808
cg01171193	chr11	67037425	ADRBK1	NM_001619	Body	0.0247743	0.0236461	0.0231014	0.0258695	0.0219384	0.0203339	0.0226153	0.0216739	0.021139	0.0204832	0.0250898	0.0242274	0.0279677	0.0253286	0.0434586	0.0240953	0.0248602	0.0282479	0.0269253	0.0213553	0.0197397	0.0290688	0.0315343	0.0291044	0.0259326	0.0227877	0.0272747	0.00448699	3.56207e-06	3.16005e-05	3.14916	2.79294	0.012721	10.1661	0.00143044	0.0269392
cg01172310	chr6	31409505				0.0423436	0.0498936	0.0488351	0.0441168	0.0493845	0.0446795	0.0515755	0.0453583	0.0447671	0.0627514	0.0488583	0.0467079	0.051697	0.0517574	0.0641583	0.0536287	0.0688451	0.0720505	0.145795	0.0543444	0.065406	0.0416866	0.0617681	0.0828402	0.0481776	0.0484149	0.0649188	0.0165039	3.10961e-05	0.000667551	4.42407	2.32221	0.0352112	17.571	2.76783e-05	0.00139826
cg01172604	chr20	39212526				0.0884511	0.0574724	0.0342337	0.0358939	0.0396348	0.062768	0.0598698	0.0413654	0.0288351	0.0643924	0.0713987	0.172081	0.0863871	0.300449	0.345238	0.0689434	0.0647413	0.0764357	0.0468849	0.0394038	0.0721776	0.0660656	0.0465744	0.0457587	0.29213	0.0531196	0.123091	0.0699712	0.000343026	0.0117023	5.09233	2.37626	0.0323459	21.7215	3.15245e-06	0.000260308
cg01173681	chr20	1517491	SIRPD	NM_178460	Body	0.291876	0.248597	0.208709	0.219837	0.259542	0.231721	0.292652	0.248442	0.21945	0.223663	0.276673	0.505613	0.255534	0.242324	0.344058	0.408869	0.300345	0.338508	0.325324	0.421459	0.229454	0.333065	0.449738	0.244742	0.437097	0.247378	0.345438	0.0980595	0.000887994	0.00766822	3.11027	3.91158	0.0011633	9.95599	0.00160327	0.0291779
cg01179618	chr8	126245303	NSMCE2	NM_173685	Body	0.0871852	0.0611623	0.0629934	0.0451266	0.059107	0.0472541	0.0514506	0.0500921	0.0430736	0.0365301	0.052299	0.432246	0.0539065	0.0936206	0.157395	0.0804878	0.0683358	0.0318682	0.127558	0.122922	0.0583638	0.170639	0.1468	0.0686422	0.125939	0.0542067	0.124195	0.0699878	0.000183254	0.00965627	5.71955	2.63329	0.0200147	25.712	3.96361e-07	5.35301e-05
cg01184149	chr6	34498918	PACSIN1	NM_020804	Body	0.841218	0.840042	0.848811	0.850514	0.829813	0.884602	0.834055	0.849258	0.890994	0.788108	0.838219	0.882374	0.813845	0.754805	0.642281	0.727696	0.80644	0.617087	0.724824	0.807151	0.896504	0.838747	0.695039	0.823708	0.837607	0.845058	0.776294	-0.0687641	0.000741875	0.00725103	3.28894	-2.84214	0.0116374	10.9309	0.00094575	0.0200191
cg01191084	chr14	105929525	MTA1;MTA1;MTA1;MTA1	NM_004689;NM_001203258;NM_001203258;NM_004689	ExonBnd;ExonBnd;Body;Body	0.65451	0.621941	0.650793	0.626478	0.613165	0.636985	0.632445	0.65768	0.620729	0.621191	0.648777	0.60285	0.60392	0.472216	0.541132	0.623453	0.632652	0.611825	0.637339	0.607584	0.668788	0.599358	0.535664	0.635596	0.577283	0.634972	0.596404	-0.038568	0.000245903	0.00257684	3.38944	-2.68446	0.0162547	11.4895	0.000699913	0.0160538
cg01194407	chr10	99266123	UBTD1	NM_024954	Body	0.0905271	0.0625998	0.0787615	0.0543792	0.0561391	0.071498	0.0901876	0.0649871	0.0686929	0.0809771	0.0547631	0.288644	0.0915608	0.0760285	0.117306	0.170099	0.0593899	0.104538	0.056785	0.0891347	0.0756097	0.10404	0.202345	0.0832821	0.15756	0.0703193	0.119737	0.049418	0.000177718	0.0041789	4.55546	2.78594	0.0142787	18.3765	1.81284e-05	0.00101332
cg01196712	chr3	167812510	GOLIM4	NM_014498	Body	0.0472059	0.052286	0.0550824	0.0420983	0.0512337	0.0536491	0.0535496	0.0456503	0.0405541	0.0425312	0.0330648	0.0508705	0.0540464	0.0461742	0.124038	0.0762674	0.0531892	0.070844	0.118475	0.0535873	0.0405507	0.03739	0.0890123	0.0499699	0.0459239	0.0469914	0.0650242	0.0180328	4.79899e-05	0.000767413	3.9992	2.34414	0.0332268	15.0107	0.000106903	0.0039355
cg01199509	chr1	206531489	SRGAP2C;SRGAP2;SRGAP2;SRGAP2	NM_001271872;NM_001300952;NM_015326;NM_001170637	Body;Body;Body;Body	0.0897306	0.097671	0.102854	0.0837373	0.108591	0.115212	0.20389	0.13923	0.0853226	0.103484	0.0820425	0.255631	0.108829	0.186203	0.137037	0.321289	0.163739	0.303457	0.107501	0.0656409	0.120736	0.14731	0.120941	0.109538	0.485367	0.11016	0.188087	0.0779266	0.00124353	0.0132184	3.41004	2.39664	0.0291123	11.6048	0.000657821	0.0153366
cg01200393	chr16	81843488	PLCG2	NM_002661	Body	0.598173	0.574556	0.545211	0.62292	0.591941	0.61649	0.579996	0.595161	0.588208	0.577824	0.600521	0.769085	0.656126	0.583349	0.639076	0.621809	0.569283	0.670947	0.607134	0.639566	0.687406	0.539211	0.665752	0.60889	0.685046	0.590091	0.638763	0.0486718	0.000448935	0.0033498	2.8995	2.90826	0.00971814	8.83877	0.00294897	0.0451549
cg01201472	chr12	12764255	CREBL2	NM_001310	TSS1500	0.764566	0.735731	0.790034	0.787914	0.756743	0.779958	0.746147	0.728942	0.783362	0.756694	0.69939	0.46766	0.549957	0.617074	0.688883	0.782557	0.644868	0.591233	0.760883	0.711846	0.710249	0.734832	0.775422	0.73426	0.586975	0.757226	0.668336	-0.0888899	0.000800208	0.00891892	3.47842	-3.33642	0.0042247	11.9897	0.000534953	0.0131802
cg01211396	chr6	30624478	DHX16;DHX16	NM_001164239;NM_003587	Body;Body	0.264087	0.230401	0.218811	0.209278	0.232828	0.164613	0.267839	0.198413	0.2119	0.197335	0.22713	0.500011	0.313398	0.258949	0.248574	0.38793	0.260706	0.239783	0.24585	0.319482	0.255009	0.357735	0.371163	0.251627	0.434845	0.220239	0.317505	0.0972652	0.000878452	0.00672174	2.9358	4.11027	0.000724719	9.02847	0.00265807	0.0419804
cg01218371	chr16	48844292				0.280794	0.288129	0.201348	0.316182	0.26943	0.257083	0.285522	0.220347	0.301139	0.299502	0.30343	0.166028	0.563412	0.550469	0.259546	0.303308	0.439155	0.544751	0.25205	0.402068	0.278295	0.221556	0.410549	0.419043	0.214176	0.27481	0.358886	0.0840766	0.00128677	0.0181183	3.81562	2.23815	0.0404905	13.9291	0.000189833	0.00606521
cg01219924	chr17	79004947	FLJ90757	NR_026857	Body	0.325066	0.297395	0.333895	0.322224	0.356194	0.290572	0.348604	0.255655	0.337942	0.292805	0.269706	0.649446	0.368103	0.305155	0.376832	0.441956	0.33028	0.396416	0.363995	0.343443	0.272967	0.393777	0.5615	0.337656	0.485268	0.311823	0.401914	0.0900904	0.00107248	0.010559	3.29945	3.08697	0.00697902	10.989	0.000916547	0.0195745
cg01221959	chr16	57864910				0.909334	0.897424	0.9027	0.918739	0.910132	0.91502	0.903728	0.884639	0.905161	0.907146	0.899547	0.909622	0.884413	0.868152	0.909976	0.819544	0.828257	0.862937	0.870473	0.905931	0.890328	0.901613	0.855939	0.893291	0.842495	0.90487	0.874498	-0.030372	8.47346e-05	0.000894971	3.40082	-3.58861	0.00245355	11.5531	0.000676353	0.0156467
cg01225779	chr5	179238472	SQSTM1;SQSTM1	NM_001142298;NM_001142299	5'UTR;5'UTR	0.469898	0.394681	0.458727	0.387184	0.421896	0.45996	0.387882	0.374752	0.447976	0.467059	0.453821	0.728344	0.575712	0.494049	0.486963	0.733268	0.391119	0.502752	0.490307	0.641878	0.4447	0.555789	0.722855	0.432232	0.683249	0.42944	0.563087	0.133647	0.00135478	0.0140666	3.37615	3.97943	0.00106958	11.4152	0.000728461	0.0165268
cg01236347	chr12	101854174				0.0673797	0.0664467	0.058378	0.0475179	0.0626601	0.0642134	0.0960649	0.0552863	0.0480433	0.0530529	0.0729002	0.201901	0.0766652	0.0618308	0.0797098	0.203599	0.0730567	0.113021	0.071439	0.0838342	0.0613681	0.0476731	0.0637342	0.0922514	0.254659	0.0629039	0.106053	0.0431491	0.000186706	0.00419342	4.48929	2.42539	0.0289179	17.97	2.24408e-05	0.00119186
cg01241390	chr5	80596277	RNU5E;RNU5D;ZCCHC9;ZCCHC9;ZCCHC9	NR_002754;NR_002755;NM_032280;NM_001131036;NM_001131035	Body;Body;TSS1500;TSS1500;TSS1500	0.597862	0.612836	0.621676	0.605042	0.585544	0.59836	0.690979	0.546504	0.680271	0.553254	0.671924	0.737154	0.444721	0.30301	0.590296	0.398941	0.420676	0.360881	0.506388	0.59207	0.355762	0.74088	0.521763	0.480575	0.364763	0.614932	0.486992	-0.12794	0.00233644	0.0189409	3.01912	-3.23374	0.00492065	9.46826	0.00209057	0.0353424
cg01244006	chr12	6485916	SCNN1A;SCNN1A	NM_001159575;NM_001038	Body;TSS1500	0.0260804	0.0342113	0.0396983	0.031013	0.0488147	0.0325361	0.0588123	0.0334791	0.0234069	0.0440649	0.0406673	0.20427	0.0375442	0.0747955	0.0578522	0.0577563	0.0456806	0.0385171	0.0734567	0.0766198	0.027701	0.0488347	0.0854481	0.0399855	0.117133	0.0375258	0.0703996	0.0328738	0.000106292	0.00204897	4.26879	2.63186	0.0191129	16.6268	4.55023e-05	0.00203939
cg01248599	chr14	89028401	ZC3H14;ZC3H14;ZC3H14;ZC3H14;ZC3H14	NM_001160104;NM_001160103;NM_207661;NM_024824;NM_207660	TSS1500;TSS1500;TSS1500;TSS1500;TSS1500	0.906614	0.914982	0.911078	0.921709	0.902846	0.922513	0.903021	0.899272	0.914527	0.909411	0.904387	0.827414	0.889731	0.904849	0.918444	0.905999	0.898748	0.894751	0.895041	0.89758	0.900054	0.915237	0.852296	0.899831	0.924204	0.910033	0.894584	-0.0154486	5.98426e-05	0.000655119	3.45251	-2.13753	0.048421	11.8435	0.000578624	0.0139571
cg01255315	chr19	40865375	PLD3;PLD3;PLD3	NM_001291311;NM_001031696;NM_012268	TSS200;5'UTR;5'UTR	0.368615	0.358404	0.364152	0.361036	0.371662	0.390962	0.350385	0.350512	0.343665	0.367582	0.360901	0.618352	0.397342	0.419064	0.421678	0.466375	0.384772	0.433217	0.385474	0.408448	0.41003	0.35797	0.500366	0.354566	0.523594	0.362534	0.434375	0.0718408	0.000162666	0.00517529	4.99166	3.66396	0.00254453	21.0884	4.38567e-06	0.000335734
cg01257237	chr19	40941296				0.0412909	0.0352012	0.0361384	0.031313	0.0343438	0.0283274	0.030613	0.0357898	0.027447	0.0371444	0.0294285	0.0867395	0.0340613	0.023953	0.0476331	0.0433614	0.0390987	0.0397215	0.0424321	0.0456778	0.0451335	0.0511643	0.0327968	0.0483611	0.0396552	0.033367	0.0442707	0.0109036	1.82685e-05	0.000200271	3.45452	2.72882	0.0149201	11.8548	0.000575115	0.0138943
cg01261932	chr1	144997600	PDE4DIP;PDE4DIP;PDE4DIP;NBPF20;NBPF9	NM_001195260;NM_001198832;NM_022359;NM_001278267;NM_001277444	TSS1500;Body;Body;Body;Body	0.919693	0.918749	0.934596	0.93565	0.930333	0.935305	0.939515	0.937927	0.936414	0.933235	0.946061	0.922018	0.933117	0.843903	0.951939	0.909889	0.925348	0.918942	0.926749	0.917504	0.923929	0.915101	0.928062	0.916412	0.904978	0.933407	0.916992	-0.0164149	6.49378e-05	0.000568236	3.12936	-2.40741	0.0280107	10.059	0.00151607	0.0280619
cg01262208	chr8	144790375	LOC100130274	NM_001162914	TSS200	0.26317	0.401684	0.306735	0.396071	0.385309	0.382538	0.287148	0.386365	0.356289	0.40804	0.413249	0.861268	0.293631	0.848296	0.488182	0.391009	0.543338	0.414974	0.412922	0.321525	0.546385	0.458612	0.347809	0.437787	0.38423	0.362418	0.48214	0.119723	0.00274958	0.03037	3.46536	2.43409	0.0271065	11.916	0.000556546	0.0135733
cg01263712	chr2	89454116				0.0335252	0.0392738	0.0348536	0.0363189	0.032858	0.0309937	0.0384723	0.0368225	0.0308634	0.0304819	0.0327232	0.0803605	0.0337774	0.035661	0.0379646	0.0502893	0.0365297	0.0399971	0.0339719	0.0330875	0.0298003	0.0331146	0.0533824	0.0409331	0.0689492	0.0342897	0.0434156	0.00912592	9.53773e-06	0.000222986	4.54716	2.22685	0.0423908	18.3254	1.86205e-05	0.00103327
cg01266368	chr6	153453173	RGS17	NM_012419	TSS1500	0.807686	0.750626	0.833032	0.813678	0.763481	0.859796	0.807481	0.803248	0.83115	0.780494	0.786084	0.627201	0.75445	0.487065	0.688675	0.772709	0.68936	0.709575	0.798996	0.786491	0.753895	0.833576	0.79524	0.745094	0.724253	0.803341	0.726184	-0.0771573	0.00101725	0.00764209	2.90929	-3.05387	0.00712889	8.88982	0.00286764	0.0442813
cg01266696	chr21	45595361				0.193755	0.17052	0.131554	0.133119	0.227954	0.18334	0.187809	0.132936	0.135528	0.193714	0.150285	0.557	0.200643	0.20396	0.230864	0.382436	0.256213	0.360252	0.29051	0.297948	0.170274	0.18401	0.367103	0.247979	0.421229	0.167319	0.297887	0.130568	0.00106907	0.0118836	3.47454	4.24509	0.000627374	11.9678	0.000541284	0.0132938
cg01268832	chr9	132537833				0.372607	0.363224	0.366929	0.34839	0.408019	0.323861	0.390095	0.35267	0.346465	0.372658	0.359607	0.441241	0.340365	0.335199	0.259752	0.240635	0.255827	0.339503	0.343523	0.261935	0.248349	0.270881	0.432659	0.274962	0.353051	0.364048	0.314134	-0.0499132	0.000508675	0.00435191	3.09683	-2.64134	0.0173427	9.88366	0.00166753	0.0300184
cg01270593	chr14	51339072	ABHD12B;ABHD12B	NM_181533;NM_181814	5'UTR;Body	0.0411728	0.0508806	0.0717552	0.06631	0.0606638	0.0805836	0.0673321	0.0595163	0.0850603	0.0426747	0.0891207	0.38629	0.0683368	0.228838	0.044223	0.17817	0.0647147	0.076405	0.0842367	0.0708431	0.0790465	0.103506	0.0648609	0.101403	0.304442	0.0650064	0.132523	0.0675162	0.000259424	0.0107971	5.37919	2.39485	0.0314153	23.5374	1.22509e-06	0.000126265
cg01270709	chr11	57519364	BTBD18	NM_001145101	TSS200	0.85117	0.844948	0.871528	0.865359	0.829953	0.817936	0.858356	0.840633	0.844783	0.829817	0.861141	0.765125	0.7467	0.70273	0.830481	0.821077	0.860897	0.849201	0.856681	0.8157	0.789832	0.835847	0.863235	0.827711	0.786527	0.846875	0.810839	-0.0360357	0.000276502	0.002244	3.02071	-2.64638	0.0170523	9.4767	0.00208098	0.0352292
cg01274421	chr12	76084549				0.867696	0.865333	0.893461	0.889039	0.883712	0.885034	0.848428	0.892252	0.899669	0.891381	0.915745	0.906003	0.831494	0.814417	0.899145	0.865258	0.842823	0.657765	0.887939	0.860981	0.706775	0.875962	0.880882	0.881044	0.787402	0.884705	0.835564	-0.0491411	0.000336605	0.00538958	4.00105	-2.41059	0.0291895	15.0217	0.000106284	0.00391859
cg01274907	chr5	140568075	PCDHB9	NM_019119	1stExon	0.446973	0.444241	0.217733	0.287028	0.362133	0.310682	0.391973	0.470447	0.312217	0.411928	0.445989	0.901786	0.362624	0.932813	0.901739	0.393456	0.298145	0.450636	0.449685	0.529616	0.609229	0.359511	0.729923	0.298391	0.880637	0.37285	0.578442	0.205593	0.0066441	0.059299	3.15786	2.95529	0.00905971	10.2133	0.00139431	0.0264538
cg01277506	chr5	80690205	RNU5E;RNU5D;ACOT12	NR_002754;NR_002755;NM_130767	Body;Body;TSS1500	0.0322354	0.0295612	0.0316772	0.0282809	0.0322734	0.0321286	0.029041	0.0353151	0.0367911	0.0315558	0.0327894	0.0303672	0.0576009	0.0297323	0.0497271	0.0354295	0.0389959	0.0504436	0.04152	0.0501	0.0466366	0.031293	0.0460232	0.0394002	0.0313728	0.0319681	0.0413316	0.00936348	6.35396e-06	8.03087e-05	3.65983	3.72637	0.00191903	13.025	0.000307368	0.00871697
cg01279413	chr20	62030494				0.692509	0.695259	0.675772	0.689235	0.657364	0.70288	0.666812	0.679876	0.69481	0.690806	0.692719	0.576101	0.604411	0.496294	0.700069	0.646635	0.663196	0.646903	0.64429	0.63385	0.678889	0.672876	0.637021	0.668849	0.525408	0.685276	0.628199	-0.057077	0.000189392	0.00345472	4.18912	-3.51295	0.00320044	16.1461	5.86401e-05	0.00248252
cg01282678	chr19	57759083	ZNF805;ZNF805	NM_001145078;NM_001023563	5'UTR;Body	0.932719	0.934588	0.938387	0.938727	0.933815	0.938947	0.938381	0.933153	0.944411	0.933075	0.944176	0.927169	0.936242	0.90878	0.953213	0.919341	0.91282	0.931458	0.92705	0.930182	0.942584	0.936799	0.928536	0.921621	0.923112	0.937307	0.928493	-0.00881381	1.80485e-05	0.00013449	2.89755	-2.6281	0.0175236	8.82861	0.00296545	0.0453282
cg01284182	chr15	39823154				0.931669	0.928147	0.930899	0.934503	0.904422	0.938267	0.918935	0.919845	0.916692	0.931259	0.933594	0.937459	0.919153	0.82023	0.928585	0.901327	0.900808	0.863408	0.921791	0.883897	0.932612	0.929144	0.895306	0.923762	0.894801	0.926203	0.903735	-0.0224683	0.000100845	0.00102749	3.34891	-2.47278	0.0249073	11.2634	0.000790514	0.0175302
cg01285176	chr22	31691644				0.463552	0.389947	0.452302	0.398203	0.474382	0.442697	0.441161	0.47502	0.532557	0.456755	0.48025	0.72226	0.569817	0.390479	0.514923	0.708653	0.476528	0.630669	0.523749	0.71299	0.424942	0.413392	0.612182	0.557458	0.739171	0.455166	0.571229	0.116064	0.00153129	0.0145211	3.24533	3.38386	0.00369428	10.6907	0.00107673	0.0219589
cg01287707	chr16	67695257	PARD6A;ACD;ACD;PARD6A;ACD	NM_016948;NM_022914;NM_001082487;NM_001037281;NM_001082486	Body;TSS1500;TSS1500;Body;TSS1500	0.0540958	0.0526667	0.0421978	0.0467902	0.0543819	0.0557692	0.0495915	0.0444135	0.0579787	0.0510062	0.0535599	0.070073	0.0691902	0.0547986	0.12084	0.0519041	0.0463697	0.0602324	0.0634219	0.0450518	0.0482006	0.0711203	0.0593063	0.0626775	0.0581486	0.0511319	0.0629525	0.0118206	2.42176e-05	0.000350231	3.85418	2.26574	0.0384503	14.1549	0.000168358	0.00552314
cg01297872	chr6	45674277				0.124035	0.116153	0.139267	0.116325	0.18075	0.125416	0.157784	0.109087	0.153543	0.154688	0.0883488	0.42998	0.222774	0.123297	0.129086	0.472609	0.122619	0.246562	0.133804	0.217629	0.200356	0.153043	0.34486	0.163365	0.446519	0.133218	0.243321	0.110104	0.000709076	0.0161934	4.51332	3.15079	0.0068612	18.1175	2.07686e-05	0.00112397
cg01311102	chr9	130888547	PTGES2;PTGES2;PTGES2	NR_027812;NR_027811;NM_025072	Body;Body;Body	0.828109	0.814272	0.819383	0.82812	0.838415	0.832123	0.813873	0.820848	0.843652	0.867795	0.809091	0.870669	0.79519	0.835092	0.820537	0.78941	0.772577	0.782207	0.820702	0.679692	0.794841	0.831066	0.746855	0.848085	0.792754	0.828698	0.798548	-0.0301499	0.000281977	0.00222346	2.97916	-2.21995	0.0403421	9.25658	0.00234651	0.038436
cg01317989	chr3	153838620	ARHGEF26;ARHGEF26;ARHGEF26;ARHGEF26-AS1	NM_015595;NM_001251963;NM_001251962;NR_037901	TSS1500;TSS1500;TSS200;Body	0.248818	0.192046	0.255851	0.111097	0.262431	0.427285	0.19612	0.0720578	0.10547	0.0887759	0.0973531	0.0667628	0.120742	0.0897207	0.0958634	0.0765637	0.0654754	0.114738	0.0728329	0.0841365	0.0817855	0.204215	0.0918976	0.111041	0.141528	0.187028	0.101236	-0.0857918	0.0115402	0.0013607	-3.08425	-2.53394	0.0264279	11.4076	0.000731433	0.0165725
cg01318441	chr4	135124268	PABPC4L	NM_001114734	TSS1500	0.816043	0.850556	0.850581	0.838667	0.86694	0.84591	0.857868	0.876516	0.86514	0.847863	0.848049	0.796091	0.806593	0.792848	0.879721	0.795649	0.833859	0.685588	0.828739	0.809196	0.872703	0.825203	0.758385	0.829129	0.746636	0.851285	0.80431	-0.0469747	0.00025703	0.00251695	3.29167	-3.29577	0.00448507	10.946	0.000938076	0.0199131
cg01319709	chr18	10130756				0.213307	0.212348	0.185215	0.156442	0.214849	0.219673	0.177096	0.168169	0.187898	0.112377	0.185715	0.620805	0.321936	0.363739	0.382033	0.419703	0.203939	0.249911	0.319407	0.381512	0.223343	0.32453	0.467223	0.302411	0.447127	0.184826	0.359116	0.174289	0.00100864	0.0118803	3.55809	5.68383	3.6231e-05	12.4419	0.000419813	0.011005
cg01326531	chr9	138392790	C9orf116;MRPS2;C9orf116	NM_001048265;NM_016034;NM_144654	TSS1500;Body;TSS1500	0.039215	0.0384424	0.0342318	0.0358559	0.0389979	0.0374254	0.0405419	0.0375194	0.0386735	0.0397143	0.0374094	0.0432157	0.034286	0.0404105	0.0397023	0.0556419	0.0448888	0.0444803	0.0424069	0.0383352	0.0369933	0.0337725	0.0363821	0.0491225	0.0432609	0.0380024	0.0416356	0.00363318	3.22276e-06	3.52127e-05	3.44973	2.16808	0.0456522	11.8278	0.000583516	0.0140484
cg01327347	chr9	90589141	CDK20;CDK20;CDK20;CDK20;CDK20	NM_178432;NM_012119;NM_001039803;NM_001170640;NM_001170639	Body;Body;Body;Body;Body	0.0742057	0.0503898	0.0565873	0.0522166	0.0574689	0.0523784	0.068093	0.0524438	0.0474577	0.0577613	0.0621625	0.177128	0.0769814	0.0485091	0.111266	0.0964393	0.0700726	0.132487	0.0694295	0.101355	0.0622985	0.0820014	0.111466	0.0887557	0.173291	0.0573786	0.100106	0.0427272	6.44887e-05	0.00150244	4.54212	4.01625	0.00120902	18.2944	1.89264e-05	0.00104606
cg01329284	chr5	31657134				0.811279	0.794135	0.815707	0.824099	0.805385	0.803062	0.78892	0.784911	0.815861	0.791049	0.825431	0.83655	0.806451	0.739008	0.804237	0.771224	0.718351	0.713014	0.744418	0.787878	0.742724	0.796926	0.833429	0.763469	0.800621	0.80544	0.775593	-0.0298469	0.000203081	0.0016012	2.97902	-2.58968	0.0191072	9.25587	0.00234742	0.0384466
cg01330548	chr9	91932492	SECISBP2;SECISBP2;SECISBP2;SECISBP2	NM_024077;NM_001282688;NM_001282689;NM_001282690	TSS1500;TSS1500;TSS1500;TSS1500	0.117687	0.0781923	0.0888926	0.0862773	0.0896719	0.0881208	0.080461	0.0555193	0.0990392	0.0824618	0.0619413	0.426983	0.106697	0.109671	0.158297	0.419195	0.122193	0.247457	0.070718	0.164433	0.0990587	0.0706438	0.270867	0.163313	0.379079	0.0843877	0.200615	0.116227	0.000278396	0.0161393	5.85729	3.3862	0.00461091	26.5972	2.50603e-07	3.77883e-05
cg01331992	chr9	19379118	RPS6	NM_001010	Body	0.626237	0.719007	0.751171	0.753072	0.693623	0.685646	0.773834	0.781234	0.722789	0.761466	0.770545	0.326798	0.649816	0.291148	0.830743	0.603489	0.845818	0.640325	0.668262	0.713611	0.6942	0.727947	0.395831	0.655833	0.650774	0.730784	0.621042	-0.109742	0.00223844	0.0286008	3.67549	-2.31541	0.0346424	13.1153	0.0002929	0.00840389
cg01332491	chr12	109297228				0.134994	0.0856825	0.100495	0.0843404	0.109823	0.115734	0.0984371	0.0934585	0.12839	0.101701	0.0828564	0.401383	0.138249	0.110338	0.161011	0.123297	0.085061	0.123129	0.0911767	0.123542	0.201712	0.113461	0.154919	0.114447	0.190512	0.103265	0.152303	0.0490379	0.00030499	0.0062848	4.36503	2.24614	0.040652	17.2109	3.34508e-05	0.0016115
cg01339512	chr8	141583704	AGO2;AGO2	NM_012154;NM_001164623	Body;Body	0.267199	0.224689	0.2081	0.223267	0.268398	0.248025	0.255522	0.197642	0.230304	0.266694	0.259134	0.433691	0.261052	0.23509	0.337775	0.326588	0.258355	0.21987	0.263489	0.277331	0.157699	0.290719	0.358084	0.224566	0.368799	0.240816	0.286651	0.0458348	0.000634312	0.00518287	3.03049	2.21584	0.0407799	9.52871	0.00202282	0.0345294
cg01339650	chr14	94823683				0.70302	0.746089	0.804369	0.735533	0.695351	0.765446	0.712055	0.758332	0.733548	0.738588	0.742437	0.731981	0.641064	0.12379	0.677083	0.748763	0.697311	0.736598	0.658127	0.701846	0.580745	0.689225	0.711826	0.695911	0.494749	0.739524	0.63493	-0.104595	0.000937298	0.0261435	4.8018	-2.36702	0.0326792	19.9015	8.15373e-06	0.000543677
cg01341486	chr3	188107889	LPP;LPP;LPP	NM_001167672;NM_005578;NM_001167671	5'UTR;5'UTR;5'UTR	0.0686233	0.0638741	0.0640244	0.0540225	0.0879959	0.0785513	0.0678206	0.0444497	0.0645446	0.0565428	0.0492718	0.15153	0.0726959	0.0680571	0.0730852	0.148824	0.0850802	0.0820584	0.0504099	0.0873282	0.0668894	0.0686861	0.0731234	0.067057	0.262085	0.063611	0.0969221	0.0333111	0.000157646	0.00313208	4.31236	2.15901	0.0478812	16.8908	3.95923e-05	0.00183769
cg01349114	chr19	13574331	CACNA1A;CACNA1A;CACNA1A;CACNA1A;CACNA1A	NM_023035;NM_001127222;NM_001174080;NM_000068;NM_001127221	Body;Body;Body;Body;Body	0.304939	0.267477	0.084751	0.104062	0.167767	0.202744	0.101988	0.130629	0.308754	0.211922	0.162335	0.66732	0.126783	0.605588	0.118609	0.748036	0.488012	0.11056	0.168006	0.21025	0.221106	0.204588	0.376406	0.19792	0.685661	0.186124	0.35206	0.165936	0.00647872	0.0562339	3.11766	2.44508	0.0259417	9.99583	0.00156895	0.0287431
cg01349267	chr15	101142493	ASB7;LINS1;LINS1;ASB7;LINS1;LINS1	NM_198243;NM_001040616;NM_001040615;NM_024708;NM_001040614;NM_018148	TSS1500;TSS200;TSS200;TSS1500;TSS200;TSS200	0.0181098	0.0161328	0.0175239	0.0163963	0.0161573	0.0154065	0.0166203	0.0156305	0.016374	0.0161826	0.0156471	0.0169146	0.0180638	0.0178728	0.0342621	0.0182679	0.0200837	0.0162993	0.018099	0.017172	0.017402	0.0178216	0.0180052	0.0186384	0.0226203	0.0163801	0.0193945	0.00301438	6.5551e-07	2.06596e-05	4.97805	2.43279	0.0289419	21.0031	4.58551e-06	0.000347824
cg01350253	chr2	204524311				0.317647	0.310897	0.30235	0.338733	0.314589	0.319098	0.306643	0.292075	0.312341	0.290667	0.302996	0.516877	0.369917	0.379652	0.420442	0.494799	0.349049	0.379524	0.356628	0.447332	0.327602	0.386636	0.486295	0.35929	0.506397	0.309821	0.412889	0.103067	0.00018078	0.00423383	4.54966	5.772	4.33192e-05	18.3408	1.84712e-05	0.00102725
cg01356504	chr8	8209715	SGK223	NM_001080826	Body	0.049295	0.0400492	0.0431678	0.040365	0.0407435	0.0372429	0.0576802	0.039733	0.0392208	0.0476376	0.0499226	0.33884	0.067128	0.0513428	0.0910889	0.0818472	0.0472684	0.0777271	0.0520033	0.0865193	0.0285694	0.0507723	0.141049	0.0736642	0.167318	0.0440961	0.0967955	0.0526994	3.90219e-05	0.00622736	7.31819	2.48882	0.0269055	36.1078	1.867e-09	9.69618e-07
cg01357530	chr11	120013276				0.669877	0.661302	0.645899	0.650782	0.66936	0.686108	0.701838	0.641434	0.686836	0.678811	0.677015	0.871042	0.72234	0.630556	0.67866	0.720231	0.639596	0.710361	0.693172	0.741842	0.735323	0.706306	0.66951	0.786783	0.746454	0.669933	0.718013	0.0480797	0.000352565	0.00371993	3.39931	2.7863	0.0131963	11.5447	0.000679423	0.0156975
cg01360115	chr22	50747878				0.41249	0.421761	0.460635	0.396078	0.46116	0.445201	0.415092	0.417003	0.450997	0.423459	0.447127	0.592336	0.417409	0.519611	0.483197	0.557995	0.471723	0.547034	0.431428	0.493493	0.449956	0.399996	0.553146	0.440372	0.54522	0.431909	0.493065	0.061156	0.000479377	0.00364543	2.92686	3.50772	0.00267997	8.98164	0.00272706	0.0427407
cg01365883	chr15	63486163	RAB8B	NM_016530	Body	0.0589749	0.0585285	0.0596242	0.0493331	0.0632818	0.0501471	0.0566295	0.0539716	0.0680735	0.0617355	0.0553066	0.103057	0.0749926	0.0504759	0.05939	0.117342	0.0537677	0.0577433	0.0532138	0.0738689	0.0699601	0.0773556	0.0883855	0.0553904	0.052178	0.0577824	0.0705087	0.0127263	3.08818e-05	0.000421752	3.77157	2.21762	0.0420499	13.6721	0.00021766	0.00672625
cg01369215	chr15	91025332	IQGAP1;IQGAP1	NM_003870;NM_003870	ExonBnd;Body	0.891075	0.883575	0.883733	0.900147	0.898964	0.879072	0.854319	0.905468	0.909868	0.908633	0.878865	0.777556	0.876405	0.707014	0.867585	0.858908	0.884128	0.8262	0.842924	0.876106	0.853979	0.890675	0.869322	0.882188	0.858302	0.890338	0.84795	-0.0423886	0.000276149	0.00248703	3.1709	-2.97694	0.00866863	10.2841	0.0013418	0.0257183
cg01373201	chr10	81054018	ZMIZ1	NM_020338	Body	0.0292713	0.0328971	0.0280614	0.0232273	0.0356089	0.0237028	0.0268333	0.0245093	0.0222529	0.0281421	0.0323758	0.0813011	0.0338562	0.0300888	0.0526259	0.037319	0.027774	0.0319121	0.0329904	0.0277939	0.0221116	0.0247447	0.0466417	0.0371473	0.0413514	0.0278984	0.0376899	0.00979146	1.9037e-05	0.000227189	3.57701	2.31054	0.0348106	12.5499	0.000396231	0.0105449
cg01373819	chr15	91209329				0.602592	0.495699	0.541331	0.554932	0.501446	0.569343	0.494407	0.573189	0.592637	0.603394	0.617935	0.171955	0.389816	0.534938	0.479114	0.600515	0.437117	0.568071	0.585279	0.568502	0.382213	0.438093	0.430929	0.462855	0.686338	0.558809	0.481124	-0.0776856	0.00206043	0.0158198	2.94072	-2.14042	0.0470609	9.05426	0.00262083	0.0415735
cg01387455	chr6	11515198				0.265481	0.245729	0.218069	0.236674	0.263335	0.20303	0.272988	0.198143	0.322835	0.305411	0.241851	0.562975	0.369936	0.355682	0.387681	0.505818	0.343178	0.305574	0.231953	0.437754	0.11475	0.268802	0.418306	0.358331	0.563967	0.252141	0.373193	0.121053	0.0015448	0.0153896	3.31646	3.43809	0.00332883	11.0832	0.000871155	0.0188558
cg01395723	chr5	113696634	KCNN2;KCNN2	NM_021614;NM_001278204	TSS1500;TSS1500	0.0243339	0.0334735	0.0254346	0.0261253	0.0354157	0.033929	0.0370149	0.0286075	0.0266228	0.0252098	0.0367546	0.0400833	0.0378329	0.089754	0.0447168	0.0339903	0.0379163	0.041461	0.0309911	0.0307356	0.0392783	0.04202	0.0340211	0.0401806	0.0351715	0.0302656	0.0412966	0.011031	2.5514e-05	0.000211704	3.05268	2.64137	0.0172774	9.64706	0.00189655	0.0329655
cg01396176	chr12	114881783				0.0798987	0.0930444	0.0968384	0.0807301	0.101281	0.0986765	0.103357	0.0744907	0.090454	0.112854	0.0970328	0.138875	0.0944324	0.202648	0.1406	0.14253	0.135413	0.108492	0.0875228	0.0856609	0.0837433	0.132512	0.105323	0.0978384	0.108884	0.0935143	0.118891	0.0253767	0.00013016	0.00105081	3.01314	2.72238	0.0145495	9.4365	0.0021271	0.0357937
cg01397786	chr10	3894712				0.0807412	0.095691	0.102807	0.080842	0.101185	0.0798035	0.0858053	0.0875409	0.102764	0.105463	0.083414	0.316076	0.11635	0.0964459	0.122748	0.0818086	0.133719	0.109502	0.0818286	0.170016	0.0816093	0.1658	0.10498	0.107703	0.153683	0.0914598	0.131591	0.0401309	0.000104069	0.00368763	5.14708	2.42944	0.0292545	22.0667	2.63339e-06	0.000226805
cg01407062	chr15	91538575	PRC1;PRC1;PRC1	NM_199413;NM_199414;NM_003981	TSS1500;TSS1500;TSS1500	0.513265	0.611433	0.557123	0.583235	0.633712	0.635538	0.549147	0.648082	0.631426	0.62746	0.622567	0.195371	0.483235	0.247131	0.549509	0.537839	0.569255	0.634838	0.591104	0.613075	0.479593	0.701304	0.63505	0.552572	0.285956	0.601181	0.505417	-0.095764	0.00193062	0.0240242	3.63736	-2.20189	0.0431093	12.8956	0.000329348	0.00917664
cg01407558	chr3	46339669				0.0824495	0.115059	0.0545918	0.077388	0.0621513	0.0806152	0.0976087	0.11551	0.128883	0.0833045	0.0715408	0.218755	0.118079	0.129397	0.127427	0.225039	0.0804906	0.196156	0.0912177	0.228211	0.0762298	0.0853612	0.264389	0.117518	0.216153	0.0881001	0.155316	0.0672158	0.000552776	0.00435275	2.97716	3.53687	0.00253974	9.24604	0.00236006	0.0385836
cg01408363	chr12	125033903				0.962356	0.964173	0.962924	0.964359	0.961071	0.971527	0.959371	0.960907	0.968485	0.968368	0.965428	0.877582	0.824495	0.866917	0.830292	0.951949	0.957804	0.960578	0.966875	0.962991	0.974414	0.953607	0.969239	0.961755	0.892722	0.964452	0.925087	-0.0393645	1.39235e-05	0.00296676	7.73522	-2.69609	0.0181736	38.8487	4.57952e-10	3.34936e-07
cg01411400	chr17	57929235				0.0996706	0.0659868	0.0553095	0.0797952	0.0653941	0.079301	0.0558095	0.0691291	0.0686723	0.0480538	0.0898325	0.513921	0.0653872	0.122388	0.165032	0.175602	0.0930127	0.107924	0.146694	0.154742	0.0346522	0.130017	0.212731	0.113275	0.23095	0.0706322	0.161881	0.0912484	0.000239039	0.013066	5.77243	2.9527	0.0107619	26.0515	3.32434e-07	4.68248e-05
cg01416838	chr18	56333177				0.572601	0.580556	0.596339	0.587747	0.586501	0.60307	0.589302	0.595097	0.585653	0.626164	0.54516	0.729466	0.67964	0.58418	0.59699	0.777488	0.595689	0.639993	0.585774	0.704739	0.737726	0.583571	0.703705	0.599668	0.684728	0.588017	0.657383	0.0693653	0.000394082	0.00451763	3.519	3.66344	0.00213799	12.2195	0.000472918	0.0120206
cg01417714	chr1	155223726	FAM189B;FAM189B	NM_198264;NM_006589	Body;Body	0.372382	0.338142	0.369733	0.344668	0.335303	0.361153	0.399445	0.312756	0.34218	0.357907	0.345523	0.587055	0.361718	0.369766	0.36703	0.414264	0.389234	0.397349	0.350462	0.363457	0.344061	0.387545	0.433276	0.379417	0.48872	0.352654	0.402382	0.0497287	0.000529798	0.00424456	3.0021	2.65302	0.0167921	9.37794	0.00219612	0.0366266
cg01418256	chr2	137523892				0.0470712	0.0432362	0.0544242	0.0477165	0.0529834	0.0509846	0.0580077	0.0451254	0.0596762	0.0588488	0.0482764	0.10921	0.0546337	0.17807	0.0868454	0.0463058	0.0579027	0.0474508	0.0550587	0.0545005	0.0784651	0.073185	0.0469427	0.0679187	0.0682974	0.0514864	0.0731991	0.0217126	3.27466e-05	0.00122259	5.22245	2.28485	0.0385854	22.543	2.05488e-06	0.000186979
cg01420159	chr16	85335889				0.827039	0.861259	0.855044	0.8688	0.887388	0.887896	0.870258	0.865664	0.869539	0.862115	0.868112	0.79737	0.871761	0.692446	0.826051	0.783602	0.857187	0.851089	0.838035	0.883852	0.830589	0.877747	0.855532	0.89078	0.772726	0.865738	0.830626	-0.0351114	0.000265477	0.00291905	3.45884	-2.30201	0.0351921	11.8792	0.000567644	0.013764
cg01428678	chr14	66974051	GPHN;GPHN	NM_020806;NM_001024218	TSS200;TSS200	0.0471773	0.0641835	0.0524875	0.0396985	0.0615433	0.0472554	0.0434891	0.0469344	0.0575081	0.0427643	0.0492562	0.151314	0.0649414	0.0376223	0.0890718	0.0519272	0.0536669	0.0523302	0.0618366	0.0578616	0.060864	0.105052	0.0574529	0.0622931	0.0665076	0.0502089	0.0694816	0.0192727	6.22814e-05	0.000823584	3.72504	2.39993	0.0294179	13.4018	0.00025138	0.0075004
cg01431057	chr1	153362927	S100A8	NM_002964	Body	0.209385	0.198332	0.192519	0.239117	0.189341	0.207281	0.215851	0.196031	0.202161	0.153727	0.232812	0.437525	0.254726	0.253646	0.23764	0.218062	0.191537	0.235839	0.247502	0.279762	0.174025	0.295408	0.313017	0.178994	0.301828	0.203323	0.258537	0.0552133	0.000521164	0.00456904	3.13208	2.85601	0.0111306	10.0737	0.001504	0.0279059
cg01431455	chr14	94858182	SERPINA1;SERPINA1;SERPINA1;SERPINA1;SERPINA1;SERPINA1;SERPINA1;SERPINA1;SERPINA1;SERPINA1	NM_001127706;NM_001127705;NM_001127703;NM_001127702;NM_001127704;NM_001127707;NM_001002236;NM_001002235;NM_001127701;NM_001127700	TSS1500;TSS1500;TSS1500;TSS1500;TSS1500;TSS1500;TSS1500;TSS1500;TSS1500;TSS1500	0.344797	0.360753	0.407214	0.394032	0.324336	0.373263	0.358043	0.352712	0.416364	0.348453	0.367103	0.701884	0.354305	0.445054	0.554598	0.379284	0.390625	0.436654	0.361658	0.541067	0.268649	0.323384	0.473344	0.445832	0.476608	0.367915	0.439496	0.0715806	0.000779523	0.0120781	3.95366	2.34271	0.0332558	14.7409	0.000123343	0.00437709
cg01433813	chr2	39719089	LOC728730	NR_037875	Body	0.461432	0.46231	0.464762	0.500991	0.473721	0.446998	0.510072	0.482676	0.542499	0.482745	0.433461	0.761322	0.528448	0.492598	0.500013	0.568698	0.541136	0.476204	0.563189	0.668281	0.444046	0.487882	0.656346	0.481328	0.703025	0.478333	0.562323	0.0839893	0.000941957	0.00948882	3.3325	3.03981	0.00773558	11.1721	0.000830364	0.0181932
cg01436998	chr19	38308263				0.0689749	0.0512664	0.0511649	0.0435619	0.0489292	0.0549489	0.0500024	0.0393674	0.0420986	0.0537737	0.0538428	0.155367	0.0864457	0.0666261	0.0731772	0.0747501	0.0510022	0.0511506	0.0500086	0.0491245	0.0510368	0.0633866	0.0566354	0.0681413	0.0812816	0.050721	0.0698667	0.0191457	6.28868e-05	0.000758931	3.59314	2.47321	0.0252595	12.6421	0.00037716	0.0101671
cg01438390	chr1	8166942				0.760799	0.763956	0.747629	0.799053	0.65453	0.718881	0.774348	0.780777	0.729658	0.765128	0.753389	0.816547	0.617721	0.412177	0.571887	0.300563	0.636387	0.685551	0.612876	0.717196	0.451603	0.559703	0.432473	0.66326	0.569873	0.749832	0.574844	-0.174988	0.0015	0.0187109	3.64084	-4.55961	0.000342931	12.9157	0.000325838	0.00910845
cg01438428	chr10	112372232				0.802312	0.796859	0.838339	0.852321	0.838149	0.827104	0.826061	0.794757	0.819242	0.858479	0.851494	0.854714	0.525944	0.789264	0.790938	0.784012	0.804382	0.7792	0.768255	0.682213	0.642044	0.827089	0.826889	0.818998	0.736661	0.827738	0.759329	-0.068409	0.000509754	0.00780831	3.93714	-2.78335	0.0138426	14.6432	0.000129901	0.00454791
cg01442601	chr14	102030727				0.123962	0.104685	0.0861348	0.0909011	0.0890516	0.104135	0.116388	0.0990026	0.0974628	0.106128	0.0964484	0.259074	0.158235	0.179579	0.116126	0.0874271	0.0907449	0.141932	0.114461	0.112247	0.128703	0.140029	0.120112	0.153054	0.095534	0.1013	0.135518	0.0342185	0.00013157	0.00197334	3.90673	2.76718	0.0142726	14.4638	0.000142875	0.00488029
cg01444574	chr2	128617328				0.0727696	0.0595988	0.060814	0.057325	0.0589784	0.0612903	0.0476774	0.0743257	0.0701408	0.0600453	0.0618139	0.122988	0.060484	0.0751487	0.080368	0.0560676	0.075446	0.147142	0.082688	0.0889184	0.0438008	0.111535	0.125475	0.0867236	0.0665556	0.0622527	0.0873814	0.0251288	5.81128e-05	0.00086744	3.89983	3.06441	0.00778677	14.4232	0.00014599	0.00496022
cg01447475	chr2	30510887				0.0398028	0.0423663	0.0436284	0.0342268	0.0480123	0.0351987	0.045958	0.0412018	0.0365073	0.0416253	0.0365422	0.117911	0.0406379	0.0333137	0.0494553	0.0525937	0.0461431	0.0486987	0.0495051	0.0576454	0.0553222	0.0461918	0.0460259	0.0453142	0.0974225	0.0404609	0.0561557	0.0156948	2.00784e-05	0.00052763	4.71581	2.49681	0.0253731	19.3671	1.0785e-05	0.000677
cg01456969	chr6	134414590				0.309626	0.275035	0.269384	0.248462	0.294035	0.292503	0.3323	0.330942	0.326884	0.298211	0.250988	0.462464	0.291534	0.192299	0.364757	0.503719	0.371954	0.428551	0.34894	0.491666	0.371703	0.254711	0.457529	0.324905	0.587299	0.293488	0.389431	0.0959425	0.00090636	0.0113687	3.64884	3.208	0.00564395	12.9617	0.000317931	0.00894233
cg01459052	chr3	47016537	CCDC12	NM_144716	Body	0.100497	0.0956289	0.0957051	0.093249	0.103079	0.0747215	0.0917708	0.0924951	0.0946578	0.0901266	0.11062	0.325061	0.118871	0.125572	0.133491	0.188088	0.0929294	0.144166	0.143743	0.142638	0.0528929	0.109966	0.201463	0.13011	0.230587	0.0947773	0.152827	0.0580498	7.94649e-05	0.00444453	5.80557	3.22156	0.00635806	26.2645	2.97711e-07	4.2989e-05
cg01464985	chr2	27805622	ZNF512	NM_032434	TSS1500	0.0689223	0.0800385	0.0693484	0.0966212	0.0771339	0.0789527	0.0693693	0.0708392	0.0703937	0.06713	0.0701843	0.0958524	0.0549647	0.0832095	0.0954015	0.105697	0.0649317	0.0793577	0.10249	0.0930275	0.0759824	0.141767	0.129055	0.0651719	0.0849727	0.0744485	0.0908486	0.0164001	7.33939e-05	0.000578728	2.97915	2.36691	0.0300993	9.25656	0.00234653	0.038436
cg01465769	chr3	53226412	PRKCD;PRKCD	NM_212539;NM_006254	3'UTR;3'UTR	0.130038	0.0951523	0.125288	0.10582	0.143547	0.102824	0.0865189	0.0937647	0.119413	0.0984479	0.107177	0.430224	0.154102	0.14021	0.141121	0.208598	0.103523	0.154672	0.122264	0.121402	0.0949043	0.148563	0.266192	0.0925454	0.283938	0.109817	0.175876	0.0660582	0.000309469	0.00879422	4.82869	2.57857	0.0217235	20.069	7.46981e-06	0.000507489
cg01467503	chr1	16692150	C1orf144;C1orf144	NM_015609;NM_001114600	TSS1500;TSS1500	0.309322	0.298667	0.300601	0.34016	0.350782	0.286198	0.325909	0.31198	0.311049	0.377227	0.366998	0.579983	0.374794	0.256095	0.290885	0.507024	0.317417	0.327911	0.396637	0.515261	0.201953	0.352523	0.532409	0.380322	0.544408	0.325354	0.398402	0.0730477	0.000878974	0.0140481	3.99841	2.21934	0.0422709	15.006	0.000107169	0.00394193
cg01471929	chr16	56443155	AMFR	NM_001144	Body	0.816025	0.832053	0.83234	0.845875	0.76321	0.836805	0.871305	0.856923	0.810788	0.850359	0.868815	0.777103	0.687059	0.687887	0.805662	0.396712	0.647078	0.659688	0.687989	0.756786	0.654145	0.804727	0.592587	0.73243	0.515808	0.834954	0.671833	-0.163121	0.000941539	0.0127447	3.75873	-5.16888	0.000105586	13.5974	0.000226495	0.00692587
cg01472375	chr4	8619939	CPZ;CPZ;CPZ	NM_001014447;NM_003652;NM_001014448	Body;Body;Body	0.768201	0.803428	0.814651	0.797399	0.791861	0.851751	0.805856	0.785082	0.779706	0.83772	0.769704	0.549652	0.749846	0.647825	0.811423	0.749331	0.783001	0.715491	0.774078	0.776866	0.841353	0.764199	0.763195	0.771559	0.673661	0.800487	0.74082	-0.0596674	0.000699554	0.00552059	2.98031	-2.78831	0.0126332	9.26268	0.0023387	0.0383486
cg01473676	chr2	97449284	CNNM4	NM_020184	Body	0.0984639	0.091247	0.0957513	0.0731698	0.090052	0.133615	0.109814	0.10662	0.0578679	0.0817728	0.137612	0.366074	0.237971	0.127802	0.156477	0.279341	0.0481588	0.158742	0.102572	0.23664	0.0895463	0.161179	0.321045	0.0867091	0.352315	0.097817	0.194612	0.0967954	0.000565558	0.0109234	4.2716	3.35647	0.00443796	16.6439	4.50958e-05	0.00202485
cg01476222	chr11	36522143	TRAF6;TRAF6	NM_004620;NM_145803	Body;Body	0.0630632	0.0541309	0.0739121	0.0435455	0.0876981	0.070686	0.0694017	0.0494578	0.0605474	0.056188	0.05985	0.074671	0.0807991	0.0933525	0.0805605	0.218375	0.0992736	0.0866917	0.0462073	0.104906	0.0822862	0.0535755	0.0686865	0.131395	0.168383	0.0625892	0.0992259	0.0366368	0.000153014	0.00212641	3.79668	2.84531	0.0120826	13.8185	0.000201343	0.00634496
cg01479396	chr17	7529693	SHBG;SAT2	NR_027463;NM_133491	Body;3'UTR	0.0388475	0.0437427	0.0340624	0.0333874	0.0437579	0.0347036	0.0534858	0.0318462	0.0391374	0.0389547	0.0346673	0.0738368	0.0510307	0.0434745	0.0913429	0.116095	0.038031	0.0453654	0.0455669	0.0456543	0.0428197	0.0609086	0.0681724	0.0443352	0.121384	0.0387812	0.0634298	0.0246486	3.98776e-05	0.000768955	4.26925	3.22127	0.00583961	16.6296	4.54361e-05	0.00203676
cg01487803	chr17	4674220	TM4SF5	NM_003963	TSS1500	0.512269	0.405626	0.381002	0.406787	0.474147	0.460459	0.508368	0.432741	0.492736	0.428555	0.460701	0.751164	0.646257	0.454916	0.423251	0.646334	0.426489	0.433225	0.471873	0.605318	0.586097	0.481894	0.649924	0.328725	0.722679	0.451217	0.544868	0.0936501	0.00192561	0.0166548	3.11255	2.53508	0.0215981	9.96827	0.00159261	0.0290424
cg01489225	chr2	128458328	SFT2D3	NM_032740	TSS1500	0.218019	0.161921	0.17128	0.20535	0.131628	0.26283	0.196919	0.158144	0.174938	0.198747	0.209	0.570942	0.311541	0.239712	0.346457	0.654015	0.38844	0.320401	0.251462	0.323484	0.23827	0.21396	0.549725	0.288166	0.619996	0.189889	0.379755	0.189867	0.00125979	0.0232976	4.20892	4.50199	0.000438124	16.2653	5.50629e-05	0.00236568
cg01491071	chr2	206789816				0.719889	0.748522	0.799888	0.75817	0.744087	0.782484	0.778686	0.763377	0.780969	0.770845	0.806158	0.559769	0.778396	0.747482	0.651617	0.745497	0.634237	0.629958	0.724413	0.745735	0.816077	0.763735	0.711135	0.758836	0.616368	0.768461	0.705947	-0.0625146	0.000635475	0.00553963	3.12388	-2.93571	0.00940567	10.0294	0.0015406	0.0283823
cg01496136	chr16	57375219				0.0500653	0.0351222	0.0377141	0.03123	0.0370858	0.027711	0.0497439	0.035086	0.0346087	0.0320484	0.0414301	0.238493	0.0446624	0.0609525	0.0662063	0.0347916	0.0551867	0.0940497	0.0333349	0.145328	0.0313247	0.0464093	0.177113	0.0431353	0.219265	0.0374405	0.0921609	0.0547204	5.08122e-05	0.00521816	6.68222	2.81696	0.0142653	31.9458	1.58538e-08	4.81142e-06
cg01497487	chr22	38141814	TRIOBP;TRIOBP;TRIOBP	NM_007032;NM_138632;NM_001039141	TSS1500;TSS1500;Body	0.0961206	0.0966762	0.0860477	0.104529	0.0979121	0.110799	0.112413	0.100664	0.0997769	0.0977114	0.0863924	0.114225	0.108871	0.111198	0.17671	0.0973423	0.0870777	0.128398	0.0942679	0.102724	0.118968	0.097298	0.132027	0.127812	0.0951783	0.0990038	0.113721	0.0147173	6.96304e-05	0.000528106	2.92304	2.21742	0.0404231	8.96166	0.00275704	0.0430674
cg01503065	chr4	155411806	DCHS2;DCHS2	NM_001142552;NM_001142553	1stExon;1stExon	0.138586	0.137888	0.137346	0.124106	0.112689	0.137912	0.141714	0.123627	0.131906	0.139455	0.178584	0.319361	0.200614	0.174636	0.230673	0.165399	0.188116	0.18988	0.156723	0.143659	0.1084	0.183099	0.165771	0.162001	0.162088	0.13671	0.182173	0.0454627	0.000272286	0.0023538	3.1118	3.27348	0.00458162	9.96422	0.00159612	0.029088
cg01504616	chr7	135483271				0.86754	0.838466	0.828494	0.826747	0.829185	0.874318	0.893081	0.881668	0.858185	0.844475	0.811091	0.598882	0.839906	0.581694	0.794741	0.883946	0.796561	0.867147	0.827486	0.834323	0.848212	0.869485	0.845733	0.769029	0.574198	0.850295	0.78081	-0.0694851	0.000693784	0.0122509	4.14226	-2.26861	0.0386578	15.8645	6.80448e-05	0.00278233
cg01507087	chr6	123038784	PKIB;PKIB;PKIB;PKIB;PKIB;PKIB	NM_001270395;NM_001270394;NM_181794;NM_001270393;NM_181795;NM_032471	Body;Body;5'UTR;5'UTR;5'UTR;5'UTR	0.0390005	0.0497322	0.05256	0.0437793	0.0692521	0.0435147	0.0454374	0.0652701	0.0534937	0.0428543	0.046144	0.144319	0.0548147	0.0453189	0.0476298	0.0746067	0.0827447	0.0619704	0.0554393	0.0869043	0.0594478	0.0957775	0.0542513	0.0705837	0.10654	0.0500944	0.0743106	0.0242162	9.11048e-05	0.000746821	3.03516	3.08477	0.00678399	9.5536	0.00199557	0.0341984
cg01509237	chr8	63160509	NKAIN3	NM_173688	TSS1500	0.0495392	0.0488634	0.0590856	0.0517293	0.0543853	0.045807	0.0529757	0.056208	0.0418913	0.0460533	0.0539165	0.0596206	0.0466604	0.102354	0.0623962	0.0795505	0.0454888	0.0529585	0.0614446	0.0647305	0.0661271	0.0887528	0.062518	0.0610769	0.0583947	0.0509504	0.0651482	0.0141977	2.57979e-05	0.000242144	3.23054	3.20357	0.00540746	10.6096	0.00112502	0.0226657
cg01519847	chr11	48042101	PTPRJ;PTPRJ	NM_001098503;NM_002843	Body;Body	0.0975459	0.108828	0.0795093	0.0863854	0.0841441	0.0621887	0.127413	0.0773262	0.0497537	0.0971485	0.102503	0.279315	0.0865545	0.12226	0.156025	0.116438	0.0515295	0.086397	0.102505	0.144955	0.0560723	0.179213	0.180839	0.0636386	0.212243	0.0884314	0.131285	0.0428532	0.000470278	0.00428912	3.1891	2.29349	0.0352849	10.3831	0.00127172	0.0247463
cg01526553	chr12	56554264	MYL6;MYL6	NM_079423;NM_021019	Body;Body	0.243706	0.179599	0.216864	0.242315	0.229406	0.253219	0.218128	0.26134	0.245168	0.262735	0.187999	0.442162	0.247141	0.235624	0.263054	0.444997	0.245386	0.363275	0.231423	0.311759	0.291156	0.226959	0.242789	0.30601	0.472904	0.230953	0.308903	0.0779501	0.000777064	0.00760566	3.29097	3.14606	0.00615548	10.9421	0.000940038	0.0199407
cg01534253	chr7	28447591	CREB5	NM_182899	5'UTR	0.878275	0.866122	0.912197	0.887129	0.906593	0.921886	0.905083	0.888973	0.917631	0.843438	0.910727	0.646303	0.868143	0.762631	0.88601	0.884962	0.889991	0.858882	0.891641	0.89261	0.891596	0.894653	0.858073	0.88069	0.82642	0.894369	0.852329	-0.0420398	0.000588039	0.004801	3.02935	-2.11155	0.0499832	9.52266	0.0020295	0.0346097
cg01538969	chr6	30624636	DHX16;DHX16	NM_001164239;NM_003587	Body;Body	0.40158	0.344163	0.368318	0.318101	0.342861	0.335936	0.413818	0.323076	0.362152	0.291643	0.341778	0.6678	0.417929	0.369865	0.380111	0.461473	0.332348	0.348607	0.341255	0.498724	0.422423	0.491009	0.566024	0.360004	0.509981	0.349402	0.44054	0.0911371	0.00127109	0.00958252	2.91434	3.22214	0.00496638	8.91617	0.00282657	0.0438315
cg01539699	chr19	10926087	DNM2;DNM2;DNM2;DNM2;DNM2	NM_001005362;NM_001005360;NM_004945;NM_001190716;NM_001005361	Body;Body;Body;Body;Body	0.343057	0.344969	0.332658	0.347388	0.343188	0.361282	0.412866	0.29927	0.342452	0.430452	0.383029	0.683578	0.36376	0.369541	0.445632	0.511257	0.291853	0.437596	0.438599	0.427214	0.324928	0.332036	0.527309	0.330737	0.526732	0.358237	0.429341	0.0711035	0.00139545	0.0113635	3.02561	2.32094	0.0331	9.50272	0.00205167	0.0348794
cg01540129	chr6	100927675				0.592775	0.704936	0.740626	0.7465	0.71574	0.706084	0.719644	0.717081	0.733134	0.693885	0.675508	0.247476	0.715226	0.360144	0.63787	0.645751	0.637025	0.571732	0.633867	0.704503	0.660998	0.676455	0.63928	0.738603	0.484461	0.704174	0.596671	-0.107503	0.00178403	0.01972	3.46645	-2.71248	0.0154424	11.9221	0.00055472	0.0135408
cg01550044	chr16	19222112	SYT17;SYT17	NM_016524;NM_001308157	Body;Body	0.58039	0.516601	0.561458	0.575556	0.602432	0.533507	0.551217	0.554152	0.539997	0.584501	0.577079	0.576434	0.55316	0.55881	0.554036	0.699295	0.595311	0.700564	0.569411	0.676064	0.596992	0.5208	0.65385	0.582568	0.747771	0.561535	0.613219	0.0516836	0.000642325	0.00478077	2.89587	2.58458	0.0191774	8.81986	0.00297969	0.045468
cg01559436	chr5	94890783	ARSK;TTC37	NM_198150;NM_014639	TSS200;TSS200	0.0199798	0.0181787	0.0202092	0.017603	0.0210031	0.0197588	0.0213159	0.0200214	0.0156347	0.0159767	0.0179011	0.0200899	0.0188218	0.0204087	0.0440886	0.0252263	0.0226014	0.0204543	0.0176486	0.0192992	0.0199337	0.0210964	0.0252606	0.0233232	0.0208517	0.0188711	0.0227932	0.00392204	3.75337e-06	4.25812e-05	3.50396	2.13245	0.0489966	12.1342	0.000495051	0.0124443
cg01561869	chr5	140725147	PCDHGA2;PCDHGA3;PCDHGA3;PCDHGA1	NM_018915;NM_018916;NM_032011;NM_018912	Body;1stExon;1stExon;Body	0.447237	0.363695	0.329687	0.334682	0.338526	0.387801	0.367003	0.389599	0.374295	0.54176	0.341032	0.308011	0.384798	0.592078	0.891247	0.41302	0.450761	0.821619	0.350011	0.466432	0.769149	0.35856	0.386395	0.44872	0.554985	0.383211	0.513985	0.130774	0.00390177	0.0351542	3.17149	2.44289	0.0261498	10.2873	0.00133948	0.0256822
cg01562537	chr11	44899805	TSPAN18	NM_130783	5'UTR	0.776845	0.901251	0.893038	0.902494	0.88507	0.810889	0.914514	0.86413	0.883144	0.824328	0.90085	0.960254	0.735405	0.614965	0.731527	0.880459	0.712601	0.88274	0.781011	0.718431	0.889034	0.923739	0.658958	0.952421	0.597221	0.868777	0.788483	-0.0802943	0.00201722	0.0155676	2.9481	-2.23095	0.0394093	9.09305	0.00256583	0.0409436
cg01569083	chr6	31543289	TNF	NM_000594	TSS200	0.0814115	0.0691582	0.0557833	0.0674758	0.0722428	0.0792884	0.0778113	0.0818085	0.0695446	0.0930449	0.0849126	0.355305	0.100027	0.116321	0.12102	0.1633	0.0838763	0.0884909	0.0807022	0.124289	0.0897877	0.117552	0.198024	0.0676462	0.209101	0.0756802	0.136817	0.0611372	0.000102993	0.00578803	5.81245	2.97332	0.0103477	26.3088	2.90965e-07	4.22484e-05
cg01572939	chr21	33954847	TCP10L	NM_144659	Body	0.908203	0.905072	0.920839	0.913768	0.895593	0.917404	0.930465	0.921412	0.907279	0.897285	0.919003	0.779413	0.927342	0.869071	0.899407	0.847825	0.884918	0.892959	0.880525	0.917025	0.908695	0.889289	0.917629	0.882245	0.900129	0.912393	0.885462	-0.0269309	0.000115775	0.00136706	3.56168	-2.58936	0.0199697	12.4624	0.000415233	0.0109124
cg01574390	chr16	21623651	METTL9;METTL9	NM_001077180;NM_016025	Body;Body	0.221336	0.165855	0.156622	0.23642	0.219727	0.192085	0.240866	0.188102	0.202295	0.236328	0.236028	0.452029	0.308304	0.201733	0.260406	0.203228	0.217947	0.253348	0.314521	0.267883	0.143378	0.251402	0.342338	0.1773	0.386487	0.208697	0.270022	0.061325	0.000888363	0.00712004	3.00266	2.52613	0.0218162	9.38092	0.00219256	0.0365858
cg01575519	chr16	89151852				0.924646	0.922107	0.914573	0.931432	0.921132	0.926737	0.918378	0.923102	0.91701	0.927139	0.918896	0.893219	0.927825	0.896251	0.940975	0.918382	0.893184	0.888649	0.910247	0.902477	0.915851	0.906482	0.935124	0.892821	0.929085	0.922287	0.910755	-0.0115314	2.48692e-05	0.000303275	3.60819	-2.35762	0.0317864	12.7283	0.000360168	0.00982138
cg01577837	chr1	22979393	C1QB	NM_000491	TSS1500	0.801932	0.814887	0.831241	0.824024	0.808866	0.830269	0.83009	0.806566	0.825603	0.819234	0.827108	0.817761	0.764235	0.711452	0.847631	0.740827	0.768143	0.828769	0.761299	0.820472	0.841949	0.715353	0.767486	0.791399	0.75664	0.819984	0.780958	-0.0390253	0.000108936	0.00198652	4.18869	-3.16748	0.00647003	16.1435	5.87208e-05	0.00248503
cg01578017	chr7	84814683				0.0429512	0.0402067	0.0422779	0.0426226	0.0468027	0.0438782	0.0468878	0.04211	0.0372599	0.044473	0.0435219	0.0485944	0.0436132	0.0404016	0.0544205	0.0501666	0.0440118	0.0514486	0.0545725	0.0562867	0.0728111	0.0394946	0.0474595	0.0488081	0.040291	0.0429993	0.0494557	0.00645647	7.49992e-06	7.55043e-05	3.33161	2.61953	0.0184791	11.1672	0.000832562	0.0182315
cg01579600	chr5	123589203				0.840368	0.830057	0.831719	0.851622	0.845148	0.863556	0.818139	0.862019	0.839466	0.857992	0.831704	0.825569	0.801987	0.545347	0.846606	0.821387	0.82775	0.760191	0.856318	0.826594	0.827583	0.819717	0.741478	0.827467	0.792545	0.84289	0.794324	-0.0485659	0.000214772	0.00610019	4.82798	-2.27617	0.0388866	20.0646	7.48708e-06	0.000508254
cg01584932	chr2	74708767	TTC31;TTC31;CCDC142	NR_027749;NM_022492;NM_032779	TSS1500;TSS1500;Body	0.0995216	0.0870506	0.099992	0.0899588	0.0978844	0.119623	0.102722	0.0930616	0.119549	0.0890368	0.0905058	0.335481	0.102745	0.168444	0.268005	0.233996	0.0791964	0.0905053	0.134973	0.158953	0.10159	0.148762	0.257772	0.12151	0.290092	0.0989913	0.178002	0.0790105	0.000129511	0.00694119	5.74403	3.507	0.00362214	25.8691	3.65364e-07	5.02266e-05
cg01589514	chr17	79526378	NPLOC4;NPLOC4;NPLOC4	NR_130140;NR_130139;NM_017921	Body;Body;Body	0.415416	0.385388	0.378539	0.41391	0.372747	0.424258	0.43548	0.409806	0.416675	0.398675	0.369626	0.607733	0.486077	0.466745	0.504934	0.559114	0.423968	0.455475	0.443622	0.498553	0.384049	0.458748	0.553212	0.476519	0.592569	0.401865	0.493666	0.0918002	0.000495558	0.00414656	3.06479	4.96955	0.000121848	9.71179	0.0018309	0.0321251
cg01592429	chr1	162007585				0.871916	0.870006	0.888371	0.907448	0.882152	0.891839	0.877846	0.884828	0.894678	0.842438	0.892732	0.721352	0.879158	0.767412	0.793573	0.857594	0.833168	0.839202	0.869693	0.887637	0.8683	0.857798	0.895362	0.896766	0.796472	0.882205	0.840249	-0.0419558	0.000289643	0.00275707	3.25079	-2.8079	0.0124505	10.7207	0.00105942	0.0217093
cg01595366	chr14	103605032				0.148993	0.148113	0.169625	0.160583	0.142206	0.137159	0.181494	0.157735	0.161537	0.152282	0.144515	0.246718	0.258988	0.119585	0.214068	0.159803	0.229769	0.221377	0.242532	0.18131	0.217616	0.26173	0.12331	0.231962	0.181874	0.154931	0.206474	0.0515433	0.000168	0.00216995	3.69113	3.95006	0.00121247	13.2056	0.000279118	0.00810901
cg01595844	chr1	234781920	LOC101927787	NR_125944	TSS200	0.898943	0.878735	0.898402	0.927497	0.885196	0.900157	0.905374	0.900948	0.907207	0.896544	0.914199	0.916968	0.839788	0.864474	0.907526	0.801001	0.826023	0.895039	0.819641	0.896578	0.81691	0.838864	0.802355	0.890024	0.833868	0.9012	0.853504	-0.0476959	0.000171059	0.0016448	3.26535	-4.1352	0.000749948	10.8008	0.00101457	0.0210413
cg01597112	chr12	46759825	SLC38A2;SLC38A2	NM_001307936;NM_018976	Body;Body	0.0983173	0.106481	0.141462	0.106922	0.160351	0.102143	0.101858	0.12714	0.177948	0.104514	0.137871	0.403448	0.155866	0.136008	0.143643	0.289775	0.14455	0.234667	0.168404	0.276864	0.113506	0.203098	0.235101	0.16096	0.338276	0.124092	0.214583	0.0904916	0.000734473	0.00740322	3.33337	3.70801	0.00188261	11.177	0.000828187	0.0181601
cg01602822	chr3	56951917	ARHGEF3;ARHGEF3	NM_001289698;NM_001128615	TSS1500;Body	0.0774599	0.0573893	0.0472878	0.0338406	0.0377654	0.0674908	0.0610955	0.0653974	0.050984	0.045522	0.0550868	0.321994	0.0818174	0.106807	0.111169	0.101943	0.0735288	0.079932	0.120358	0.0893858	0.0582943	0.0753483	0.166318	0.0611461	0.190366	0.0544836	0.117029	0.0625454	0.00017187	0.00490602	4.83516	3.26906	0.0055293	20.1094	7.31381e-06	0.000499645
cg01614760	chr10	101610732	ABCC2	NM_000392	Body	0.0359848	0.0381154	0.0355075	0.0329438	0.0325053	0.0435583	0.0504183	0.0451622	0.033298	0.0295755	0.0655559	0.152113	0.051032	0.0352485	0.079535	0.126746	0.0320862	0.0314848	0.0431558	0.0462352	0.0336423	0.0569204	0.0849176	0.0392512	0.120628	0.0402386	0.0666425	0.0264039	0.000109974	0.0016072	3.86932	2.36355	0.0318134	14.2438	0.00016059	0.00532937
cg01616446	chr6	43196715	C6orf108;C6orf108	NM_006443;NM_199184	Body;Body	0.0215747	0.0190743	0.0190509	0.0212477	0.0187386	0.0218394	0.0200305	0.0218923	0.0196599	0.0175853	0.0168124	0.0220724	0.0191781	0.0178834	0.046246	0.0250324	0.0208753	0.0225121	0.0193118	0.02265	0.0224058	0.0203205	0.0277598	0.0250987	0.0252764	0.0197733	0.0240445	0.0042712	2.98921e-06	4.8395e-05	4.01702	2.21198	0.0428984	15.1166	0.000101072	0.00377002
cg01618151	chr6	35707957	C6orf81	NM_145028	Body	0.150309	0.112963	0.11723	0.100241	0.101635	0.128342	0.113205	0.107912	0.117095	0.118602	0.125155	0.376433	0.0817812	0.154716	0.208662	0.225087	0.0990344	0.166992	0.131995	0.174789	0.057135	0.169571	0.260348	0.112911	0.269689	0.117517	0.177796	0.0602787	0.000193452	0.00730155	5.23815	2.59608	0.0212617	22.6425	1.95125e-06	0.000179926
cg01618851	chr19	7812265	CD209;CD209;CD209;CD209;CD209;CD209;CD209;CD209	NM_001144894;NR_026692;NM_001144899;NM_001144897;NM_021155;NM_001144895;NM_001144893;NM_001144896	Body;Body;Body;Body;Body;Body;Body;Body	0.352368	0.309117	0.324316	0.311999	0.315916	0.349989	0.315894	0.305397	0.324226	0.342425	0.349634	0.538166	0.366535	0.382735	0.409413	0.481034	0.376037	0.40032	0.347481	0.374454	0.326555	0.298237	0.515461	0.349947	0.462279	0.327389	0.402047	0.0746573	0.000319323	0.00511958	4.00294	3.75778	0.00189592	15.0329	0.000105654	0.0038996
cg01620888	chr20	35962425				0.465492	0.451887	0.491145	0.47585	0.496372	0.542488	0.529535	0.427448	0.429086	0.552199	0.518025	0.882159	0.602685	0.556082	0.646818	0.636704	0.46402	0.643606	0.498777	0.713146	0.654975	0.416098	0.591792	0.38999	0.73432	0.489048	0.602227	0.113179	0.00188809	0.0175012	3.21246	3.00162	0.00826835	10.5106	0.0011869	0.0235463
cg01622379	chr1	75594001	LHX8	NM_001001933	TSS200	0.0823092	0.100464	0.1225	0.0840525	0.12926	0.0940964	0.105835	0.091701	0.0793266	0.109719	0.107526	0.279552	0.184188	0.118648	0.112768	0.202522	0.13955	0.119333	0.138882	0.0975955	0.107967	0.103585	0.0907607	0.144071	0.326218	0.100617	0.154689	0.0540713	0.000264197	0.00501619	4.2469	2.76538	0.0146333	16.4945	4.87909e-05	0.00215495
cg01627758	chr9	140524817	EHMT1;EHMT1	NM_001145527;NM_024757	Body;Body	0.0754513	0.070152	0.106418	0.100488	0.0957445	0.0796703	0.100312	0.101853	0.0863382	0.100171	0.116228	0.238208	0.0939316	0.107099	0.0969769	0.175301	0.105895	0.139674	0.13287	0.103176	0.0662281	0.0964278	0.161216	0.131209	0.169733	0.0938933	0.129853	0.0359598	0.000200973	0.00198674	3.30533	2.84127	0.0116766	11.0215	0.000900604	0.0193219
cg01636910	chr1	85740751	BCL10	NM_003921	Body	0.0701087	0.048752	0.0631483	0.0544752	0.0746388	0.0569098	0.0577058	0.0620314	0.0738872	0.0670805	0.043545	0.218174	0.0709458	0.0731896	0.111491	0.120395	0.0664084	0.0925252	0.0780442	0.122382	0.0776814	0.0739392	0.152977	0.0776085	0.147075	0.0611166	0.105917	0.0448003	0.000100241	0.00188111	4.23004	3.74015	0.00202573	16.3927	5.14842e-05	0.00224453
cg01637111	chr18	11502038	LINC01255;LINC01255	NR_110779;NR_110778	Body;Body	0.897444	0.899267	0.904889	0.911727	0.890649	0.898078	0.898455	0.910238	0.905906	0.900277	0.902156	0.888451	0.88303	0.834036	0.905814	0.888447	0.821252	0.853753	0.906496	0.896415	0.908628	0.902548	0.892794	0.915348	0.870395	0.901735	0.883386	-0.0183488	3.73339e-05	0.00082427	4.46456	-2.32523	0.035053	17.8185	2.43004e-05	0.00126615
cg01637377	chr17	8567313				0.747916	0.729945	0.761776	0.776498	0.768041	0.820379	0.778823	0.774358	0.793372	0.794642	0.766846	0.49847	0.700548	0.824883	0.804556	0.729112	0.672213	0.786546	0.754149	0.748857	0.738251	0.707848	0.7306	0.744817	0.7193	0.773872	0.725725	-0.0481473	0.000583914	0.0059345	3.3453	-2.20457	0.0423412	11.2433	0.000799125	0.0176773
cg01638574	chr2	29703605	ALK	NM_004304	Body	0.037511	0.0395159	0.0361371	0.0347947	0.0398474	0.0364933	0.0342371	0.035658	0.0396896	0.0342664	0.0351412	0.0498501	0.0453033	0.0285094	0.038488	0.0347455	0.0385634	0.0391916	0.0411667	0.0458289	0.0503675	0.049172	0.0336674	0.0477249	0.0401005	0.0366629	0.0416199	0.00495707	4.69091e-06	4.45994e-05	3.24908	2.60822	0.0187925	10.7114	0.0010648	0.0217835
cg01647346	chr4	184313571				0.178869	0.153795	0.140358	0.135213	0.163759	0.148125	0.158758	0.148739	0.131634	0.105602	0.180795	0.525515	0.191479	0.189395	0.258723	0.295652	0.159465	0.196956	0.203778	0.255985	0.150837	0.198931	0.381363	0.138771	0.363272	0.149604	0.250723	0.101119	0.000468568	0.0117878	4.6529	3.39986	0.00420019	18.9775	1.32271e-05	0.000791809
cg01651680	chr6	32913068				0.0281003	0.0413661	0.0326331	0.0280076	0.0368722	0.032076	0.0341919	0.0308119	0.0259718	0.0495954	0.0269074	0.303344	0.028963	0.0435111	0.0577233	0.0564484	0.0479971	0.0323947	0.0756861	0.0891438	0.0370622	0.0470666	0.0825736	0.0784088	0.185911	0.0333212	0.0833023	0.0499811	5.019e-05	0.00555876	6.79122	2.49402	0.0265348	32.6572	1.09933e-08	3.63744e-06
cg01659038	chr2	23371714				0.803188	0.782085	0.817029	0.801784	0.78052	0.775832	0.824782	0.823174	0.810374	0.787188	0.815315	0.598743	0.76414	0.646828	0.795268	0.666889	0.828175	0.780269	0.809724	0.795941	0.773544	0.743979	0.759724	0.796039	0.704527	0.801934	0.747414	-0.0545202	0.000320418	0.00462799	3.85236	-2.87467	0.0114304	14.1442	0.000169314	0.00554782
cg01665633	chr15	29562142	NDNL2;FAM189A1	NM_138704;NM_015307	TSS200;Body	0.0366186	0.0315889	0.032113	0.0275651	0.0324671	0.0396262	0.0352138	0.0312325	0.0286064	0.0340275	0.0329877	0.0360643	0.0640774	0.0291177	0.0704369	0.0377916	0.0320783	0.0441112	0.0326233	0.0363527	0.0412099	0.0448746	0.0345628	0.0341802	0.0320061	0.0329133	0.0406776	0.00776429	1.17903e-05	0.00014911	3.6607	2.26773	0.0379896	13.03	0.000306544	0.00869867
cg01672322	chr11	65659772	FOSL1	NM_005438	3'UTR	0.598873	0.617505	0.632263	0.625406	0.613536	0.605423	0.5979	0.568834	0.615948	0.65521	0.615062	0.426774	0.59559	0.440261	0.61448	0.617177	0.643589	0.552214	0.571907	0.598096	0.550144	0.59065	0.568909	0.574195	0.564423	0.613269	0.564886	-0.0483826	0.000477496	0.00378723	2.98758	-2.73071	0.0142641	9.30109	0.00229018	0.0377654
cg01681990	chr7	157841038	PTPRN2;PTPRN2;PTPRN2;PTPRN2;PTPRN2	NM_001308268;NM_002847;NM_130843;NM_130842;NM_001308267	Body;Body;Body;Body;Body	0.408935	0.437031	0.443071	0.417487	0.396451	0.399448	0.402305	0.398785	0.413137	0.390146	0.390805	0.248709	0.329785	0.292367	0.410866	0.360294	0.38687	0.327378	0.402389	0.383917	0.399749	0.393175	0.40883	0.362648	0.304013	0.408873	0.357928	-0.050945	0.000311989	0.00252014	3.01393	-3.52924	0.00259997	9.4407	0.00212222	0.0357318
cg01688936	chr16	30770794	C16orf93	NM_001014979	Body	0.120974	0.159601	0.170695	0.170871	0.151853	0.105736	0.150262	0.118021	0.152843	0.158185	0.164154	0.375569	0.193215	0.179027	0.198988	0.321603	0.0949159	0.195744	0.2236	0.210481	0.0990251	0.216143	0.347702	0.168929	0.299945	0.147563	0.223206	0.075643	0.000499409	0.00719335	3.84837	3.19875	0.00587877	14.1209	0.000171432	0.00560118
cg01692956	chr6	88435515				0.715167	0.697791	0.739797	0.719393	0.75667	0.704758	0.745787	0.72534	0.751441	0.730477	0.727644	0.867503	0.784689	0.724216	0.794852	0.772741	0.695573	0.797122	0.786729	0.856527	0.768626	0.76962	0.875065	0.779778	0.831889	0.72857	0.793209	0.0646398	0.000352829	0.00260852	2.88619	4.37397	0.000403429	8.7695	0.00306309	0.0463642
cg01697902	chr14	25046117	CTSG	NM_001911	TSS1500	0.048866	0.0397852	0.0385422	0.057135	0.0382407	0.0410009	0.0401263	0.0367081	0.0422254	0.0326978	0.0474627	0.173513	0.0632669	0.0639339	0.0739319	0.0625925	0.039153	0.0432626	0.0591058	0.0334398	0.0355456	0.0621944	0.139313	0.0611087	0.0810113	0.0420718	0.0708124	0.0287405	4.56085e-05	0.00155635	5.09272	2.67641	0.0181051	21.7239	3.14838e-06	0.000260044
cg01701599	chr6	151969914				0.629936	0.562131	0.653689	0.617848	0.586352	0.535623	0.642328	0.646766	0.638252	0.624751	0.638558	0.540838	0.631151	0.355113	0.748273	0.39977	0.363125	0.616207	0.335173	0.615572	0.447118	0.750988	0.492712	0.510095	0.603828	0.616021	0.529283	-0.0867382	0.00145797	0.0191562	3.71578	-2.23894	0.0402647	13.3481	0.000258678	0.00766108
cg01708014	chr14	51299002	NIN;NIN;NIN	NM_182946;NM_182944;NM_020921	TSS1500;TSS1500;TSS1500	0.553229	0.5434	0.562171	0.553182	0.590476	0.544785	0.563974	0.585222	0.56785	0.530332	0.53431	0.351625	0.543456	0.445316	0.405528	0.505653	0.436128	0.558693	0.554285	0.539797	0.478372	0.621121	0.593131	0.566486	0.479459	0.557175	0.505646	-0.0515291	0.000369884	0.00585489	3.9845	-2.42417	0.0284013	14.9235	0.00011196	0.00407054
cg01713265	chr9	110311041				0.0513978	0.0423708	0.0363551	0.0326089	0.0482892	0.0350332	0.0460695	0.0465461	0.0346053	0.038889	0.0520696	0.384743	0.0438005	0.0517051	0.0865952	0.155871	0.0398259	0.0462797	0.0778384	0.112756	0.0490624	0.0691888	0.178784	0.0484279	0.127722	0.0422031	0.105186	0.0629825	4.99135e-05	0.00844876	7.40317	2.55424	0.0237763	36.6656	1.40229e-09	7.88166e-07
cg01733620	chr19	50346826	PTOV1-AS1	NR_040037	Body	0.666591	0.569949	0.60108	0.554592	0.587474	0.625454	0.610009	0.584707	0.636686	0.576123	0.623899	0.811782	0.752084	0.582933	0.630043	0.822254	0.543372	0.678726	0.597744	0.724378	0.649536	0.744853	0.731216	0.616225	0.798011	0.603324	0.691654	0.08833	0.0010905	0.00815156	2.90209	3.38384	0.00349203	8.85227	0.00292724	0.0449089
cg01739725	chr14	38071393				0.0709878	0.0686225	0.0798529	0.0669937	0.0643689	0.0584335	0.071368	0.0820209	0.0580484	0.0818284	0.0715034	0.27787	0.0757997	0.101063	0.109864	0.110176	0.289708	0.119148	0.076057	0.0962797	0.0746888	0.0776091	0.072885	0.065086	0.134966	0.0703662	0.120086	0.0497195	7.04395e-05	0.00523376	6.21532	2.54974	0.0237055	28.9097	7.58317e-08	1.55153e-05
cg01750356	chr13	113300421	ATP11AUN	NM_207440	TSS1500	0.901887	0.890629	0.898493	0.918832	0.8959	0.904445	0.865868	0.897464	0.914193	0.891099	0.92858	0.901226	0.905376	0.907046	0.829093	0.849004	0.705681	0.86314	0.876803	0.914799	0.851213	0.890207	0.85096	0.885839	0.912267	0.900672	0.867332	-0.0333395	0.000274876	0.00291352	3.40591	-2.18369	0.0442127	11.5817	0.000666055	0.0154762
cg01751057	chr8	134261928	NDRG1;NDRG1;NDRG1;NDRG1	NM_001258433;NM_001258432;NM_006096;NM_001135242	Body;Body;Body;Body	0.166242	0.144691	0.17924	0.189689	0.219419	0.173931	0.216726	0.240254	0.169374	0.251686	0.224047	0.52568	0.216326	0.30287	0.221852	0.270568	0.248395	0.280505	0.223826	0.259731	0.167697	0.139946	0.334388	0.157351	0.358144	0.197755	0.264806	0.0670513	0.0011825	0.00969798	3.03585	2.3703	0.030002	9.55724	0.00199163	0.034143
cg01751540	chr7	54427490				0.864961	0.897376	0.899483	0.89217	0.893947	0.882504	0.885022	0.904539	0.909232	0.856004	0.895168	0.850913	0.881763	0.840288	0.87241	0.655029	0.872368	0.850783	0.872671	0.866751	0.871879	0.919381	0.886616	0.84428	0.834009	0.889128	0.851367	-0.0377607	0.000262788	0.00367775	3.80685	-2.23055	0.0410733	13.8779	0.000195079	0.00618833
cg01752594	chr13	50696070	DLEU2	NR_002612	Body	0.216079	0.255657	0.223164	0.157266	0.251184	0.226662	0.162951	0.221796	0.237111	0.197349	0.295793	0.699231	0.216423	0.319458	0.264681	0.389741	0.183668	0.329423	0.289205	0.374018	0.224963	0.237498	0.514979	0.255348	0.473445	0.222274	0.340863	0.118589	0.00160007	0.0200382	3.64655	2.9865	0.00892897	12.9485	0.000320177	0.00898792
cg01757272	chr8	84913367				0.563783	0.529466	0.547296	0.579084	0.531417	0.555102	0.548787	0.547524	0.54273	0.54809	0.565876	0.442694	0.491207	0.435902	0.521413	0.550261	0.539475	0.454362	0.540916	0.490858	0.531846	0.569892	0.501725	0.485829	0.512313	0.550832	0.504907	-0.0459257	0.000214468	0.00167466	2.96504	-3.89375	0.00116786	9.18212	0.00244391	0.0395481
cg01763090	chr15	31775406	OTUD7A	NM_130901	3'UTR	0.152433	0.141923	0.153003	0.119237	0.133674	0.12212	0.127023	0.134863	0.189269	0.155722	0.18491	0.493517	0.222777	0.303172	0.202082	0.159057	0.198282	0.195692	0.207773	0.170929	0.133422	0.218362	0.140812	0.145338	0.265363	0.146743	0.218327	0.0715838	0.000550428	0.00851955	3.95215	2.7894	0.0136883	14.7319	0.000123929	0.0043904
cg01763719	chr2	239463774				0.0667642	0.0683108	0.065115	0.0709826	0.0666693	0.0546621	0.0663759	0.0521248	0.0600665	0.0785596	0.0670843	0.200118	0.116593	0.0900854	0.075499	0.103467	0.0504845	0.0670739	0.0890737	0.076996	0.105395	0.129997	0.112326	0.0694347	0.084711	0.0651559	0.0979467	0.0327908	5.39482e-05	0.00133722	4.63152	3.27221	0.00541959	18.8454	1.41754e-05	0.000836099
cg01772366	chr7	4383067				0.667546	0.652617	0.664729	0.710288	0.680549	0.683332	0.606499	0.68278	0.704825	0.675364	0.716488	0.717824	0.613344	0.368103	0.659594	0.634467	0.656525	0.573052	0.635571	0.611779	0.695512	0.751261	0.616086	0.577502	0.60178	0.67682	0.622314	-0.0545053	0.000933487	0.00797699	3.09514	-2.13027	0.0483481	9.87458	0.00167578	0.0301293
cg01772658	chr3	45610544				0.151601	0.125355	0.100638	0.117279	0.134968	0.156553	0.172618	0.137744	0.143964	0.163624	0.122791	0.50993	0.272162	0.197261	0.239126	0.458254	0.404434	0.279019	0.160862	0.329583	0.1539	0.124006	0.534982	0.182774	0.450953	0.13883	0.306946	0.168116	0.000463792	0.0199324	5.42549	4.39092	0.00063969	23.832	1.05118e-06	0.000112184
cg01773127	chr8	8190880	SGK223	NM_001080826	Body	0.126142	0.078438	0.112864	0.0978645	0.159493	0.170297	0.128388	0.151336	0.169383	0.1203	0.0981094	0.533706	0.237226	0.194895	0.236184	0.504083	0.215699	0.313521	0.161861	0.286197	0.186487	0.126273	0.452323	0.236078	0.544684	0.12842	0.302087	0.173667	0.000958595	0.0209272	4.44832	4.36639	0.000596731	17.7191	2.56037e-05	0.00131793
cg01785046	chr7	91510447	MTERF	NM_006980	TSS1500	0.174849	0.1311	0.257037	0.137604	0.179038	0.12239	0.117621	0.118573	0.191832	0.128958	0.132917	0.560818	0.202004	0.123722	0.403856	0.116406	0.485001	0.0928571	0.155168	0.214056	0.407956	0.289819	0.15915	0.171207	0.191976	0.153811	0.255285	0.101475	0.00185515	0.0223503	3.59068	2.41531	0.0283373	12.628	0.000380005	0.0102232
cg01785719	chr8	143404187	TSNARE1	NM_145003	Body	0.928554	0.958729	0.943722	0.923768	0.959213	0.909424	0.926571	0.942449	0.917661	0.943241	0.944511	0.948631	0.891599	0.830682	0.948215	0.563894	0.882373	0.965562	0.932965	0.934363	0.840389	0.925366	0.876782	0.941043	0.733587	0.936167	0.872532	-0.0636353	0.000261781	0.0117662	5.49015	-2.16462	0.0485469	24.2441	8.48651e-07	9.52661e-05
cg01792368	chr6	131456785				0.0420235	0.0384796	0.03126	0.0371922	0.0432216	0.0462895	0.0488535	0.0330856	0.0330634	0.035841	0.0369842	0.0436909	0.0423088	0.0381853	0.0786774	0.0662063	0.0625684	0.0581611	0.0411439	0.0345425	0.0365131	0.106929	0.0417153	0.0333534	0.0457066	0.038754	0.0521216	0.0133676	3.24241e-05	0.000429962	3.72907	2.30409	0.0355024	13.4252	0.000248269	0.00742805
cg01797913	chr12	82349700	LOC101928449	NR_110089	Body	0.715372	0.858751	0.854113	0.881203	0.836821	0.858223	0.893355	0.867642	0.811333	0.881519	0.895405	0.798781	0.684665	0.70476	0.788776	0.307295	0.691434	0.870273	0.321157	0.807978	0.577083	0.719506	0.492482	0.333818	0.756747	0.85034	0.632483	-0.217857	0.0026173	0.0375694	3.84341	-4.03062	0.00105638	14.0918	0.000174105	0.00567324
cg01798250	chr2	134964105				0.789506	0.77767	0.814252	0.773711	0.820828	0.81893	0.811862	0.792524	0.847398	0.787229	0.809433	0.562314	0.752133	0.610781	0.792315	0.779893	0.819228	0.730417	0.785844	0.791725	0.708566	0.820057	0.790541	0.780057	0.759234	0.80394	0.748793	-0.0551469	0.000481962	0.00574885	3.57628	-2.5869	0.0200885	12.5457	0.000397119	0.0105616
cg01801350	chr6	125283050	RNF217;RNF217-AS1	NM_001286398;NR_026876	TSS1500;Body	0.022673	0.0251278	0.0245606	0.0240924	0.0261489	0.0255735	0.0290188	0.0240904	0.0254453	0.0240292	0.0279897	0.0262249	0.0281013	0.0429603	0.0312243	0.0321392	0.0321585	0.0312248	0.0248439	0.0239161	0.0303228	0.0232263	0.0349018	0.0283478	0.033311	0.0253409	0.0302074	0.00486647	3.38759e-06	2.65202e-05	2.96876	3.27929	0.00442708	9.20174	0.00241786	0.0392571
cg01807094	chr1	26641776	UBXN11	NM_145345	5'UTR	0.239753	0.151311	0.169078	0.180375	0.205004	0.161503	0.172532	0.165798	0.209736	0.133646	0.163853	0.23272	0.189116	0.155743	0.185141	0.351415	0.187254	0.303693	0.284758	0.412483	0.183783	0.214877	0.349425	0.189116	0.339753	0.177508	0.255663	0.0781545	0.00089632	0.00681751	2.92716	3.278	0.0044105	8.98321	0.00272471	0.0427154
cg01807408	chr3	87137933				0.0929506	0.162841	0.101288	0.17797	0.122119	0.114465	0.218027	0.166096	0.139926	0.14445	0.17497	0.423348	0.188299	0.363104	0.147183	0.33825	0.0866344	0.168082	0.172975	0.103332	0.16162	0.205287	0.286057	0.0893969	0.25711	0.146828	0.21362	0.0667924	0.00141465	0.0110982	2.97181	2.20049	0.0419026	9.21779	0.00239674	0.0390085
cg01808130	chr6	8435206	SLC35B3;SLC35B3;SLC35B3	NM_001142540;NM_015948;NM_001142541	5'UTR;5'UTR;5'UTR	0.0640673	0.0643493	0.0685675	0.0748861	0.0757788	0.0743014	0.0615164	0.0678599	0.0619793	0.0672028	0.0636091	0.0653734	0.110626	0.0653495	0.0942615	0.0868761	0.0652712	0.0585926	0.0690275	0.0922062	0.0991092	0.103391	0.0679345	0.0621281	0.0761423	0.0676471	0.079735	0.0120879	2.73602e-05	0.000304077	3.47428	2.45685	0.0259158	11.9663	0.000541706	0.0133013
cg01811815	chr13	114881103	RASA3	NM_007368	Body	0.0650029	0.0494274	0.0528822	0.0544945	0.0568836	0.0588132	0.0589089	0.0568565	0.0870087	0.0502294	0.0623795	0.399508	0.0778553	0.0829527	0.156097	0.260532	0.135821	0.180681	0.0801118	0.111182	0.0762357	0.069791	0.227282	0.105867	0.241623	0.0593533	0.157539	0.0981852	0.000106597	0.00916435	6.42579	3.8095	0.00206395	30.2758	3.74768e-08	9.0984e-06
cg01813672	chr2	240876920				0.934881	0.931419	0.939943	0.9282	0.917455	0.937667	0.931842	0.936176	0.932476	0.925664	0.950056	0.931517	0.796942	0.680415	0.907571	0.613458	0.850506	0.864001	0.882069	0.905514	0.726423	0.832654	0.8238	0.879405	0.727429	0.933253	0.815836	-0.117417	6.96418e-05	0.00904604	7.02119	-4.59671	0.000476633	34.1609	5.07377e-09	2.06323e-06
cg01815529	chr20	17206946	PCSK2	NM_002594	TSS1500	0.049562	0.054011	0.0458888	0.0451548	0.0531247	0.0393524	0.0495901	0.0493822	0.0447915	0.053664	0.0581144	0.0509606	0.0448763	0.170407	0.0837969	0.0506816	0.0557791	0.210952	0.0666914	0.0616078	0.0396975	0.0574907	0.192469	0.0672125	0.0517466	0.0493305	0.0860263	0.0366957	2.8181e-05	0.0034314	6.92793	2.33177	0.0360752	33.5507	6.94311e-09	2.59503e-06
cg01816373	chr15	25385816				0.864877	0.816409	0.781289	0.802078	0.839264	0.853595	0.864527	0.844501	0.831465	0.854602	0.867544	0.46644	0.805648	0.590407	0.683897	0.853541	0.862604	0.85554	0.797375	0.726317	0.829429	0.694231	0.861043	0.842332	0.682799	0.838196	0.753686	-0.0845096	0.000787652	0.0142529	4.17755	-2.56011	0.0219304	16.0764	6.08359e-05	0.00255315
cg01819137	chr5	145719938	POU4F3	NM_002700	Body	0.190414	0.179371	0.180382	0.177304	0.170038	0.19811	0.175807	0.177793	0.168441	0.180724	0.171133	0.220555	0.209216	0.203737	0.233397	0.198302	0.215409	0.189633	0.168155	0.180667	0.194413	0.172482	0.159664	0.164091	0.234907	0.179047	0.196045	0.0169979	7.68702e-05	0.000621296	3.01478	2.37168	0.0298795	9.44522	0.002117	0.0356676
cg01825238	chr2	12878547	TRIB2;TRIB2	NR_027303;NM_021643	Body;Body	0.824852	0.830283	0.829199	0.836042	0.817618	0.837905	0.822044	0.805959	0.83655	0.787171	0.764946	0.648959	0.790131	0.64226	0.84156	0.795967	0.719975	0.766373	0.747541	0.804128	0.872726	0.862026	0.804126	0.718996	0.75077	0.817506	0.768967	-0.0485393	0.000531312	0.00496122	3.22306	-2.41889	0.0275349	10.5687	0.00115021	0.023015
cg01832712	chr3	4910674				0.0296079	0.0293057	0.0364837	0.0258395	0.0314501	0.0278908	0.0373488	0.0287792	0.0308159	0.0241347	0.0377941	0.059224	0.0401465	0.0313631	0.0518543	0.145752	0.028028	0.038652	0.0441499	0.0356254	0.0343523	0.043373	0.0577591	0.0423475	0.0738811	0.0308591	0.0518934	0.0210343	2.09728e-05	0.000883183	5.39612	2.60916	0.0208156	23.6451	1.1584e-06	0.000120738
cg01844178	chr3	180397494	CCDC39	NM_181426	TSS1500	0.0182076	0.0171186	0.0195809	0.0162038	0.0206543	0.017192	0.0173348	0.0172703	0.0165561	0.0167935	0.0159039	0.0177107	0.0192574	0.0316587	0.0201286	0.0216779	0.0243912	0.0214618	0.0182345	0.0185313	0.0177462	0.0191029	0.0182508	0.0206815	0.0255	0.0175287	0.0210238	0.00349511	2.07098e-06	1.50944e-05	2.86562	3.10576	0.00633887	8.66281	0.0032477	0.0483089
cg01850331	chr15	67383558	SMAD3	NM_005902	Body	0.39073	0.421436	0.489756	0.388491	0.355352	0.417084	0.435265	0.349984	0.413206	0.430551	0.406047	0.605427	0.334723	0.250761	0.199706	0.314642	0.350872	0.381129	0.376846	0.206547	0.255203	0.379395	0.437006	0.221441	0.231058	0.4089	0.324625	-0.0842749	0.00150376	0.0123472	3.03754	-2.6405	0.0172861	9.56624	0.00198188	0.0340211
cg01856134	chr8	57216104	SDR16C5	NM_138969	Body	0.904459	0.907728	0.918074	0.911019	0.895062	0.883992	0.913788	0.915913	0.898779	0.871587	0.915514	0.613055	0.88743	0.608725	0.907924	0.906743	0.747186	0.920531	0.902188	0.919242	0.818679	0.868011	0.808468	0.88328	0.892229	0.903265	0.834549	-0.0687156	0.000218385	0.0113827	5.70383	-2.38099	0.0324438	25.6111	4.17626e-07	5.57264e-05
cg01859621	chr14	88511714	LINC01146	NR_046094	Body	0.508959	0.462095	0.501999	0.443737	0.488543	0.444753	0.577088	0.484421	0.533704	0.441867	0.482785	0.59594	0.495368	0.4543	0.646905	0.683372	0.438081	0.49074	0.613346	0.798203	0.393081	0.435669	0.679642	0.595422	0.744826	0.488177	0.576064	0.0878868	0.00173297	0.0160077	3.20744	2.43665	0.0265428	10.4832	0.00120463	0.0238055
cg01864564	chr1	152488269	CRCT1	NM_019060	3'UTR	0.070843	0.142721	0.089407	0.112883	0.138878	0.10582	0.114798	0.140759	0.149977	0.145119	0.149685	0.189258	0.150496	0.0663451	0.335109	0.0786858	0.293929	0.145111	0.198232	0.117037	0.112557	0.168498	0.208201	0.199331	0.140825	0.123717	0.171687	0.0479695	0.000719347	0.00562368	2.96675	2.21956	0.0403469	9.19116	0.00243187	0.0394185
cg01871214	chr4	41881417				0.18612	0.127893	0.174727	0.147177	0.191801	0.175535	0.204582	0.177549	0.22609	0.214011	0.243515	0.457759	0.225749	0.216779	0.270241	0.186171	0.553073	0.202345	0.162889	0.236068	0.223804	0.175669	0.173988	0.280339	0.378267	0.188091	0.267367	0.0792763	0.00112224	0.0135681	3.59577	2.42222	0.0279594	12.6571	0.000374139	0.0101065
cg01879945	chr12	125045818	NCOR2;NCOR2;NCOR2	NM_006312;NM_001077261;NM_001206654	5'UTR;5'UTR;5'UTR	0.0923522	0.0727329	0.0822848	0.0699272	0.0781032	0.064056	0.0718135	0.0717112	0.0711965	0.0612183	0.088888	0.249606	0.0758505	0.092665	0.105236	0.105114	0.0829591	0.103815	0.105471	0.0689351	0.0718524	0.0583686	0.0894622	0.100221	0.144332	0.0749349	0.103849	0.0289142	9.32641e-05	0.00221284	4.56844	2.24054	0.0413282	18.4563	1.73843e-05	0.000982117
cg01888411	chr11	34378293	ABTB2	NM_145804	1stExon	0.0408493	0.0323874	0.0392032	0.0328856	0.041544	0.040193	0.0344769	0.0393898	0.0330916	0.0316911	0.039323	0.0351343	0.0466964	0.0356642	0.0367364	0.0401331	0.0392414	0.0477707	0.0706205	0.0385357	0.0294788	0.0443593	0.0464837	0.0471043	0.0633062	0.0368213	0.0443761	0.00755472	1.49302e-05	0.000122768	3.03963	2.37405	0.0297842	9.57741	0.00196986	0.0338798
cg01888621	chr16	24620199				0.856094	0.857844	0.850512	0.869366	0.877678	0.885647	0.847493	0.862367	0.900297	0.845725	0.878968	0.840135	0.885175	0.848776	0.711621	0.749529	0.829845	0.836783	0.843885	0.846734	0.868526	0.859246	0.856842	0.840881	0.865391	0.866545	0.834526	-0.0320183	0.000304622	0.00220398	2.85502	-2.35327	0.030693	8.60793	0.00334702	0.0493104
cg01891789	chr3	50194121	SEMA3F	NM_004186	5'UTR	0.855271	0.807673	0.844103	0.849127	0.816083	0.830691	0.838521	0.803636	0.850746	0.829212	0.878267	0.628624	0.754882	0.721412	0.810181	0.792486	0.745527	0.847771	0.89727	0.819029	0.792129	0.77928	0.821436	0.836297	0.703127	0.836666	0.782104	-0.0545628	0.000493557	0.00461409	3.22476	-2.81969	0.0121189	10.5779	0.00114446	0.022937
cg01892452	chr1	86527360	COL24A1	NM_152890	Body	0.121912	0.125528	0.133253	0.107851	0.115035	0.134104	0.102778	0.110423	0.190982	0.108085	0.12196	0.283153	0.122451	0.0907769	0.200317	0.216358	0.147984	0.296272	0.125165	0.310811	0.168703	0.159078	0.118205	0.2081	0.234364	0.124719	0.191553	0.0668337	0.000590855	0.004967	3.0715	3.30673	0.00424054	9.74769	0.00179548	0.0316667
cg01893068	chr7	90254267				0.395811	0.381687	0.414644	0.366091	0.378872	0.385336	0.428513	0.447112	0.483074	0.351939	0.356242	0.780105	0.475484	0.462664	0.355212	0.549939	0.415275	0.410434	0.38204	0.550889	0.368331	0.625738	0.595852	0.393071	0.646638	0.399029	0.500834	0.101804	0.00165266	0.0162213	3.29503	2.81392	0.0123469	10.9645	0.000928725	0.0197655
cg01895549	chr12	2419010	CACNA1C;CACNA1C;CACNA1C;CACNA1C;CACNA1C;CACNA1C;CACNA1C;CACNA1C;CACNA1C;CACNA1C;CACNA1C;CACNA1C;CACNA1C;CACNA1C;CACNA1C;CACNA1C;CACNA1C;CACNA1C;CACNA1C;CACNA1C;CACNA1C;CACNA1C;CACNA1C	NM_001167625;NM_001129841;NM_001129842;NM_001129832;NM_001167623;NM_001129835;NM_001129843;NM_001129827;NM_000719;NM_001129829;NM_001129840;NM_001129838;NM_001129836;NM_001129834;NM_001167624;NM_199460;NM_001129837;NM_001129844;NM_001129831;NM_001129830;NM_001129846;NM_001129833;NM_001129839	Body;Body;Body;Body;Body;Body;Body;Body;Body;Body;Body;Body;Body;Body;Body;Body;Body;Body;Body;Body;Body;Body;Body	0.0416173	0.0386999	0.037249	0.0330605	0.042733	0.0430349	0.0548708	0.0374187	0.0457507	0.038395	0.0398816	0.174437	0.0445989	0.0511792	0.0642185	0.0499258	0.0421847	0.0397506	0.061044	0.0661092	0.048507	0.051061	0.0911568	0.0308538	0.0933762	0.0411556	0.0648859	0.0237303	3.25487e-05	0.001316	5.33741	2.40996	0.0304961	23.2719	1.40641e-06	0.000140106
cg01908398	chr22	39835407				0.379745	0.374067	0.383348	0.366892	0.401532	0.42932	0.415752	0.327139	0.375046	0.291416	0.399589	0.793742	0.373568	0.479188	0.482217	0.505431	0.36739	0.388803	0.425325	0.521558	0.412981	0.474772	0.578817	0.446179	0.583678	0.376713	0.488118	0.111405	0.00153234	0.012414	3.01816	3.47796	0.00290693	9.46317	0.00209639	0.0354177
cg01909108	chr20	34060244	CEP250	NM_007186	Body	0.198186	0.143638	0.152105	0.14213	0.170163	0.148345	0.1861	0.162648	0.14511	0.198725	0.104355	0.610473	0.276382	0.222427	0.200787	0.345767	0.131397	0.176128	0.186508	0.23541	0.164986	0.184126	0.350213	0.161387	0.401329	0.159228	0.260523	0.101295	0.000784598	0.0167361	4.41487	2.84603	0.0125732	17.5147	2.85088e-05	0.00142868
cg01910638	chr6	32917093	HLA-DMA	NM_006120	Body	0.844289	0.842485	0.880275	0.865431	0.82698	0.834236	0.870331	0.844675	0.887307	0.860419	0.884332	0.668006	0.806681	0.694074	0.821266	0.764805	0.847579	0.775765	0.84478	0.821378	0.853709	0.848346	0.837993	0.819816	0.828359	0.858251	0.802325	-0.0559255	0.000439415	0.00334449	2.92813	-3.34914	0.00378171	8.98829	0.00271716	0.0426404
cg01910652	chr1	26908004				0.0303102	0.0331873	0.051462	0.0329511	0.0499721	0.0341058	0.0447649	0.0384127	0.0309902	0.0327011	0.0323782	0.1984	0.0548531	0.0986534	0.113679	0.113675	0.0360452	0.0499981	0.0713824	0.100446	0.0250683	0.13425	0.187636	0.0507125	0.177697	0.037385	0.100893	0.0635075	5.98103e-05	0.00326377	5.77	4.11171	0.00111957	26.0359	3.35124e-07	4.70511e-05
cg01910804	chr14	38091034	TTC6	NM_001310135	Body	0.596714	0.623059	0.687714	0.598848	0.618218	0.547509	0.583591	0.648124	0.657917	0.597025	0.625427	0.785882	0.809297	0.82908	0.885409	0.455642	0.802779	0.714609	0.55717	0.709407	0.692683	0.710114	0.794752	0.648201	0.728449	0.616741	0.723105	0.106365	0.0014837	0.0128068	3.10964	3.28302	0.00448758	9.95261	0.00160621	0.0292164
cg01914652	chr15	90578387	ZNF710	NM_198526	5'UTR	0.0453362	0.0322711	0.039899	0.0249928	0.0558508	0.0342097	0.0325445	0.0288248	0.0375584	0.0444677	0.0374253	0.189507	0.067152	0.0437323	0.077873	0.0652461	0.0298499	0.036275	0.0747698	0.0504044	0.0262922	0.0669399	0.0942089	0.0386972	0.0866083	0.03758	0.0676826	0.0301025	7.46814e-05	0.00168516	4.49599	2.66951	0.0179333	18.0111	2.19615e-05	0.00117284
cg01918492	chr17	14277237				0.879413	0.8956	0.91922	0.932928	0.919031	0.911507	0.899442	0.913117	0.912615	0.921514	0.897157	0.912706	0.883346	0.912348	0.919449	0.647841	0.78919	0.911317	0.772693	0.913535	0.918528	0.895756	0.881581	0.614057	0.901215	0.909231	0.848112	-0.0611196	0.000225649	0.0106248	5.55721	-2.18924	0.0464194	24.6724	6.79515e-07	8.01701e-05
cg01919632	chr14	85998669	FLRT2	NM_013231	5'UTR	0.0332895	0.0325098	0.0297976	0.0254405	0.0341857	0.0344496	0.031808	0.0339132	0.0270562	0.0301937	0.0271926	0.0306208	0.038832	0.0320775	0.0658885	0.0338233	0.0355942	0.0333396	0.0301898	0.0341709	0.0393465	0.035707	0.0369571	0.0332392	0.0370417	0.0308942	0.0369163	0.00602206	1.0164e-05	7.72231e-05	2.92556	2.37304	0.0296274	8.97485	0.00273721	0.0428467
cg01921348	chr1	159772290	FCRL6;FCRL6	NM_001284217;NM_001004310	Body;Body	0.497942	0.420521	0.466421	0.49133	0.385487	0.505443	0.48417	0.439101	0.471603	0.439343	0.465663	0.710613	0.522057	0.459238	0.565185	0.637203	0.475248	0.549521	0.323845	0.539618	0.487142	0.450235	0.663122	0.456173	0.713621	0.460639	0.539487	0.0788486	0.00132481	0.0123247	3.2177	2.49245	0.0237314	10.5393	0.00116864	0.023283
cg01928659	chr10	134822953				0.0359699	0.0346602	0.0330902	0.0295759	0.0319201	0.0414985	0.0333891	0.0301888	0.0317975	0.0319512	0.0351092	0.0623201	0.0332233	0.0320762	0.103146	0.0455822	0.0330629	0.0297276	0.0289	0.060501	0.0284778	0.0370355	0.0602066	0.0404013	0.0510439	0.0335592	0.0461217	0.0125626	1.08309e-05	0.000420764	5.27978	2.25488	0.0408718	22.9062	1.70101e-06	0.000161974
cg01929138	chr3	143045937	SLC9A9	NM_173653	Body	0.112448	0.113654	0.14338	0.0941225	0.147927	0.111701	0.114256	0.126385	0.155556	0.113849	0.108065	0.277829	0.198712	0.102245	0.145097	0.196791	0.130243	0.112589	0.114186	0.299121	0.212728	0.175148	0.167939	0.125214	0.301104	0.12194	0.182782	0.0608415	0.000363921	0.00475442	3.70757	3.15158	0.00638586	13.3006	0.000265317	0.00780597
cg01931249	chr5	2270858				0.888549	0.841089	0.913498	0.895771	0.90968	0.914663	0.906985	0.847185	0.895826	0.871144	0.898659	0.796665	0.90519	0.703889	0.665903	0.882693	0.898018	0.870282	0.88443	0.885117	0.864886	0.827205	0.867432	0.892269	0.871231	0.889368	0.843944	-0.0454246	0.000655708	0.00539263	3.03986	-2.15382	0.0460665	9.57865	0.00196853	0.0338641
cg01937803	chr14	103605307				0.29892	0.261321	0.254686	0.288659	0.263201	0.308049	0.319257	0.269628	0.299485	0.319067	0.308563	0.541837	0.394929	0.258871	0.315611	0.250618	0.364766	0.314732	0.402146	0.26454	0.272497	0.380889	0.295767	0.393435	0.299867	0.290076	0.339322	0.0492459	0.000574526	0.00633643	3.46323	2.19178	0.0436357	11.9039	0.00056016	0.0136336
cg01943221	chr1	9776133	PIK3CD	NM_005026	Body	0.73962	0.736057	0.748466	0.765654	0.74859	0.773618	0.740785	0.747421	0.76247	0.746789	0.733006	0.902008	0.801158	0.788022	0.826406	0.862251	0.769592	0.817063	0.783656	0.814676	0.755294	0.787169	0.861459	0.740712	0.894339	0.749316	0.814557	0.0652414	0.00016504	0.00247767	3.90809	4.70864	0.000272435	14.4719	0.000142267	0.00486626
cg01958606	chr1	11892551	CLCN6;CLCN6;CLCN6	NR_046428;NM_001286;NM_001256959	Body;Body;Body	0.874991	0.859636	0.896363	0.891446	0.879549	0.887296	0.864107	0.846304	0.885043	0.86983	0.875075	0.876018	0.868765	0.72508	0.876013	0.846839	0.827686	0.845592	0.844349	0.874228	0.88779	0.885952	0.859606	0.837155	0.804606	0.875422	0.84712	-0.0283019	0.000220254	0.00179841	3.02948	-2.32263	0.0329962	9.52335	0.00202874	0.0346026
cg01959119	chr1	184452546	C1orf21	NM_030806	Body	0.0394536	0.0440204	0.0458081	0.0530644	0.0520509	0.0379774	0.0524798	0.0414834	0.041389	0.045876	0.0361695	0.0802154	0.0494564	0.0321965	0.0696977	0.100369	0.0433211	0.0853145	0.0527103	0.0471771	0.0529177	0.0434027	0.0504468	0.081633	0.128272	0.0445248	0.0655093	0.0209846	3.54057e-05	0.000713399	4.33266	2.851	0.0123897	17.0141	3.71041e-05	0.00174734
cg01961156	chr12	14135228				0.167157	0.214222	0.20248	0.160602	0.195764	0.17439	0.198037	0.195355	0.174659	0.212034	0.175672	0.463499	0.287744	0.167495	0.192192	0.19287	0.226813	0.334688	0.226837	0.222929	0.186275	0.262605	0.313333	0.267949	0.138817	0.188216	0.24886	0.0606446	0.000338981	0.00694574	4.35685	2.64187	0.0188183	17.1611	3.43389e-05	0.00164522
cg01967861	chr13	97914115	MBNL2;MBNL2;MBNL2	NM_001306070;NM_144778;NM_207304	5'UTR;5'UTR;5'UTR	0.103771	0.0517863	0.0613322	0.0602646	0.0608539	0.0674934	0.088878	0.0667393	0.0632815	0.0650407	0.0596675	0.414411	0.187826	0.131397	0.130076	0.225488	0.101959	0.210063	0.115411	0.184687	0.118115	0.0843154	0.266544	0.124126	0.320158	0.0681008	0.186755	0.118655	0.00022359	0.00890183	5.31517	4.63208	0.000400682	23.1307	1.51355e-06	0.000148201
cg01978237	chr6	100896803	SIM1	NM_005068	Body	0.10208	0.151208	0.140188	0.132348	0.0965343	0.12643	0.13452	0.143837	0.150754	0.0853296	0.147799	0.0887637	0.260212	0.310696	0.358633	0.145339	0.162589	0.179909	0.143974	0.118357	0.160578	0.155915	0.152378	0.332555	0.11675	0.128275	0.191904	0.0636283	0.000539348	0.00748934	3.79555	2.63299	0.0185696	13.8119	0.00020205	0.00635937
cg01979603	chr6	84937631	KIAA1009	NM_014895	TSS1500	0.0465105	0.0433222	0.0405597	0.0398179	0.0421617	0.0395796	0.0441728	0.044198	0.043471	0.0410479	0.0405305	0.0288222	0.0539694	0.0532993	0.0594135	0.0422497	0.0493542	0.0507627	0.0416212	0.0492177	0.0459931	0.0498324	0.0459639	0.0485361	0.0436343	0.0423065	0.0473335	0.00502703	4.85621e-06	5.16258e-05	3.41019	2.47393	0.0249466	11.6056	0.00065752	0.0153327
cg01992590	chr17	48277042	COL1A1	NM_000088	Body	0.246546	0.22446	0.254894	0.233602	0.22548	0.206549	0.233088	0.24596	0.232117	0.267675	0.239745	0.35997	0.265172	0.246338	0.218932	0.25873	0.350761	0.338201	0.275903	0.258853	0.303756	0.236546	0.322863	0.281282	0.211763	0.237283	0.280648	0.0433645	0.000270716	0.00228695	3.07857	3.16298	0.00577456	9.78561	0.00175883	0.0311827
cg01994028	chr10	105841804	COL17A1	NM_000494	5'UTR	0.912235	0.911757	0.917424	0.935344	0.909091	0.917654	0.904986	0.914579	0.924028	0.91582	0.913274	0.903777	0.899199	0.860564	0.91715	0.906832	0.90213	0.833003	0.921564	0.917397	0.923444	0.921477	0.905528	0.901941	0.865293	0.916018	0.898521	-0.0174962	6.54082e-05	0.000722369	3.46519	-2.30645	0.0348978	11.915	0.000556837	0.0135777
cg01995927	chr1	24257839				0.211628	0.164572	0.135435	0.148076	0.268031	0.135343	0.198241	0.176013	0.207887	0.140371	0.168409	0.518416	0.281006	0.195225	0.268732	0.554135	0.180573	0.358291	0.208934	0.382643	0.30339	0.151067	0.448429	0.308266	0.541613	0.177637	0.335766	0.158129	0.00167569	0.0186269	3.47456	4.10644	0.000837558	11.9679	0.000541245	0.0132932
cg02003183	chr14	103415882	CDC42BPB	NM_006035	Body	0.0930736	0.0636631	0.110661	0.0953444	0.210947	0.099357	0.0856793	0.067924	0.141435	0.0946399	0.0983863	0.831816	0.193257	0.171835	0.259663	0.407299	0.0902492	0.161752	0.102994	0.195877	0.28624	0.178755	0.686216	0.0908004	0.434443	0.105555	0.292228	0.186673	0.00164559	0.050892	4.95076	3.03433	0.00888617	20.832	5.01388e-06	0.000372807
cg02007288	chr8	30513708	GTF2E2	NM_002095	5'UTR	0.133305	0.0958	0.119232	0.128177	0.140578	0.125613	0.121544	0.136113	0.172163	0.151549	0.187039	0.579811	0.25905	0.125554	0.204204	0.150772	0.209128	0.146847	0.150228	0.160814	0.191538	0.158534	0.182509	0.172055	0.326065	0.137374	0.215508	0.0781338	0.000643729	0.0136962	4.41118	2.42654	0.0287728	17.4922	2.88484e-05	0.00144197
cg02007480	chr5	159761089	CCNJL	NR_131769	Body	0.0310522	0.0353079	0.0271221	0.0216753	0.0294406	0.037107	0.0438809	0.0242645	0.0212929	0.022234	0.0449465	0.0758214	0.0376752	0.0409432	0.0587986	0.102047	0.0359672	0.0442286	0.0260326	0.0863651	0.0266903	0.0317652	0.0319431	0.0677877	0.112072	0.0307567	0.0555812	0.0248245	7.36486e-05	0.00082686	3.48891	3.06133	0.00752435	12.049	0.000518193	0.0128842
cg02009353	chr10	120429205				0.0452484	0.0534213	0.0585549	0.0545183	0.0480934	0.0486996	0.0448428	0.0473523	0.0923976	0.0514737	0.0843952	0.0423341	0.0530049	0.0353299	0.0538718	0.0393682	0.0388164	0.0448766	0.0456395	0.0498253	0.0431623	0.0452277	0.0378413	0.0553756	0.0485643	0.0571816	0.0452313	-0.0119503	0.000258225	3.93347e-05	-2.71475	-2.33093	0.0373726	9.0581	0.00261534	0.0415162
cg02011273	chr7	41016917	LINC01450	NR_110831	Body	0.849426	0.898328	0.905754	0.884162	0.887753	0.892704	0.905674	0.897389	0.870068	0.883581	0.878215	0.829284	0.899469	0.709038	0.845669	0.871276	0.879517	0.850726	0.858115	0.862962	0.906832	0.918781	0.822226	0.837516	0.809569	0.886641	0.85007	-0.0365712	0.000276379	0.00268048	3.27777	-2.48497	0.0241907	10.8693	0.000977731	0.020495
cg02020801	chr9	93893852				0.889772	0.892812	0.913544	0.915926	0.891031	0.895243	0.895769	0.914471	0.872236	0.906027	0.914052	0.844472	0.827512	0.872689	0.889229	0.760046	0.904503	0.878871	0.895387	0.904176	0.881218	0.836694	0.867158	0.896911	0.861148	0.90008	0.865715	-0.0343651	0.000192825	0.00152263	2.9812	-3.05799	0.00713299	9.26736	0.00233274	0.0382793
cg02021919	chr5	86707074	CCNH	NM_001239	Body	0.818801	0.796905	0.829336	0.822189	0.823569	0.764821	0.82527	0.793425	0.798047	0.825539	0.846167	0.683246	0.756878	0.731249	0.827123	0.737781	0.663504	0.718194	0.778776	0.806144	0.618339	0.769093	0.831393	0.760003	0.775251	0.813097	0.746927	-0.0661705	0.00050914	0.00371962	2.86902	-3.74633	0.00157408	8.68042	0.00321647	0.0479901
cg02022425	chr5	175200401				0.0419815	0.0509523	0.0406268	0.0289171	0.0353979	0.0642913	0.0622941	0.0552586	0.0586112	0.0672023	0.042236	0.414367	0.14953	0.084014	0.0326222	0.0922368	0.0505954	0.0460535	0.0613433	0.168748	0.0514856	0.0382119	0.0540863	0.336468	0.104028	0.0497972	0.120271	0.0704735	0.000162371	0.0135513	6.383	2.24808	0.0419966	29.9977	4.32554e-08	1.01704e-05
cg02023149	chr3	15135889	RBSN;RBSN	NM_022340;NM_001302378	Body;Body	0.70455	0.763271	0.733524	0.74288	0.757801	0.754209	0.771945	0.699512	0.728247	0.771807	0.775443	0.831273	0.787692	0.653651	0.699109	0.639162	0.591479	0.544063	0.671413	0.683363	0.714292	0.797316	0.762537	0.579329	0.704208	0.745745	0.68992	-0.0558242	0.000707005	0.00728482	3.3651	-2.3088	0.0345586	11.3535	0.000753042	0.0169249
cg02029564	chr11	1354849				0.915475	0.907502	0.900919	0.873887	0.885844	0.927412	0.889462	0.921078	0.917218	0.893362	0.926005	0.928678	0.909465	0.918716	0.866601	0.767566	0.911225	0.839538	0.85991	0.889238	0.910916	0.827704	0.771068	0.909418	0.909661	0.905288	0.872836	-0.0324517	0.000319488	0.0028648	3.1646	-2.12292	0.0491946	10.2499	0.00136694	0.0260772
cg02029908	chr5	172195602	DUSP1	NM_004417	3'UTR	0.878574	0.925826	0.941059	0.944454	0.934857	0.934579	0.934049	0.937025	0.93421	0.923222	0.935713	0.932359	0.792078	0.784139	0.932257	0.861502	0.598407	0.948757	0.750107	0.906161	0.873847	0.627459	0.824428	0.923478	0.882735	0.929415	0.831265	-0.09815	0.000319607	0.0122971	5.26588	-3.25826	0.00578636	22.8181	1.78084e-06	0.000167827
cg02029970	chr5	155296575				0.796063	0.767065	0.834098	0.8173	0.795328	0.822527	0.832604	0.815139	0.822549	0.768468	0.814825	0.651356	0.795458	0.627224	0.828068	0.82707	0.742821	0.717485	0.81043	0.720814	0.755072	0.809144	0.711424	0.787606	0.822392	0.807815	0.757597	-0.0502177	0.000543441	0.00425971	2.97056	-2.67029	0.0161549	9.21121	0.00240537	0.0391099
cg02031817	chr11	7592770	PPFIBP2	NM_003621	Body	0.799356	0.817557	0.827955	0.820713	0.813638	0.852385	0.793818	0.801575	0.846057	0.831003	0.806384	0.579547	0.786566	0.699873	0.758271	0.788408	0.789719	0.718289	0.799444	0.774606	0.823511	0.845072	0.72882	0.796335	0.643471	0.819131	0.752281	-0.0668502	0.000358728	0.00526111	3.8744	-3.30793	0.00470681	14.2737	0.000158062	0.00526653
cg02032125	chr14	101000186				0.20204	0.216955	0.191315	0.19259	0.188189	0.180728	0.176499	0.162083	0.141036	0.15955	0.153822	0.382838	0.263186	0.214843	0.257333	0.391278	0.1471	0.220869	0.233884	0.283699	0.162973	0.293656	0.455745	0.203455	0.388672	0.178619	0.278538	0.0999192	0.000513959	0.00874666	4.08901	3.85594	0.00157087	15.5456	8.05387e-05	0.00316739
cg02038962	chr22	17703776	CECR1	NM_001282227	TSS1500	0.155298	0.130025	0.161721	0.122066	0.185708	0.128075	0.106656	0.101918	0.20609	0.173516	0.170108	0.482365	0.198667	0.19788	0.212388	0.39087	0.132504	0.241839	0.199065	0.256283	0.140826	0.195353	0.325046	0.192008	0.463925	0.149198	0.259216	0.110017	0.00113876	0.0127373	3.48353	3.4561	0.00328732	12.0186	0.000526732	0.0130341
cg02039171	chr14	23588162	CEBPE	NM_001805	1stExon	0.48875	0.49166	0.500426	0.459447	0.493923	0.490711	0.48896	0.516739	0.443089	0.472378	0.512745	0.705808	0.537363	0.539474	0.566445	0.598874	0.457658	0.471345	0.495893	0.475832	0.527486	0.561451	0.626737	0.486127	0.627832	0.487166	0.548452	0.0612857	0.000471854	0.00515221	3.44878	3.02333	0.00810961	11.8225	0.000585199	0.014077
cg02042026	chr11	113936782	ZBTB16;ZBTB16	NM_006006;NM_001018011	Body;Body	0.823461	0.862411	0.83422	0.870193	0.862706	0.899749	0.855194	0.872396	0.872086	0.859108	0.834769	0.739432	0.826963	0.696722	0.864482	0.730757	0.751462	0.873617	0.841156	0.816755	0.856052	0.867277	0.882849	0.485973	0.824629	0.858754	0.789866	-0.0688878	0.000463986	0.0112368	4.598	-2.37008	0.0322939	18.6385	1.57997e-05	0.000911076
cg02045745	chr16	8995607	USP7	NM_003470	Body	0.928917	0.934176	0.93264	0.946004	0.933059	0.940703	0.931419	0.940638	0.945604	0.931455	0.940719	0.871747	0.921565	0.900755	0.947501	0.928881	0.930595	0.930803	0.943607	0.9337	0.931779	0.920991	0.933789	0.928209	0.924028	0.936849	0.924854	-0.011995	3.65369e-05	0.000353383	3.27381	-2.24437	0.0390411	10.8474	0.000989348	0.0206612
cg02060460	chr17	80164137	CCDC57	NM_198082	5'UTR	0.0441204	0.0391598	0.0376795	0.0409552	0.0308485	0.0342232	0.0414707	0.0432601	0.0291824	0.0275861	0.048165	0.255964	0.0406145	0.0532796	0.0997252	0.0777051	0.0489348	0.0364449	0.0699481	0.0476709	0.0453504	0.0738191	0.124596	0.0372115	0.0884708	0.0378773	0.0785525	0.0406752	4.42125e-05	0.0032871	6.21622	2.6321	0.020241	28.9155	7.56043e-08	1.54844e-05
cg02064568	chr11	118394002	KMT2A;KMT2A;LOC101929089;LOC101929089;LOC101929089;LOC101929089;LOC101929089	NM_001197104;NM_005933;NR_120574;NR_120575;NR_120573;NR_120572;NR_120576	3'UTR;3'UTR;Body;Body;Body;Body;Body	0.88503	0.903394	0.906527	0.890991	0.88802	0.902177	0.911806	0.904606	0.897266	0.908504	0.917568	0.709028	0.885843	0.886049	0.903804	0.89025	0.902135	0.882089	0.90504	0.877892	0.844932	0.870373	0.890448	0.879545	0.87991	0.901444	0.871953	-0.0294918	0.00010337	0.00243268	4.55666	-2.17914	0.0463998	18.3838	1.80584e-05	0.00101024
cg02069738	chr2	15702002	NBAS	NM_015909	TSS1500	0.0407022	0.0391263	0.0444704	0.0491106	0.0518639	0.0534352	0.0563145	0.0470592	0.0386943	0.0565874	0.0544888	0.0322328	0.0439262	0.0412662	0.141733	0.0925342	0.129071	0.0596482	0.0910022	0.0512703	0.0507136	0.0638421	0.204766	0.0621717	0.0429349	0.0483503	0.0790795	0.0307292	4.61275e-05	0.00239887	5.70058	2.31933	0.0364547	25.5903	4.22154e-07	5.62292e-05
cg02071847	chr21	30446297	CCT8;CCT8;CCT8;CCT8	NM_001282909;NM_001282908;NM_001282907;NM_006585	TSS200;TSS200;TSS200;TSS200	0.0375418	0.0329965	0.0268848	0.0275556	0.0328115	0.0333642	0.0352849	0.0328362	0.0298776	0.035925	0.0282969	0.0370883	0.0474519	0.0350132	0.0739952	0.0336876	0.0290283	0.0391249	0.0353157	0.035972	0.0375687	0.0344342	0.0358876	0.04843	0.0287273	0.032125	0.0394089	0.00728391	1.25083e-05	0.000130058	3.3782	2.25572	0.0383809	11.4267	0.000723977	0.0164485
cg02083319	chr5	176929430	DOK3;DOK3	NM_001144875;NM_001144876	3'UTR;3'UTR	0.430643	0.428456	0.426878	0.434805	0.42773	0.408354	0.417821	0.422642	0.389325	0.421508	0.401604	0.519842	0.442546	0.443365	0.471389	0.572828	0.465427	0.505158	0.428329	0.447597	0.45754	0.469708	0.545114	0.470562	0.542322	0.41907	0.484409	0.0653393	0.000193048	0.00201074	3.3807	5.14668	9.63525e-05	11.4406	0.00071857	0.0163585
cg02084118	chr7	971027	ADAP1	NM_006869	Body	0.320964	0.36949	0.335234	0.367242	0.361852	0.335037	0.377088	0.313314	0.340776	0.311491	0.323585	0.657303	0.340628	0.340048	0.418482	0.455074	0.310554	0.327689	0.398677	0.4696	0.270099	0.495833	0.621094	0.322476	0.485905	0.341461	0.42239	0.0809291	0.000564601	0.0135451	4.5844	2.53544	0.0234245	18.5546	1.65103e-05	0.000944084
cg02084211	chr1	180156152	QSOX1;QSOX1	NM_002826;NM_001004128	Body;Body	0.774192	0.745069	0.751051	0.772581	0.775374	0.772638	0.762463	0.733163	0.750065	0.754557	0.745729	0.574014	0.553379	0.738746	0.781247	0.610638	0.506803	0.722636	0.499238	0.696414	0.756234	0.798629	0.733079	0.692124	0.644587	0.757898	0.664841	-0.0930578	0.000206856	0.0101095	5.61094	-3.41876	0.00428275	25.016	5.68569e-07	7.01848e-05
cg02087002	chr2	234132356				0.16339	0.103847	0.0893916	0.119053	0.147005	0.105371	0.167683	0.143477	0.123441	0.218225	0.0805338	0.533813	0.267881	0.15075	0.268262	0.448163	0.221747	0.33536	0.187388	0.269146	0.227738	0.147192	0.408093	0.203055	0.517892	0.132856	0.299034	0.166178	0.00162489	0.0168508	3.3744	4.52054	0.000344749	11.4054	0.00073229	0.0165868
cg02093112	chr17	6679495	FBXO39	NM_153230	TSS200	0.0439941	0.0419204	0.0491802	0.0390752	0.0442131	0.0436276	0.0496796	0.0406617	0.0366497	0.0391799	0.0396104	0.053149	0.0462009	0.0544304	0.040997	0.0578265	0.0518358	0.0799235	0.050921	0.0436218	0.0686236	0.0546955	0.0360629	0.0441561	0.0419864	0.0425265	0.051745	0.0092185	1.71647e-05	0.000134267	2.96759	2.76061	0.0133726	9.19556	0.00242603	0.0393481
cg02093418	chr9	126232853	DENND1A;DENND1A	NM_020946;NM_024820	Body;Body	0.0506641	0.0820823	0.0467874	0.0462607	0.0658471	0.0502648	0.08236	0.0518058	0.0472103	0.0548855	0.0668793	0.163417	0.111357	0.0761209	0.0996911	0.150962	0.0304477	0.0608058	0.0981636	0.106964	0.042617	0.218995	0.158712	0.0485988	0.140417	0.0586406	0.107662	0.0490214	0.000185094	0.00293055	3.98484	3.25976	0.00525827	14.9255	0.000111839	0.00406698
cg02096518	chr15	99670079	SYNM;SYNM	NM_015286;NM_145728	Body;Body	0.124464	0.0476076	0.0783151	0.0782899	0.0803532	0.0787855	0.0898839	0.0914275	0.0900496	0.0810529	0.0537021	0.382483	0.191566	0.107307	0.167915	0.211735	0.124845	0.211172	0.124355	0.154863	0.108385	0.0931007	0.208028	0.138394	0.326146	0.0812665	0.182164	0.100897	0.000403803	0.00706173	4.1283	4.33744	0.000598279	15.7808	7.11219e-05	0.00287519
cg02098619	chr1	8689772	RERE;RERE	NM_012102;NM_001042681	Body;Body	0.0523137	0.0439034	0.0392746	0.0367927	0.0456847	0.0567775	0.0577091	0.0409555	0.0389373	0.0419978	0.0615052	0.212513	0.0402999	0.0755399	0.0610138	0.0609856	0.0469255	0.0706107	0.0635583	0.0568632	0.038474	0.0623527	0.0863183	0.0562036	0.112471	0.0468956	0.0745807	0.0276851	7.50556e-05	0.00193467	4.68798	2.29901	0.0370994	19.1946	1.18045e-05	0.000724571
cg02100819	chr19	29284511				0.1239	0.149808	0.0933331	0.108848	0.138781	0.1183	0.134036	0.111556	0.118975	0.141476	0.144292	0.190452	0.121044	0.283332	0.160306	0.135779	0.196892	0.189627	0.138099	0.155673	0.0963867	0.132731	0.256828	0.115167	0.188033	0.125755	0.168596	0.0428413	0.000305124	0.00283898	3.21791	2.82167	0.0120611	10.5404	0.00116792	0.0232729
cg02102922	chr8	29693269				0.138207	0.114141	0.0698409	0.0943864	0.0922409	0.0952661	0.109919	0.0691753	0.0704791	0.0863133	0.116346	0.307218	0.165079	0.144992	0.177089	0.211081	0.0862753	0.119786	0.149591	0.155133	0.089491	0.199637	0.276471	0.098044	0.258219	0.0960286	0.17415	0.0781218	0.000488446	0.00483079	3.30599	3.95859	0.00110049	11.0252	0.000898837	0.0192942
cg02106174	chr11	61125096	CYB561A3;CYB561A3;CYB561A3;CYB561A3	NM_001161452;NM_153611;NM_001300763;NM_001161454	TSS1500;5'UTR;5'UTR;5'UTR	0.0559806	0.0427209	0.0368716	0.0385793	0.0511869	0.0546787	0.0452882	0.036083	0.0399966	0.0731716	0.048254	0.427443	0.100545	0.111794	0.0633295	0.197923	0.0522234	0.14899	0.0845228	0.204894	0.0568454	0.0752446	0.203292	0.0712996	0.288214	0.0475283	0.14904	0.101512	0.000120356	0.0115339	6.58243	3.5134	0.00367781	31.2952	2.21625e-08	6.16667e-06
cg02115539	chr16	4986247	PPL	NM_002705	Body	0.0382912	0.0400241	0.0364858	0.0321923	0.0346329	0.0333834	0.0372472	0.0314175	0.0330088	0.0384417	0.0345267	0.0583508	0.0351384	0.0346491	0.041134	0.0452494	0.038647	0.0507475	0.0333263	0.0372505	0.0372399	0.0328238	0.0345251	0.0377304	0.0510907	0.0354229	0.0405645	0.00514161	8.08635e-06	6.15449e-05	2.92808	2.26981	0.0364444	8.98803	0.00271754	0.0426416
cg02115923	chr1	224957573				0.790217	0.803879	0.844114	0.796937	0.806516	0.741746	0.821275	0.805106	0.787261	0.871707	0.786302	0.877304	0.528748	0.771771	0.815625	0.359059	0.764739	0.608875	0.810758	0.749658	0.746331	0.786723	0.806887	0.427639	0.557195	0.805006	0.686522	-0.118483	0.00111971	0.0258366	4.52822	-2.68501	0.017418	18.209	1.97942e-05	0.00108393
cg02132702	chr16	30040929	FAM57B	NM_031478	Body	0.962166	0.969681	0.972054	0.978422	0.96876	0.971473	0.972437	0.972429	0.9741	0.965486	0.972823	0.904018	0.965309	0.958216	0.975227	0.946745	0.942361	0.971999	0.969443	0.962725	0.965289	0.961256	0.963022	0.954873	0.97182	0.970894	0.958022	-0.0128719	1.88533e-05	0.000328806	4.12435	-2.56413	0.0217001	15.7571	7.20177e-05	0.00290418
cg02138331	chr20	32893975	AHCY	NM_001161766	5'UTR	0.859239	0.84529	0.869314	0.895095	0.848784	0.875171	0.894084	0.853365	0.878483	0.857544	0.831461	0.88011	0.830934	0.736655	0.841208	0.824327	0.70842	0.702814	0.811704	0.832532	0.798907	0.882623	0.902876	0.795991	0.844865	0.864348	0.813855	-0.0504934	0.000405124	0.00380439	3.23123	-2.87446	0.0108176	10.6134	0.00112271	0.022635
cg02140269	chr18	43578114	PSTPIP2	NM_024430	Body	0.06258	0.0515255	0.0643029	0.051972	0.0607876	0.0672279	0.0502455	0.0526393	0.0784701	0.0735768	0.0643007	0.132036	0.106762	0.0480084	0.0780015	0.09658	0.0544787	0.0732848	0.0606291	0.0646282	0.119269	0.0720503	0.0865688	0.0631978	0.0593646	0.0616026	0.0796328	0.0180302	8.79348e-05	0.000645301	2.87547	2.45163	0.0251701	8.71383	0.00315806	0.0473775
cg02143487	chr17	79316286				0.055039	0.0726259	0.0486777	0.0448634	0.0535884	0.0529178	0.0473008	0.0489867	0.0672648	0.0540263	0.0504172	0.056252	0.0619841	0.0486716	0.160049	0.0927301	0.0614956	0.0599319	0.0597673	0.115244	0.0621498	0.0489728	0.157361	0.0791392	0.0543943	0.0541553	0.0798674	0.0257121	7.19691e-05	0.00144299	4.32554	2.45588	0.0270867	16.9708	3.79586e-05	0.00177821
cg02150820	chr17	77390045	HRNBP3	NM_001082575	5'UTR	0.699088	0.653764	0.68251	0.699686	0.608279	0.677942	0.696355	0.655969	0.693963	0.671393	0.685014	0.148913	0.677691	0.612786	0.536103	0.756065	0.711143	0.519481	0.685531	0.641534	0.669984	0.637087	0.382147	0.648986	0.45437	0.674906	0.577273	-0.0976327	0.000744833	0.0258541	5.11733	-2.23139	0.042587	21.879	2.90388e-06	0.000244661
cg02153855	chr1	11041070	C1orf127	NM_001170754	Body	0.0719706	0.0492348	0.0683669	0.0672467	0.0839873	0.0670593	0.0722706	0.0498169	0.0771294	0.0823758	0.0671665	0.128508	0.109791	0.0460134	0.0828299	0.176192	0.0589337	0.0852954	0.0640557	0.101682	0.0949519	0.0551395	0.134895	0.0827348	0.190621	0.0687841	0.100832	0.0320477	0.000125788	0.00191361	3.92722	2.63322	0.0187109	14.5847	0.000133999	0.0046549
cg02155997	chr1	110302552	EPS8L3;EPS8L3;EPS8L3	NM_024526;NM_133181;NM_139053	Body;Body;Body	0.103694	0.068392	0.079482	0.0721387	0.0730665	0.0785655	0.0761569	0.0811241	0.0782717	0.0755465	0.0858803	0.225145	0.0976911	0.0707474	0.112297	0.129184	0.0981672	0.0985206	0.0768518	0.0814891	0.076923	0.102572	0.16991	0.0698826	0.146009	0.0793017	0.111099	0.0317975	8.76431e-05	0.00193346	4.4634	2.63094	0.019324	17.8114	2.43913e-05	0.00126942
cg02162443	chr20	19687393	SLC24A3	NM_020689	Body	0.0381454	0.0222325	0.0263754	0.0210285	0.0235873	0.0250343	0.066959	0.0220607	0.0175958	0.0206411	0.0327365	0.163283	0.0363153	0.0294815	0.0369624	0.121115	0.0289123	0.0428918	0.022251	0.0675038	0.020333	0.0252445	0.112697	0.0427116	0.187058	0.0287633	0.0669115	0.0381481	0.000194721	0.00311525	3.99987	2.46133	0.0264212	15.0147	0.000106678	0.00392902
cg02164046	chr3	187388148	SST;SST	NM_001048;NM_001048	1stExon;5'UTR	0.111546	0.141624	0.115183	0.0933829	0.0915323	0.109734	0.123082	0.106113	0.120926	0.131103	0.100031	0.15437	0.183889	0.0844499	0.246002	0.116941	0.150269	0.267612	0.119607	0.148287	0.184079	0.183693	0.111049	0.174655	0.0765644	0.113114	0.157248	0.0441333	0.000239023	0.00304707	3.6722	2.8525	0.0117883	13.0963	0.000295882	0.00847022
cg02171059	chr19	47026161	PPP5D1	NM_001205281	Body	0.780322	0.654925	0.781466	0.658324	0.750789	0.783468	0.705467	0.69209	0.780539	0.774657	0.760463	0.225008	0.744462	0.56218	0.770318	0.655855	0.692129	0.736842	0.723791	0.769934	0.702561	0.663655	0.565912	0.705253	0.556203	0.73841	0.64815	-0.0902598	0.00259832	0.0202102	2.95943	-2.20225	0.0417307	9.15261	0.00248363	0.0400056
cg02172262	chr12	58288057				0.0752175	0.0826748	0.0940186	0.0684801	0.0743949	0.0798708	0.073545	0.0835957	0.0768034	0.0976641	0.073546	0.23134	0.0798912	0.116557	0.0914008	0.14949	0.071578	0.0876193	0.0964287	0.0818673	0.0734616	0.115482	0.125944	0.0698052	0.101973	0.0799828	0.106631	0.0266484	8.09177e-05	0.00182088	4.49204	2.27325	0.0387515	17.9869	2.2243e-05	0.00118429
cg02182021	chr7	20278437				0.0678308	0.0580923	0.0816398	0.0751241	0.0570555	0.0543077	0.104132	0.0733511	0.0834533	0.0936822	0.0534878	0.180642	0.0622436	0.0721693	0.0924618	0.0963308	0.108996	0.165058	0.1411	0.1957	0.0491124	0.0545328	0.139163	0.172854	0.124511	0.0729233	0.118205	0.045282	0.000281876	0.0024149	3.09883	3.21709	0.00515885	9.89441	0.00165782	0.0299023
cg02183564	chr7	76874892	CCDC146	NM_020879	Body	0.547339	0.525495	0.595195	0.637491	0.571639	0.550511	0.559273	0.540946	0.543109	0.535819	0.535005	0.84971	0.586881	0.458896	0.673024	0.652645	0.588103	0.618484	0.570009	0.716638	0.664446	0.496735	0.760167	0.597391	0.697167	0.558347	0.637878	0.079531	0.00106483	0.0104124	3.28961	2.7432	0.0142866	10.9346	0.000943867	0.0199927
cg02186450	chr5	154640802				0.731263	0.841413	0.882522	0.918993	0.886892	0.86357	0.82355	0.917989	0.910052	0.88736	0.900981	0.907835	0.88091	0.931509	0.943446	0.889137	0.898128	0.936928	0.8917	0.90012	0.907489	0.905581	0.89986	0.916695	0.922859	0.869508	0.909443	0.0399349	0.00302722	0.000346193	-3.12835	2.30591	0.0401011	11.6998	0.00062507	0.014776
cg02191659	chr17	10154629				0.0321919	0.0369726	0.0425959	0.0328784	0.0396524	0.0319798	0.0411051	0.0304208	0.0247865	0.0342723	0.0429929	0.0885913	0.0372529	0.0238885	0.0325793	0.091845	0.052519	0.0703625	0.0351549	0.16562	0.0340293	0.0476292	0.0478399	0.0311414	0.130394	0.0354408	0.0634891	0.0280483	3.29577e-05	0.00176418	5.74224	2.46943	0.0274348	25.8576	3.67551e-07	5.04433e-05
cg02200722	chr17	43489199	ARHGAP27;ARHGAP27	NM_001282290;NM_199282	Body;5'UTR	0.122328	0.100038	0.135714	0.0774357	0.0869421	0.0760028	0.0910356	0.0951745	0.10973	0.0727111	0.119399	0.355135	0.101462	0.132379	0.146123	0.206468	0.111926	0.172546	0.167022	0.169621	0.0664584	0.157109	0.251933	0.152963	0.193789	0.0987737	0.170352	0.0715788	0.000433235	0.00493311	3.50927	3.61643	0.00235607	12.1644	0.000487114	0.0122984
cg02201457	chr12	108703683	CMKLR1;CMKLR1;CMKLR1;CMKLR1	NM_004072;NM_001142345;NM_001142343;NM_001142344	5'UTR;5'UTR;5'UTR;5'UTR	0.0652895	0.0584539	0.062864	0.0663718	0.0725878	0.0606982	0.0829185	0.0659336	0.0721052	0.0713715	0.073245	0.166709	0.0731911	0.0575358	0.13265	0.115073	0.0701058	0.0761731	0.112308	0.068719	0.0729317	0.0477461	0.104648	0.0801014	0.159818	0.068349	0.0955507	0.0272017	4.83089e-05	0.00138756	4.84412	2.67374	0.0180429	20.1652	7.10329e-06	0.000488629
cg02203067	chr16	87866800	SLC7A5	NM_003486	Body	0.424244	0.430346	0.397891	0.388992	0.469381	0.455097	0.492352	0.441424	0.451352	0.464446	0.457456	0.72813	0.496847	0.407847	0.53569	0.601456	0.46143	0.512869	0.50372	0.473609	0.588217	0.461382	0.633917	0.368873	0.59865	0.442998	0.526617	0.0836186	0.000948272	0.00913011	3.26726	3.0773	0.0070953	10.8113	0.00100881	0.0209553
cg02203737	chr20	19809171				0.047113	0.0455589	0.0439876	0.0353359	0.0474355	0.0340634	0.0488392	0.0360152	0.035853	0.0427581	0.038236	0.262313	0.044895	0.0479527	0.0439414	0.119838	0.0414549	0.0670674	0.0360623	0.0623156	0.0548012	0.042869	0.0775141	0.0480514	0.168105	0.0413814	0.0797986	0.0384172	3.10616e-05	0.00408335	7.03848	2.23867	0.0429409	34.2741	4.78706e-09	1.96631e-06
cg02204499	chr7	133768858				0.161619	0.122918	0.130413	0.125495	0.136808	0.174058	0.163486	0.102537	0.148189	0.1175	0.128782	0.478272	0.105316	0.269276	0.150886	0.333032	0.189585	0.187997	0.113264	0.25218	0.146723	0.150359	0.240061	0.223851	0.37866	0.137437	0.229962	0.0925248	0.000481361	0.0114335	4.57	3.15426	0.00684007	18.466	1.72964e-05	0.000977964
cg02210115	chr13	49990767	CAB39L	NM_001079670	5'UTR	0.855529	0.871775	0.882469	0.8966	0.887991	0.861385	0.881767	0.870831	0.875617	0.845964	0.877847	0.883072	0.789302	0.847262	0.905144	0.733018	0.86172	0.828775	0.881399	0.856621	0.889152	0.8767	0.842801	0.847045	0.745682	0.873434	0.841978	-0.0314561	0.000215379	0.00272434	3.66095	-2.14941	0.0477227	13.0314	0.000306307	0.00869277
cg02210783	chr6	89743478				0.796033	0.867238	0.858157	0.880853	0.84068	0.900598	0.901229	0.874836	0.873433	0.860408	0.854442	0.882006	0.873047	0.902159	0.722679	0.625202	0.682234	0.840604	0.684361	0.860967	0.826605	0.833179	0.874373	0.681143	0.8632	0.864355	0.796554	-0.0678009	0.00085267	0.00899478	3.39903	-2.52679	0.0224131	11.5431	0.000680003	0.0157072
cg02217221	chr19	2491455				0.309418	0.307646	0.332349	0.31638	0.296159	0.354629	0.317215	0.306026	0.324672	0.302134	0.273694	0.0545254	0.267361	0.283677	0.323113	0.323958	0.320351	0.25803	0.275774	0.288651	0.26274	0.286688	0.285536	0.312693	0.21251	0.312757	0.268258	-0.044499	0.000430891	0.00469794	3.44663	-2.29872	0.0353987	11.8104	0.000589009	0.014143
cg02218848	chr1	78392195	NEXN;NEXN	NM_001172309;NM_144573	Body;Body	0.38532	0.342699	0.289649	0.298609	0.443862	0.325605	0.31375	0.369188	0.321401	0.281386	0.431749	0.819872	0.595842	0.46038	0.301619	0.669009	0.294563	0.396484	0.354057	0.447579	0.390852	0.276881	0.569446	0.374292	0.77848	0.345747	0.480668	0.134921	0.00306813	0.0317385	3.3708	2.67396	0.0165833	11.3853	0.000740266	0.0167167
cg02220924	chr4	6859363	KIAA0232;KIAA0232	NM_001100590;NM_014743	Body;Body	0.826474	0.842382	0.857864	0.832827	0.851359	0.838397	0.843882	0.854367	0.856357	0.817718	0.840103	0.741589	0.798787	0.75033	0.818596	0.831217	0.787074	0.761533	0.852694	0.849927	0.827597	0.878726	0.855174	0.756906	0.82855	0.841975	0.809907	-0.0320682	0.000163338	0.00195527	3.58143	-2.57986	0.0203827	12.5751	0.000390915	0.0104438
cg02227879	chr10	75576192	CAMK2G;CAMK2G;CAMK2G;CAMK2G;CAMK2G	NM_172173;NM_172169;NM_172170;NM_001222;NM_172171	Body;Body;Body;Body;Body	0.102094	0.0762633	0.0747921	0.0677174	0.108317	0.0934711	0.0976035	0.0528528	0.0724478	0.0976547	0.0734765	0.207678	0.145917	0.103165	0.0935581	0.206409	0.0718802	0.0717879	0.0850452	0.0958303	0.107017	0.139818	0.075074	0.087695	0.163509	0.0833356	0.11817	0.0348348	0.00029992	0.00220952	2.88108	2.5605	0.0201327	8.74298	0.00310796	0.0468402
cg02238268	chr3	45552498	LARS2-AS1;LARS2	NR_048543;NM_015340	TSS1500;Body	0.893292	0.916977	0.898089	0.93214	0.914321	0.922273	0.903187	0.897431	0.913112	0.886142	0.886073	0.749799	0.887408	0.885558	0.91479	0.885661	0.877269	0.862816	0.88977	0.909972	0.921951	0.905951	0.89501	0.842289	0.865547	0.905731	0.878128	-0.0276029	0.000228449	0.00183213	3.00358	-2.24159	0.0387053	9.38576	0.00218677	0.0365271
cg02243522	chr8	129061054	MIR1207;PVT1	NR_031612;NR_003367	TSS1500;Body	0.0627559	0.0568923	0.0526433	0.0481669	0.0754772	0.0533367	0.0644808	0.0667069	0.0520673	0.0615134	0.0498678	0.373144	0.112138	0.0863311	0.175252	0.283782	0.0739702	0.213179	0.115398	0.254756	0.0451005	0.100576	0.28933	0.0895204	0.327858	0.0585371	0.181452	0.122915	7.04737e-05	0.0115431	7.35573	4.26411	0.000892353	36.3542	1.64528e-09	8.8733e-07
cg02244028	chr3	38992200	SCN11A	NM_014139	TSS200	0.0939516	0.0594782	0.0717643	0.112508	0.0891203	0.131797	0.0983214	0.128376	0.0871352	0.16105	0.0601373	0.340244	0.2221	0.0892554	0.548732	0.450204	0.114267	0.264482	0.126279	0.180747	0.143557	0.0717724	0.332852	0.175681	0.470932	0.0994218	0.252222	0.1528	0.00100478	0.0236188	4.55499	3.62333	0.00265783	18.3736	1.81559e-05	0.00101429
cg02245327	chr1	24616794				0.860284	0.81815	0.851025	0.890979	0.830656	0.892894	0.856641	0.834898	0.846483	0.85165	0.834831	0.598097	0.825328	0.688354	0.857548	0.855447	0.809874	0.81348	0.837555	0.85072	0.868617	0.855277	0.81262	0.829269	0.774432	0.851681	0.805473	-0.0462083	0.000550083	0.00565646	3.36218	-2.16857	0.0454368	11.3372	0.00075968	0.0170336
cg02253142	chr15	52048211	TMOD2;TMOD2	NM_014548;NM_001142885	5'UTR;5'UTR	0.0690213	0.0566596	0.0657581	0.0405847	0.0562449	0.0436581	0.0407891	0.0463473	0.076728	0.0799296	0.0789438	0.326772	0.0824473	0.144008	0.124209	0.0662122	0.0448786	0.074592	0.0902114	0.185459	0.0647651	0.239106	0.119953	0.0554241	0.132191	0.0595149	0.125016	0.0655014	0.000237256	0.00628716	4.72789	3.01926	0.00905133	19.4421	1.03698e-05	0.000655743
cg02268192	chr14	92981666	RIN3	NM_024832	Body	0.0741434	0.10688	0.10985	0.0890592	0.10151	0.0976351	0.0740519	0.0745349	0.0735842	0.0729207	0.0917749	0.444127	0.116946	0.203677	0.205225	0.134165	0.100856	0.113538	0.165276	0.219168	0.063134	0.0844501	0.185656	0.181495	0.256422	0.0878131	0.176724	0.0889108	0.000212729	0.0090754	5.41487	3.44114	0.00406038	23.7644	1.08876e-06	0.000115132
cg02273535	chr5	32585547	SUB1	NM_006713	TSS200	0.0360855	0.0342546	0.0360294	0.0348757	0.0366736	0.0371614	0.0382283	0.0365259	0.034944	0.0359622	0.0392339	0.0405676	0.0435203	0.0362197	0.0415021	0.0453722	0.0360856	0.0410743	0.0310367	0.0405028	0.0459371	0.0420974	0.0460331	0.0370152	0.0318496	0.0363613	0.0399153	0.00355392	2.15017e-06	2.35751e-05	3.45474	2.59237	0.0197039	11.8561	0.000574735	0.0138879
cg02278760	chr16	30773997	RNF40;C16orf93	NM_014771;NM_001014979	Body;TSS1500	0.0326994	0.03506	0.027401	0.0281261	0.0312199	0.0366205	0.0320454	0.0310652	0.0318422	0.0309922	0.0333896	0.0346236	0.0330463	0.0384522	0.0627615	0.0348371	0.0410907	0.0460127	0.0313427	0.0329487	0.0368388	0.032049	0.032806	0.032476	0.0375561	0.0318601	0.0376315	0.00577139	7.1601e-06	6.88785e-05	3.266	2.44524	0.0261867	10.8044	0.00101259	0.0210118
cg02287710	chr14	102027660	DIO3;MIR1247	NM_001362;NR_031649	TSS200;TSS1500	0.138464	0.114171	0.144974	0.0951845	0.109627	0.089504	0.1499	0.0991369	0.181126	0.196712	0.154674	0.391922	0.182298	0.459513	0.241994	0.116322	0.229657	0.229227	0.180473	0.141716	0.269791	0.143166	0.151837	0.107877	0.138851	0.133952	0.213189	0.0792368	0.00126635	0.010691	3.07765	2.67294	0.0162187	9.78069	0.00176354	0.0312424
cg02287832	chr11	66154085				0.490243	0.463568	0.43174	0.503604	0.476717	0.484844	0.501255	0.4827	0.502077	0.529551	0.472612	0.213861	0.411068	0.360194	0.457474	0.426152	0.377934	0.388931	0.495719	0.42544	0.358409	0.417252	0.376981	0.510588	0.41659	0.485356	0.402614	-0.0827419	0.000643616	0.00505595	2.97371	-4.03907	0.000854261	9.22783	0.00238364	0.0388589
cg02290460	chr8	619875	ERICH1;ERICH1	NM_001303100;NM_207332	Body;Body	0.233965	0.0997525	0.0630165	0.135869	0.125913	0.138934	0.143239	0.10919	0.13629	0.152803	0.0958593	0.39197	0.37128	0.167441	0.218456	0.569457	0.231704	0.305787	0.213849	0.161067	0.199119	0.0679959	0.452146	0.242707	0.567306	0.130439	0.297163	0.166724	0.00186727	0.0233511	3.64448	3.88922	0.00136373	12.9366	0.000322217	0.00903022
cg02292809	chr6	17101478				0.152588	0.138689	0.116309	0.113048	0.151689	0.127603	0.129506	0.146193	0.111939	0.112758	0.186485	0.557908	0.307681	0.265488	0.254613	0.288471	0.085887	0.249366	0.183348	0.225704	0.118088	0.186449	0.293939	0.205928	0.31516	0.135164	0.252716	0.117552	0.000531991	0.0124074	4.54366	3.84517	0.00170126	18.3039	1.88323e-05	0.00104227
cg02300764	chr19	34012536	PEPD;PEPD;PEPD	NM_000285;NM_001166056;NM_001166057	Body;Body;Body	0.0166963	0.0179965	0.0170913	0.0157331	0.0172787	0.0167881	0.0170622	0.0165679	0.0163552	0.0146725	0.016834	0.0175821	0.0172058	0.0197351	0.0151896	0.0200719	0.0171329	0.0261664	0.017597	0.0163392	0.0172985	0.01798	0.0170271	0.0169389	0.0203239	0.0166433	0.0183277	0.00168448	7.47233e-07	7.14089e-06	3.25647	2.21567	0.0412608	10.752	0.00104168	0.0214463
cg02305853	chr20	1165435	C20orf46	NM_018354	TSS1500	0.230805	0.18497	0.185817	0.174656	0.209912	0.200514	0.195012	0.181638	0.190699	0.204703	0.198401	0.442521	0.197061	0.280284	0.23591	0.227887	0.205109	0.252352	0.203509	0.203816	0.164643	0.228138	0.249733	0.238826	0.329355	0.196102	0.247082	0.0509793	0.000242299	0.00475796	4.29548	2.67985	0.0174	16.7885	4.17859e-05	0.00191202
cg02308399	chr6	152950866	SYNE1;SYNE1	NM_033071;NM_182961	5'UTR;5'UTR	0.884603	0.854685	0.842139	0.888464	0.863033	0.86524	0.854829	0.858325	0.883145	0.870202	0.87557	0.875727	0.837173	0.786823	0.884198	0.675549	0.78722	0.781612	0.831773	0.851759	0.782938	0.872081	0.837466	0.856421	0.699629	0.867294	0.811455	-0.0558391	0.000212587	0.00402837	4.24407	-3.18656	0.00625285	16.4774	4.92334e-05	0.00216991
cg02310386	chr12	103311761	PAH	NM_000277	TSS1500	0.313157	0.394163	0.447829	0.424189	0.413133	0.322696	0.361149	0.363082	0.345742	0.351022	0.384551	0.619314	0.442115	0.675074	0.2682	0.382048	0.304734	0.347763	0.38806	0.414235	0.542086	0.382219	0.541408	0.447819	0.493822	0.37461	0.44635	0.0717396	0.00179596	0.0136073	2.92155	2.12921	0.0480553	8.95388	0.0027688	0.0431919
cg02311364	chr3	13001256	IQSEC1;IQSEC1	NM_001134382;NM_014869	Body;Body	0.466377	0.492637	0.513599	0.494493	0.453245	0.517102	0.48558	0.47717	0.481881	0.499124	0.477428	0.35101	0.423276	0.411898	0.510132	0.439715	0.398265	0.472617	0.536718	0.413896	0.459141	0.448692	0.47627	0.540687	0.353899	0.487149	0.445444	-0.0417046	0.000362955	0.00351094	3.274	-2.47568	0.0246422	10.8484	0.000988792	0.020653
cg02313986	chr15	40672041				0.790107	0.727635	0.75646	0.711928	0.747393	0.707407	0.751219	0.714478	0.735358	0.609319	0.670599	0.209022	0.688818	0.416444	0.60495	0.668392	0.614616	0.576952	0.717196	0.70851	0.798793	0.761563	0.7551	0.552594	0.593278	0.720173	0.619016	-0.101157	0.00232082	0.0240237	3.37175	-2.30441	0.0348713	11.3906	0.000738149	0.016681
cg02319392	chr16	83841324	HSBP1	NM_001537	TSS1500	0.316576	0.29809	0.330667	0.326003	0.312953	0.308798	0.305416	0.317618	0.287937	0.312707	0.331479	0.41987	0.297442	0.347015	0.37228	0.31866	0.342521	0.367276	0.328473	0.35216	0.249997	0.342329	0.365822	0.316449	0.38711	0.313477	0.343386	0.0299092	0.000178003	0.00170418	3.25911	2.54688	0.0213122	10.7665	0.00103356	0.0213261
cg02319485	chr20	56136441	PCK1;PCK1	NM_002591;NM_002591	5'UTR;ExonBnd	0.748518	0.688646	0.748864	0.720651	0.720971	0.681895	0.746691	0.726243	0.778732	0.707273	0.736025	0.401777	0.763011	0.462521	0.68592	0.779159	0.708487	0.669301	0.663503	0.675505	0.740641	0.618248	0.653058	0.674392	0.645663	0.727682	0.652942	-0.0747406	0.000805324	0.0109122	3.76023	-2.55959	0.021467	13.6062	0.000225444	0.00690307
cg02320084	chr16	85769350	C16orf74	NM_206967	5'UTR	0.0392878	0.0693132	0.0790784	0.0585713	0.0464837	0.0606503	0.0559395	0.0437926	0.0324415	0.0421907	0.0443918	0.0663329	0.0456495	0.0327802	0.152264	0.0925592	0.0627444	0.0616154	0.0649364	0.090547	0.098269	0.0332438	0.050748	0.0773614	0.15456	0.0520128	0.0774008	0.025388	0.000196255	0.00144594	2.88121	2.30683	0.0337541	8.74366	0.0031068	0.0468297
cg02328239	chr5	37837463	GDNF	NM_000514	5'UTR	0.210886	0.226453	0.207707	0.172466	0.189827	0.202354	0.189954	0.148914	0.197711	0.232808	0.231996	0.429657	0.263727	0.281384	0.264591	0.198822	0.38079	0.256736	0.179865	0.187559	0.167211	0.24428	0.208984	0.247224	0.241945	0.201007	0.25377	0.0527627	0.000654976	0.00543799	3.05356	2.49288	0.0234381	9.65174	0.00189172	0.0329083
cg02329183	chr10	96996226				0.131951	0.0764717	0.0953083	0.0898823	0.0949997	0.125252	0.123046	0.126574	0.128464	0.177654	0.0907666	0.342978	0.208839	0.108247	0.158129	0.357135	0.14018	0.274469	0.0966864	0.274129	0.200979	0.142938	0.222362	0.148288	0.385815	0.114579	0.218655	0.104076	0.00081863	0.00898177	3.45572	3.88957	0.00131403	11.8616	0.000573041	0.0138575
cg02334159	chr9	101792772	COL15A1	NM_001855	Body	0.831544	0.848616	0.83636	0.818753	0.837373	0.837896	0.819272	0.78757	0.806622	0.845093	0.838222	0.870516	0.788752	0.715963	0.791717	0.704942	0.767817	0.758614	0.798926	0.836505	0.80715	0.884178	0.78188	0.767267	0.734395	0.827938	0.78633	-0.0416082	0.000334321	0.00273637	3.03296	-2.76867	0.0132331	9.54186	0.00200838	0.0343498
cg02335176	chr3	169867099	PHC3;PHC3	NM_001308116;NM_024947	Body;Body	0.0901815	0.0847128	0.0721719	0.093446	0.0764958	0.0791583	0.0833908	0.0613908	0.0843665	0.0962602	0.106268	0.450785	0.199071	0.107531	0.194427	0.121655	0.0687872	0.0816553	0.0865093	0.132682	0.0888668	0.143029	0.230568	0.0833567	0.164008	0.0843493	0.153781	0.0694314	0.000150411	0.00982862	6.03001	2.59528	0.0216613	27.7109	1.4087e-07	2.44387e-05
cg02335582	chr9	27635267				0.0510559	0.0575677	0.068948	0.0439404	0.0604606	0.0390887	0.077272	0.0592852	0.0628177	0.0560452	0.0482897	0.178971	0.060825	0.0493521	0.0800544	0.0845185	0.053013	0.0664882	0.0621161	0.0764545	0.083743	0.0774291	0.0618284	0.0567807	0.0962045	0.0567974	0.0776985	0.0209011	0.00012081	0.00103417	3.09767	2.26901	0.036851	9.88815	0.00166347	0.0299696
cg02338271	chr1	171868115	DNM3;DNM3	NM_015569;NM_001136127	Body;Body	0.842262	0.854658	0.881621	0.897863	0.864901	0.876732	0.880521	0.892648	0.849715	0.876591	0.853136	0.76592	0.845619	0.90723	0.891835	0.830301	0.74033	0.831106	0.79077	0.864792	0.902701	0.842528	0.846699	0.77216	0.80928	0.870059	0.831519	-0.0385396	0.000335043	0.00264566	2.98121	-2.60169	0.0186425	9.26743	0.00233265	0.0382793
cg02341139	chr2	113015451				0.856566	0.88604	0.921348	0.907372	0.909901	0.940122	0.934266	0.913903	0.904952	0.90786	0.907137	0.933937	0.918676	0.937153	0.935166	0.925591	0.933551	0.932805	0.938079	0.923222	0.925923	0.905605	0.927468	0.923639	0.933739	0.908133	0.928182	0.020049	0.00050764	7.68511e-05	-2.72367	2.79001	0.0159265	9.11258	0.00253858	0.0406371
cg02343628	chr15	93790914				0.190764	0.128958	0.103999	0.0858859	0.0879073	0.142035	0.107021	0.0888041	0.070238	0.0935187	0.0922005	0.56754	0.116148	0.225522	0.252111	0.169636	0.0740171	0.143441	0.225787	0.166592	0.0984211	0.278614	0.300173	0.0935478	0.341418	0.108303	0.218069	0.109766	0.00116099	0.0169654	3.86917	3.02424	0.0084319	14.2429	0.000160668	0.00533086
cg02343881	chr3	171483534	PLD1;PLD1	NM_002662;NM_001130081	5'UTR;5'UTR	0.306575	0.264738	0.39334	0.291544	0.352048	0.274081	0.328007	0.312014	0.372273	0.319411	0.32566	0.660741	0.32485	0.328389	0.37556	0.45356	0.258309	0.45595	0.40944	0.482268	0.342354	0.266995	0.623414	0.397985	0.405699	0.32179	0.413251	0.0914609	0.00154157	0.0139075	3.17339	2.71655	0.0149427	10.2976	0.00133201	0.0255873
cg02345285	chr11	34393828				0.873672	0.842283	0.902102	0.843347	0.868537	0.870025	0.849425	0.887804	0.875253	0.88867	0.906526	0.886098	0.871529	0.821453	0.874217	0.80715	0.694362	0.731503	0.881044	0.826022	0.77939	0.894971	0.884651	0.7534	0.778066	0.873422	0.820276	-0.0531466	0.000484664	0.00424252	3.12986	-2.85266	0.0112064	10.0617	0.00151382	0.0280343
cg02349264	chr16	8960833	CARHSP1;CARHSP1	NM_014316;NM_001042476	5'UTR;5'UTR	0.633082	0.674447	0.519266	0.618663	0.552983	0.55258	0.548948	0.623155	0.642302	0.649311	0.615697	0.494199	0.518813	0.16599	0.327088	0.565387	0.522783	0.642685	0.626696	0.607747	0.515964	0.479312	0.491732	0.769913	0.449582	0.602767	0.512707	-0.0900602	0.00254879	0.0206577	3.01879	-2.17963	0.0437571	9.4665	0.00209258	0.0353682
cg02350144	chr1	160545376	CD84;CD84;CD84;CD84	NM_003874;NM_001184882;NM_001184879;NM_001184881	Body;Body;Body;Body	0.349257	0.340962	0.386015	0.350546	0.3498	0.381214	0.335584	0.346115	0.376366	0.324085	0.353132	0.518798	0.352698	0.337579	0.410836	0.458294	0.371102	0.421969	0.405376	0.462562	0.31629	0.446247	0.528331	0.356905	0.455159	0.353916	0.417296	0.0633801	0.000378477	0.00425765	3.49178	3.44475	0.00337082	12.0652	0.000513707	0.0127962
cg02353258	chr4	183061850	MGC45800	NR_027107	Body	0.131279	0.106178	0.127617	0.128177	0.114503	0.110215	0.0999353	0.116314	0.107514	0.0840278	0.116355	0.0767381	0.0985876	0.260955	0.181899	0.117389	0.121983	0.144759	0.165799	0.137102	0.186838	0.140312	0.125563	0.133687	0.107502	0.11292	0.142794	0.0298742	0.000189699	0.00207878	3.45395	2.32058	0.0339224	11.8516	0.00057611	0.0139125
cg02353484	chr11	65836496	PACS1	NM_018026	TSS1500	0.0965741	0.0975517	0.11451	0.130275	0.129678	0.105337	0.110737	0.100138	0.0791177	0.139309	0.111369	0.31203	0.177484	0.135335	0.176643	0.131423	0.130496	0.145455	0.218195	0.229268	0.0649112	0.1442	0.174844	0.170546	0.222345	0.110418	0.173798	0.0633803	0.000308611	0.0034794	3.49498	3.81102	0.00156163	12.0834	0.000508741	0.0127036
cg02354658	chr5	95151391	GLRX;GLRX	NM_001118890;NM_002064	3'UTR;3'UTR	0.0939155	0.130571	0.078881	0.12439	0.0989074	0.0786928	0.136177	0.0524451	0.0841332	0.154558	0.0901687	0.409864	0.119597	0.22954	0.107425	0.0937274	0.0777562	0.230306	0.151938	0.192265	0.110647	0.131685	0.127613	0.168326	0.210662	0.102076	0.168668	0.0665918	0.000931545	0.00728767	2.96776	2.70682	0.0149664	9.19647	0.00242483	0.0393357
cg02356551	chr8	53013726				0.0705057	0.0620859	0.0467699	0.0437795	0.0458936	0.0381103	0.0499843	0.0523702	0.0435642	0.0699604	0.0822282	0.212923	0.0661476	0.194049	0.0536975	0.055512	0.0694727	0.134552	0.0571285	0.106134	0.0347501	0.0626706	0.0631133	0.0671771	0.113663	0.0550229	0.0922136	0.0371907	0.000198049	0.0029457	3.89468	2.46079	0.0263138	14.3929	0.000148362	0.00502009
cg02364517	chr18	68137289				0.833701	0.900094	0.900704	0.797105	0.874209	0.823291	0.841466	0.826209	0.90419	0.906573	0.837512	0.703179	0.827847	0.90359	0.90935	0.853403	0.846621	0.515173	0.835359	0.62234	0.920786	0.797764	0.695866	0.735287	0.571656	0.858641	0.767016	-0.0916255	0.00155538	0.0167953	3.43271	-2.50203	0.0236113	11.7321	0.000614314	0.0145875
cg02364584	chr7	83824971	SEMA3A	NM_006080	TSS1500	0.691918	0.673493	0.535117	0.72667	0.612231	0.67483	0.746712	0.728726	0.606874	0.6106	0.621096	0.17156	0.591776	0.162349	0.284675	0.650479	0.649735	0.667107	0.744157	0.565771	0.416924	0.471148	0.683558	0.644314	0.780146	0.657115	0.53455	-0.122565	0.00426702	0.0413554	3.27678	-2.12018	0.0496967	10.8638	0.000980641	0.02054
cg02365514	chr8	144798535	MAPK15;MAPK15	NM_139021;NM_139021	1stExon;5'UTR	0.0204607	0.0204747	0.0219264	0.0206801	0.019878	0.0217257	0.0200486	0.0201307	0.0231529	0.0190617	0.022278	0.0564556	0.0253746	0.0388957	0.0210224	0.0221989	0.0234838	0.0305832	0.0211888	0.0202563	0.0192886	0.0227764	0.0264514	0.0263102	0.0337868	0.0208925	0.0277195	0.00682697	1.48718e-06	9.93779e-05	6.06227	2.53834	0.0241739	27.9193	1.26483e-07	2.25835e-05
cg02368508	chr16	12060182	TNFRSF17	NM_001192	Body	0.33905	0.330466	0.345463	0.365886	0.328245	0.315109	0.342657	0.356885	0.358651	0.324131	0.31986	0.555909	0.451424	0.359675	0.402878	0.560708	0.39744	0.433706	0.402115	0.501803	0.494999	0.364955	0.526591	0.417108	0.564197	0.338764	0.459536	0.120772	0.000283011	0.00537172	4.24645	5.96873	2.78857e-05	16.4918	4.88612e-05	0.00215724
cg02385167	chr19	7565757	C19orf45	NM_198534	Body	0.144479	0.171276	0.175723	0.132403	0.189296	0.14954	0.18698	0.183905	0.150747	0.183364	0.140486	0.443659	0.19198	0.261361	0.140027	0.184094	0.170009	0.211804	0.199096	0.227168	0.116725	0.198439	0.261272	0.155957	0.257519	0.164382	0.215651	0.0512688	0.000444494	0.00625668	3.81516	2.32246	0.0343861	13.9265	0.000190104	0.0060722
cg02386311	chr16	12073297	RUNDC2A	NM_032167	Body	0.0968766	0.0508852	0.0616016	0.0991429	0.0467594	0.0577369	0.116176	0.0542588	0.0943437	0.0678913	0.0902992	0.389801	0.29487	0.0360298	0.0707497	0.194269	0.097763	0.176573	0.0815689	0.0757951	0.10066	0.0588628	0.321562	0.127993	0.304722	0.0759974	0.166516	0.0905183	0.000569156	0.0133941	4.55663	2.8504	0.0125607	18.3837	1.80597e-05	0.00101024
cg02387779	chr2	161151272	RBMS1;RBMS1	NM_002897;NM_016836	Body;Body	0.812813	0.831951	0.857105	0.84906	0.83557	0.782061	0.826905	0.839753	0.867638	0.834469	0.866131	0.910552	0.806359	0.707679	0.867263	0.587595	0.701094	0.690614	0.747623	0.86659	0.70287	0.818357	0.805456	0.749683	0.743733	0.836678	0.764676	-0.0720014	0.000608253	0.00749086	3.62239	-2.96335	0.00934452	12.8097	0.00034483	0.0095064
cg02390509	chr8	26682114	ADRA1A;ADRA1A;ADRA1A;ADRA1A	NM_033302;NM_033304;NM_000680;NM_033303	Body;Body;Body;Body	0.665649	0.580649	0.775639	0.701209	0.643741	0.695984	0.796211	0.602419	0.596249	0.544583	0.668813	0.0691714	0.594749	0.88679	0.351766	0.340302	0.370089	0.448601	0.554597	0.569723	0.19894	0.434709	0.607689	0.438205	0.853067	0.661013	0.479886	-0.181128	0.00622788	0.0498725	3.00143	-2.81896	0.0118703	9.37438	0.00220039	0.0366781
cg02399048	chr8	22000318	REEP4	NM_025232	TSS1500	0.487038	0.474194	0.530822	0.527349	0.493555	0.531845	0.485191	0.492689	0.475248	0.459175	0.484047	0.233936	0.401968	0.419918	0.419809	0.473902	0.433647	0.446781	0.490626	0.443755	0.384928	0.498628	0.474948	0.50048	0.409132	0.49465	0.43089	-0.0637605	0.000607935	0.00459021	2.91657	-3.25742	0.0046035	8.92786	0.00280854	0.043626
cg02404579	chr16	2526495	TBC1D24;TBC1D24	NM_001199107;NM_020705	5'UTR;5'UTR	0.894713	0.891733	0.899301	0.908177	0.910911	0.910214	0.921782	0.899007	0.896323	0.902633	0.915661	0.897896	0.861054	0.81282	0.865159	0.876256	0.890393	0.905683	0.888116	0.908855	0.88108	0.905138	0.891214	0.904616	0.898374	0.904587	0.884761	-0.0198257	8.96748e-05	0.00065214	2.86241	-2.67979	0.0156819	8.64615	0.00327754	0.0486086
cg02409169	chr5	36152981	LMBRD2;SKP2;SKP2;SKP2	NM_001007527;NM_001243120;NM_005983;NM_032637	TSS1500;5'UTR;Body;Body	0.533759	0.57838	0.497874	0.553534	0.542562	0.517824	0.510846	0.537683	0.537234	0.612113	0.510323	0.193146	0.44085	0.662981	0.432945	0.504703	0.431905	0.465899	0.585844	0.513481	0.498544	0.504954	0.472874	0.472278	0.50452	0.539285	0.477494	-0.0617903	0.00109064	0.0105039	3.26767	-2.1201	0.0496846	10.8136	0.00100757	0.0209353
cg02411663	chr12	8130007				0.220817	0.158308	0.261236	0.193418	0.159809	0.207421	0.21504	0.237646	0.274312	0.220483	0.216178	0.617412	0.256476	0.328956	0.35315	0.479605	0.291849	0.284629	0.354691	0.359786	0.282089	0.326286	0.423666	0.235158	0.497887	0.21497	0.363689	0.148719	0.00130171	0.0114089	3.13168	4.86816	0.000154455	10.0715	0.00150576	0.027927
cg02415661	chr19	16308183	AP1M1;AP1M1	NM_001130524;NM_032493	TSS1500;TSS1500	0.58151	0.532422	0.577393	0.568831	0.550217	0.55189	0.56811	0.555708	0.573431	0.526498	0.57185	0.704514	0.565668	0.485771	0.595744	0.719467	0.570367	0.54074	0.576481	0.652523	0.556828	0.53234	0.673737	0.58929	0.674516	0.559805	0.602713	0.0429079	0.000329219	0.00496813	3.91559	2.18737	0.0448032	14.516	0.000138971	0.00478654
cg02416510	chr8	54791763	RGS20	NM_170587	Body	0.0987261	0.103598	0.100816	0.0902584	0.0834978	0.0834485	0.0883887	0.0801832	0.102652	0.0868987	0.0936672	0.149177	0.134123	0.0743225	0.200641	0.112809	0.0965944	0.119221	0.0984782	0.107782	0.0781186	0.118114	0.103642	0.0967615	0.0987731	0.0920123	0.113468	0.0214562	7.00878e-05	0.00102087	3.86449	2.40958	0.029063	14.2154	0.000163028	0.00539157
cg02420480	chr7	41919892				0.158215	0.174013	0.181947	0.157572	0.097589	0.177325	0.162511	0.127798	0.124099	0.160309	0.177562	0.504056	0.224894	0.212209	0.19561	0.157545	0.16107	0.193484	0.191335	0.191665	0.164675	0.237402	0.243468	0.156803	0.224886	0.154449	0.218507	0.0640582	0.000718419	0.00761302	3.40557	2.59556	0.0195089	11.5798	0.000666735	0.0154867
cg02421734	chr19	55172736	LILRB4;LILRB4	NM_006847;NM_001081438	TSS1500;TSS1500	0.0426871	0.0338033	0.0350772	0.0282529	0.0368444	0.0391606	0.0394042	0.0349344	0.0345035	0.0371056	0.0390989	0.0447942	0.0432116	0.0305166	0.0368931	0.0582995	0.0371294	0.0628936	0.0336638	0.0484371	0.0526302	0.0357759	0.0291373	0.0369424	0.0563115	0.0364429	0.0433312	0.00688825	1.44746e-05	0.000117452	3.02047	2.21108	0.0411422	9.47544	0.00208241	0.0352453
cg02426072	chr6	170474284				0.873223	0.830318	0.894325	0.853385	0.856144	0.920093	0.855795	0.906212	0.908216	0.878407	0.907557	0.906491	0.906434	0.917811	0.920354	0.917103	0.892089	0.906204	0.888934	0.888103	0.907835	0.884358	0.896328	0.906877	0.904105	0.880334	0.903073	0.0227392	0.00084341	0.000132621	-2.66892	2.44994	0.029908	8.77988	0.00304572	0.0461803
cg02433086	chr10	98476595	PIK3AP1	NM_152309	Body	0.0644197	0.0493729	0.0831975	0.0742104	0.102491	0.0818664	0.111427	0.0690327	0.0725578	0.135551	0.0751161	0.31567	0.0901653	0.0944361	0.176639	0.192496	0.0827534	0.200031	0.118844	0.178579	0.0977237	0.0807026	0.222486	0.0551049	0.299032	0.0835675	0.157476	0.0739084	0.000586691	0.00682036	3.53918	3.17903	0.00591962	12.3342	0.000444738	0.0114848
cg02434836	chr4	568205				0.0743743	0.0673699	0.0564075	0.056734	0.0771924	0.0721922	0.0526467	0.0643872	0.0531736	0.0759206	0.0728399	0.290757	0.0828814	0.0459505	0.0919413	0.188612	0.0769224	0.11421	0.064629	0.077073	0.126056	0.0653698	0.102727	0.0895805	0.0734713	0.0657489	0.106442	0.0406926	9.03429e-05	0.00401137	5.47254	2.37026	0.0329788	24.1319	8.996e-07	9.97363e-05
cg02438545	chr9	99380444	CDC14B;CDC14B	NM_003671;NM_033331	Body;Body	0.525426	0.56019	0.563008	0.570336	0.519159	0.541332	0.588166	0.555611	0.563844	0.542454	0.571369	0.339944	0.483964	0.507638	0.491097	0.502589	0.524228	0.497915	0.55726	0.529316	0.536337	0.608349	0.440475	0.549296	0.495228	0.554627	0.504545	-0.0500815	0.000427466	0.00380889	3.15549	-2.84021	0.0115323	10.2004	0.00140408	0.0265832
cg02440744	chr7	103086804	SLC26A5;SLC26A5;SLC26A5;SLC26A5;SLC26A5	NM_198999;NM_206883;NM_206885;NM_206884;NM_001167962	TSS200;TSS200;TSS200;TSS200;TSS200	0.113738	0.159096	0.165568	0.130207	0.149719	0.214474	0.344147	0.125429	0.174955	0.203206	0.215528	0.207249	0.223413	0.895718	0.158152	0.15496	0.341679	0.330352	0.238967	0.186291	0.159453	0.192482	0.349686	0.31847	0.470616	0.181461	0.301964	0.120503	0.00413455	0.0379229	3.19727	2.16968	0.0450014	10.4277	0.0012414	0.0243272
cg02446081	chr6	136571933	FAM54A;FAM54A	NM_001099286;NM_138419	TSS1500;TSS1500	0.0291674	0.0401422	0.0315023	0.0314985	0.0390852	0.0277287	0.0377123	0.0355186	0.032736	0.026803	0.0320802	0.032679	0.0399595	0.0965798	0.0617893	0.0453799	0.0296257	0.0352807	0.0328985	0.038689	0.0412589	0.0390265	0.0475813	0.0329953	0.0341153	0.0330886	0.0434185	0.0103299	2.02794e-05	0.000301596	3.89453	2.13607	0.049362	14.392	0.000148431	0.00502198
cg02448013	chr22	45460416				0.779499	0.763088	0.742893	0.720059	0.692113	0.754843	0.772696	0.736184	0.826478	0.844704	0.780576	0.539244	0.727837	0.247793	0.827973	0.780448	0.746931	0.793656	0.742501	0.748498	0.686092	0.666579	0.618023	0.73395	0.513093	0.76483	0.669473	-0.0953574	0.00194021	0.0230893	3.57294	-2.23177	0.0405785	12.5266	0.000401193	0.0106435
cg02448523	chr8	37927440				0.636713	0.597357	0.590295	0.612667	0.603865	0.601851	0.615572	0.573961	0.630781	0.672508	0.632795	0.793083	0.521896	0.563485	0.612212	0.454778	0.585054	0.480333	0.53958	0.591745	0.565494	0.618199	0.519443	0.533679	0.507933	0.615306	0.563351	-0.051955	0.000725182	0.00663826	3.19439	-2.23561	0.0395592	10.412	0.001252	0.0244683
cg02456426	chr12	123431147	ABCB9;ABCB9;ABCB9;ABCB9;ABCB9	NM_001243014;NM_203444;NM_001243013;NM_019625;NM_019624	Body;Body;Body;Body;Body	0.65545	0.647437	0.670447	0.69342	0.679914	0.703736	0.689574	0.645766	0.659408	0.670123	0.657796	0.511154	0.371735	0.563579	0.651322	0.696162	0.613851	0.661396	0.748696	0.62871	0.589109	0.704886	0.613498	0.624617	0.644605	0.670279	0.615951	-0.0543276	0.000373663	0.00849519	4.50684	-2.1462	0.0493022	18.0777	2.12072e-05	0.00114218
cg02456791	chr8	117887305	RAD21	NM_006265	TSS1500	0.0418654	0.0462967	0.0460109	0.0399853	0.0496871	0.0412674	0.0387356	0.0425325	0.0450845	0.0511048	0.0487663	0.0446411	0.0457565	0.0402043	0.0908262	0.0519936	0.0526443	0.0471174	0.0501391	0.0560875	0.0569719	0.0572521	0.0451588	0.0457081	0.0454057	0.044667	0.0521362	0.00746923	1.69149e-05	0.000151238	3.16045	2.12623	0.0488714	10.2274	0.00138372	0.026303
cg02458113	chr2	47631120	MSH2	NM_000251	Body	0.0404085	0.0338053	0.035639	0.0328693	0.0358352	0.0386585	0.0377934	0.033132	0.0298652	0.0406975	0.0323114	0.0349031	0.041566	0.044683	0.0769151	0.0374436	0.0312929	0.0422563	0.0440693	0.0378185	0.0427917	0.0462201	0.0381879	0.044413	0.0385135	0.0355469	0.0429338	0.00738698	1.23769e-05	0.000113291	3.19432	2.43311	0.02671	10.4116	0.00125226	0.0244727
cg02458589	chr1	155646548	YY1AP1;YY1AP1;YY1AP1;YY1AP1;YY1AP1;YY1AP1;YY1AP1;YY1AP1;YY1AP1;YY1AP1;YY1AP1;YY1AP1;YY1AP1;YY1AP1;YY1AP1;YY1AP1;YY1AP1;YY1AP1;YY1AP1;YY1AP1;YY1AP1;YY1AP1;YY1AP1;YY1AP1	NM_001198906;NM_001198905;NM_001198904;NM_001198903;NM_001198902;NM_001198901;NM_001198900;NM_001198899;NM_018253;NM_139121;NM_139119;NM_139118;NM_001198899;NM_001198900;NM_018253;NM_001198905;NM_001198902;NM_001198901;NM_139119;NM_001198904;NM_001198903;NM_139118;NM_001198906;NM_139121	ExonBnd;ExonBnd;ExonBnd;ExonBnd;ExonBnd;ExonBnd;ExonBnd;ExonBnd;ExonBnd;ExonBnd;ExonBnd;ExonBnd;Body;Body;Body;Body;Body;Body;Body;Body;Body;Body;Body;5'UTR	0.373181	0.320295	0.321904	0.352467	0.380524	0.331109	0.329706	0.34688	0.3689	0.377845	0.313949	0.623933	0.456627	0.38727	0.408487	0.493102	0.357893	0.435277	0.331836	0.606771	0.289699	0.323663	0.589887	0.426647	0.579614	0.346978	0.450765	0.103786	0.00062572	0.0125858	4.33014	3.35691	0.00445788	16.9988	3.74039e-05	0.001758
cg02463844	chr16	88152170				0.529306	0.508897	0.511081	0.510391	0.440289	0.451657	0.518395	0.427542	0.526111	0.529592	0.512627	0.807843	0.495563	0.573598	0.697061	0.585624	0.473138	0.552242	0.575602	0.569824	0.493722	0.509353	0.689981	0.397911	0.715129	0.496899	0.581185	0.0842862	0.00142709	0.0123891	3.11792	2.64602	0.0172062	9.99725	0.00156774	0.028726
cg02472220	chr12	119346812				0.24128	0.259299	0.300633	0.267075	0.248556	0.314446	0.282348	0.27451	0.255554	0.252387	0.241	0.0940678	0.222937	0.0543872	0.231497	0.259731	0.215992	0.21339	0.228732	0.251812	0.34709	0.207899	0.185613	0.23437	0.275563	0.267008	0.215934	-0.0510738	0.000575579	0.00513053	3.15602	-2.49574	0.0234731	10.2033	0.00140188	0.0265562
cg02475902	chr3	195542553				0.398704	0.350114	0.390219	0.345396	0.381403	0.37553	0.321715	0.346278	0.380043	0.346531	0.376495	0.592002	0.333211	0.389687	0.376342	0.406616	0.366473	0.372	0.371884	0.371081	0.441419	0.46593	0.441943	0.329181	0.431956	0.364766	0.406409	0.0416428	0.000568087	0.00452718	2.99443	2.15038	0.046275	9.33731	0.00224534	0.0372205
cg02483735	chr1	37051530				0.886662	0.843352	0.911261	0.890909	0.883631	0.899554	0.926812	0.864027	0.912907	0.928968	0.886171	0.876977	0.800413	0.822144	0.945128	0.640653	0.765779	0.798685	0.860826	0.793166	0.929921	0.861807	0.892093	0.675334	0.671575	0.894023	0.809607	-0.0844159	0.000668145	0.00905477	3.76045	-3.17364	0.00613507	13.6074	0.000225295	0.00690006
cg02486259	chr9	37037760				0.0700015	0.0797703	0.0649577	0.0693982	0.0833071	0.0658868	0.0727852	0.0738944	0.0598945	0.063737	0.0778725	0.0723662	0.0740441	0.101969	0.0891306	0.119333	0.0730369	0.114964	0.0637999	0.07703	0.0695864	0.0876889	0.0559876	0.12959	0.0975237	0.0710459	0.087575	0.0165291	5.29454e-05	0.000496627	3.22958	2.60417	0.0189204	10.6044	0.00112821	0.0227106
cg02488202	chr7	132174372	PLXNA4;PLXNA4;PLXNA4	NM_181775;NM_020911;NM_001105543	Body;Body;Body	0.850565	0.839822	0.822054	0.81557	0.83322	0.829724	0.835764	0.823084	0.848291	0.83151	0.839069	0.782346	0.773904	0.648524	0.781138	0.873728	0.83078	0.769298	0.755482	0.833022	0.881263	0.838015	0.787712	0.76051	0.770586	0.833516	0.791879	-0.0416366	0.000116541	0.00341482	4.8729	-2.60989	0.0204662	20.3449	6.46661e-06	0.000453831
cg02488934	chr1	156422580				0.0567217	0.0541248	0.0624949	0.0540843	0.0431274	0.0507314	0.0574561	0.0464767	0.055403	0.0575718	0.0655839	0.245461	0.0620105	0.0554937	0.0756039	0.170914	0.0521146	0.0533702	0.0783914	0.0732539	0.0548466	0.0660011	0.118447	0.0625055	0.173762	0.0548887	0.0958697	0.0409809	4.17258e-05	0.00353842	6.40602	2.55862	0.0233649	30.1473	4.00439e-08	9.59177e-06
cg02491871	chr12	11911896	ETV6	NM_001987	Body	0.0500334	0.0518314	0.0526442	0.042995	0.0570098	0.0492772	0.0644138	0.045083	0.0531003	0.0664222	0.0539791	0.134591	0.06996	0.0478159	0.0536331	0.0840367	0.0631167	0.137527	0.058811	0.0784617	0.0588022	0.0685412	0.0650936	0.0699503	0.142467	0.0533445	0.0809149	0.0275704	5.13103e-05	0.00105141	4.35694	3.08699	0.00771718	17.1617	3.43294e-05	0.00164486
cg02498063	chr12	119772577	CCDC60;CCDC60	NM_178499;NM_178499	5'UTR;1stExon	0.426328	0.47331	0.428788	0.406082	0.466694	0.509104	0.472715	0.515543	0.451808	0.539879	0.461905	0.83231	0.551254	0.428949	0.762421	0.480622	0.460458	0.667668	0.570004	0.548093	0.608314	0.540006	0.408748	0.503853	0.400665	0.468378	0.554526	0.0861484	0.00165744	0.0164733	3.3131	2.36459	0.0308569	11.0645	0.000879941	0.019004
cg02498722	chr7	5632954	FSCN1	NM_003088	1stExon	0.119466	0.10282	0.0944684	0.129466	0.105769	0.134144	0.117378	0.107274	0.134623	0.117029	0.128487	0.125063	0.130886	0.139205	0.154226	0.115367	0.163705	0.257967	0.118067	0.116968	0.124939	0.107602	0.147195	0.11314	0.165558	0.117357	0.141421	0.0240639	0.000182616	0.0014831	3.02173	2.17386	0.0442603	9.48209	0.00207487	0.0351615
cg02503708	chr3	112132155				0.234753	0.194413	0.219103	0.16274	0.235462	0.197108	0.195724	0.209096	0.229962	0.218194	0.19475	0.426337	0.284274	0.180224	0.284303	0.470409	0.165019	0.261976	0.194066	0.339492	0.238954	0.222394	0.379686	0.24485	0.435085	0.2083	0.294791	0.0864903	0.000485757	0.00994587	4.35579	3.14858	0.00681338	17.1547	3.44555e-05	0.00164964
cg02504541	chr3	9437946	LOC440944;SETD5	NR_027007;NM_001080517	Body;TSS1500	0.0317063	0.0293272	0.0305822	0.0257788	0.0295293	0.0286591	0.0291467	0.0289788	0.0319876	0.0224905	0.0264226	0.0315217	0.0268885	0.0294569	0.0593591	0.0323735	0.0328101	0.0387049	0.0305458	0.0358104	0.0297684	0.0487396	0.0285582	0.0378812	0.0358634	0.0286008	0.0355916	0.00699073	7.69179e-06	7.76687e-05	3.33594	2.79696	0.0128366	11.1912	0.000821841	0.0180521
cg02512168	chr16	3163228	ZNF205;MGC3771;ZNF205;MGC3771	NM_003456;NR_024167;NM_001042428;NR_024166	5'UTR;Body;5'UTR;Body	0.573068	0.603154	0.60048	0.554512	0.552109	0.639906	0.536202	0.590666	0.635562	0.553009	0.594817	0.673179	0.43127	0.595173	0.544077	0.665226	0.476396	0.31913	0.511895	0.449068	0.375688	0.59388	0.481758	0.667224	0.429902	0.584862	0.515276	-0.0695861	0.00118269	0.0125563	3.40826	-2.19569	0.0432017	11.5949	0.000661346	0.0153932
cg02513924	chr11	124823857	CCDC15	NM_025004	TSS200	0.0196992	0.0227307	0.0194163	0.0176668	0.0223248	0.0203386	0.0233922	0.0203915	0.0180876	0.0207916	0.0165134	0.0229136	0.0210631	0.0191814	0.0431074	0.0224137	0.0206371	0.0228068	0.019211	0.021084	0.0243896	0.0289159	0.0223302	0.0259855	0.021151	0.020123	0.0239422	0.00381919	4.67861e-06	3.72248e-05	2.99211	2.17469	0.0441238	9.32506	0.00226041	0.0374126
cg02525015	chr2	136771608				0.103414	0.104244	0.132841	0.0883769	0.125809	0.0918244	0.0860475	0.076654	0.132236	0.122783	0.0832046	0.515393	0.158327	0.150802	0.160919	0.269363	0.106975	0.124454	0.148239	0.205816	0.132977	0.18921	0.206408	0.142146	0.302354	0.104312	0.200956	0.0966437	0.000435164	0.0111925	4.68483	3.33646	0.00478188	19.1751	1.19259e-05	0.000730148
cg02526950	chr7	116328089	MET;MET	NM_000245;NM_001127500	5'UTR;5'UTR	0.0694524	0.053319	0.113517	0.0491199	0.0648767	0.104306	0.0912015	0.110374	0.0645969	0.0678726	0.0901371	0.3921	0.07841	0.213239	0.142807	0.149941	0.224738	0.157233	0.11081	0.110297	0.11343	0.0627219	0.110394	0.0977722	0.200407	0.0798884	0.154593	0.0747045	0.000525454	0.00707964	3.75204	3.17545	0.00610682	13.5585	0.000231238	0.00703808
cg02528768	chr19	18547358	ISYNA1;ISYNA1;ISYNA1	NM_016368;NM_001170939;NM_001170938	Body;Body;Body	0.442601	0.394729	0.429345	0.402315	0.419435	0.372359	0.405264	0.35228	0.389595	0.39588	0.422472	0.648805	0.43704	0.395324	0.515502	0.503978	0.459868	0.535765	0.462625	0.468661	0.450721	0.389416	0.537073	0.393904	0.526567	0.402389	0.480375	0.0779864	0.00067233	0.00501467	2.89892	3.80847	0.00138389	8.83573	0.00295389	0.0452107
cg02532174	chr5	96180315				0.0511645	0.0498012	0.0716294	0.0568727	0.0675637	0.0502202	0.0805201	0.0619124	0.0481604	0.0645775	0.0555902	0.190334	0.0552533	0.0614481	0.0820118	0.110727	0.0762582	0.0791192	0.0538799	0.0844214	0.0785772	0.0528305	0.0971496	0.0617337	0.20409	0.0598193	0.0919882	0.0321689	0.00010849	0.00227302	4.38897	2.45128	0.0273984	17.3567	3.09797e-05	0.00152184
cg02532700	chr22	37257404	NCF4;NCF4	NM_013416;NM_000631	Body;Body	0.0286611	0.0295743	0.0276968	0.027223	0.0537787	0.0607159	0.0420095	0.039345	0.0250677	0.0514907	0.0545703	0.177713	0.0750617	0.0542966	0.0450846	0.203992	0.0542571	0.0443773	0.0420162	0.124435	0.0338078	0.0190804	0.0538293	0.0227214	0.136693	0.0400121	0.0776689	0.0376568	0.000174266	0.00347103	4.316	2.31861	0.0353281	16.9129	3.91339e-05	0.00182027
cg02533289	chr5	1952807				0.0932294	0.10814	0.105626	0.131379	0.105385	0.0808877	0.156637	0.121789	0.0922414	0.123227	0.0886461	0.0787794	0.141105	0.223236	0.115132	0.149349	0.0909483	0.345212	0.176145	0.111184	0.200731	0.184592	0.248872	0.16095	0.100941	0.109744	0.166227	0.0564826	0.000488927	0.00522327	3.41726	2.76418	0.0138327	11.6453	0.000643648	0.0150969
cg02541592	chr22	45608686	C22orf9;C22orf9	NM_001009880;NM_015264	Body;TSS1500	0.703612	0.724716	0.70361	0.748444	0.746183	0.661747	0.709263	0.749051	0.752118	0.736009	0.683411	0.902323	0.795315	0.511054	0.845645	0.89505	0.734251	0.909285	0.814584	0.817564	0.80995	0.724164	0.846864	0.767254	0.890732	0.719833	0.804574	0.0847409	0.00090331	0.0106881	3.56464	2.91422	0.0102864	12.4792	0.0004115	0.0108409
cg02544454	chr7	25219156	C7orf31	NM_138811	5'UTR	0.520605	0.500091	0.476923	0.508284	0.555634	0.635436	0.538569	0.562837	0.591704	0.604037	0.579246	0.249635	0.475206	0.236107	0.322891	0.683231	0.267015	0.4394	0.613398	0.579216	0.422613	0.538151	0.460129	0.625983	0.385645	0.552124	0.449901	-0.102223	0.00235269	0.0213701	3.18321	-2.45038	0.0257778	10.3511	0.00129399	0.0250626
cg02547394	chr13	112721789	SOX1	NM_005986	TSS200	0.125523	0.133795	0.12872	0.149344	0.170468	0.103594	0.156516	0.142081	0.105937	0.150001	0.236293	0.519412	0.164078	0.335048	0.29431	0.235176	0.157889	0.159261	0.171155	0.18654	0.296872	0.142851	0.178642	0.139283	0.170034	0.145661	0.225039	0.0793783	0.00131736	0.0111572	3.08226	2.62172	0.0180371	9.80538	0.00174002	0.0309424
cg02550119	chr17	33306727	LIG3;LIG3	NM_002311;NM_013975	TSS1500;TSS1500	0.730126	0.709114	0.73294	0.770716	0.744082	0.742688	0.728717	0.682532	0.731146	0.747159	0.743844	0.497089	0.647001	0.661107	0.652972	0.681289	0.698953	0.671913	0.712473	0.770761	0.670113	0.711664	0.747532	0.703669	0.639366	0.733006	0.676136	-0.0568698	0.000510481	0.00407802	2.99794	-3.09471	0.00660898	9.35589	0.00222271	0.0369494
cg02552184	chr3	48609185	COL7A1	NM_000094	Body	0.841135	0.860417	0.851663	0.865991	0.861689	0.870829	0.833503	0.842159	0.855894	0.856952	0.858519	0.788717	0.760853	0.83666	0.826237	0.794287	0.840754	0.829308	0.850041	0.809782	0.895365	0.820754	0.85573	0.851117	0.813731	0.854432	0.826667	-0.027765	0.000128932	0.00110163	3.09496	-2.92006	0.00969006	9.8736	0.00167667	0.0301387
cg02557652	chr15	89741016	ABHD2;ABHD2	NM_152924;NM_007011	3'UTR;3'UTR	0.916324	0.92252	0.920212	0.925272	0.922528	0.928448	0.931867	0.918053	0.91718	0.932027	0.921548	0.926564	0.894282	0.882986	0.933961	0.91311	0.919078	0.889903	0.912041	0.918508	0.93228	0.918389	0.928479	0.915068	0.885537	0.923271	0.912156	-0.0111148	3.07397e-05	0.000297319	3.27384	-2.26731	0.0373226	10.8476	0.000989262	0.02066
cg02558084	chr5	137417065				0.133324	0.0927082	0.0947283	0.0671343	0.132884	0.118681	0.112752	0.100071	0.102556	0.18275	0.122094	0.245507	0.231516	0.14758	0.154825	0.461619	0.16107	0.251084	0.132068	0.323349	0.260843	0.116998	0.300075	0.143538	0.281972	0.114517	0.229432	0.114915	0.000888873	0.00912603	3.35994	4.24545	0.000609102	11.3248	0.000764801	0.0171192
cg02562678	chr2	25966986	ASXL2	NM_018263	Body	0.446565	0.416054	0.413906	0.379317	0.373423	0.434228	0.411206	0.410139	0.439979	0.408016	0.514333	0.685096	0.510232	0.435325	0.477691	0.591647	0.408692	0.471382	0.407527	0.491238	0.402187	0.427189	0.684666	0.382365	0.603395	0.42247	0.498474	0.0760041	0.00143343	0.0106689	2.89586	2.54427	0.0208435	8.81984	0.00297973	0.045468
cg02563295	chr15	80258458	BCL2A1;BCL2A1	NM_004049;NM_001114735	Body;Body	0.513019	0.670884	0.764849	0.667148	0.781173	0.648533	0.674079	0.704872	0.675231	0.718181	0.742821	0.731861	0.703137	0.610066	0.636056	0.366304	0.223333	0.665285	0.288055	0.813786	0.635311	0.675895	0.584616	0.0993615	0.675432	0.687344	0.550607	-0.136737	0.00520439	0.0463547	3.15491	-2.22281	0.0404841	10.1973	0.00140646	0.0266163
cg02565062	chr1	855544	FLJ39609	NR_026874	TSS1500	0.811067	0.833739	0.85332	0.831001	0.798155	0.851274	0.837639	0.801415	0.798714	0.828179	0.828755	0.565827	0.74146	0.765286	0.831573	0.829732	0.817683	0.822442	0.803309	0.815364	0.748448	0.824909	0.790487	0.838192	0.725718	0.824842	0.780031	-0.0448107	0.000395032	0.00516736	3.70938	-2.22664	0.041222	13.3111	0.000263836	0.00777506
cg02568977	chr7	36320660	EEPD1	NM_030636	Body	0.117349	0.059822	0.0950547	0.0549469	0.11525	0.157933	0.106631	0.0972711	0.0894761	0.0880281	0.0738629	0.621778	0.293724	0.28812	0.254795	0.409296	0.239656	0.351844	0.199004	0.342814	0.131403	0.0777343	0.248293	0.354614	0.443573	0.0959658	0.304046	0.208081	0.000836787	0.0184569	4.46316	5.57229	6.0721e-05	17.81	2.44101e-05	0.00127016
cg02570929	chr2	7065191	RNF144A	NM_014746	5'UTR	0.473498	0.451052	0.455647	0.487379	0.450599	0.462836	0.455338	0.45739	0.434118	0.448974	0.452069	0.599823	0.46109	0.463649	0.506923	0.47943	0.445906	0.484205	0.496074	0.510895	0.54388	0.482414	0.491175	0.477838	0.515324	0.457173	0.497045	0.0398721	0.000192224	0.00149977	2.96388	3.57197	0.00234762	9.17605	0.00245203	0.0396474
cg02571816	chr19	38747378	PPP1R14A	NM_033256	TSS1500	0.0493574	0.082298	0.06761	0.0410759	0.0587416	0.0470028	0.0443695	0.0391579	0.0569626	0.0592043	0.0679486	0.0407612	0.05242	0.165002	0.113728	0.0567599	0.11997	0.0879273	0.0629933	0.0842764	0.0454217	0.0654569	0.0829598	0.0493231	0.112558	0.0557935	0.0813969	0.0256034	0.000175411	0.00127392	2.86046	2.47586	0.0239261	8.63607	0.00329571	0.0488017
cg02583796	chr1	226375174	ACBD3	NM_022735	TSS1500	0.830933	0.821277	0.876016	0.850829	0.859406	0.861772	0.834499	0.853106	0.85401	0.860559	0.877093	0.491439	0.818413	0.848804	0.818796	0.846386	0.795936	0.839214	0.827836	0.86293	0.669057	0.842027	0.81464	0.764781	0.872749	0.852682	0.793786	-0.0588957	0.000312558	0.0101418	5.02005	-2.14652	0.0498232	21.2667	3.99607e-06	0.000312498
cg02593517	chr16	56486336	OGFOD1;NUDT21	NM_018233;NM_007006	Body;TSS1500	0.119091	0.131778	0.0847727	0.145258	0.11195	0.154463	0.129067	0.129865	0.130375	0.105273	0.172067	0.367168	0.094876	0.277724	0.183527	0.112378	0.207541	0.0976901	0.182061	0.171903	0.0821968	0.128792	0.244956	0.189487	0.170744	0.128542	0.17936	0.0508185	0.000568343	0.00619949	3.44731	2.2853	0.0363439	11.8142	0.000587795	0.0141243
cg02597575	chr17	1859835	RTN4RL1	NM_178568	Body	0.91445	0.888852	0.888015	0.897749	0.858422	0.899513	0.875968	0.889227	0.871066	0.915289	0.928158	0.909464	0.848263	0.694001	0.913278	0.872711	0.853621	0.849522	0.894503	0.889349	0.876489	0.824803	0.831883	0.895039	0.790422	0.893337	0.853096	-0.0402408	0.000427987	0.00331118	2.95171	-2.42476	0.026729	9.11197	0.00253942	0.0406451
cg02598978	chr16	20817844	LOC81691;ERI2;LOC81691;LOC81691;ERI2;LOC81691	NM_030941;NM_080663;NM_001144924;NM_030941;NM_001142725;NM_001144924	1stExon;TSS200;1stExon;5'UTR;TSS200;5'UTR	0.0725512	0.079982	0.0788377	0.0721208	0.07924	0.0665784	0.0650927	0.0763875	0.0725439	0.0780616	0.0682455	0.088941	0.0805292	0.0900104	0.143028	0.0994471	0.103171	0.0972956	0.0717496	0.0750326	0.082813	0.105275	0.0881675	0.104773	0.0852454	0.0736037	0.0939627	0.020359	2.82398e-05	0.000314246	3.47609	4.0707	0.000902798	11.9766	0.00053874	0.0132485
cg02599053	chr1	31383231				0.0401323	0.0353446	0.0367559	0.0386331	0.0369936	0.0403404	0.0325672	0.0360376	0.0352784	0.0387942	0.0379717	0.0438964	0.0347038	0.0371134	0.0756009	0.0445751	0.0403123	0.0390346	0.0368921	0.0399891	0.0515292	0.0437514	0.0368251	0.0466912	0.0380969	0.0371681	0.0435008	0.00633272	5.38286e-06	0.0001065	4.30633	2.22558	0.0421995	16.8543	4.03625e-05	0.00186472
cg02599463	chr1	156611574	BCAN;BCAN	NM_021948;NM_198427	TSS200;TSS200	0.0392299	0.0409576	0.0370314	0.0367019	0.0469906	0.0551625	0.0425628	0.0328445	0.0452845	0.0427912	0.0419875	0.04113	0.057088	0.0467871	0.12578	0.0495162	0.0493487	0.055848	0.0429037	0.0373663	0.0486219	0.0494309	0.0534759	0.0739829	0.0452261	0.0419586	0.0554647	0.0135061	3.55209e-05	0.000486222	3.77487	2.19215	0.0441646	13.6914	0.000215441	0.00667366
cg02608289	chr17	17894431	LRRC48;LRRC48;LRRC48;LRRC48	NM_001130092;NM_001130091;NM_031294;NM_001130090	Body;Body;Body;Body	0.646118	0.715191	0.837028	0.745539	0.71572	0.935524	0.933896	0.764249	0.745846	0.877571	0.895768	0.924955	0.918719	0.916533	0.936463	0.920923	0.935161	0.872543	0.906159	0.931971	0.87593	0.869948	0.915275	0.867941	0.877477	0.801132	0.905	0.103868	0.0097993	0.000689606	-3.82883	3.38762	0.00597862	16.6186	4.57015e-05	0.00204617
cg02610343	chr5	14261409	TRIO	NM_007118	Body	0.681165	0.757277	0.724201	0.670742	0.673552	0.704257	0.680537	0.719887	0.724106	0.728533	0.753992	0.248491	0.64083	0.629563	0.700638	0.616824	0.702647	0.681616	0.771689	0.658757	0.602991	0.652776	0.66729	0.746862	0.53158	0.71075	0.632325	-0.0784244	0.000960822	0.0158139	4.04078	-2.24813	0.0400619	15.2579	9.3784e-05	0.00356171
cg02614657	chr19	1568833	MEX3D	NM_203304	TSS1500	0.392351	0.367607	0.327667	0.397464	0.447392	0.340309	0.343324	0.419156	0.453964	0.375912	0.389803	0.544396	0.412281	0.582859	0.766423	0.373017	0.567528	0.683155	0.418366	0.471902	0.409033	0.409421	0.51609	0.513968	0.484815	0.386814	0.510947	0.124133	0.0017418	0.0126679	2.86253	3.80699	0.00137655	8.64678	0.0032764	0.0485962
cg02615938	chr16	24635788				0.855881	0.906991	0.868754	0.908283	0.875602	0.906937	0.849786	0.83409	0.86312	0.870397	0.877776	0.527067	0.874995	0.54139	0.609214	0.904893	0.745837	0.880581	0.853633	0.8988	0.908137	0.853568	0.842721	0.864771	0.649639	0.874329	0.782518	-0.0918111	0.000603044	0.0196443	5.0257	-2.40447	0.030597	21.3022	3.92278e-06	0.0003081
cg02618071	chr17	42406184				0.268805	0.259544	0.294222	0.317017	0.294571	0.314025	0.304466	0.291264	0.277366	0.279534	0.298555	0.407947	0.371023	0.329934	0.257351	0.461195	0.265235	0.338591	0.341536	0.386643	0.334055	0.318917	0.426112	0.289171	0.464841	0.290852	0.356611	0.0657592	0.00032678	0.00439774	3.75037	3.54637	0.00282916	13.5488	0.000232436	0.00706397
cg02618485	chr19	5341147	PTPRS;PTPRS;PTPRS;PTPRS	NM_130853;NM_130855;NM_130854;NM_002850	TSS1500;TSS1500;TSS1500;TSS1500	0.169709	0.191572	0.162215	0.202962	0.176241	0.170717	0.202349	0.189747	0.199768	0.2216	0.200952	0.182089	0.29055	0.248617	0.405522	0.179317	0.324217	0.223662	0.20744	0.202698	0.165358	0.279406	0.186237	0.190008	0.268171	0.189803	0.239521	0.0497178	0.000328137	0.00462915	3.81838	2.6186	0.0191412	13.9453	0.000188212	0.00602454
cg02619001	chr17	47592333	NGFR	NM_002507	3'UTR	0.239351	0.158961	0.197485	0.190835	0.246161	0.218566	0.229018	0.178749	0.205535	0.240913	0.166984	0.482625	0.285609	0.217013	0.334155	0.418279	0.374312	0.352308	0.225955	0.387467	0.309744	0.206718	0.360587	0.316891	0.502645	0.206596	0.341022	0.134426	0.000940807	0.00825017	3.13245	5.17473	8.21718e-05	10.0757	0.00150237	0.0278815
cg02621376	chr1	85461303	MCOLN2	NM_153259	Body	0.0619183	0.0569129	0.0651416	0.0529263	0.0662529	0.0512829	0.0970661	0.0591905	0.052484	0.0675526	0.0608612	0.195082	0.0630264	0.0436999	0.104727	0.279848	0.111181	0.13568	0.0727022	0.102365	0.0733493	0.0824607	0.101407	0.0696713	0.289008	0.0628718	0.123158	0.0602859	0.000160288	0.0060192	5.23084	2.85939	0.0127064	22.5961	1.99887e-06	0.000183122
cg02632032	chr11	100999963	PGR;PGR;PGR;PGR;PGR;PGR;PGR;PGR;LOC101054525	NM_001271162;NM_000926;NM_001271161;NM_001202474;NR_073143;NR_073142;NR_073141;NM_000926;NR_073144	5'UTR;1stExon;TSS200;TSS200;TSS200;TSS200;TSS200;5'UTR;Body	0.0249101	0.0259938	0.0247067	0.0250488	0.0256839	0.0229039	0.0303608	0.0253625	0.02418	0.0233349	0.0265026	0.0232414	0.0259508	0.0257647	0.0275569	0.0361448	0.0469607	0.0304306	0.0268439	0.0261359	0.0353376	0.0318911	0.0241709	0.0310062	0.0252193	0.0253625	0.0297611	0.00439851	3.90719e-06	4.04303e-05	3.37123	2.44246	0.0265072	11.3878	0.0007393	0.0166982
cg02635001	chr1	234163341	SLC35F3	NM_173508	Body	0.714932	0.757797	0.787694	0.772189	0.792268	0.758062	0.755212	0.779509	0.783253	0.740277	0.771804	0.511595	0.730454	0.640875	0.745539	0.787708	0.775621	0.659587	0.718566	0.770261	0.773528	0.734025	0.704806	0.683011	0.777624	0.764818	0.715229	-0.0495891	0.000521374	0.00553646	3.40857	-2.35643	0.0315286	11.5966	0.00066073	0.0153824
cg02635260	chr1	222988117				0.0402365	0.0529794	0.0862913	0.0423502	0.0307539	0.0531859	0.0688968	0.0327224	0.0377186	0.0596121	0.0509393	0.135523	0.105835	0.0577936	0.0756157	0.166476	0.0424334	0.140811	0.118732	0.207429	0.0519937	0.022239	0.185426	0.0877758	0.181186	0.0505169	0.112805	0.062288	0.000275712	0.00346587	3.65198	3.77242	0.00174122	12.9798	0.000314872	0.0088778
cg02636704	chr20	49575191	DPM1;MOCS3	NM_003859;NM_014484	TSS200;TSS200	0.0311623	0.0332087	0.0308099	0.0307569	0.0343432	0.0366846	0.0379032	0.0313685	0.0369912	0.0313339	0.0308885	0.0354851	0.0360354	0.0314393	0.0615931	0.042846	0.0356921	0.0350417	0.031717	0.0388399	0.0499403	0.0419883	0.0326243	0.0408288	0.0350676	0.0332228	0.0392242	0.00600141	7.79506e-06	6.69694e-05	3.10287	2.56083	0.0204752	9.91614	0.00163836	0.0296393
cg02637584	chr12	90251882				0.0889792	0.0794007	0.048735	0.0512479	0.0648297	0.0579023	0.106234	0.0828775	0.0936056	0.0736293	0.0911903	0.413349	0.126137	0.0891979	0.152966	0.199496	0.0895561	0.145706	0.172908	0.179373	0.0534617	0.0557873	0.253492	0.14266	0.207119	0.0762393	0.162943	0.0867042	0.000349549	0.00853958	4.6106	3.42262	0.003999	18.7162	1.51688e-05	0.000882154
cg02638567	chr7	70793147	WBSCR17	NM_022479	Body	0.846735	0.878186	0.892672	0.881262	0.876303	0.868794	0.8999	0.891458	0.878893	0.879889	0.872328	0.839334	0.864532	0.700244	0.88349	0.871645	0.875137	0.820107	0.866005	0.877883	0.896963	0.868633	0.838689	0.831197	0.81058	0.878765	0.846031	-0.0327341	0.000198187	0.00240529	3.60128	-2.37588	0.0306519	12.6886	0.000367882	0.00998353
cg02643958	chr2	191726329				0.54647	0.55191	0.602756	0.532407	0.584728	0.504034	0.593836	0.546453	0.567062	0.5095	0.579489	0.610029	0.61592	0.547761	0.630625	0.714571	0.451268	0.515786	0.54939	0.675341	0.585949	0.621824	0.773807	0.535629	0.742606	0.55624	0.612179	0.0559386	0.00107345	0.00829879	2.95064	2.129	0.0481424	9.10638	0.0025472	0.0407318
cg02647748	chr17	29281087	ADAP2	NM_018404	Body	0.0945686	0.0538077	0.0588474	0.0455321	0.0496217	0.0631021	0.0730355	0.0450226	0.051916	0.0761565	0.0543871	0.168256	0.0748726	0.0755307	0.0886002	0.0904033	0.0531368	0.0939846	0.0579899	0.0753982	0.051383	0.0435064	0.0764911	0.0793977	0.199316	0.0605452	0.0877333	0.0271881	0.000231018	0.0019233	3.05751	2.16037	0.0455207	9.67282	0.00187014	0.0326256
cg02647842	chr17	33581722	SLFN5	NM_144975	5'UTR	0.0576423	0.0433717	0.0280583	0.0401175	0.0394612	0.0449406	0.0485028	0.0447606	0.0386097	0.041533	0.0414804	0.287158	0.049466	0.125596	0.136767	0.186071	0.0983709	0.127579	0.131147	0.151006	0.0304403	0.041418	0.119199	0.152245	0.25201	0.0425889	0.134891	0.092302	5.17644e-05	0.00528956	6.67504	4.7193	0.000375462	31.8989	1.62407e-08	4.89964e-06
cg02650266	chr4	147558239				0.108997	0.119588	0.126423	0.0689233	0.0847351	0.0871997	0.0921423	0.084132	0.0987043	0.0932251	0.115266	0.114516	0.169226	0.25277	0.164545	0.106448	0.218858	0.319036	0.112046	0.12262	0.168841	0.0583388	0.08882	0.084738	0.231816	0.0981214	0.158044	0.0599228	0.000308077	0.00556541	4.17513	2.90485	0.0110071	16.0619	6.13062e-05	0.00256812
cg02658046	chr14	24613224	PSME2;MIR7703;PSME2	NM_002818;NR_106990;NM_002818	Body;TSS1500;ExonBnd	0.902589	0.910229	0.90837	0.919499	0.912544	0.9131	0.91785	0.921402	0.905332	0.913523	0.915265	0.875392	0.89027	0.908498	0.929167	0.869067	0.906207	0.909612	0.911974	0.922707	0.891051	0.918846	0.880481	0.907109	0.901978	0.9127	0.901597	-0.0111033	3.37283e-05	0.000323457	3.26154	-2.17044	0.0450688	10.7799	0.00102611	0.0212195
cg02659854	chr13	24824078	SPATA13;SPATA13	NM_001166271;NM_153023	Body;Body	0.0681813	0.0762849	0.0869056	0.0694715	0.0760597	0.0642851	0.0745962	0.0698039	0.0519527	0.0755615	0.0772025	0.352454	0.115618	0.136527	0.132131	0.160617	0.0564568	0.0600198	0.0732772	0.123973	0.0475671	0.113241	0.158289	0.0741635	0.255175	0.0718459	0.132822	0.0609762	7.90463e-05	0.00698369	6.46515	2.71067	0.0174626	30.5317	3.28447e-08	8.26781e-06
cg02661372	chr1	181056912	IER5	NM_016545	TSS1500	0.155291	0.0853483	0.103209	0.0807204	0.0963743	0.10299	0.144192	0.108964	0.117563	0.107439	0.129127	0.321375	0.0934038	0.0695766	0.151906	0.167749	0.103806	0.215668	0.140717	0.217661	0.0918757	0.135315	0.203745	0.152373	0.121764	0.111929	0.15621	0.0442808	0.000535604	0.00440116	3.03865	2.32394	0.0329278	9.57216	0.0019755	0.0339468
cg02661473	chr6	6798768				0.150588	0.0638094	0.0899742	0.0924412	0.110047	0.108535	0.112252	0.0937042	0.0857282	0.0908322	0.0909748	0.304876	0.105428	0.151747	0.196412	0.22973	0.0699386	0.120055	0.146395	0.192364	0.161008	0.159698	0.285867	0.0784706	0.232054	0.0989897	0.17386	0.0748705	0.000474806	0.00508889	3.42194	3.71276	0.00189463	11.6716	0.000634624	0.0149405
cg02663457	chr5	177658120	PHYKPL;PHYKPL;PHYKPL;PHYKPL;PHYKPL	NR_103510;NR_103509;NR_103508;NM_001278346;NM_153373	Body;Body;Body;Body;Body	0.713151	0.737158	0.750859	0.78564	0.737733	0.76022	0.755592	0.747683	0.774236	0.77064	0.790988	0.801355	0.744059	0.693542	0.798837	0.616532	0.598275	0.706848	0.651879	0.738166	0.723585	0.51606	0.668249	0.746641	0.677594	0.756718	0.691544	-0.0651737	0.000528225	0.00617179	3.54646	-2.94767	0.0095832	12.3757	0.000434967	0.0112992
cg02674186	chr4	88784891				0.977644	0.776332	0.98253	0.833595	0.980066	0.860903	0.898771	0.978137	0.815243	0.977808	0.736113	0.976562	0.970942	0.981323	0.934878	0.974766	0.97377	0.978382	0.981148	0.978861	0.972707	0.96486	0.97379	0.975446	0.972025	0.892467	0.972104	0.0796369	0.00860619	0.000133503	-6.01043	2.82992	0.0174619	33.9515	5.6503e-09	2.23292e-06
cg02677635	chr9	129099507	FAM125B;FAM125B	NM_033446;NM_001011703	Body;Body	0.0609678	0.100618	0.116482	0.0973529	0.0926608	0.0939505	0.105566	0.0984939	0.0578737	0.0670359	0.15082	0.325404	0.117385	0.131759	0.097292	0.149108	0.0693173	0.0879466	0.103645	0.19695	0.111222	0.144018	0.230193	0.0528121	0.170031	0.0947111	0.141934	0.0472234	0.000706249	0.00512013	2.85793	2.27751	0.0357438	8.62299	0.00331947	0.0490451
cg02688118	chr13	114918456				0.0950529	0.0729021	0.073063	0.0866372	0.102303	0.078162	0.0989706	0.088606	0.059918	0.0816893	0.073809	0.55937	0.166417	0.163861	0.132006	0.257336	0.08721	0.0680282	0.0812034	0.122599	0.0519362	0.138105	0.278601	0.0858104	0.359721	0.0828285	0.1823	0.0994719	0.000166038	0.0196792	6.88901	2.63901	0.0201408	33.2962	7.9137e-09	2.85671e-06
cg02693227	chr3	129799733	ALG1L2	NM_001136152	TSS1500	0.514086	0.580289	0.459514	0.490461	0.570825	0.453087	0.47607	0.496592	0.466822	0.607061	0.587982	0.527625	0.0651522	0.48052	0.46651	0.514268	0.426852	0.459765	0.0639071	0.452989	0.410393	0.6047	0.499216	0.155858	0.431945	0.518435	0.397121	-0.121314	0.00327415	0.0295999	3.1764	-2.47018	0.0247557	10.314	0.00132024	0.0254285
cg02693688	chr1	3818083	LOC100133612;C1orf174	NR_024455;NM_207356	Body;TSS1500	0.0494983	0.0620263	0.0471188	0.0517167	0.0626688	0.052486	0.0622123	0.0509874	0.0470271	0.0751234	0.0533704	0.0938414	0.0697975	0.0544333	0.168146	0.0706108	0.055447	0.0592061	0.052967	0.0520795	0.0617711	0.0655711	0.0648734	0.0833114	0.0867873	0.0558396	0.074203	0.0183635	7.49199e-05	0.000900662	3.58757	2.17714	0.0451215	12.6102	0.00038365	0.0102963
cg02697158	chr8	1712708	CLN8	NM_018941	5'UTR	0.0325188	0.0312998	0.0340153	0.0377804	0.0396385	0.033489	0.0356579	0.0357045	0.0354896	0.0333135	0.036114	0.0571009	0.0361244	0.0359089	0.0412248	0.048723	0.0396016	0.0337385	0.0398442	0.0387164	0.0274521	0.0602365	0.0423029	0.0343822	0.0466112	0.0350019	0.0415691	0.00656717	5.76017e-06	8.12226e-05	3.8177	2.61119	0.0194266	13.9413	0.00018861	0.00603421
cg02697427	chr16	29196668				0.648454	0.602615	0.693889	0.658733	0.636821	0.657954	0.628012	0.646627	0.655749	0.674824	0.611474	0.962576	0.684425	0.526316	0.856473	0.860627	0.803452	0.81802	0.851881	0.761747	0.805483	0.614078	0.866454	0.693639	0.791106	0.646832	0.778306	0.131474	0.000700513	0.0130664	4.22131	4.16382	0.000860522	16.34	5.2935e-05	0.00229328
cg02703525	chr1	36183285	C1orf216	NM_152374	5'UTR	0.400158	0.367679	0.373862	0.423213	0.395746	0.401994	0.385854	0.368587	0.371328	0.375773	0.343578	0.258035	0.266669	0.337972	0.238486	0.407196	0.264658	0.289828	0.361811	0.281997	0.273831	0.390791	0.411256	0.357548	0.312565	0.382525	0.318046	-0.0644788	0.000470894	0.00348482	2.88761	-3.77512	0.00148444	8.77689	0.0030507	0.0462326
cg02704908	chr2	145263339	ZEB2;ZEB2	NM_001171653;NM_014795	Body;Body	0.0706167	0.106546	0.131237	0.0885086	0.105694	0.100514	0.11452	0.107312	0.0748755	0.0888769	0.103782	0.221912	0.12156	0.114596	0.119741	0.211514	0.0979432	0.179847	0.133787	0.160025	0.068326	0.127585	0.191374	0.109867	0.226593	0.0993166	0.148905	0.0495885	0.000307513	0.00248021	3.01175	3.46245	0.00300253	9.42909	0.00213571	0.0359046
cg02707778	chr20	13844083	SEL1L2;SEL1L2;SEL1L2	NR_073206;NR_073207;NM_001271539	Body;Body;Body	0.827663	0.841597	0.847976	0.858918	0.866611	0.887548	0.852124	0.86098	0.85385	0.854228	0.844116	0.801437	0.874601	0.753639	0.871952	0.850762	0.768513	0.82008	0.836785	0.858392	0.872825	0.865094	0.753787	0.762693	0.838202	0.854147	0.823483	-0.0306636	0.000234223	0.00218733	3.22321	-2.30137	0.0348041	10.5695	0.00114971	0.0230075
cg02715327	chr4	187981566				0.847853	0.873532	0.854984	0.85237	0.839416	0.883584	0.864732	0.844642	0.83518	0.853225	0.888883	0.855843	0.801734	0.835155	0.875221	0.84361	0.884788	0.663874	0.850632	0.802921	0.812111	0.768036	0.795229	0.824213	0.85523	0.858036	0.819186	-0.0388509	0.000310596	0.00306795	3.30416	-2.47015	0.0249677	11.0151	0.00090375	0.0193715
cg02722435	chr8	28923626				0.202893	0.163397	0.186426	0.172493	0.157142	0.189293	0.171218	0.178834	0.209104	0.144948	0.17504	0.477979	0.224072	0.191643	0.264334	0.331155	0.111546	0.209461	0.158305	0.191088	0.147574	0.203658	0.318782	0.1655	0.410625	0.177344	0.243266	0.0659214	0.000360745	0.0111701	4.95251	2.28726	0.0381901	20.843	4.98523e-06	0.000371212
cg02727150	chr12	116774745				0.0719958	0.0512847	0.0435711	0.0509721	0.045459	0.0569707	0.0780527	0.0469232	0.0493195	0.0486661	0.074627	0.364892	0.074369	0.0926456	0.0505883	0.122125	0.0524503	0.0773541	0.0456815	0.114722	0.0366108	0.0917757	0.112227	0.0481354	0.269322	0.0561675	0.110921	0.0547538	0.000158369	0.00874435	5.78698	2.16604	0.048607	26.145	3.16711e-07	4.50995e-05
cg02749511	chr2	174696522				0.455741	0.389402	0.430512	0.408973	0.446175	0.484103	0.431483	0.410492	0.393865	0.403632	0.406137	0.604581	0.470578	0.394056	0.483235	0.613634	0.416272	0.487202	0.44337	0.516012	0.556439	0.414671	0.578614	0.403963	0.583025	0.423683	0.497547	0.0738634	0.000845634	0.00611823	2.85501	3.25832	0.00455028	8.60788	0.00334711	0.0493104
cg02755089	chr1	114401259	PTPN22;PTPN22;PTPN22;PTPN22;AP4B1-AS1;AP4B1-AS1	NM_001193431;NM_001308297;NM_015967;NM_012411;NR_125965;NR_037864	Body;Body;Body;Body;Body;Body	0.364361	0.365937	0.337904	0.386692	0.347605	0.335668	0.369248	0.352601	0.351289	0.362321	0.352869	0.522354	0.378363	0.385309	0.408451	0.455532	0.377801	0.454598	0.461824	0.426695	0.387011	0.392788	0.475131	0.404864	0.485516	0.356954	0.429731	0.0727771	0.000217096	0.00212655	3.29211	5.55514	4.12011e-05	10.9484	0.000936837	0.0198945
cg02758289	chr16	29685813				0.304814	0.301858	0.322894	0.291941	0.349965	0.250274	0.275747	0.235262	0.301445	0.308655	0.319233	0.480708	0.333736	0.310748	0.407731	0.484221	0.224841	0.358892	0.341248	0.279658	0.253543	0.383771	0.476108	0.252094	0.484256	0.296553	0.362254	0.0657006	0.00106804	0.0086817	3.02302	2.45326	0.0253505	9.48895	0.00206713	0.0350663
cg02759869	chr3	52738906	GLT8D1;SPCS1;GLT8D1;GLT8D1;GLT8D1;GLT8D1	NM_152932;NM_014041;NM_018446;NM_001010983;NM_001278281;NM_001278280	TSS1500;TSS1500;5'UTR;5'UTR;5'UTR;5'UTR	0.355112	0.365891	0.368524	0.403482	0.370156	0.399666	0.391477	0.372905	0.397887	0.383973	0.370272	0.234524	0.317249	0.317469	0.277575	0.304703	0.322107	0.299375	0.384322	0.341058	0.282479	0.400896	0.3685	0.381264	0.280124	0.379941	0.32226	-0.0576801	0.000259762	0.00230311	3.14832	-4.20538	0.000626617	10.1616	0.00143397	0.0269875
cg02761839	chr2	161234443	RBMS1;RBMS1	NM_002897;NM_016836	Body;Body	0.782419	0.834781	0.850859	0.810006	0.771082	0.758019	0.849711	0.795528	0.82235	0.829449	0.864768	0.810595	0.682423	0.761195	0.7506	0.446448	0.695643	0.610901	0.77738	0.778551	0.756276	0.75785	0.763456	0.748914	0.51644	0.815361	0.704048	-0.111313	0.00122615	0.0115113	3.23085	-3.64285	0.00212136	10.6113	0.00112398	0.0226539
cg02769705	chr1	202975059	TMEM183B;TMEM183A	NM_001079809;NM_138391	TSS1500;TSS1500	0.072168	0.0527641	0.0628759	0.0501134	0.0618503	0.0595623	0.0747589	0.0522943	0.0562083	0.0678561	0.070716	0.169457	0.128001	0.0438798	0.0709076	0.309735	0.0472188	0.069705	0.0799335	0.120182	0.0481044	0.0972163	0.276882	0.0669176	0.161838	0.0619243	0.120713	0.0587884	7.37448e-05	0.00700053	6.56878	2.61155	0.0211556	31.2063	2.32013e-08	6.37267e-06
cg02770193	chr6	108132963	SCML4;SCML4	NM_001286408;NM_198081	5'UTR;5'UTR	0.342242	0.266882	0.253908	0.313205	0.304922	0.296565	0.332149	0.310978	0.285265	0.34539	0.239124	0.563409	0.394572	0.275953	0.384384	0.535204	0.351203	0.433051	0.305715	0.428237	0.400364	0.214924	0.479849	0.351107	0.551992	0.299148	0.404997	0.105849	0.00123454	0.0107366	3.12049	3.56994	0.00242935	10.0111	0.00155598	0.0285704
cg02771362	chr9	130541859	SH2D3C	NM_170600	TSS1500	0.226016	0.221774	0.203508	0.23173	0.218329	0.211355	0.195718	0.198641	0.231252	0.204792	0.224838	0.327957	0.270193	0.16696	0.238865	0.253038	0.231229	0.273372	0.284733	0.290114	0.209703	0.242384	0.323808	0.252231	0.271597	0.215268	0.259728	0.0444591	0.000170727	0.00180801	3.40464	3.69641	0.00195504	11.5746	0.000668601	0.0155185
cg02772509	chr1	212102812				0.0942122	0.0922062	0.083553	0.0753514	0.0995014	0.0922604	0.0872811	0.074314	0.0981174	0.0778593	0.0757402	0.459688	0.128268	0.0869463	0.121798	0.150992	0.0913385	0.0850807	0.0890014	0.239333	0.0896301	0.196199	0.318713	0.109794	0.231715	0.0863997	0.171321	0.0849216	9.01629e-05	0.0120524	7.06257	2.88064	0.0126716	34.4318	4.41443e-09	1.84683e-06
cg02774855	chr2	29338636	CLIP4	NM_024692	5'UTR	0.0700487	0.0724685	0.0669203	0.0699745	0.0825973	0.0667485	0.0852627	0.070663	0.0696675	0.0755161	0.0681981	0.0831878	0.0760271	0.103585	0.112168	0.133595	0.0934515	0.0815015	0.081479	0.0727504	0.0840634	0.0864697	0.0766399	0.0736495	0.0894168	0.0725514	0.0891418	0.0165904	3.80414e-05	0.000288927	2.92506	3.37976	0.00353708	8.97224	0.00274112	0.0428908
cg02776249	chr1	150033576				0.850274	0.859225	0.851231	0.901912	0.842981	0.889619	0.878281	0.8793	0.860452	0.883546	0.866924	0.659069	0.817113	0.828489	0.858566	0.842705	0.845029	0.815463	0.887378	0.821032	0.802879	0.78524	0.870937	0.867067	0.858498	0.869431	0.825676	-0.0437552	0.000342645	0.00311632	3.18506	-2.74683	0.0140484	10.3611	0.00128697	0.0249669
cg02780988	chr17	39646994	KRT36	NM_003771	TSS1500	0.0700151	0.0528983	0.0510688	0.0534818	0.0491262	0.0560072	0.0603583	0.0482667	0.0482663	0.0542959	0.0503833	0.247471	0.0775706	0.050212	0.0513176	0.189681	0.045746	0.0797963	0.0487876	0.100201	0.0595991	0.0511964	0.169204	0.0761319	0.234678	0.0540153	0.105828	0.0518127	4.13678e-05	0.00524247	6.9856	2.66417	0.0192106	33.9279	5.71912e-09	2.25355e-06
cg02781105	chr17	72321276	KIF19	NM_153209	TSS1500	0.730284	0.745797	0.773896	0.715979	0.715657	0.745946	0.753303	0.714467	0.76048	0.736437	0.758088	0.718966	0.687584	0.509405	0.721104	0.745303	0.716736	0.73335	0.727696	0.713836	0.725932	0.73258	0.715896	0.709249	0.63154	0.740939	0.699227	-0.0417123	0.000406036	0.00372612	3.19799	-2.39606	0.0287805	10.4316	0.00123875	0.0242863
cg02781708	chr11	1848691				0.667258	0.688478	0.679864	0.723597	0.675457	0.690838	0.666572	0.660309	0.62764	0.705329	0.67801	0.498791	0.516952	0.65358	0.683586	0.71502	0.629579	0.577979	0.662423	0.554946	0.683774	0.631545	0.660354	0.633932	0.537604	0.678487	0.617148	-0.0613389	0.000620302	0.00462289	2.89775	-3.11965	0.00617962	8.82968	0.0029637	0.0453135
cg02787087	chr16	55361547	IRX6	NM_024335	Body	0.15152	0.163068	0.113542	0.179694	0.127304	0.168209	0.20289	0.143164	0.161068	0.1266	0.15294	0.0642499	0.207385	0.482697	0.398599	0.249451	0.348151	0.231294	0.176421	0.127619	0.393923	0.263312	0.282111	0.150053	0.215558	0.153636	0.256487	0.102851	0.0006608	0.0134948	4.35205	3.21412	0.0059654	17.1319	3.48713e-05	0.00166455
cg02788661	chr18	11917416				0.0822132	0.0601651	0.0524137	0.033901	0.117536	0.0975827	0.0597769	0.104271	0.10217	0.0455606	0.0642677	0.329437	0.0812464	0.120175	0.267071	0.193186	0.0734215	0.11522	0.0739621	0.195284	0.0566514	0.248541	0.173618	0.0658329	0.252692	0.0745324	0.160453	0.0859203	0.000759679	0.0079518	3.38782	3.40416	0.00361594	11.4804	0.00070334	0.0161092
cg02790526	chr15	101470215	LRRK1	NM_024652	Body	0.898397	0.901715	0.916879	0.866016	0.896933	0.920271	0.90362	0.906199	0.910416	0.906969	0.927278	0.901707	0.905769	0.760381	0.893215	0.892286	0.819974	0.86082	0.894349	0.920692	0.861537	0.90773	0.913407	0.898695	0.829221	0.904972	0.875699	-0.0292732	0.000254637	0.00203824	3.00081	-2.25354	0.0377954	9.37109	0.00220434	0.0367207
cg02790691	chr18	32289550	DTNA;DTNA;DTNA;DTNA;DTNA	NM_001128175;NM_032978;NM_001392;NM_032979;NM_032975	5'UTR;TSS1500;5'UTR;5'UTR;5'UTR	0.724697	0.804127	0.885062	0.855459	0.81872	0.787741	0.85054	0.8207	0.828019	0.854997	0.867662	0.870208	0.727528	0.778558	0.877738	0.418963	0.770509	0.79869	0.788309	0.782585	0.723331	0.779641	0.508469	0.738729	0.741296	0.827066	0.73604	-0.0910261	0.00198121	0.0157227	2.9884	-2.52155	0.0219983	9.3054	0.0022848	0.0377057
cg02797539	chr17	72740524	RAB37;RAB37;RAB37;RAB37	NM_001006638;NM_175738;NM_001163990;NM_001163989	Body;Body;Body;Body	0.237475	0.189572	0.181673	0.181116	0.187662	0.192739	0.203609	0.189574	0.22991	0.162862	0.222381	0.463686	0.297568	0.257879	0.303388	0.361077	0.225026	0.313227	0.296192	0.286204	0.200341	0.278952	0.359742	0.282293	0.348904	0.198052	0.30532	0.107268	0.000526529	0.00419761	2.99498	5.75267	2.38652e-05	9.34025	0.00224175	0.0371748
cg02812813	chr16	79635652	MAF;MAF	NM_005360;NM_001031804	TSS1500;TSS1500	0.0297741	0.0319967	0.0284197	0.0252589	0.0257284	0.02814	0.0276373	0.0251547	0.021772	0.027441	0.0317128	0.0314955	0.0237533	0.0287445	0.0860088	0.0356595	0.0311813	0.0346979	0.0334162	0.0342381	0.0507053	0.0242414	0.0416944	0.0356304	0.0412865	0.0275487	0.0380538	0.0105051	9.08634e-06	0.000239582	4.72068	2.48028	0.0262044	19.3973	1.06158e-05	0.000668556
cg02816525	chr15	59024033	ADAM10	NM_001110	Body	0.219561	0.22153	0.210814	0.159745	0.238893	0.246771	0.216856	0.212005	0.207251	0.210039	0.169612	0.333591	0.229896	0.364363	0.286709	0.512009	0.358853	0.393169	0.281634	0.355684	0.200657	0.256558	0.346759	0.343806	0.500013	0.21028	0.340264	0.129985	0.000662639	0.00800477	3.59456	5.17048	9.952e-05	12.6502	0.000375521	0.0101339
cg02822838	chr6	41704208	TFEB;TFEB	NM_001167827;NM_007162	TSS1500;TSS1500	0.834131	0.754756	0.765324	0.770192	0.775279	0.803841	0.736331	0.738825	0.805907	0.82832	0.821949	0.430136	0.755286	0.642586	0.795801	0.807357	0.747844	0.745816	0.777865	0.783931	0.786497	0.701083	0.803701	0.721977	0.550787	0.784987	0.717905	-0.067082	0.00125642	0.0118365	3.23585	-2.16542	0.0454561	10.6387	0.00110744	0.0224204
cg02828862	chr9	9943117	PTPRD	NM_002839	5'UTR	0.297293	0.252127	0.289517	0.339357	0.329227	0.316179	0.302585	0.319994	0.328792	0.285389	0.318203	0.121395	0.217168	0.16304	0.181754	0.153273	0.132241	0.212429	0.292534	0.319568	0.11496	0.325506	0.261837	0.269212	0.268566	0.307151	0.216677	-0.0904736	0.000629176	0.00541275	3.10483	-4.29454	0.000511924	9.92667	0.00162901	0.0295175
cg02829845	chr4	188963260				0.781503	0.810227	0.834235	0.821928	0.827126	0.846939	0.838161	0.822257	0.87335	0.883603	0.856097	0.842127	0.846155	0.70016	0.898817	0.690816	0.727607	0.881509	0.726824	0.788611	0.66879	0.818047	0.756279	0.849698	0.62779	0.835948	0.773088	-0.0628598	0.000829219	0.00725907	3.12996	-2.57941	0.0197517	10.0622	0.0015134	0.0280277
cg02830023	chr6	15575773	DTNBP1;DTNBP1;DTNBP1	NM_183041;NM_183040;NM_032122	Body;Body;Body	0.230966	0.218743	0.239322	0.197698	0.261581	0.165428	0.2374	0.198926	0.203023	0.176496	0.213998	0.600372	0.254137	0.236033	0.340853	0.398209	0.182887	0.341885	0.246649	0.351322	0.187005	0.208397	0.421874	0.319611	0.480019	0.213053	0.326375	0.113322	0.000813245	0.0144421	4.15045	3.40827	0.00394611	15.9136	6.63007e-05	0.00272595
cg02832056	chr1	238041095	LOC100130331	NR_027247	Body	0.810623	0.855186	0.864243	0.854831	0.839044	0.843091	0.807145	0.829273	0.867585	0.830301	0.853883	0.739626	0.72398	0.805185	0.854727	0.780803	0.775669	0.585193	0.804991	0.825331	0.827714	0.843299	0.844505	0.860022	0.775522	0.841382	0.78904	-0.0523418	0.000413297	0.00518146	3.64811	-2.59233	0.0199633	12.9575	0.000318646	0.00895703
cg02836046	chr21	38120824	SIM2	NM_005069	3'UTR	0.776053	0.743717	0.76373	0.708984	0.818346	0.782117	0.743172	0.825161	0.811645	0.821583	0.813067	0.402402	0.808081	0.591824	0.749821	0.760541	0.714213	0.728828	0.787493	0.814836	0.749558	0.734042	0.653436	0.771812	0.75887	0.782507	0.716125	-0.0663816	0.00152656	0.0115951	2.92516	-2.13469	0.0475537	8.97273	0.00274039	0.0428868
cg02836479	chr16	21964489	UQCRC2	NM_003366	TSS200	0.0212356	0.0208875	0.0193364	0.0217714	0.0200869	0.0226092	0.0200306	0.0196574	0.0195609	0.0212656	0.0184652	0.0222483	0.0229548	0.019865	0.0265403	0.0235947	0.0239216	0.0338374	0.0171198	0.0209816	0.0294248	0.0260074	0.0240747	0.0190791	0.0211496	0.0204461	0.0236285	0.00318246	1.47875e-06	1.88443e-05	3.67168	2.61557	0.0190798	13.0932	0.000296363	0.00847891
cg02836987	chr10	4093393	LOC101927964	NR_120632	TSS1500	0.183518	0.132541	0.149905	0.176774	0.158661	0.125994	0.173054	0.11547	0.154393	0.183212	0.102367	0.72478	0.147579	0.124527	0.198385	0.178954	0.166684	0.226625	0.176525	0.294472	0.143693	0.241505	0.369485	0.18005	0.232217	0.150535	0.243249	0.0927132	0.000790828	0.023419	4.88817	2.21965	0.0433314	20.4403	6.15207e-06	0.000436982
cg02838542	chr9	139116831	QSOX2	NM_181701	Body	0.81394	0.828091	0.825287	0.848446	0.836422	0.825072	0.840517	0.821693	0.881975	0.808201	0.863174	0.894618	0.780844	0.789402	0.810554	0.685343	0.710536	0.741699	0.821219	0.813427	0.854241	0.910324	0.784301	0.782759	0.722384	0.835711	0.792975	-0.0427355	0.000478763	0.00428565	3.16213	-2.28548	0.0357958	10.2365	0.00137691	0.0262048
cg02838877	chr13	97873877	MBNL2;MBNL2	NM_144778;NM_207304	TSS1500;TSS1500	0.532148	0.641795	0.588593	0.653867	0.598737	0.674931	0.613176	0.640076	0.597666	0.618977	0.590013	0.243618	0.521367	0.459156	0.443198	0.508267	0.47103	0.457692	0.672567	0.540531	0.48869	0.608698	0.569506	0.666034	0.41097	0.613634	0.50438	-0.109254	0.00151988	0.0120925	2.99208	-3.45161	0.00306303	9.32486	0.00226066	0.0374151
cg02842820	chr14	70699072				0.0983585	0.0535538	0.0570989	0.0463558	0.0772192	0.0608472	0.114007	0.0496927	0.0438302	0.0800638	0.052766	0.28186	0.222241	0.0640396	0.0861939	0.145545	0.0880796	0.109584	0.0521428	0.0786306	0.0854513	0.0828606	0.113453	0.075906	0.268424	0.0667085	0.125315	0.0586066	0.000524905	0.00578588	3.46241	2.72959	0.0149059	11.8993	0.000561549	0.013657
cg02851062	chr11	122848983	BSX	NM_001098169	Body	0.223534	0.249476	0.227371	0.206574	0.22793	0.185329	0.256173	0.217916	0.191607	0.274904	0.200522	0.326434	0.292506	0.60376	0.316124	0.365036	0.355236	0.293827	0.275114	0.293967	0.333043	0.299032	0.2913	0.283181	0.421022	0.223758	0.339256	0.115498	0.000773837	0.00736792	3.25116	4.72848	0.000215484	10.7227	0.00105827	0.0216923
cg02859934	chr16	5083072	NAGPA	NM_016256	Body	0.4454	0.361822	0.384886	0.455994	0.44374	0.410722	0.469248	0.443134	0.394854	0.438817	0.397155	0.857134	0.487063	0.536155	0.542659	0.434624	0.420003	0.46106	0.468044	0.479699	0.431774	0.377435	0.539197	0.516822	0.627753	0.422343	0.512816	0.0904729	0.00116165	0.0138446	3.57507	2.7347	0.0148825	12.5388	0.000398587	0.0105903
cg02860545	chr6	143348384	LINC01277	NR_038987	Body	0.37906	0.482143	0.481582	0.452481	0.412135	0.475354	0.375304	0.518976	0.439026	0.466707	0.470372	0.315662	0.591858	0.091541	0.186994	0.347605	0.411139	0.398105	0.399934	0.437902	0.505379	0.419104	0.412447	0.28215	0.181251	0.450286	0.355791	-0.0944949	0.00202966	0.0180579	3.15332	-2.46097	0.0251819	10.1886	0.00141308	0.0267057
cg02863947	chr3	119499190	NR1I2;NR1I2	NM_003889;NM_033013	TSS200;TSS200	0.179251	0.207939	0.156653	0.189911	0.169982	0.18963	0.152251	0.194068	0.179792	0.153461	0.211906	0.394031	0.172885	0.194024	0.221976	0.237047	0.165613	0.207769	0.218376	0.249577	0.143425	0.246872	0.267581	0.331371	0.220149	0.18044	0.233621	0.0531807	0.000430567	0.00431665	3.3256	2.85294	0.0114191	11.1338	0.000847666	0.0184881
cg02867574	chr2	96782107	ADRA2B	NM_000682	TSS200	0.0306622	0.0276373	0.0254542	0.0228486	0.028184	0.0265542	0.0274085	0.0270794	0.021852	0.0268377	0.0232875	0.0534887	0.0259507	0.0411133	0.0254243	0.0330055	0.0257862	0.0591194	0.0276503	0.0286006	0.0251917	0.0431976	0.0275946	0.0327527	0.0472881	0.0261642	0.0354403	0.00927611	6.78421e-06	0.000129996	4.26015	2.94782	0.0101514	16.5746	4.67745e-05	0.00208537
cg02868516	chr17	1737955	RPA1	NM_002945	Body	0.212882	0.13775	0.222294	0.263749	0.23796	0.217256	0.24819	0.184126	0.26777	0.201081	0.187539	0.494762	0.236257	0.195641	0.236164	0.389243	0.224339	0.366635	0.233733	0.330565	0.139865	0.221854	0.402851	0.291936	0.469772	0.216418	0.302401	0.0859832	0.00146992	0.0116578	2.98749	2.76599	0.0132484	9.3006	0.00229079	0.0377704
cg02870820	chr19	56003211	SSC5D	NM_001144950	Body	0.544094	0.517708	0.549167	0.477377	0.570676	0.543852	0.498856	0.493499	0.542087	0.504221	0.52194	0.258597	0.427251	0.490793	0.316366	0.493622	0.516669	0.433154	0.498004	0.472907	0.54416	0.491696	0.480897	0.439153	0.449015	0.523952	0.450877	-0.073075	0.000810831	0.0059848	2.88383	-3.26411	0.00451408	8.75725	0.00308374	0.0465779
cg02879776	chr10	80407110				0.883405	0.878391	0.879805	0.89611	0.893291	0.8904	0.895107	0.891627	0.882564	0.879488	0.901968	0.852384	0.864706	0.795736	0.890005	0.876328	0.890596	0.897596	0.881556	0.880165	0.883733	0.869263	0.865886	0.86259	0.881246	0.888378	0.870842	-0.0175357	6.39336e-05	0.000622606	3.28367	-2.47291	0.0247961	10.9018	0.000960703	0.0202523
cg02884884	chr7	75831418	SRRM3	NM_001110199	5'UTR	0.0661906	0.0890119	0.0547387	0.0485745	0.106586	0.0564966	0.0544841	0.0513767	0.0533336	0.0692006	0.0641475	0.037088	0.132258	0.289642	0.243759	0.173174	0.152566	0.131088	0.088224	0.0884727	0.0581152	0.110396	0.0571665	0.0723721	0.0503729	0.0649219	0.120335	0.0554134	0.000320536	0.00554759	4.1133	2.6867	0.016996	15.6909	7.45809e-05	0.00298417
cg02886408	chr10	133796164	BNIP3	NM_004052	TSS1500	0.0440517	0.0369082	0.0376285	0.0386764	0.0419221	0.046008	0.0480122	0.0435311	0.033481	0.0346635	0.0415232	0.0498505	0.0516791	0.0422108	0.0447484	0.0564469	0.0923648	0.0632734	0.0417462	0.0453798	0.0483506	0.109154	0.0400351	0.0510796	0.0398325	0.0405824	0.0554394	0.014857	2.19373e-05	0.000421892	4.26542	2.62108	0.0195221	16.6064	4.59948e-05	0.00205614
cg02887497	chr16	22206627				0.81703	0.753003	0.777829	0.815246	0.769527	0.843691	0.76304	0.768159	0.773365	0.799512	0.807656	0.522776	0.814626	0.592042	0.735211	0.736127	0.636673	0.742012	0.801574	0.830767	0.744929	0.83967	0.750662	0.751097	0.77262	0.789823	0.733628	-0.0561959	0.000806913	0.0083143	3.36511	-2.17553	0.0448348	11.3536	0.000753023	0.0169249
cg02892590	chr9	113826909				0.797536	0.884129	0.910753	0.913968	0.881751	0.853065	0.857986	0.879874	0.906529	0.892087	0.860124	0.920363	0.835625	0.874802	0.849442	0.545442	0.695508	0.854759	0.600702	0.923969	0.829201	0.905824	0.777522	0.499234	0.850542	0.876164	0.783067	-0.0930972	0.00112132	0.0199353	4.15206	-2.38328	0.0309848	15.9233	6.59632e-05	0.00271564
cg02893324	chr2	174023965	ZAK;ZAK	NM_133646;NM_016653	Body;Body	0.869703	0.869138	0.891054	0.898955	0.888813	0.894068	0.855874	0.896057	0.878539	0.898146	0.910215	0.902963	0.848658	0.886504	0.925766	0.670631	0.872551	0.835016	0.839983	0.878205	0.818288	0.873314	0.885383	0.828865	0.788505	0.886415	0.846759	-0.0396554	0.000261277	0.00388956	3.89596	-2.28351	0.0372145	14.4004	0.000147771	0.00500608
cg02900436	chr4	52746465	DCUN1D4;DCUN1D4;DCUN1D4;DCUN1D4	NM_001040402;NM_015115;NM_001287755;NM_001287757	Body;Body;Body;Body	0.921086	0.922849	0.909052	0.917486	0.917121	0.922104	0.910728	0.917704	0.920254	0.928343	0.91861	0.889596	0.925733	0.885711	0.930684	0.869421	0.902073	0.865664	0.874933	0.891086	0.913127	0.927077	0.892871	0.873449	0.860656	0.918667	0.893006	-0.0256611	2.91497e-05	0.000558975	4.26123	-3.93268	0.00137781	16.5811	4.66127e-05	0.00207907
cg02904522	chr20	22902372				0.806375	0.759883	0.828347	0.813992	0.73413	0.763339	0.738983	0.755735	0.770312	0.753853	0.816421	0.480733	0.668223	0.762479	0.77002	0.785511	0.797834	0.607902	0.783067	0.734923	0.702903	0.740546	0.782867	0.582682	0.73558	0.776488	0.709662	-0.0668259	0.00112144	0.00874013	2.9623	-2.47972	0.0239168	9.1677	0.00246324	0.0397654
cg02910711	chr13	107002273				0.753385	0.800361	0.792413	0.765794	0.72889	0.787437	0.803956	0.825553	0.83273	0.690725	0.738676	0.23061	0.705621	0.258655	0.776745	0.766776	0.629136	0.681282	0.741941	0.691698	0.795409	0.74656	0.721831	0.760908	0.764708	0.774538	0.662277	-0.112261	0.00189251	0.0332626	4.13553	-2.22399	0.0420955	15.8241	6.95118e-05	0.0028268
cg02911574	chr2	24705666				0.100808	0.0911745	0.0775377	0.0548425	0.0660362	0.0807666	0.0529123	0.0452453	0.0567488	0.0435398	0.0462253	0.335558	0.0997227	0.143097	0.198442	0.275317	0.0532032	0.0614512	0.157122	0.21462	0.0546525	0.179325	0.258939	0.0884453	0.347624	0.0650761	0.176251	0.111175	0.000389477	0.0101162	4.69899	4.03809	0.00117951	19.2628	1.13905e-05	0.000705763
cg02914011	chr11	128681246	FLI1;FLI1;FLI1;FLI1	NM_001167681;NM_002017;NM_001271012;NM_001271010	3'UTR;3'UTR;3'UTR;3'UTR	0.749054	0.731614	0.773598	0.759488	0.810174	0.73347	0.750471	0.753368	0.785477	0.720707	0.774069	0.508395	0.775816	0.548205	0.627924	0.761072	0.607079	0.669755	0.752133	0.792374	0.61794	0.787104	0.7346	0.797533	0.776736	0.758317	0.696905	-0.0614128	0.000682669	0.00969323	3.82772	-2.23588	0.0406878	13.9999	0.00018282	0.00589278
cg02923831	chr8	38386436	C8orf86	NM_207412	TSS1500	0.726278	0.710406	0.753491	0.747954	0.748841	0.756621	0.744832	0.734181	0.716576	0.799278	0.768764	0.477986	0.650458	0.64001	0.663422	0.675831	0.705448	0.742743	0.748478	0.723233	0.688421	0.764791	0.710055	0.701724	0.620035	0.746111	0.679474	-0.0666369	0.000620014	0.00514953	3.05407	-3.23545	0.00492799	9.65445	0.00188893	0.0328716
cg02928345	chr1	224411698				0.0660991	0.0589879	0.0730491	0.0568907	0.0919642	0.0584975	0.0680182	0.0658492	0.0640334	0.0744071	0.0527908	0.226955	0.0614668	0.0710042	0.0734005	0.13502	0.0646865	0.0781789	0.0784127	0.107725	0.0775577	0.0979416	0.0817534	0.0941041	0.163241	0.066417	0.100818	0.0344006	0.000116349	0.00211474	4.18395	2.70586	0.0164231	16.115	5.9611e-05	0.00251433
cg02928664	chr19	54976506	CDC42EP5	NM_145057	Body	0.040675	0.0439771	0.0482566	0.0309349	0.0465259	0.0396046	0.0335696	0.039371	0.03477	0.0415478	0.0411872	0.0416119	0.0610607	0.0313275	0.0348653	0.0531826	0.0478887	0.095981	0.0669316	0.0753249	0.0341104	0.0425604	0.0479426	0.0426273	0.0770413	0.0400382	0.0537469	0.0137087	2.82254e-05	0.000363722	3.68777	2.5658	0.0211089	13.1861	0.000282029	0.00816853
cg02931225	chr4	96446177	UNC5C	NM_003728	Body	0.811095	0.759231	0.197572	0.16083	0.51709	0.529049	0.59527	0.612198	0.193094	0.759852	0.16184	0.678694	0.548205	0.579156	0.592551	0.647099	0.634739	0.87721	0.828146	0.764644	0.665538	0.730023	0.781309	0.753868	0.738335	0.481557	0.701394	0.219837	0.0665606	0.00936535	-2.82926	2.68176	0.0197063	9.7665	0.0017772	0.0314194
cg02933413	chr3	155420144	PLCH1	NM_014996	5'UTR	0.790746	0.837147	0.858106	0.839334	0.832283	0.834331	0.743211	0.867414	0.821725	0.853383	0.840518	0.588811	0.763709	0.83762	0.832829	0.858672	0.801579	0.58504	0.843406	0.629214	0.829244	0.645763	0.798343	0.781164	0.765804	0.828927	0.754371	-0.0745558	0.00121383	0.009703	2.99887	-2.63033	0.0175958	9.36081	0.00221675	0.0368823
cg02943412	chr10	120356034	PRLHR	NM_004248	TSS1500	0.071754	0.102772	0.0960115	0.11765	0.163639	0.0672055	0.0781668	0.12027	0.0892325	0.0976261	0.0949542	0.0998483	0.103743	0.392951	0.199287	0.154733	0.174483	0.163322	0.118996	0.0888532	0.190731	0.0847915	0.131269	0.25613	0.0827949	0.0999348	0.160138	0.0602034	0.000729295	0.00709325	3.28187	2.51512	0.0227667	10.8919	0.00096587	0.0203225
cg02951738	chr1	112533136	KCND3;KCND3	NM_172198;NM_004980	TSS1500;TSS1500	0.0984752	0.0945226	0.0932091	0.12023	0.0898687	0.106497	0.103629	0.0935937	0.0981865	0.101274	0.0987637	0.137557	0.110157	0.0894406	0.139766	0.0876768	0.105703	0.108694	0.133244	0.103037	0.111966	0.100895	0.170441	0.118687	0.0976961	0.0998408	0.115354	0.0155135	6.92923e-05	0.000518524	2.90364	2.35658	0.030584	8.86038	0.00291428	0.0447805
cg02953942	chr13	50601429	DLEU2	NR_002612	Body	0.0968909	0.089837	0.115929	0.129233	0.129093	0.15106	0.12497	0.126431	0.186598	0.11979	0.122793	0.431481	0.221242	0.112019	0.153244	0.344835	0.151189	0.253638	0.137071	0.200193	0.184258	0.146478	0.300002	0.114181	0.422973	0.126602	0.226629	0.100027	0.000662282	0.0118789	4.16481	3.31822	0.00474906	15.9999	6.33469e-05	0.00263272
cg02957569	chr8	8130600				0.791472	0.839609	0.808094	0.833034	0.802455	0.844862	0.848911	0.84753	0.820844	0.850433	0.862397	0.599868	0.79321	0.806198	0.865905	0.667052	0.780918	0.810454	0.821681	0.788702	0.78208	0.76271	0.837529	0.841871	0.734091	0.831786	0.778019	-0.0537663	0.000522622	0.00505231	3.27311	-2.66055	0.0169133	10.8435	0.000991415	0.0206892
cg02960777	chr7	77562848	PHTF2;PHTF2;PHTF2	NM_001127358;NM_001127357;NM_020432	Body;Body;Body	0.493588	0.422666	0.440632	0.411137	0.42663	0.478507	0.484268	0.474841	0.451981	0.421286	0.450407	0.732323	0.390944	0.575468	0.554785	0.714732	0.548863	0.585766	0.473649	0.617885	0.455483	0.418594	0.550287	0.482923	0.714128	0.45054	0.558274	0.107733	0.000822065	0.0119037	3.85601	3.54226	0.00289477	14.1657	0.000167398	0.00549766
cg02970384	chr1	229567560	ACTA1	NM_001100	Body	0.0896314	0.113135	0.106993	0.0896891	0.095398	0.0917308	0.101875	0.0858615	0.104616	0.0680406	0.0898947	0.185695	0.127452	0.0837297	0.140298	0.154426	0.0811213	0.0837084	0.0914105	0.0941848	0.0789358	0.144209	0.107816	0.105432	0.223351	0.0942604	0.121555	0.0272945	0.000151066	0.00191362	3.66305	2.22547	0.0412353	13.0435	0.000304338	0.00865108
cg02979023	chr18	46377780	CTIF;CTIF	NM_014772;NM_001142397	Body;Body	0.707853	0.702138	0.722496	0.703461	0.680491	0.737979	0.72552	0.684253	0.714993	0.681102	0.672222	0.568547	0.637281	0.564458	0.704041	0.736798	0.608349	0.651006	0.701036	0.613457	0.700235	0.729912	0.621342	0.738419	0.653134	0.702955	0.659144	-0.0438112	0.000456403	0.00358708	2.97443	-2.53915	0.0211953	9.23162	0.00237871	0.0388004
cg02981003	chr10	134917911	GPR123	NM_001083909	Body	0.389583	0.389501	0.050074	0.0579839	0.397584	0.0397182	0.0831025	0.452442	0.424499	0.0424336	0.312829	0.0930867	0.0512434	0.0456446	0.0597238	0.0795297	0.0382919	0.0735159	0.0443065	0.0607826	0.0189492	0.0952354	0.0513787	0.0498137	0.0897581	0.239977	0.0608043	-0.179173	0.0326998	0.000510852	-6.00023	-3.26623	0.00822319	33.8667	5.90215e-09	2.30446e-06
cg02981092	chr3	57543499	PDE12	NM_177966	Body	0.927974	0.922284	0.937721	0.942191	0.939171	0.940347	0.93129	0.937744	0.928147	0.930517	0.942549	0.843934	0.902947	0.931333	0.942974	0.928083	0.927175	0.911202	0.925873	0.923385	0.942719	0.932674	0.912075	0.904352	0.917908	0.93454	0.917617	-0.0169228	4.59201e-05	0.000606352	3.72296	-2.4558	0.0263396	13.3897	0.000253005	0.00753758
cg02981639	chr7	42155502	GLI3	NM_000168	Body	0.721948	0.762056	0.737776	0.761596	0.777467	0.772556	0.781245	0.799151	0.80314	0.743207	0.696559	0.540838	0.767002	0.538342	0.618828	0.75297	0.64312	0.6334	0.665908	0.788662	0.787979	0.826149	0.71303	0.661116	0.633191	0.7597	0.68361	-0.0760907	0.00105623	0.00831401	2.97662	-2.89698	0.0100413	9.2432	0.00236372	0.0386218
cg02982400	chr3	93782107	NSUN3;DHFRL1	NM_022072;NM_176815	Body;TSS1500	0.0181704	0.0192686	0.0207143	0.018139	0.0179304	0.019598	0.0211695	0.0165307	0.0156242	0.0171247	0.0170206	0.0205587	0.0220737	0.0197509	0.0486504	0.0225794	0.0199745	0.0270736	0.017247	0.0179257	0.0145253	0.0240426	0.0291147	0.023006	0.0300242	0.0182991	0.0240391	0.00573995	3.01738e-06	6.95855e-05	4.52742	2.50638	0.0247381	18.2041	1.98455e-05	0.00108575
cg02983424	chr15	97491433				0.14242	0.135926	0.121144	0.117356	0.123147	0.109777	0.133102	0.115563	0.123196	0.129301	0.140083	0.203361	0.232387	0.152566	0.155808	0.157436	0.183335	0.162613	0.126203	0.171577	0.106442	0.201628	0.15829	0.15513	0.150908	0.126456	0.165549	0.0390927	0.000111191	0.00102359	3.20252	4.28526	0.000536926	10.4564	0.00122228	0.0240434
cg02984711	chr16	89388839	LOC100287036;ANKRD11;ANKRD11;ANKRD11;ANKRD11	NM_001242885;NR_045839;NM_013275;NM_001256183;NM_001256182	5'UTR;Body;5'UTR;5'UTR;5'UTR	0.0440887	0.0484657	0.0731788	0.0478419	0.0471981	0.0468847	0.0528066	0.0484752	0.0582251	0.0388578	0.0624445	0.0895588	0.0556103	0.0526819	0.144892	0.0647409	0.0505245	0.0679727	0.0533637	0.0443118	0.0369189	0.0715942	0.0654255	0.101043	0.0788072	0.0516788	0.0698175	0.0181387	9.22634e-05	0.000769588	3.06026	2.27879	0.0360692	9.68753	0.00185523	0.0324441
cg02992366	chr1	87868496				0.673749	0.650488	0.590807	0.652074	0.740722	0.608546	0.63668	0.703491	0.68814	0.733356	0.686998	0.711446	0.578919	0.277672	0.605863	0.393183	0.300551	0.412751	0.379206	0.67296	0.488607	0.430582	0.265064	0.370338	0.469042	0.66955	0.454013	-0.215537	0.00226274	0.0202454	3.16145	-5.30325	6.41044e-05	10.2328	0.00137967	0.026245
cg02996181	chr11	417643	SIGIRR;SIGIRR	NM_001135053;NM_021805	TSS1500;TSS1500	0.351031	0.330423	0.343172	0.325328	0.294271	0.323544	0.372908	0.30932	0.314116	0.357011	0.335526	0.146044	0.28334	0.149524	0.268272	0.336869	0.275478	0.286377	0.383205	0.289235	0.295946	0.292797	0.345238	0.350046	0.199806	0.332423	0.278727	-0.0536959	0.000517263	0.00501057	3.276	-2.66843	0.016646	10.8595	0.000982897	0.0205714
cg02996397	chr6	29720477				0.0299172	0.0281191	0.0317583	0.0290674	0.0285256	0.0323466	0.0295822	0.0321066	0.0299431	0.0314336	0.0327446	0.0279587	0.0305397	0.0313453	0.0467541	0.0297577	0.0343765	0.0373352	0.0327041	0.033098	0.0316459	0.0343034	0.0329575	0.0309671	0.0426233	0.030504	0.0340262	0.00352217	2.65954e-06	2.61701e-05	3.29867	2.42415	0.027375	10.9847	0.000918684	0.0196074
cg03002237	chr11	133874335				0.861945	0.851795	0.879599	0.864189	0.865254	0.863826	0.864593	0.859057	0.872803	0.859832	0.850419	0.776285	0.850977	0.75996	0.78138	0.854929	0.743585	0.846893	0.884211	0.865471	0.848763	0.854308	0.775731	0.84465	0.872116	0.863028	0.825661	-0.037367	6.91861e-05	0.00221378	4.99989	-2.91417	0.0113026	21.1401	4.26903e-06	0.000329441
cg03006426	chr5	136826890	SPOCK1	NM_004598	Body	0.85108	0.900781	0.896007	0.903515	0.914787	0.875506	0.89728	0.903522	0.888339	0.882012	0.87554	0.837647	0.861488	0.88886	0.736781	0.835742	0.883437	0.845744	0.807974	0.749176	0.905673	0.923601	0.858144	0.514521	0.858262	0.889852	0.821932	-0.0679197	0.000318544	0.0106194	5.05907	-2.42032	0.0297059	21.512	3.51614e-06	0.000282798
cg03006549	chr9	22009648	CDKN2B;CDKN2B;CDKN2B-AS1;CDKN2B-AS1;CDKN2B-AS1;CDKN2B-AS1;CDKN2B-AS1;CDKN2B-AS1;CDKN2B-AS1;CDKN2B-AS1;CDKN2B-AS1;CDKN2B-AS1;CDKN2B-AS1;CDKN2B-AS1;CDKN2B-AS1;CDKN2B-AS1	NM_004936;NM_078487;NR_047542;NR_047541;NR_047540;NR_047539;NR_047533;NR_003529;NR_047543;NR_047538;NR_047537;NR_047536;NR_047535;NR_047534;NR_047532;NR_120536	TSS1500;TSS1500;Body;Body;Body;Body;Body;Body;Body;Body;Body;Body;Body;Body;Body;Body	0.0488452	0.0533251	0.0545108	0.0514407	0.0479765	0.0620243	0.0577923	0.0519347	0.0482219	0.0528291	0.0614615	0.0759908	0.0681453	0.0928124	0.0626889	0.063318	0.0531657	0.0821458	0.0495355	0.116489	0.0421608	0.0984137	0.059738	0.053394	0.060361	0.0536693	0.0698828	0.0162135	2.42385e-05	0.000440376	4.18336	2.79464	0.0137483	16.1114	5.97229e-05	0.00251713
cg03010792	chr22	20784277	SCARF2;SCARF2	NM_182895;NM_153334	Body;Body	0.0705368	0.0760416	0.0878424	0.0671459	0.0664618	0.0694394	0.0747515	0.0768668	0.076713	0.075611	0.09529	0.0737956	0.126614	0.0881106	0.207286	0.0795433	0.102391	0.0763283	0.0873808	0.0954202	0.0610822	0.106127	0.0795623	0.0828676	0.16078	0.0760636	0.101949	0.0258856	7.57534e-05	0.00154737	4.35236	2.38891	0.0308844	17.1338	3.4836e-05	0.00166316
cg03011059	chr12	120935568	DYNLL1;DYNLL1;DYNLL1	NM_003746;NM_001037495;NM_001037494	Body;Body;Body	0.745192	0.748674	0.776107	0.80436	0.732687	0.7413	0.771611	0.763964	0.747235	0.735034	0.734626	0.63118	0.645297	0.525857	0.671449	0.766411	0.792297	0.567308	0.743839	0.711496	0.713544	0.789213	0.802212	0.700407	0.593405	0.754617	0.689565	-0.0650519	0.000493242	0.00768369	3.96143	-2.66984	0.0174232	14.7869	0.000120371	0.00429581
cg03012169	chr9	110495498				0.806962	0.843721	0.84573	0.85642	0.847807	0.855162	0.831833	0.817715	0.804681	0.817505	0.853058	0.901327	0.727514	0.770218	0.842469	0.717925	0.750087	0.660232	0.804175	0.862115	0.805221	0.81834	0.795936	0.806799	0.659846	0.834599	0.780157	-0.054442	0.00038651	0.00503136	3.70237	-2.74094	0.0148359	13.2705	0.000269611	0.00789809
cg03014301	chr15	63513842	RAB8B	NM_016530	Body	0.90575	0.912156	0.922759	0.929681	0.891937	0.9337	0.928434	0.907124	0.908294	0.916943	0.931382	0.909903	0.878072	0.868895	0.947016	0.880951	0.790516	0.921544	0.906383	0.921215	0.855609	0.74365	0.907225	0.922773	0.873526	0.917105	0.88052	-0.0365856	0.000176187	0.00303356	4.10584	-2.39834	0.0300321	15.6462	7.6364e-05	0.00303933
cg03021296	chr7	158060614	PTPRN2;PTPRN2;PTPRN2	NM_002847;NM_130842;NM_130843	Body;Body;Body	0.815839	0.755941	0.78576	0.755224	0.781491	0.771371	0.815812	0.742494	0.761533	0.790078	0.766757	0.826097	0.743492	0.649914	0.520371	0.729029	0.771063	0.647174	0.74931	0.778483	0.686073	0.716988	0.725682	0.811032	0.768658	0.776573	0.723098	-0.0534752	0.000576491	0.00619668	3.42612	-2.40346	0.0287463	11.6951	0.000626661	0.0147999
cg03021313	chr4	174099006	GALNT7	NM_017423	Body	0.124459	0.131321	0.161358	0.115687	0.172596	0.118376	0.102179	0.150193	0.18363	0.13519	0.124353	0.225139	0.166036	0.111071	0.136583	0.298556	0.132108	0.260213	0.173328	0.330034	0.167673	0.236399	0.285941	0.144043	0.280504	0.138122	0.210545	0.0724228	0.000656127	0.00516117	2.97565	3.49945	0.0027535	9.23808	0.00237033	0.0387011
cg03024176	chr2	208591984	CCNYL1;CCNYL1	NM_152523;NM_001142300	Body;Body	0.1249	0.107403	0.121303	0.0958152	0.130256	0.0915017	0.0968391	0.0805546	0.147005	0.0928662	0.132254	0.359752	0.107246	0.0940873	0.106885	0.16508	0.0890749	0.125527	0.101425	0.192284	0.147324	0.267987	0.129064	0.122522	0.180873	0.110973	0.156366	0.0453939	0.000449824	0.00576938	3.68098	2.13281	0.0492959	13.1469	0.000287989	0.00829243
cg03024760	chr15	27215997	GABRG3	NM_033223	TSS1500	0.052215	0.0613574	0.0517176	0.0438229	0.0572853	0.046445	0.057386	0.0539058	0.0454475	0.049371	0.0622431	0.0952632	0.0686199	0.173196	0.0756372	0.0538822	0.0667519	0.0709707	0.0591645	0.0583078	0.0498282	0.0657796	0.0517605	0.0822669	0.0637752	0.0528361	0.0739432	0.0211071	3.93067e-05	0.000967363	4.62121	2.47599	0.0263351	18.7817	1.46566e-05	0.000858428
cg03025569	chr17	15586426	TRIM16	NM_006470	TSS1500	0.911312	0.93834	0.929494	0.910456	0.922046	0.909076	0.927114	0.918227	0.913826	0.913703	0.922116	0.924844	0.899434	0.926075	0.919823	0.876744	0.881934	0.865056	0.898174	0.909521	0.897167	0.925774	0.934961	0.910572	0.835928	0.91961	0.900429	-0.0191811	8.50919e-05	0.000767828	3.17369	-2.42468	0.0271313	10.2993	0.00133084	0.0255696
cg03027174	chr16	4105170	ADCY9	NM_001116	Body	0.284073	0.247382	0.271657	0.22766	0.278012	0.299354	0.26348	0.259161	0.284065	0.256981	0.308499	0.488618	0.295981	0.277184	0.345323	0.355614	0.225753	0.289826	0.281339	0.331355	0.246678	0.309531	0.399806	0.221432	0.418461	0.270939	0.320493	0.0495544	0.000543071	0.00580231	3.41741	2.30095	0.0351918	11.6462	0.000643352	0.0150936
cg03028786	chr2	224897425	SERPINE2;SERPINE2;SERPINE2;SERPINE2	NM_006216;NM_001136529;NM_001136530;NM_001136528	5'UTR;TSS1500;Body;5'UTR	0.905337	0.900623	0.900058	0.925234	0.8903	0.922317	0.919899	0.926636	0.897481	0.9338	0.945365	0.515029	0.890402	0.911332	0.9408	0.587367	0.912725	0.913723	0.479939	0.903849	0.732809	0.917227	0.682184	0.933166	0.921682	0.915186	0.803017	-0.11217	0.000303306	0.0284789	6.55298	-2.47033	0.0276919	31.1034	2.44644e-08	6.63666e-06
cg03031933	chr8	145598519	ADCK5	NM_174922	Body	0.0659548	0.0652995	0.0675236	0.0596689	0.0569902	0.0601488	0.0675938	0.0569028	0.0514617	0.0661186	0.0550603	0.0802273	0.0559102	0.0557011	0.0904597	0.102172	0.072038	0.110432	0.0605988	0.0579138	0.0617379	0.0607172	0.0641133	0.0753512	0.0605363	0.0611566	0.0719935	0.0108368	3.16623e-05	0.000314324	3.31142	2.1532	0.0467019	11.0552	0.000884385	0.0190695
cg03033508	chr13	26797157	RNF6;RNF6;RNF6	NM_183044;NM_183043;NM_005977	TSS1500;TSS1500;TSS1500	0.499022	0.446862	0.532462	0.420754	0.489716	0.472002	0.513292	0.454392	0.498334	0.503933	0.438474	0.865454	0.61058	0.705317	0.492115	0.542772	0.556247	0.496866	0.602201	0.512743	0.555595	0.574813	0.534916	0.55279	0.589082	0.479022	0.585106	0.106085	0.00122676	0.00944905	2.94531	3.78281	0.00147914	9.07838	0.00258649	0.0411769
cg03052182	chr6	30653530	KIAA1949;KIAA1949	NM_001134870;NM_133471	Body;1stExon	0.4039	0.335472	0.368677	0.353605	0.404823	0.359819	0.422428	0.327295	0.418463	0.366518	0.342024	0.115997	0.329603	0.15271	0.210148	0.320065	0.317855	0.448367	0.42569	0.360593	0.306211	0.350121	0.382659	0.394805	0.261924	0.373002	0.312625	-0.0603773	0.00115449	0.00956112	3.04992	-2.151	0.0463427	9.6323	0.00191185	0.0331623
cg03057764	chr12	95009194	TMCC3;TMCC3	NM_001301036;NM_020698	5'UTR;Body	0.135501	0.179632	0.171883	0.139694	0.10173	0.173173	0.195275	0.150326	0.118453	0.213259	0.119936	0.526588	0.146745	0.204464	0.196807	0.29081	0.171562	0.121615	0.144342	0.270229	0.22162	0.167734	0.20896	0.154489	0.211882	0.154442	0.216989	0.0625471	0.00122741	0.0101935	3.05396	2.15848	0.0456815	9.65386	0.00188954	0.0328788
cg03066050	chr9	110249749	KLF4	NM_004235	Body	0.056372	0.0409015	0.0444946	0.03699	0.0496454	0.0464886	0.0514623	0.0370278	0.0432863	0.0474297	0.0624766	0.09297	0.0453794	0.0736167	0.0498417	0.0967886	0.055473	0.0822883	0.0943025	0.0351545	0.0321883	0.0445698	0.0801189	0.0575757	0.066789	0.0469613	0.0647897	0.0178284	6.11606e-05	0.000492396	3.00914	2.7935	0.0125324	9.41528	0.00215184	0.036102
cg03066323	chr7	99970779	PILRA;PILRA;PILRA	NM_178273;NM_178272;NM_013439	TSS1500;TSS1500;TSS1500	0.251518	0.259729	0.276137	0.255189	0.312426	0.255063	0.284667	0.241273	0.271931	0.223919	0.291787	0.617368	0.324282	0.324036	0.440595	0.459577	0.315504	0.316342	0.364015	0.428494	0.232329	0.361499	0.479047	0.355871	0.511925	0.265785	0.395063	0.129278	0.000617403	0.0100133	4.01956	4.65473	0.00031133	15.1316	0.000100268	0.00374738
cg03068433	chr5	133748160	CDKN2AIPNL	NM_080656	TSS1500	0.0593473	0.0465817	0.0454891	0.0443823	0.0464636	0.069606	0.0543504	0.0462433	0.0493578	0.0348344	0.0432773	0.0468773	0.0648858	0.0304432	0.137612	0.0729438	0.0494782	0.0398355	0.068857	0.0913107	0.0346787	0.0860754	0.0619804	0.0777051	0.105662	0.0490848	0.0691676	0.0200827	8.47291e-05	0.000875687	3.36948	2.39604	0.0290789	11.378	0.000743193	0.0167638
cg03074223	chr12	6741660	LPAR5;LPAR5	NM_001142961;NM_020400	TSS1500;5'UTR	0.0387726	0.0425513	0.0394222	0.038258	0.0366017	0.0361184	0.0460214	0.0379466	0.0354809	0.0402446	0.0365208	0.0548064	0.0374252	0.0396193	0.0888551	0.0419383	0.0416952	0.0479613	0.0404539	0.0504146	0.0306963	0.0401431	0.0473019	0.0568897	0.0472551	0.0389035	0.0475325	0.00862903	9.78353e-06	0.000190381	4.28239	2.26703	0.0389601	16.7092	4.35697e-05	0.00197277
cg03074412	chr5	65440912	SREK1;SREK1;SREK1;SREK1;SREK1	NM_001270493;NM_139168;NM_001270492;NM_001077199;NM_139168	Body;1stExon;5'UTR;Body;5'UTR	0.034336	0.0325278	0.0315467	0.0352835	0.0314767	0.0324226	0.0308613	0.0279543	0.0284694	0.0298829	0.0323919	0.0375956	0.039268	0.0336997	0.0565584	0.0350007	0.0323	0.0327686	0.030574	0.0286616	0.0396572	0.0300388	0.0336712	0.0332781	0.0382031	0.0315594	0.0358053	0.00424597	4.98045e-06	4.7358e-05	3.24926	2.16804	0.0452533	10.7123	0.00106424	0.0217762
cg03082580	chr15	89911298	MIR9-3	NR_029692	Body	0.0300138	0.032272	0.030537	0.0244669	0.0230081	0.0249687	0.0250357	0.0250555	0.0267058	0.021062	0.0263001	0.0347281	0.0310855	0.02609	0.0872905	0.0261245	0.0481159	0.0377278	0.0289487	0.025642	0.0223817	0.0377117	0.0291262	0.0340639	0.0608985	0.0263114	0.0378525	0.0115411	1.14126e-05	0.000305407	4.74204	2.41425	0.0297926	19.5299	9.90396e-06	0.000632744
cg03089016	chr9	138070190				0.91857	0.859138	0.936905	0.900723	0.865041	0.915418	0.83719	0.891182	0.88728	0.889862	0.921916	0.90231	0.824413	0.565465	0.702181	0.916998	0.918418	0.915865	0.894012	0.810466	0.933726	0.771967	0.884535	0.853971	0.648882	0.89302	0.824515	-0.0685056	0.000906884	0.0129902	3.84036	-2.15525	0.0475065	14.0739	0.000175762	0.00571717
cg03090969	chr8	104117866				0.81595	0.874788	0.825776	0.839366	0.87636	0.888192	0.835161	0.843472	0.871113	0.875028	0.836162	0.684083	0.775547	0.60479	0.82972	0.753916	0.744946	0.802354	0.839236	0.801204	0.849615	0.855802	0.834426	0.478862	0.817432	0.852852	0.762281	-0.0905708	0.000606418	0.0115386	4.25001	-3.05433	0.00817978	16.5133	4.83099e-05	0.00213929
cg03091374	chr19	55142439	LILRB1;LILRB1;LILRB1;LILRB1;LILRB1;LILRB1;LILRB1	NM_001081639;NM_001081638;NM_001278398;NM_001081637;NM_001278399;NM_006669;NR_103518	5'UTR;5'UTR;5'UTR;5'UTR;5'UTR;5'UTR;Body	0.109338	0.0864329	0.10595	0.0650763	0.0928868	0.101718	0.0899454	0.0784139	0.0854517	0.0769691	0.0582574	0.410183	0.0944705	0.166787	0.165183	0.304902	0.15722	0.185931	0.146072	0.255483	0.127887	0.120683	0.249871	0.139634	0.312203	0.0864037	0.202608	0.116204	0.000259801	0.00821267	4.98237	4.70406	0.00033615	21.0302	4.52112e-06	0.000343838
cg03095344	chr9	132891470	GPR107;GPR107;GPR107;GPR107	NM_001287346;NM_001136558;NM_001136557;NM_020960	3'UTR;Body;Body;Body	0.0375949	0.0431134	0.040829	0.0362956	0.0404078	0.0454149	0.0447558	0.0449077	0.0291395	0.0481274	0.0390513	0.0900367	0.0387409	0.100604	0.0820419	0.044274	0.119291	0.158172	0.0739085	0.0760963	0.0587841	0.0566167	0.0497691	0.0673703	0.0464989	0.0408761	0.0758717	0.0349956	2.82539e-05	0.00108993	5.26965	3.90238	0.00162424	22.8419	1.75886e-06	0.00016643
cg03098024	chr2	238832777				0.826004	0.726803	0.900242	0.828277	0.880684	0.723168	0.810814	0.833584	0.78064	0.757588	0.849215	0.171778	0.829084	0.383733	0.554928	0.692368	0.460314	0.529967	0.768528	0.79768	0.741929	0.345718	0.737545	0.776436	0.783031	0.810638	0.61236	-0.198278	0.00338908	0.0424075	3.64535	-3.43228	0.00353578	12.9416	0.000321357	0.00901358
cg03100906	chr16	84637476	COTL1	NM_021149	Body	0.78369	0.703858	0.721686	0.737602	0.748717	0.742652	0.740653	0.713205	0.765093	0.731096	0.761257	0.912829	0.782324	0.735116	0.819382	0.844582	0.765669	0.792589	0.778798	0.832092	0.716398	0.6671	0.849995	0.78773	0.872942	0.740865	0.796968	0.0561031	0.00055102	0.00421713	2.93608	2.99322	0.00814442	9.02997	0.00265589	0.04196
cg03102824	chr1	51703649	RNF11	NM_014372	Body	0.749343	0.75124	0.798602	0.735272	0.824466	0.731175	0.723815	0.734646	0.809007	0.703508	0.796092	0.370489	0.706118	0.590589	0.621121	0.723344	0.664313	0.589687	0.715822	0.771931	0.699735	0.76522	0.645002	0.796536	0.543012	0.759742	0.657351	-0.102391	0.00161257	0.0124613	2.95003	-3.18007	0.00546676	9.10315	0.0025517	0.0407805
cg03104567	chr15	78653946				0.264131	0.244593	0.260609	0.31715	0.298636	0.230341	0.295245	0.323536	0.353795	0.272758	0.22673	0.597285	0.378771	0.378422	0.384043	0.530162	0.370246	0.466281	0.342284	0.462151	0.321524	0.311607	0.57944	0.33784	0.63103	0.280684	0.435078	0.154394	0.00165333	0.0119761	2.85672	4.8684	0.000138187	8.61672	0.00333092	0.0491556
cg03109431	chr11	12696065	TEAD1;TEAD1	NM_021961;NM_021961	1stExon;5'UTR	0.0228905	0.0214763	0.0240115	0.0216001	0.0262449	0.0220636	0.0249619	0.0254972	0.0240546	0.0208814	0.0234069	0.0229151	0.0222382	0.0239299	0.0424718	0.0259873	0.0341463	0.0260507	0.0259967	0.027632	0.0237187	0.0306237	0.0277492	0.0340263	0.0258251	0.0233717	0.0280936	0.0047219	3.10535e-06	3.08483e-05	3.31236	2.99493	0.00847958	11.0604	0.000881892	0.0190324
cg03112887	chr16	23568076	UBFD1;EARS2;EARS2;EARS2	NM_019116;NR_003501;NM_001083614;NM_001308211	TSS1500;Body;Body;Body	0.13986	0.121246	0.111069	0.114899	0.1353	0.0790115	0.163338	0.114706	0.127604	0.145798	0.167327	0.26264	0.257955	0.241913	0.232046	0.402955	0.172798	0.221058	0.204481	0.247002	0.0873733	0.178305	0.43778	0.194059	0.30733	0.129105	0.246264	0.117159	0.000637327	0.00815034	3.67676	4.63072	0.000299809	13.1225	0.000291763	0.00837887
cg03121834	chr7	99970448	PILRA;PILRA;PILRA	NM_178273;NM_178272;NM_013439	TSS1500;TSS1500;TSS1500	0.107541	0.105553	0.12747	0.12384	0.136054	0.114734	0.139707	0.0973282	0.122408	0.0997119	0.143433	0.308855	0.139506	0.163444	0.204253	0.17766	0.0981406	0.147707	0.166449	0.136056	0.0798608	0.197984	0.231109	0.103314	0.210337	0.119798	0.168905	0.0491073	0.000258837	0.00361622	3.80436	2.92517	0.010271	13.8634	0.000196594	0.00622765
cg03122269	chr17	67114449	ABCA6	NM_080284	Body	0.427602	0.480318	0.538848	0.440117	0.455969	0.549114	0.437513	0.518289	0.529765	0.469314	0.501646	0.833285	0.455886	0.482984	0.607268	0.642398	0.553894	0.673301	0.560733	0.766749	0.449917	0.533844	0.666445	0.476568	0.709973	0.486227	0.600946	0.114719	0.00190577	0.0143241	2.91	3.31664	0.00404546	8.89353	0.00286183	0.0442181
cg03130559	chr2	237885732				0.899776	0.906465	0.921884	0.934531	0.922656	0.924987	0.923664	0.917878	0.932922	0.942539	0.941961	0.924233	0.918129	0.798181	0.934025	0.864898	0.875236	0.916557	0.911679	0.932514	0.86258	0.788421	0.901243	0.913727	0.866859	0.924478	0.886306	-0.0381724	0.000179339	0.00217437	3.59984	-2.91388	0.0103268	12.6804	0.000369508	0.0100163
cg03131587	chr3	171774986	FNDC3B;FNDC3B	NM_022763;NM_001135095	5'UTR;5'UTR	0.0507119	0.03768	0.0387852	0.0327302	0.0449985	0.0333443	0.0536145	0.0331637	0.0345177	0.0334355	0.0558827	0.187853	0.0428753	0.0402644	0.0394413	0.0829399	0.0372239	0.0423884	0.0446153	0.0851009	0.0276553	0.0910112	0.100031	0.0511999	0.102692	0.0408058	0.0696637	0.0288579	7.94089e-05	0.00183668	4.53165	2.4529	0.0274561	18.2301	1.95763e-05	0.00107448
cg03132911	chr5	75698732	IQGAP2	NM_006633	TSS1500	0.0155969	0.0155187	0.0137176	0.0135914	0.0163357	0.015147	0.016388	0.0157261	0.0135185	0.014665	0.0171244	0.0159212	0.0156054	0.0143636	0.0281879	0.0176284	0.0180945	0.0170855	0.0183069	0.0158137	0.0147375	0.0146886	0.0203134	0.0222444	0.0180333	0.0152118	0.0179303	0.00271855	1.484e-06	1.36798e-05	3.20449	2.57797	0.0199234	10.4671	0.0012152	0.0239435
cg03136390	chr12	108734046	CMKLR1;CMKLR1;CMKLR1	NM_001142343;NM_001142344;NM_004072	TSS1500;TSS1500;TSS1500	0.483149	0.451092	0.463507	0.492143	0.480697	0.514555	0.506428	0.446199	0.490874	0.466667	0.476584	0.606932	0.484349	0.443546	0.57415	0.587353	0.47646	0.55187	0.57964	0.584744	0.582204	0.477477	0.614575	0.459251	0.601123	0.479263	0.544548	0.065285	0.000460219	0.00378912	3.04147	3.69314	0.00183432	9.58722	0.00195937	0.0337564
cg03137202	chr1	120453393				0.0654714	0.0742482	0.0638187	0.0662553	0.06756	0.0732304	0.0742766	0.0579416	0.0626905	0.0571293	0.0704247	0.118038	0.0769033	0.0689668	0.0772772	0.113496	0.0715919	0.0945315	0.0696003	0.0657276	0.065142	0.0692214	0.0857257	0.0677504	0.103865	0.0666406	0.0819884	0.0153478	3.65992e-05	0.000333487	3.18774	2.94565	0.00927607	10.3758	0.00127681	0.024817
cg03146371	chr17	5138469	SCIMP;SCIMP;LOC100130950	NM_207103;NM_001271842;NR_034082	TSS1500;TSS1500;Body	0.40832	0.371159	0.399087	0.393306	0.399723	0.390166	0.398075	0.381394	0.391507	0.37295	0.380006	0.659152	0.430274	0.408398	0.491797	0.500611	0.376013	0.436294	0.417107	0.500265	0.407661	0.412957	0.604544	0.413347	0.564125	0.389609	0.473039	0.0834303	0.000140914	0.00718681	5.67246	3.6372	0.00279728	25.41	4.63509e-07	6.01832e-05
cg03147713	chr4	138950261				0.782163	0.844659	0.799259	0.834838	0.801739	0.860737	0.864325	0.816963	0.838679	0.846389	0.820069	0.552167	0.800676	0.632969	0.832012	0.812979	0.734362	0.856881	0.835729	0.814982	0.724569	0.803531	0.815498	0.745317	0.847551	0.828165	0.772088	-0.056078	0.000696883	0.00768043	3.4622	-2.2669	0.0377042	11.8981	0.000561906	0.0136617
cg03151549	chr10	76526261				0.908729	0.913468	0.912087	0.920762	0.926011	0.926421	0.90431	0.886047	0.915937	0.916631	0.922306	0.912544	0.909945	0.761294	0.911531	0.905212	0.878398	0.893424	0.884306	0.902969	0.913763	0.921592	0.905976	0.878134	0.843388	0.913883	0.88732	-0.0265629	0.000133076	0.00173416	3.70392	-2.27803	0.0373081	13.2795	0.000268327	0.00786978
cg03154580	chr2	121009176	RALB	NM_002881	TSS1500	0.0822494	0.0821598	0.0671	0.0838435	0.0714095	0.0666252	0.0502884	0.0663966	0.0682397	0.0721037	0.067807	0.333192	0.0851594	0.0898146	0.154089	0.18528	0.0623181	0.0737733	0.0865345	0.100999	0.0691381	0.126598	0.217514	0.0543274	0.1915	0.0707475	0.130731	0.0599837	9.19059e-05	0.0061459	6.06332	2.83603	0.0136062	27.9261	1.26039e-07	2.25191e-05
cg03155896	chr6	30879000	GTF2H4	NM_001517	Body	0.917369	0.881706	0.902217	0.917892	0.906409	0.928288	0.917166	0.917136	0.917468	0.919216	0.910285	0.87188	0.893582	0.776208	0.922629	0.895285	0.89537	0.906622	0.914741	0.892924	0.925132	0.869917	0.898389	0.889703	0.904328	0.912286	0.889765	-0.0225214	0.000151059	0.00132467	3.13245	-2.16361	0.0453973	10.0757	0.00150238	0.0278815
cg03161309	chr17	6563585				0.0531316	0.0492203	0.0524461	0.0411683	0.0424701	0.0473794	0.0504887	0.0424863	0.0377503	0.0437104	0.0478953	0.0922754	0.0569106	0.0591593	0.0650509	0.0933055	0.0411621	0.0462244	0.0381979	0.0370355	0.0407906	0.0810023	0.0663383	0.0563886	0.0700766	0.0461952	0.0602799	0.0140847	2.49457e-05	0.00036137	3.85661	2.65797	0.0177286	14.1692	0.000167083	0.00548997
cg03162794	chr3	30868425	GADL1	NM_207359	Body	0.287549	0.293368	0.339542	0.387021	0.342162	0.632179	0.32881	0.319364	0.418221	0.322375	0.33258	0.232934	0.202012	0.235319	0.27783	0.240826	0.271768	0.240774	0.321454	0.291966	0.272994	0.290973	0.307235	0.263194	0.26272	0.363925	0.265143	-0.0987821	0.00932489	0.00105408	-3.1451	-3.25144	0.00709177	11.8114	0.000588701	0.0141398
cg03163545	chr16	1593415	IFT140;TMEM204	NM_014714;NM_024600	Body;Body	0.0436303	0.0390194	0.0407589	0.0405123	0.0473471	0.0559439	0.0447107	0.0500679	0.0333113	0.0366825	0.0518735	0.0893597	0.051406	0.0568649	0.0554036	0.108964	0.0525492	0.0440839	0.0447494	0.0562577	0.0409354	0.0717498	0.090445	0.0407929	0.0647338	0.0439871	0.0620211	0.018034	4.68581e-05	0.000437095	3.22158	3.02758	0.00783673	10.5605	0.0011553	0.0230878
cg03163982	chr13	22058128				0.975889	0.956912	0.968242	0.929732	0.975781	0.936922	0.967372	0.927077	0.975874	0.963633	0.981039	0.98493	0.971464	0.984048	0.985406	0.980519	0.97678	0.969685	0.964734	0.971984	0.978291	0.9758	0.970252	0.966505	0.975765	0.959861	0.97544	0.0155792	0.000387356	4.47441e-05	-3.11389	2.51375	0.027478	11.6038	0.000658185	0.015342
cg03164275	chr2	219826805	CDK5R2;CDK5R2	NM_003936;NM_003936	3'UTR;1stExon	0.0527859	0.0936602	0.0593463	0.0568039	0.0534757	0.0647878	0.0731497	0.0489786	0.0392731	0.0461436	0.0453124	0.0447605	0.0610992	0.105142	0.0762248	0.042468	0.0625867	0.0443516	0.179395	0.101432	0.144726	0.0553621	0.174351	0.0788663	0.0564203	0.0576107	0.0876561	0.0300454	0.00023301	0.00223092	3.25918	2.23614	0.0396473	10.7668	0.00103335	0.0213227
cg03169836	chr19	16284256	CIB3	NM_054113	1stExon	0.264771	0.260448	0.293603	0.269548	0.2652	0.266194	0.279251	0.251126	0.268097	0.281033	0.255941	0.398047	0.24626	0.321078	0.29591	0.287749	0.281582	0.332543	0.312302	0.299484	0.243763	0.271744	0.339809	0.269213	0.351582	0.268656	0.303648	0.034992	0.000145835	0.0018177	3.63971	2.92522	0.0101247	12.9092	0.000326974	0.00913113
cg03171142	chr19	791247				0.371485	0.371871	0.396605	0.355414	0.381569	0.367053	0.344785	0.394677	0.391617	0.391495	0.399428	0.525219	0.385298	0.326192	0.391949	0.401836	0.340148	0.455154	0.443895	0.431151	0.475837	0.422212	0.433375	0.314024	0.481144	0.378727	0.416245	0.0375181	0.000327106	0.00373638	3.51381	2.17841	0.0448739	12.1901	0.000480438	0.0121687
cg03171711	chr6	164743669				0.730761	0.72864	0.730805	0.768752	0.730949	0.791564	0.73232	0.749396	0.755634	0.732464	0.772658	0.540986	0.718931	0.404188	0.718463	0.736691	0.790038	0.714257	0.722145	0.731251	0.657092	0.707724	0.652723	0.727706	0.758676	0.747631	0.684348	-0.0632831	0.00047408	0.00996379	4.39349	-2.30342	0.0364681	17.3843	3.05334e-05	0.00150464
cg03172058	chr1	235002220				0.0662159	0.0583244	0.0953973	0.0546098	0.072061	0.131278	0.166187	0.0813263	0.062352	0.0645721	0.102451	0.605067	0.125208	0.274621	0.236071	0.432399	0.279078	0.343086	0.177263	0.310311	0.0426148	0.116087	0.319754	0.248237	0.400529	0.0867977	0.279309	0.192511	0.00122092	0.0208151	4.09159	4.81611	0.000230588	15.5611	7.98827e-05	0.00314799
cg03177876	chr4	71701931	GRSF1;GRSF1	NM_001098477;NM_002092	5'UTR;Body	0.117754	0.125172	0.159872	0.147937	0.137692	0.125261	0.134908	0.161122	0.108093	0.16669	0.183239	0.40001	0.17251	0.158763	0.176437	0.220756	0.125773	0.200992	0.209675	0.230464	0.0849555	0.187398	0.247158	0.132889	0.279111	0.142522	0.201921	0.0593991	0.00053973	0.00586979	3.443	2.74474	0.0144275	11.7899	0.000595514	0.01425
cg03179542	chr7	2647333	IQCE;IQCE	NM_001100390;NM_152558	Body;Body	0.0816149	0.0685501	0.0692175	0.0762758	0.0589857	0.0871469	0.0931922	0.0570052	0.0527892	0.054767	0.0605343	0.354602	0.0847005	0.242362	0.150007	0.178644	0.0618763	0.122477	0.0559977	0.125789	0.0469738	0.12291	0.0898177	0.0741195	0.286534	0.0690981	0.142629	0.0735313	0.000190799	0.00861785	5.49721	2.92282	0.0113185	24.2892	8.29032e-07	9.36193e-05
cg03183354	chr3	52252049				0.315951	0.236494	0.253993	0.233196	0.288383	0.32016	0.269983	0.247257	0.276814	0.274189	0.242786	0.605711	0.433519	0.333456	0.370623	0.564333	0.296546	0.455471	0.37056	0.424015	0.444013	0.290575	0.52108	0.403791	0.584742	0.269019	0.435602	0.166584	0.000901013	0.0104561	3.53666	5.78647	2.95147e-05	12.3199	0.000448165	0.0115495
cg03185964	chr12	124779138	ZNF664-FAM101A;FAM101A	NM_001204299;NM_181709	5'UTR;5'UTR	0.772117	0.718892	0.682539	0.744453	0.693759	0.75197	0.703977	0.704386	0.696424	0.707646	0.737481	0.375666	0.722058	0.578693	0.668948	0.694513	0.622085	0.718608	0.728619	0.671129	0.68417	0.729049	0.686623	0.704528	0.564324	0.719422	0.653501	-0.0659212	0.000794019	0.0091454	3.5258	-2.44753	0.0264827	12.2581	0.000463231	0.0118343
cg03186069	chr16	56994589	CETP	NM_000078	TSS1500	0.607432	0.517331	0.576737	0.532839	0.551697	0.566283	0.544079	0.545011	0.561271	0.59173	0.586592	0.735868	0.602306	0.632689	0.649421	0.716422	0.494075	0.586423	0.537211	0.667204	0.565977	0.464345	0.698614	0.603449	0.693251	0.561909	0.617661	0.0557518	0.000735041	0.0068476	3.2197	2.36454	0.030693	10.5502	0.00116173	0.0231859
cg03187795	chr16	23535137	EARS2;EARS2	NR_003501;NM_001083614	Body;3'UTR	0.332193	0.278915	0.283429	0.310479	0.293896	0.26173	0.32819	0.331017	0.311676	0.314349	0.216847	0.582573	0.427166	0.344279	0.53519	0.718395	0.524695	0.433039	0.320212	0.44095	0.363324	0.252723	0.576008	0.426025	0.719627	0.296611	0.476015	0.179404	0.00122542	0.0198053	4.01454	4.59246	0.000351801	15.1018	0.000101866	0.00379109
cg03192480	chr12	104857374	CHST11;CHST11	NM_001173982;NM_018413	Body;Body	0.0632596	0.0641711	0.0871463	0.0602434	0.0727831	0.0793428	0.0753196	0.0748163	0.056068	0.0611032	0.0729034	0.184398	0.0763561	0.0625264	0.131345	0.173089	0.0660459	0.143175	0.122752	0.131777	0.0652662	0.0937601	0.187246	0.104223	0.22913	0.0697415	0.126506	0.0567648	8.96072e-05	0.00274373	4.93638	3.9731	0.00137452	20.7419	5.25538e-06	0.000386943
cg03198066	chr2	159311068	CCDC148;CCDC148	NM_001171637;NM_138803	5'UTR;Body	0.143508	0.118408	0.142882	0.131506	0.108514	0.15037	0.151174	0.111532	0.143331	0.117667	0.147268	0.277018	0.13206	0.172629	0.174573	0.182423	0.101649	0.127936	0.129108	0.160455	0.124813	0.176854	0.257075	0.133991	0.183654	0.133287	0.166731	0.0334441	0.000266024	0.00248332	3.22264	2.35566	0.0312463	10.5663	0.00115165	0.0230329
cg03202732	chr11	63655087	MARK2;MARK2;MARK2;MARK2;MARK2	NM_017490;NM_004954;NM_001039469;NM_001163297;NM_001163296	TSS1500;Body;Body;Body;Body	0.177429	0.143851	0.150247	0.115412	0.14307	0.166401	0.153896	0.106209	0.126697	0.200774	0.194813	0.487558	0.194176	0.27082	0.213569	0.426755	0.185976	0.246594	0.238298	0.319896	0.136608	0.101948	0.398004	0.272702	0.37455	0.152618	0.276247	0.123629	0.000929025	0.0126732	3.76992	3.9298	0.00128267	13.6626	0.000218774	0.00674796
cg03203801	chr22	47169727	TBC1D22A;TBC1D22A;TBC1D22A;TBC1D22A;TBC1D22A	NM_001284305;NM_001284304;NM_001284303;NM_014346;NR_104292	TSS200;5'UTR;Body;Body;Body	0.0360348	0.0274229	0.0331284	0.0325019	0.0402456	0.0341195	0.0400931	0.0293428	0.0391435	0.0410132	0.0358882	0.184148	0.0316751	0.0574349	0.0687602	0.0781784	0.03205	0.0659247	0.0618871	0.0489521	0.0289646	0.0293873	0.0427301	0.0388783	0.150191	0.0353576	0.0656544	0.0302968	2.07172e-05	0.00214632	6.69489	2.43199	0.0298192	32.0284	1.51934e-08	4.65197e-06
cg03204608	chr19	16427233				0.128287	0.107197	0.0829202	0.108729	0.0923965	0.0611999	0.171609	0.127036	0.0990416	0.0824908	0.152248	0.42819	0.101754	0.115272	0.227207	0.153229	0.130438	0.0780589	0.146258	0.0871895	0.0800278	0.288096	0.250491	0.0716446	0.280074	0.110287	0.174138	0.0638509	0.00105152	0.011183	3.41076	2.13504	0.0485693	11.6088	0.000656395	0.0153138
cg03208825	chr12	6178792	VWF	NM_000552	Body	0.0423057	0.0437361	0.0543059	0.0371374	0.0551479	0.0630638	0.0490146	0.0629428	0.0680286	0.0434371	0.0551892	0.124001	0.0614459	0.0771304	0.0806116	0.120777	0.0657611	0.0782372	0.0772809	0.0576743	0.0615308	0.0578714	0.116525	0.0519914	0.1407	0.0522099	0.0836813	0.0314713	9.89386e-05	0.000854422	3.11034	3.76089	0.00160819	9.95638	0.00160293	0.0291744
cg03214730	chr16	73081558	ZFHX3;ZFHX3	NM_006885;NM_001164766	5'UTR;5'UTR	0.0249669	0.025182	0.0296654	0.0279085	0.0218271	0.0230254	0.0267928	0.0276742	0.02407	0.0302989	0.0283118	0.0517315	0.0242505	0.0326925	0.0252604	0.0266487	0.0343686	0.0315662	0.0345832	0.027289	0.0232868	0.0240022	0.0416378	0.0272958	0.0341471	0.0263385	0.03134	0.00500157	7.47968e-06	6.24616e-05	3.06192	2.20577	0.0416624	9.69643	0.00184627	0.0323284
cg03215178	chr10	60144741	TFAM;TFAM;TFAM	NM_003201;NM_001270782;NR_073073	TSS200;TSS200;TSS200	0.03007	0.0312698	0.0330068	0.0299664	0.0306465	0.0329236	0.0365924	0.0311477	0.0307511	0.0290672	0.0329961	0.0280702	0.0312503	0.032676	0.0470251	0.0370021	0.0389601	0.0402349	0.0289298	0.0301632	0.0354931	0.0274938	0.0450212	0.035673	0.0376891	0.0316762	0.0354058	0.00372968	4.39081e-06	3.70625e-05	3.0774	2.13684	0.0476973	9.77933	0.00176485	0.0312561
cg03217408	chr17	72919480	OTOP2;USH1G	NM_178160;NM_173477	TSS1500;TSS200	0.0592329	0.0515658	0.0669942	0.047586	0.0492653	0.0494461	0.0446166	0.0479064	0.0482736	0.0527532	0.043617	0.0569247	0.0912639	0.0477513	0.105854	0.0460657	0.0510272	0.052518	0.0421824	0.066706	0.095499	0.0573893	0.0505665	0.0550995	0.0666996	0.0510234	0.0632534	0.01223	4.56322e-05	0.000400718	3.13446	2.13639	0.0478643	10.0866	0.00149354	0.0277655
cg03233728	chr1	151262748	ZNF687;ZNF687;ZNF687	NM_020832;NM_001304764;NM_001304763	Body;Body;Body	0.362995	0.324042	0.363602	0.343715	0.324509	0.324463	0.310298	0.336124	0.329961	0.310871	0.363469	0.550838	0.353675	0.353384	0.355279	0.397806	0.302713	0.369285	0.354718	0.342013	0.357735	0.39401	0.464867	0.323927	0.414779	0.335823	0.381073	0.0452508	0.000404103	0.00399365	3.30491	2.52174	0.0224994	11.0192	0.000901735	0.0193401
cg03234777	chr11	118095544	AMICA1	NM_001098526	5'UTR	0.0521111	0.0481618	0.0559947	0.0433633	0.0728805	0.0473873	0.0452438	0.0453918	0.0421265	0.0544862	0.0485605	0.203822	0.0466954	0.0587823	0.0747279	0.131616	0.0544823	0.0658328	0.109106	0.14647	0.0993204	0.0695838	0.0970717	0.0750671	0.157396	0.0505189	0.0992838	0.0487649	7.43246e-05	0.00209862	4.81946	3.8961	0.00158222	20.0115	7.69786e-06	0.000519554
cg03239889	chr16	10847045	NUBP1;NUBP1	NM_001278506;NM_002484	Body;Body	0.0628354	0.0691413	0.0739042	0.0622616	0.0664638	0.0638947	0.0754845	0.0697194	0.0834559	0.0551057	0.0815067	0.122687	0.0771677	0.0560393	0.0848445	0.135967	0.0597479	0.0728914	0.0665386	0.103202	0.0795093	0.0807331	0.105848	0.0624249	0.143377	0.0694339	0.0893556	0.0199216	7.38914e-05	0.000808414	3.45162	2.48128	0.0246451	11.8385	0.000580196	0.0139876
cg03240059	chr12	52430400				0.70377	0.73596	0.728056	0.760436	0.7323	0.722325	0.73851	0.729487	0.777512	0.689476	0.738785	0.557207	0.709498	0.599231	0.661809	0.725837	0.631343	0.762776	0.736622	0.719254	0.716926	0.755645	0.739996	0.737283	0.584551	0.73242	0.688427	-0.0439926	0.000570292	0.00468869	3.03941	-2.23699	0.0391342	9.57626	0.0019711	0.0338947
cg03241493	chr16	29903600	SEZ6L2;SEZ6L2;SEZ6L2;SEZ6L2;SEZ6L2;SEZ6L2	NM_001243333;NM_001243332;NM_012410;NM_001114100;NM_201575;NM_001114099	Body;Body;Body;Body;Body;Body	0.0514016	0.0456532	0.0449921	0.0418035	0.0432513	0.0408598	0.0485155	0.0522422	0.0407336	0.0495138	0.0433829	0.0645173	0.0384662	0.0597071	0.0949504	0.0678363	0.0398686	0.0487185	0.0481482	0.0423879	0.0431661	0.0689353	0.0634746	0.0437088	0.060203	0.0456681	0.0560063	0.0103382	1.72913e-05	0.000243675	3.81684	2.37316	0.0311456	13.9363	0.000189115	0.00604701
cg03242028	chr9	35754421	MSMP	NM_001044264	TSS200	0.890486	0.868352	0.888078	0.871066	0.869255	0.901918	0.88833	0.883113	0.882087	0.904153	0.912657	0.836179	0.827487	0.787402	0.927203	0.852141	0.889549	0.882913	0.886082	0.838882	0.884059	0.90114	0.79739	0.867213	0.85611	0.887227	0.859554	-0.0276732	0.000214536	0.00155793	2.86034	-2.41981	0.0268285	8.63545	0.00329684	0.048813
cg03245912	chr6	35657040	FKBP5;FKBP5;FKBP5;FKBP5	NM_001145776;NM_001145777;NM_004117;NM_001145775	TSS1500;TSS1500;TSS1500;5'UTR	0.262313	0.287388	0.290532	0.265318	0.272217	0.272588	0.263784	0.27121	0.277552	0.257992	0.302822	0.286085	0.168791	0.166184	0.233979	0.251989	0.224964	0.293357	0.318298	0.237748	0.133037	0.255898	0.304861	0.256335	0.256307	0.274883	0.241988	-0.0328951	0.000187283	0.00295464	3.97969	-2.17819	0.0456963	14.895	0.000113665	0.00411682
cg03246353	chr11	35120604				0.202607	0.17311	0.226699	0.190735	0.25788	0.188662	0.240363	0.158622	0.238047	0.210315	0.248126	0.460475	0.280928	0.270433	0.297818	0.403655	0.145173	0.213707	0.227631	0.345877	0.231326	0.290305	0.460761	0.180294	0.485511	0.212288	0.306707	0.0944189	0.00105577	0.0119437	3.49988	3.0648	0.00747892	12.1111	0.000501229	0.0125569
cg03247739	chr16	3910867	CREBBP;CREBBP	NM_004380;NM_001079846	Body;Body	0.419021	0.312131	0.37986	0.349422	0.351152	0.37409	0.342099	0.37055	0.341	0.358117	0.402609	0.665856	0.441868	0.419092	0.528102	0.463361	0.349706	0.410025	0.442794	0.476365	0.322128	0.332132	0.448458	0.454264	0.52124	0.363641	0.448242	0.0846011	0.000902404	0.00781494	3.11439	3.34351	0.00394535	9.9782	0.00158405	0.0289358
cg03254451	chr2	119600663	EN1	NM_001426	Body	0.0313018	0.0390633	0.0448404	0.0301373	0.0372375	0.032899	0.0391735	0.034651	0.0268766	0.0345459	0.0360717	0.0774056	0.0337317	0.0353671	0.0707692	0.0399602	0.0433384	0.0442669	0.0653711	0.043979	0.024904	0.0375518	0.0361983	0.0565715	0.0441248	0.0351635	0.0466814	0.011518	2.44678e-05	0.000231581	3.24256	2.65884	0.0169312	10.6755	0.00108563	0.0220899
cg03254596	chr3	185552342				0.807729	0.797376	0.844861	0.786547	0.793364	0.759945	0.804744	0.796304	0.778614	0.80014	0.773443	0.656104	0.6922	0.824225	0.579112	0.757761	0.817412	0.804599	0.800596	0.760155	0.815674	0.774988	0.770495	0.759536	0.634846	0.794824	0.746264	-0.04856	0.000481271	0.00581781	3.59555	-2.26582	0.0380197	12.6559	0.000374384	0.0101099
cg03259443	chr14	70078333	SUSD6;SUSD6	NM_014734;NM_014734	1stExon;5'UTR	0.0626071	0.0631219	0.0496999	0.0592893	0.0570908	0.0578802	0.0538421	0.0467973	0.047527	0.0522166	0.0507838	0.0663223	0.0825553	0.04413	0.0748253	0.0935663	0.0750928	0.0520598	0.0717232	0.0507358	0.0764143	0.0493371	0.0467776	0.0529366	0.0941373	0.0546233	0.0664724	0.0118491	3.31422e-05	0.00029599	3.15881	2.41092	0.0278661	10.2184	0.00139044	0.0263998
cg03272508	chr11	64535320	SF1;SF1;SF1;SF1;SF1;SF1;SF1;SF1;SF1;SF1;SF1;SF1;SF1;SF1;SF1;SF1	NM_004630;NM_001178031;NM_001178030;NM_201998;NM_201997;NM_201995;NR_033650;NR_033649;NR_033650;NR_033649;NM_201997;NM_201995;NM_001178030;NM_201998;NM_001178031;NM_004630	ExonBnd;ExonBnd;ExonBnd;ExonBnd;ExonBnd;ExonBnd;ExonBnd;ExonBnd;Body;Body;Body;Body;Body;Body;Body;Body	0.0325809	0.029872	0.0331781	0.0290583	0.0246526	0.0297755	0.0268619	0.0261419	0.0277679	0.0372598	0.0240471	0.111412	0.0511967	0.0257875	0.039403	0.0375346	0.0299266	0.0302092	0.0345121	0.0375737	0.025163	0.0367623	0.0469726	0.0369985	0.0543042	0.0291996	0.0426968	0.0134972	1.57119e-05	0.000465988	4.89036	2.29085	0.0378755	20.454	6.10822e-06	0.000434474
cg03284879	chr3	193894498				0.899317	0.930876	0.916245	0.909502	0.92097	0.925353	0.941676	0.920305	0.928106	0.909986	0.922129	0.91433	0.884079	0.751279	0.886404	0.896044	0.911812	0.894471	0.932027	0.919722	0.900865	0.933228	0.925876	0.905523	0.801612	0.920406	0.889805	-0.0306007	0.000133858	0.00264555	4.30479	-2.15768	0.0479912	16.8449	4.05625e-05	0.00187141
cg03285845	chr12	11903053	ETV6	NM_001987	Body	0.0508032	0.0574605	0.0412935	0.0404046	0.0496633	0.0390928	0.0592991	0.0463688	0.0557375	0.0602091	0.0645287	0.180971	0.0606943	0.0510711	0.074674	0.0609375	0.0495206	0.0960156	0.063712	0.0472056	0.0467625	0.0669701	0.0921061	0.0529046	0.0938759	0.051351	0.0741015	0.0227505	7.71067e-05	0.00124488	4.013	2.32282	0.0346502	15.0927	0.00010236	0.00380547
cg03290871	chr7	106209092				0.871504	0.861178	0.880717	0.886559	0.881245	0.86235	0.892951	0.881937	0.874373	0.85592	0.884992	0.897391	0.806493	0.830938	0.868866	0.765282	0.844644	0.795034	0.861344	0.890336	0.828187	0.851118	0.840137	0.89183	0.76951	0.875793	0.838651	-0.0371425	0.000139625	0.00183386	3.71526	-3.09862	0.00713095	13.3451	0.000259096	0.00766944
cg03291825	chr17	76182433	TK1;AFMID;AFMID;AFMID	NM_003258;NM_001145526;NM_001010982;NR_027083	Body;TSS1500;TSS1500;TSS1500	0.614971	0.575776	0.578231	0.61411	0.58235	0.617056	0.59122	0.56761	0.567519	0.613094	0.637117	0.598585	0.519759	0.459389	0.570233	0.429814	0.498026	0.468974	0.604886	0.594393	0.551159	0.603812	0.589207	0.440643	0.566123	0.596278	0.535357	-0.0609201	0.000566433	0.00417235	2.88088	-3.25856	0.00456653	8.74195	0.00310972	0.046858
cg03302807	chr7	90254095	CDK14	NM_001287135	Body	0.215051	0.137589	0.188776	0.199169	0.209731	0.242045	0.265599	0.183675	0.161653	0.221983	0.186815	0.561123	0.336526	0.280626	0.231091	0.475688	0.20516	0.265681	0.256272	0.390586	0.128882	0.292652	0.518824	0.254798	0.514641	0.201099	0.336611	0.135512	0.00127948	0.0178745	3.80427	3.63072	0.00239356	13.8628	0.00019665	0.00622894
cg03307560	chr16	28161100	XPO6;XPO6	NM_001270940;NM_015171	Body;Body	0.881345	0.826722	0.895997	0.910099	0.89597	0.875325	0.887703	0.895409	0.878881	0.889685	0.877145	0.862967	0.852017	0.811056	0.856106	0.652906	0.849362	0.81234	0.755031	0.892995	0.839027	0.867071	0.673656	0.759418	0.858182	0.883116	0.810152	-0.0729641	0.000457223	0.00541616	3.5663	-3.52506	0.00287963	12.4887	0.000409416	0.0107983
cg03309328	chr12	99525864	ANKS1B;ANKS1B;ANKS1B	NM_020140;NM_152788;NM_181670	Body;Body;Body	0.106365	0.127955	0.16377	0.131859	0.139128	0.17541	0.189388	0.135632	0.148058	0.107184	0.123926	0.288292	0.14854	0.0470249	0.227359	0.261161	0.244755	0.205966	0.166251	0.275984	0.120322	0.154281	0.202097	0.164767	0.307863	0.140789	0.201047	0.0602588	0.000701389	0.00527607	2.91118	2.87069	0.0105394	8.89968	0.0028522	0.0441121
cg03310410	chr20	46501885				0.889129	0.875239	0.894793	0.903992	0.903643	0.915141	0.885588	0.882897	0.892653	0.877543	0.893322	0.760839	0.891283	0.800741	0.865505	0.878023	0.837334	0.866515	0.879303	0.897704	0.879888	0.886131	0.890322	0.867217	0.894869	0.892176	0.863977	-0.0281997	0.000144667	0.00154408	3.41594	-2.53811	0.0219313	11.6379	0.000646214	0.0151367
cg03316881	chr10	49515028				0.0333193	0.0224525	0.0265672	0.0310725	0.0259868	0.0237891	0.0273155	0.0247186	0.0223541	0.0312788	0.0360245	0.0261648	0.0288893	0.0287622	0.0572025	0.0406719	0.0953157	0.042529	0.059395	0.0330812	0.0452402	0.0256782	0.0298686	0.0365812	0.0330043	0.0277163	0.0415989	0.0138826	2.09716e-05	0.000352911	4.07279	2.66606	0.0176703	15.4488	8.47716e-05	0.00329798
cg03318924	chr12	49728150	C1QL4	NM_001008223	Body	0.560645	0.543122	0.532283	0.514117	0.527702	0.53258	0.561267	0.523916	0.612112	0.542146	0.508326	0.830788	0.652609	0.3807	0.643676	0.523063	0.50177	0.693938	0.646827	0.595472	0.559369	0.578231	0.692997	0.552891	0.719213	0.541656	0.612253	0.0705971	0.000826051	0.0121338	3.87665	2.30043	0.0359857	14.2869	0.000156956	0.00523761
cg03319315	chr10	135202611	PAOX;PAOX;PAOX	NM_207128;NM_152911;NM_207127	Body;Body;3'UTR	0.0439319	0.0389101	0.0350977	0.0302528	0.0343802	0.0484962	0.0533473	0.0410211	0.0472748	0.0512632	0.0364745	0.177563	0.0679863	0.0422137	0.089209	0.113271	0.0445153	0.0558245	0.0472175	0.0444833	0.0429731	0.0544302	0.0676392	0.0503318	0.0953904	0.0418591	0.070932	0.029073	5.72844e-05	0.0014312	4.64294	2.80487	0.0138104	18.9159	1.36606e-05	0.000812021
cg03321106	chr18	76345570				0.873707	0.876833	0.856697	0.897687	0.891553	0.882736	0.88603	0.851361	0.878842	0.883676	0.891841	0.88183	0.871269	0.863317	0.87619	0.845567	0.734591	0.864672	0.856352	0.863247	0.876023	0.862991	0.872979	0.816018	0.886586	0.879178	0.855117	-0.0240618	0.000205065	0.00150765	2.87815	-2.14078	0.0468839	8.72776	0.00313401	0.0471237
cg03321349	chr2	125239714	CNTNAP5	NM_130773	Body	0.906289	0.913346	0.918007	0.932022	0.918925	0.92922	0.912184	0.92864	0.921713	0.908518	0.929368	0.891229	0.905092	0.898836	0.940586	0.911075	0.903469	0.874986	0.906522	0.900592	0.907285	0.92305	0.912224	0.924095	0.833383	0.919839	0.902316	-0.0175234	8.24918e-05	0.000633219	2.94038	-2.4132	0.0273422	9.05251	0.00262335	0.0415978
cg03323030	chr19	36404756				0.0683948	0.0600305	0.0941575	0.0637312	0.0713492	0.168355	0.120765	0.0861122	0.0805817	0.122	0.114074	0.368954	0.141409	0.195782	0.151045	0.485946	0.189833	0.293973	0.104016	0.248804	0.151667	0.0677724	0.213153	0.104239	0.437216	0.0954137	0.225272	0.129858	0.00108912	0.0163985	3.91233	3.64344	0.00236744	14.4969	0.000140393	0.00482001
cg03324087	chr18	55020324	ST8SIA3	NM_015879	Body	0.0471423	0.0532194	0.0502571	0.0480819	0.0527298	0.0489912	0.0533255	0.0627714	0.0498437	0.043236	0.0518922	0.0433355	0.0528177	0.0537911	0.104307	0.0711155	0.0683476	0.0608837	0.0566561	0.0503313	0.0521729	0.063309	0.0699444	0.0673349	0.054653	0.0510446	0.0620714	0.0110268	2.42267e-05	0.00021716	3.16409	2.61995	0.0182238	10.2471	0.001369	0.0260976
cg03325543	chr1	183576580				0.0828381	0.0547262	0.0818503	0.0543241	0.070403	0.0892627	0.069571	0.0674552	0.0660378	0.0599122	0.0490065	0.634398	0.108493	0.137299	0.271313	0.230352	0.084423	0.120026	0.127278	0.197621	0.0971273	0.11636	0.228559	0.194084	0.310126	0.0677625	0.204104	0.136342	0.000166526	0.0201833	6.92127	3.57214	0.0033074	33.5071	7.10037e-09	2.64167e-06
cg03327945	chr8	126083119	KIAA0196	NM_014846	Body	0.277892	0.199397	0.201066	0.178779	0.186299	0.254122	0.268781	0.184757	0.240839	0.223713	0.214373	0.500706	0.246882	0.234522	0.287783	0.333195	0.143218	0.243577	0.208758	0.307996	0.300994	0.254252	0.397892	0.167439	0.393328	0.220911	0.287182	0.0662707	0.0012226	0.00926575	2.92195	2.38362	0.0289941	8.95597	0.00276564	0.043159
cg03328730	chr1	158149722	CD1D	NM_001766	TSS200	0.241462	0.183656	0.210456	0.202473	0.235769	0.155786	0.291427	0.204019	0.192015	0.216036	0.253086	0.633138	0.352311	0.201015	0.390762	0.207247	0.277073	0.305962	0.39149	0.460996	0.241632	0.210027	0.387276	0.381993	0.48311	0.216926	0.351717	0.134791	0.00136987	0.0151642	3.46856	3.87867	0.00134794	11.934	0.00055119	0.0134779
cg03333149	chr12	52473731				0.972678	0.95204	0.976554	0.972982	0.966412	0.97511	0.97871	0.97148	0.978486	0.981729	0.976254	0.970149	0.973027	0.790669	0.9699	0.804972	0.97199	0.978264	0.977038	0.977786	0.827689	0.980569	0.954613	0.979796	0.851068	0.972949	0.929109	-0.0438394	6.51658e-05	0.00546296	6.38942	-2.20263	0.0456982	30.0395	4.23343e-08	1.0003e-05
cg03337614	chr6	159088805	SYTL3;SYTL3;SYTL3;SYTL3	NM_001242395;NM_001242394;NM_001242384;NM_001009991	Body;Body;Body;Body	0.0966169	0.0775682	0.0844634	0.080392	0.0946923	0.0902092	0.0927067	0.0983477	0.0829375	0.0665894	0.0922743	0.427192	0.0683097	0.109291	0.144321	0.174325	0.11547	0.136012	0.194607	0.154916	0.0854868	0.100324	0.24377	0.136654	0.239367	0.0869816	0.166432	0.0794503	9.2326e-05	0.00838452	6.50485	3.22402	0.00644768	30.79	2.87509e-08	7.51139e-06
cg03339817	chr2	128458281	SFT2D3	NM_032740	TSS1500	0.119782	0.0741976	0.0708069	0.119453	0.0784973	0.148461	0.114345	0.0899605	0.0775341	0.0997676	0.102885	0.640654	0.274944	0.174562	0.28316	0.718205	0.344088	0.273803	0.134807	0.303413	0.132665	0.136363	0.563022	0.2156	0.705387	0.0996082	0.350048	0.25044	0.000591657	0.0459901	6.28042	4.3342	0.00075394	29.3318	6.09878e-08	1.32411e-05
cg03342868	chr1	211757109				0.0533297	0.0637976	0.0628846	0.0443428	0.0661641	0.0677542	0.0788974	0.0445763	0.0726468	0.0364092	0.0961606	0.37845	0.0612841	0.0991288	0.114118	0.154027	0.128513	0.0618499	0.0971308	0.15573	0.0644872	0.129494	0.201114	0.0644248	0.223933	0.0624512	0.13812	0.075669	0.000296347	0.00739773	4.64172	3.21096	0.00613342	18.9084	1.37147e-05	0.000814511
cg03344102	chr19	825035				0.120772	0.110273	0.0920981	0.11799	0.0886622	0.0614629	0.0784937	0.0715404	0.0738621	0.0744145	0.101127	0.257937	0.118925	0.183572	0.222086	0.223507	0.0957798	0.0984962	0.110996	0.137974	0.0918797	0.222297	0.23772	0.0610907	0.2581	0.0900633	0.16574	0.0756767	0.000406219	0.00492484	3.59975	3.83843	0.00150349	12.6799	0.000369608	0.0100187
cg03345116	chr11	114104210	ZBTB16;ZBTB16	NM_006006;NM_001018011	Body;Body	0.869014	0.894652	0.899671	0.866106	0.934265	0.913531	0.897528	0.88109	0.931407	0.904619	0.9193	0.907246	0.862597	0.733886	0.84975	0.773832	0.761672	0.897307	0.859996	0.886504	0.870605	0.941846	0.872543	0.900124	0.746502	0.901017	0.847458	-0.0535588	0.000522733	0.00436109	3.06054	-2.82662	0.0117519	9.68906	0.00185369	0.032422
cg03353742	chr18	53132345	TCF4;TCF4;TCF4;TCF4;TCF4;TCF4;TCF4;TCF4	NM_001243231;NM_001306207;NM_001243227;NM_001243228;NM_001083962;NM_003199;NM_001243230;NM_001243226	Body;Body;Body;Body;Body;Body;Body;Body	0.220593	0.161373	0.283337	0.23	0.258886	0.210468	0.144068	0.196583	0.255219	0.267367	0.19194	0.648663	0.326318	0.272712	0.292482	0.671632	0.354968	0.398608	0.357243	0.410516	0.348087	0.25138	0.516394	0.369137	0.65461	0.219985	0.419482	0.199497	0.00197374	0.0208902	3.40382	4.87946	0.000166629	11.5699	0.000670265	0.0155456
cg03356474	chr1	43995406	PTPRF;PTPRF	NM_130440;NM_002840	TSS1500;TSS1500	0.515123	0.529761	0.546336	0.577431	0.50093	0.566498	0.522608	0.549119	0.519945	0.504423	0.522924	0.30435	0.410616	0.50252	0.474977	0.524316	0.475445	0.461082	0.554798	0.45666	0.519554	0.539977	0.565647	0.503163	0.359548	0.532282	0.47519	-0.0570921	0.000608338	0.00553077	3.18453	-2.69028	0.0157925	10.3583	0.00128896	0.0249961
cg03359463	chr12	88456491	CEP290	NM_025114	Body	0.0491165	0.0541535	0.0605181	0.0473356	0.066069	0.0545371	0.0493135	0.0500775	0.0524447	0.0457753	0.0558245	0.100408	0.0840497	0.0517932	0.0752985	0.0525677	0.0602343	0.0565438	0.0594225	0.0830486	0.0619962	0.0987324	0.0557678	0.0556397	0.0697192	0.0531968	0.0689444	0.0157475	3.60369e-05	0.000278994	2.95269	3.26911	0.00451407	9.11712	0.00253228	0.0405666
cg03361294	chr14	57051003	TMEM260	NM_017799	Body	0.851232	0.852514	0.864187	0.890494	0.820351	0.871862	0.891295	0.871758	0.832242	0.898785	0.894345	0.878189	0.753417	0.778646	0.834483	0.51274	0.754697	0.829715	0.667857	0.766521	0.800062	0.656852	0.628859	0.837851	0.616662	0.867188	0.736896	-0.130291	0.000679688	0.0110033	4.01692	-4.47491	0.000444745	15.1159	0.000101106	0.00377076
cg03366467	chr5	172890493				0.820361	0.763726	0.854486	0.865567	0.844573	0.837608	0.796566	0.810574	0.857636	0.823341	0.806623	0.747483	0.808554	0.463258	0.850771	0.792197	0.690542	0.731713	0.788912	0.783898	0.808051	0.808968	0.772006	0.831518	0.837122	0.825551	0.765357	-0.0601944	0.000925198	0.00941455	3.34706	-2.18841	0.0436943	11.2531	0.000794921	0.0176068
cg03369965	chr3	169531731	LRRC34	NM_153353	TSS1500	0.0793027	0.0783771	0.115243	0.0677706	0.0671473	0.107191	0.0955844	0.0876379	0.106178	0.167112	0.112401	0.473222	0.12633	0.387136	0.118439	0.219242	0.0874014	0.1641	0.172351	0.0839037	0.116644	0.0978591	0.109634	0.107705	0.104183	0.0985404	0.169154	0.0706132	0.000814285	0.0138658	4.08985	2.16434	0.0470855	15.5506	8.03246e-05	0.0031605
cg03376089	chr17	17839409	TOM1L2;TOM1L2	NM_001033551;NM_001082968	Body;Body	0.416058	0.409482	0.424716	0.395956	0.395481	0.402637	0.400284	0.386223	0.365136	0.394593	0.414547	0.545888	0.419794	0.43794	0.430121	0.567081	0.410245	0.473995	0.449103	0.488769	0.404063	0.4405	0.551495	0.416005	0.528294	0.400465	0.468807	0.0683417	0.000264618	0.00329624	3.63884	4.24244	0.000655742	12.9042	0.000327853	0.00914846
cg03376308	chr10	3497811				0.0665753	0.164849	0.17179	0.120396	0.204518	0.154101	0.189889	0.156599	0.160593	0.112227	0.179808	0.519419	0.112897	0.217892	0.250728	0.31882	0.107524	0.176049	0.254578	0.312607	0.223288	0.23308	0.40547	0.187958	0.255155	0.15285	0.25539	0.102541	0.00154932	0.0119616	2.94869	3.25036	0.00469749	9.09615	0.00256149	0.040892
cg03380861	chr13	31810686	B3GLCT	NM_194318	Body	0.807142	0.850244	0.816482	0.831178	0.814733	0.784067	0.791199	0.806576	0.845517	0.822059	0.829913	0.528139	0.77539	0.73835	0.846832	0.822349	0.817745	0.747102	0.778397	0.795667	0.791461	0.771127	0.783616	0.804303	0.674291	0.818101	0.762483	-0.0556173	0.000425995	0.00629982	3.8864	-2.51584	0.0235882	14.3442	0.00015225	0.00511647
cg03383670	chr19	1896724				0.163601	0.209222	0.18906	0.20715	0.195913	0.157969	0.147652	0.179916	0.217758	0.226764	0.221529	0.559539	0.210692	0.316021	0.272989	0.335862	0.183207	0.271201	0.234014	0.237978	0.129731	0.158672	0.378821	0.211127	0.385149	0.192412	0.2775	0.085088	0.00073696	0.0125784	4.09322	2.73844	0.0153056	15.5708	7.94727e-05	0.00313426
cg03384701	chr2	12643011	LOC100506457	NR_110196	Body	0.0239998	0.0345341	0.0377929	0.0278469	0.0348114	0.029953	0.0347465	0.0318179	0.0291701	0.0282573	0.0298798	0.126746	0.0302925	0.0408031	0.0526693	0.0515317	0.0337738	0.0301003	0.0279083	0.0446224	0.0334904	0.0256055	0.0617953	0.0389206	0.094538	0.0311645	0.0494855	0.018321	1.59734e-05	0.000819857	5.68163	2.36497	0.0334324	25.4688	4.49597e-07	5.88626e-05
cg03391626	chr14	92972892				0.0647368	0.0603628	0.062001	0.0447234	0.0626279	0.061412	0.0635659	0.0346146	0.0364621	0.072194	0.0377214	0.320579	0.045849	0.111795	0.240934	0.178606	0.224724	0.101853	0.278896	0.219045	0.0230546	0.111266	0.0807142	0.153829	0.286223	0.0545838	0.169812	0.115228	0.000180236	0.0088667	5.62044	4.5206	0.000508649	25.0768	5.50916e-07	6.85444e-05
cg03399794	chr11	736730				0.150725	0.135157	0.157938	0.0806091	0.133459	0.135517	0.164051	0.123491	0.0995411	0.156688	0.131304	0.451436	0.174926	0.147961	0.311746	0.179242	0.153198	0.147639	0.119957	0.131803	0.0788332	0.150892	0.276374	0.214416	0.253054	0.133498	0.199391	0.065893	0.000642745	0.00933907	3.86096	2.44635	0.027029	14.1947	0.000164833	0.0054354
cg03403209	chr16	29666641				0.424454	0.42063	0.419171	0.40352	0.426229	0.377682	0.38679	0.33292	0.398927	0.41853	0.436079	0.676184	0.443713	0.479752	0.521053	0.577414	0.353467	0.446556	0.3835	0.464436	0.362991	0.412579	0.59915	0.390502	0.583985	0.404085	0.478234	0.0741496	0.00087264	0.00991352	3.50594	2.64241	0.0178666	12.1454	0.00049208	0.0123899
cg03411579	chr12	76552736				0.257724	0.196954	0.239611	0.235179	0.247	0.265756	0.238203	0.213301	0.246915	0.244057	0.1422	0.168458	0.261198	0.170656	0.385432	0.472091	0.366331	0.291174	0.340311	0.37728	0.290184	0.185727	0.373509	0.375728	0.409571	0.229718	0.319118	0.0893999	0.00120852	0.00890073	2.88069	3.27397	0.0044164	8.74093	0.00311146	0.0468783
cg03413073	chr16	29348855	SNX29P2	NR_002939	Body	0.347358	0.310425	0.34223	0.361945	0.346427	0.356417	0.363506	0.347526	0.333395	0.343329	0.343631	0.559147	0.388406	0.396887	0.43231	0.458453	0.340286	0.382165	0.368444	0.400266	0.368966	0.341699	0.479253	0.381274	0.504696	0.345108	0.414447	0.0693383	0.000211623	0.00414195	4.29074	3.9062	0.00145919	16.7597	4.24238e-05	0.00193435
cg03420467	chr7	2904037				0.0598873	0.045828	0.0451852	0.0445141	0.0479921	0.0572577	0.0457676	0.0461071	0.0426724	0.0739071	0.0455179	0.306569	0.0663532	0.0638171	0.0860269	0.10323	0.0569712	0.0558634	0.0926091	0.0691829	0.0637118	0.0778752	0.0770691	0.0522385	0.134628	0.0504215	0.0932961	0.0428746	9.01594e-05	0.00425422	5.56027	2.42703	0.02965	24.6919	6.72653e-07	7.95636e-05
cg03422256	chr2	192757348				0.302671	0.327397	0.24818	0.271262	0.343273	0.247831	0.247353	0.281258	0.246534	0.309212	0.262744	0.557015	0.416498	0.247018	0.390809	0.226112	0.296063	0.283342	0.327212	0.472539	0.242958	0.422576	0.476035	0.30303	0.44543	0.280701	0.36476	0.0840583	0.00122207	0.0106659	3.12561	2.84502	0.0113822	10.0387	0.00153284	0.0282925
cg03427637	chr2	223731239	ACSL3;ACSL3	NM_203372;NM_004457	5'UTR;5'UTR	0.726156	0.728743	0.82153	0.793735	0.821139	0.756609	0.806413	0.765261	0.795527	0.733355	0.730762	0.504841	0.764013	0.541324	0.668281	0.774367	0.664594	0.707365	0.722307	0.808537	0.770514	0.822683	0.809388	0.730009	0.567302	0.770839	0.703966	-0.0668729	0.00145123	0.0105972	2.86833	-2.24301	0.0383093	8.67683	0.0032228	0.048058
cg03434128	chr19	53662594	ZNF347	NM_032584	TSS1500	0.0306182	0.0275992	0.0337488	0.0287234	0.0318373	0.03427	0.0377947	0.0316828	0.0301381	0.0337326	0.0363688	0.0431806	0.0379168	0.0442894	0.0804662	0.0378086	0.0293676	0.0416138	0.0366231	0.0332078	0.0369021	0.0314047	0.0455914	0.0371269	0.03224	0.0324103	0.0405528	0.00814245	9.76319e-06	0.000155946	3.99755	2.34793	0.0329805	15.0009	0.00010746	0.00394798
cg03444488	chr4	185733828	ACSL1;ACSL1;ACSL1	NM_001286708;NM_001286711;NM_001995	TSS1500;5'UTR;5'UTR	0.879742	0.89532	0.922712	0.921195	0.904878	0.93046	0.931219	0.922828	0.914276	0.919527	0.937236	0.915186	0.876293	0.810901	0.920344	0.827875	0.759437	0.914665	0.890597	0.913892	0.868731	0.735188	0.890509	0.905882	0.859176	0.916309	0.863477	-0.0528315	0.000289066	0.00352756	3.6092	-3.16721	0.00611601	12.7341	0.000359057	0.00979973
cg03445151	chr2	23516881				0.903686	0.926599	0.924004	0.923149	0.897785	0.902002	0.900136	0.89796	0.891185	0.902036	0.918365	0.933433	0.842126	0.914417	0.885058	0.889013	0.78968	0.838193	0.855968	0.885389	0.852853	0.925993	0.915669	0.888205	0.849078	0.907901	0.876077	-0.0318238	0.00015788	0.00161735	3.35674	-2.79244	0.0129813	11.3069	0.000772182	0.0172388
cg03448202	chr1	203145064	MYBPH	NM_004997	TSS200	0.0566001	0.0571936	0.0623725	0.0625009	0.0647275	0.0664757	0.061445	0.060698	0.0605205	0.0625307	0.0637524	0.0748548	0.0861595	0.0717175	0.0840396	0.0997507	0.0560142	0.0556929	0.0794683	0.0599693	0.0585441	0.0692866	0.0880752	0.0612762	0.0917498	0.0617106	0.0740428	0.0123321	8.67446e-06	0.000210709	4.60234	3.09864	0.00766469	18.6652	1.55798e-05	0.000901076
cg03453351	chr1	14647713				0.843013	0.851786	0.87	0.81392	0.82102	0.867242	0.844061	0.866871	0.777725	0.804659	0.871872	0.524426	0.783165	0.717812	0.864902	0.708151	0.67039	0.394799	0.775146	0.810261	0.829088	0.745302	0.7402	0.776065	0.807562	0.839288	0.724805	-0.114483	0.000970646	0.0158632	4.0306	-3.27586	0.00511094	15.1973	9.68422e-05	0.0036472
cg03454017	chr15	71479333	THSD4	NM_024817	Body	0.826821	0.791827	0.832635	0.793338	0.838546	0.811419	0.736264	0.77399	0.806964	0.826651	0.795307	0.491382	0.795478	0.713393	0.818835	0.643274	0.781516	0.753997	0.767559	0.797435	0.82089	0.794092	0.756076	0.680351	0.703732	0.803069	0.737001	-0.0660688	0.000892771	0.00781697	3.13025	-2.61259	0.0184516	10.0638	0.00151213	0.0280125
cg03459811	chr3	48465320	PLXNB1;PLXNB1	NM_001130082;NM_002673	Body;Body	0.56786	0.611803	0.614955	0.614192	0.606723	0.589488	0.64331	0.602567	0.617223	0.629043	0.632294	0.798192	0.607162	0.5965	0.667644	0.680131	0.6149	0.637389	0.619609	0.655262	0.589551	0.660834	0.724634	0.573534	0.665141	0.611769	0.64932	0.0375513	0.000429484	0.0035101	3.03083	2.20598	0.041579	9.53055	0.0020208	0.0345054
cg03461120	chr10	95226308	MYOF;MYOF	NM_133337;NM_013451	Body;Body	0.074339	0.0859857	0.0997255	0.0840797	0.0814055	0.110392	0.0792049	0.0528992	0.0821373	0.0583156	0.0625706	0.329461	0.0628716	0.188226	0.189367	0.184125	0.11653	0.142433	0.180469	0.194293	0.0517505	0.19184	0.215198	0.120987	0.233455	0.0791868	0.171501	0.0923138	0.000290561	0.0050023	4.10568	4.71257	0.000283298	15.6453	7.64026e-05	0.0030406
cg03461457	chr6	138046150				0.580547	0.582006	0.585983	0.55731	0.504564	0.507089	0.563012	0.515151	0.527063	0.592454	0.593776	0.787572	0.462503	0.370084	0.587549	0.334905	0.420345	0.462659	0.397485	0.525521	0.2093	0.43752	0.478887	0.440568	0.508037	0.55536	0.458781	-0.0965783	0.00125241	0.01719	3.77879	-2.63664	0.0184145	13.7142	0.000212837	0.00660987
cg03461968	chr7	95979109				0.882474	0.887278	0.881262	0.901658	0.910808	0.894318	0.899849	0.87481	0.900547	0.883707	0.888216	0.852737	0.854232	0.804857	0.878508	0.871411	0.92465	0.856318	0.866844	0.870971	0.899133	0.898446	0.851466	0.89764	0.825097	0.891357	0.868022	-0.0233348	0.000118942	0.000982787	3.04662	-2.59256	0.0190988	9.61469	0.00193027	0.033386
cg03462868	chr9	33816424	UBE2R2	NM_017811	TSS1500	0.311606	0.336413	0.330943	0.347616	0.361154	0.242006	0.328182	0.307825	0.330483	0.332869	0.296233	0.543994	0.320093	0.306316	0.499819	0.45275	0.284357	0.514401	0.383985	0.547853	0.316458	0.22722	0.498269	0.452603	0.460095	0.320485	0.414872	0.0943876	0.00100519	0.011307	3.49168	3.14796	0.00628164	12.0647	0.000513857	0.0127995
cg03464249	chr16	56574231				0.534845	0.499229	0.558507	0.54907	0.520304	0.52127	0.570276	0.466725	0.556439	0.528799	0.498645	0.261478	0.505345	0.473104	0.376636	0.548588	0.570192	0.403268	0.39511	0.518508	0.370781	0.555245	0.44881	0.51673	0.37505	0.527646	0.451346	-0.0763002	0.000956532	0.00815185	3.09124	-2.94942	0.00910403	9.85362	0.00169498	0.0303746
cg03464336	chr15	25684632	UBE3A	NM_130839	TSS1500	0.161724	0.186842	0.199599	0.161261	0.203138	0.171933	0.197528	0.208762	0.235276	0.186633	0.171244	0.441855	0.188746	0.186286	0.319662	0.222053	0.210484	0.166588	0.177346	0.221433	0.331409	0.2306	0.256947	0.187457	0.178983	0.189449	0.237132	0.0476829	0.000504504	0.0060428	3.58228	2.18212	0.0446809	12.58	0.000389904	0.010425
cg03467825	chr2	171551893				0.636848	0.651147	0.61162	0.64915	0.660661	0.641771	0.681625	0.606894	0.655002	0.677695	0.605432	0.361215	0.624291	0.343888	0.64214	0.561058	0.527629	0.597924	0.61048	0.672302	0.612934	0.641571	0.586782	0.603451	0.475106	0.64344	0.561484	-0.0819567	0.000699275	0.0103065	3.88155	-2.89806	0.0109233	14.3157	0.000154573	0.00517889
cg03468015	chr8	96066634	NDUFAF6	NM_152416	Body	0.0527263	0.0462433	0.0474214	0.0453773	0.0476205	0.0522969	0.0451575	0.0424901	0.0376558	0.0337151	0.0369373	0.104269	0.0605017	0.0587387	0.0477466	0.0634801	0.0504271	0.051648	0.0445796	0.0508185	0.035925	0.0576935	0.0624633	0.0499883	0.120314	0.044331	0.0613281	0.0169971	3.75054e-05	0.000531663	3.82534	2.6421	0.0182669	13.986	0.000184177	0.00592479
cg03470307	chr17	11048449				0.614935	0.563014	0.733054	0.667983	0.626207	0.65581	0.596391	0.583264	0.645347	0.684861	0.681202	0.0745788	0.606037	0.559105	0.385515	0.738674	0.611704	0.493347	0.570775	0.681213	0.379556	0.568575	0.46653	0.597332	0.502214	0.641097	0.516797	-0.1243	0.00252837	0.0263092	3.37929	-2.70661	0.0155206	11.4327	0.000721616	0.0164121
cg03472898	chr14	29240992	C14orf23;C14orf23	NR_026731;NR_026732	TSS1500;TSS1500	0.0920595	0.111025	0.123853	0.130293	0.110565	0.115156	0.125491	0.139982	0.278751	0.1656	0.15163	0.567841	0.163402	0.0952176	0.462998	0.374606	0.114209	0.358514	0.12735	0.293139	0.408048	0.239603	0.139604	0.132013	0.652043	0.140401	0.294899	0.154499	0.00252276	0.0327003	3.69623	3.05052	0.00786096	13.235	0.000274768	0.00801334
cg03473042	chr9	137000014	WDR5	NM_017588	TSS1500	0.69202	0.727473	0.729897	0.749122	0.690287	0.714327	0.761634	0.743786	0.729412	0.725712	0.728335	0.490333	0.632152	0.725392	0.703423	0.751353	0.697941	0.709053	0.678294	0.690751	0.638768	0.707688	0.733826	0.677721	0.639457	0.726546	0.676868	-0.0496779	0.000471831	0.00416332	3.14139	-2.69308	0.0156431	10.1241	0.00146347	0.0273673
cg03474731	chr11	125495234	CHEK1;CHEK1;CHEK1;CHEK1;CHEK1	NM_001274;NM_001114121;NM_001114122;NM_001114121;NM_001114122	TSS1500;1stExon;5'UTR;5'UTR;1stExon	0.0315504	0.0282558	0.031203	0.0289939	0.0307426	0.0355486	0.0330101	0.031708	0.0278898	0.0347873	0.0339293	0.0373999	0.0339019	0.0332419	0.0742453	0.0365743	0.0382298	0.0412491	0.0268627	0.0347588	0.0315349	0.0327498	0.0362433	0.0357377	0.0461602	0.0316017	0.0384921	0.0068904	6.58122e-06	0.000126267	4.26198	2.22186	0.0424406	16.5856	4.65021e-05	0.00207482
cg03475666	chr9	78922160	PCSK5	NM_001190482	Body	0.865278	0.873208	0.823776	0.879213	0.870978	0.872618	0.871118	0.869763	0.901346	0.817541	0.881938	0.734633	0.884809	0.706491	0.667384	0.864705	0.714417	0.864476	0.884465	0.888865	0.85377	0.826488	0.896382	0.857572	0.804344	0.866071	0.817771	-0.0482993	0.000597048	0.00617616	3.37079	-2.16995	0.0453328	11.3853	0.000740284	0.0167167
cg03477732	chr12	125403600				0.325884	0.322028	0.297758	0.306629	0.269832	0.359682	0.303153	0.299328	0.315127	0.326107	0.329946	0.532012	0.340636	0.286338	0.376973	0.477129	0.291003	0.327993	0.321506	0.445249	0.264815	0.491335	0.430329	0.272658	0.431836	0.314134	0.377844	0.0637096	0.000529633	0.00796287	3.91022	2.56501	0.0214197	14.4844	0.000141323	0.00484169
cg03478159	chr12	112171952	ACAD10;ACAD10	NM_025247;NM_001136538	Body;Body	0.198041	0.0935374	0.102933	0.112178	0.148766	0.115752	0.164604	0.0865406	0.106951	0.144126	0.0972098	0.584885	0.368401	0.209219	0.260828	0.458476	0.145426	0.309163	0.15349	0.24831	0.184504	0.172437	0.443249	0.154547	0.603935	0.124604	0.306919	0.182316	0.00121363	0.0255259	4.39457	4.1461	0.000915405	17.3909	3.04284e-05	0.00150011
cg03478249	chr13	43566547	EPSTI1;EPSTI1	NM_001002264;NM_033255	TSS200;TSS200	0.0300998	0.0305108	0.0291877	0.0272068	0.0290988	0.0313918	0.03062	0.0286981	0.0255024	0.0297446	0.0264887	0.038813	0.0352794	0.029266	0.0410845	0.0273917	0.0285429	0.0315555	0.0267834	0.0252645	0.0333649	0.0279048	0.0397945	0.0342591	0.0326504	0.028959	0.0322825	0.00332343	3.42642e-06	2.59184e-05	2.9192	2.25984	0.0371556	8.9416	0.00278748	0.0434083
cg03478448	chr16	56945735	SLC12A3;SLC12A3;SLC12A3	NM_000339;NM_001126108;NM_001126107	Body;Body;Body	0.272632	0.255596	0.248421	0.241374	0.273126	0.257556	0.273956	0.229792	0.248665	0.22814	0.256678	0.535845	0.213126	0.194017	0.398098	0.324027	0.302329	0.326571	0.358527	0.398031	0.152334	0.222087	0.356416	0.377732	0.349729	0.253267	0.322062	0.0687953	0.000260139	0.0100853	5.27683	2.52211	0.024557	22.8875	1.71768e-06	0.000163237
cg03478916	chr8	22421029	SORBS3	NM_005775	Body	0.830326	0.836892	0.833662	0.838446	0.838364	0.842762	0.85655	0.822621	0.835905	0.841459	0.842192	0.894396	0.824011	0.849564	0.882571	0.857661	0.874612	0.848861	0.827296	0.825451	0.902453	0.85807	0.848845	0.846584	0.839064	0.838107	0.855674	0.0175673	7.16353e-05	0.000614587	3.10087	2.47423	0.024426	9.9054	0.00164795	0.0297696
cg03486096	chr1	61719792	NFIA-AS1;NFIA;NFIA;NFIA;NFIA	NR_104180;NM_001145511;NM_001145512;NM_001134673;NM_005595	TSS1500;Body;Body;Body;Body	0.322557	0.417356	0.347238	0.346743	0.340927	0.334987	0.433991	0.371175	0.38143	0.356796	0.397178	0.507286	0.201544	0.190281	0.304899	0.105778	0.321153	0.255279	0.378361	0.313977	0.138786	0.349579	0.27823	0.307471	0.194651	0.368216	0.274805	-0.093411	0.00127284	0.0109552	3.10549	-3.11676	0.00639544	9.93026	0.00162583	0.0294733
cg03492733	chr20	1849435				0.166402	0.150193	0.144044	0.127046	0.137897	0.177414	0.183221	0.135677	0.108651	0.153983	0.149784	0.389309	0.158471	0.198061	0.151928	0.193985	0.159976	0.170874	0.173359	0.188557	0.145198	0.156462	0.272858	0.122231	0.284732	0.148574	0.197571	0.0489975	0.000474152	0.00511973	3.43265	2.42337	0.0276393	11.7317	0.000614442	0.0145892
cg03493211	chr7	97923799	BAIAP2L1	NM_018842	Body	0.94405	0.934897	0.950681	0.953189	0.962771	0.945217	0.937427	0.941379	0.940483	0.947773	0.95657	0.95441	0.93182	0.890725	0.961459	0.855758	0.92258	0.908679	0.952762	0.945268	0.889431	0.956109	0.935982	0.937189	0.936658	0.946767	0.927059	-0.0197079	7.16244e-05	0.000941721	3.71678	-2.29445	0.0361554	13.3539	0.000257881	0.00764387
cg03502353	chr11	43379688	TTC17	NM_018259	TSS1500	0.843146	0.833622	0.880647	0.856627	0.854496	0.856114	0.869298	0.858013	0.869373	0.853356	0.885568	0.775618	0.860959	0.696001	0.864586	0.835282	0.781423	0.750724	0.849885	0.837508	0.813362	0.860375	0.823464	0.851726	0.771279	0.860024	0.812299	-0.0477241	0.000233902	0.002536	3.43858	-3.35448	0.0040449	11.7651	0.000603525	0.0143926
cg03505504	chr20	45948453	LOC100131496;ZMYND8;ZMYND8;ZMYND8;ZMYND8;ZMYND8;ZMYND8;ZMYND8;ZMYND8;ZMYND8;ZMYND8;ZMYND8;ZMYND8;ZMYND8;ZMYND8;ZMYND8;ZMYND8;ZMYND8;ZMYND8	NR_024594;NM_001281780;NM_001281779;NM_001281769;NM_001281774;NM_001281773;NM_001281772;NM_183048;NM_183047;NM_012408;NM_001281778;NM_001281777;NM_001281776;NM_001281775;NM_001281783;NM_001281782;NM_001281781;NM_001281771;NM_001281784	Body;5'UTR;5'UTR;Body;Body;Body;Body;Body;Body;Body;Body;Body;Body;Body;Body;Body;Body;Body;Body	0.571268	0.558836	0.559477	0.562232	0.530144	0.527561	0.536762	0.547043	0.588974	0.613697	0.551879	0.285963	0.496884	0.550952	0.52006	0.538667	0.485139	0.442195	0.551447	0.524356	0.475902	0.485314	0.472779	0.569155	0.420661	0.558898	0.487105	-0.0717924	0.00065606	0.0051849	2.98242	-3.46217	0.00298866	9.27379	0.00232456	0.0381714
cg03511041	chr20	61808126				0.155524	0.15684	0.1332	0.157156	0.139164	0.139706	0.156954	0.138638	0.131056	0.154065	0.143368	0.132671	0.163869	0.216496	0.152314	0.180284	0.208199	0.205214	0.169478	0.149027	0.168076	0.156031	0.230534	0.184666	0.168674	0.14597	0.177538	0.031568	0.000105231	0.000802719	2.93134	3.85943	0.00124805	9.00511	0.00269225	0.0423476
cg03532673	chr7	102787746	NAPEPLD;NAPEPLD	NM_001122838;NM_198990	5'UTR;5'UTR	0.861185	0.827008	0.867525	0.837881	0.83439	0.863237	0.824942	0.866706	0.867142	0.826396	0.870249	0.855875	0.806987	0.577216	0.854482	0.875836	0.766536	0.763792	0.811423	0.839099	0.821039	0.8045	0.804157	0.794193	0.873101	0.849696	0.803445	-0.0462511	0.000369358	0.00548497	3.89239	-2.24255	0.0402698	14.3794	0.000149427	0.00504551
cg03536289	chr14	94443120				0.0521349	0.05777	0.0448823	0.0436626	0.0603279	0.046845	0.0413725	0.040036	0.0502972	0.0384105	0.0461091	0.0473417	0.0635977	0.151164	0.0678439	0.041134	0.0545696	0.0881605	0.0562986	0.0691605	0.0366558	0.0965788	0.0801255	0.0696465	0.0527483	0.0474407	0.0696446	0.0222039	4.99116e-05	0.000842532	4.07729	2.76004	0.0146415	15.4756	8.35775e-05	0.00326026
cg03537644	chr19	40872727	PLD3;PLD3;PLD3	NM_001031696;NM_012268;NM_001291311	Body;Body;Body	0.26849	0.23462	0.262979	0.232844	0.247933	0.249718	0.231355	0.264729	0.242428	0.201015	0.247732	0.518911	0.304731	0.298561	0.302097	0.328213	0.247008	0.283994	0.232884	0.276397	0.228719	0.317634	0.339526	0.202536	0.370496	0.243986	0.303693	0.0597079	0.00036743	0.0060081	4.03137	2.7762	0.0141319	15.2019	9.66068e-05	0.00364002
cg03538814	chr19	34667843	LSM14A;LSM14A	NM_001114093;NM_015578	Body;Body	0.444336	0.424681	0.419116	0.420368	0.471026	0.432246	0.493977	0.475131	0.50774	0.409753	0.392817	0.756107	0.581891	0.411936	0.573478	0.635931	0.440293	0.602171	0.470226	0.696279	0.542765	0.506319	0.725198	0.503589	0.691447	0.444654	0.581259	0.136605	0.00137371	0.0118576	3.10966	4.38195	0.00042571	9.95273	0.00160611	0.0292159
cg03546790	chr3	46055459				0.716816	0.653833	0.668534	0.652646	0.688325	0.70739	0.661695	0.693131	0.730855	0.633958	0.661613	0.846186	0.578984	0.439949	0.584138	0.54204	0.52491	0.49529	0.545609	0.698211	0.590209	0.59662	0.659593	0.485562	0.635666	0.678981	0.587355	-0.0916266	0.000927955	0.0104055	3.48714	-3.185	0.00581029	12.039	0.000520982	0.0129303
cg03547581	chr1	205684841	NUCKS1	NM_022731	3'UTR	0.0706149	0.0725476	0.0894039	0.0536464	0.0867762	0.0738501	0.0602202	0.0897095	0.0656213	0.0855099	0.0956488	0.200692	0.112266	0.0773362	0.0997952	0.0857676	0.0899436	0.0590424	0.0970916	0.114348	0.0719869	0.159032	0.12791	0.0706525	0.0793502	0.0766863	0.10323	0.0265434	0.000185702	0.00147606	2.99069	2.40003	0.0281757	9.31752	0.00226972	0.037527
cg03556021	chr5	112258649	REEP5	NM_005669	TSS1500	0.15887	0.147417	0.113024	0.111612	0.119167	0.0967493	0.094674	0.0850765	0.105953	0.1506	0.138136	0.302939	0.151076	0.223663	0.27047	0.262863	0.102836	0.190803	0.213539	0.262324	0.1082	0.180711	0.19012	0.10397	0.284384	0.120116	0.203421	0.083305	0.00062464	0.0047028	2.91242	4.20379	0.000587825	8.90617	0.00284208	0.0439991
cg03556114	chr18	55317652	ATP8B1;LOC100505549	NM_005603;NM_001242804	Body;Body	0.875286	0.862469	0.881176	0.832112	0.897577	0.880144	0.873262	0.888439	0.84542	0.894069	0.898793	0.948202	0.849909	0.797863	0.855587	0.839673	0.767176	0.821345	0.804226	0.916682	0.87772	0.677751	0.862301	0.84683	0.837909	0.875341	0.835941	-0.0393995	0.000455786	0.00420776	3.20662	-2.13052	0.0485682	10.4787	0.00120756	0.0238472
cg03556458	chr5	135387559	TGFBI	NM_000358	Body	0.0587452	0.0579805	0.0434167	0.045143	0.0587696	0.0621854	0.0832824	0.0561442	0.0434085	0.0464927	0.0462732	0.181304	0.0829133	0.0773873	0.0617757	0.280856	0.064062	0.0685933	0.0534372	0.0914485	0.0635981	0.0837901	0.145958	0.0807436	0.241353	0.0547129	0.112658	0.0579456	0.000140327	0.0052239	5.21826	2.94977	0.0106293	22.5165	2.08344e-06	0.000188944
cg03557265	chr17	14651102				0.829567	0.866918	0.873275	0.849363	0.846809	0.861824	0.86057	0.873651	0.837398	0.853604	0.852563	0.863749	0.735778	0.677224	0.826101	0.600372	0.721974	0.758586	0.716011	0.824559	0.758425	0.70068	0.83629	0.813364	0.593993	0.855049	0.744793	-0.110256	0.000196487	0.00708568	5.1724	-4.81664	0.000278744	22.2266	2.42293e-06	0.000212528
cg03561600	chr16	79028206	WWOX;WWOX	NM_016373;NM_001291997	Body;Body	0.133426	0.0916511	0.119378	0.0686755	0.1268	0.115226	0.168728	0.0932069	0.112858	0.107997	0.0911883	0.372258	0.140494	0.0686193	0.160661	0.175291	0.116199	0.119264	0.0912356	0.240873	0.161633	0.0967177	0.229077	0.124379	0.17679	0.11174	0.162392	0.0506528	0.000705446	0.00608578	3.10883	2.26792	0.0369533	9.94825	0.00161002	0.0292654
cg03565081	chr14	23478970	C14orf93;C14orf93;C14orf93	NM_021944;NM_001130706;NM_001130708	5'UTR;5'UTR;5'UTR	0.0779056	0.0654094	0.0677365	0.0722079	0.0675467	0.0605091	0.0756323	0.0569524	0.08627	0.0802428	0.0603935	0.261951	0.0547252	0.0572074	0.0898516	0.102664	0.0687689	0.103689	0.0840629	0.113447	0.0787336	0.0897323	0.14277	0.0925774	0.111909	0.0700733	0.103721	0.0336474	8.53484e-05	0.00261792	4.93891	2.41106	0.0301441	20.7578	5.21201e-06	0.000384432
cg03565140	chr16	12466566	SNX29	NM_032167	Body	0.876339	0.897857	0.889726	0.891305	0.855768	0.907075	0.876545	0.891627	0.895375	0.902169	0.903398	0.844934	0.856957	0.838211	0.869338	0.816163	0.853796	0.868048	0.877097	0.866506	0.898739	0.890625	0.844274	0.550443	0.818969	0.889744	0.835293	-0.054451	0.0002253	0.00729282	5.01656	-2.34017	0.0345885	21.2448	4.0421e-06	0.000315387
cg03567219	chr11	8988928	TMEM9B-AS1	NR_073431	Body	0.112635	0.0807173	0.0897055	0.0639755	0.080359	0.0780045	0.087241	0.073519	0.0968964	0.0996524	0.0897242	0.346736	0.104867	0.138092	0.151952	0.224754	0.0993469	0.172062	0.114681	0.149406	0.109844	0.101274	0.241092	0.108643	0.279891	0.0865845	0.167331	0.0807469	0.000180443	0.00595669	5.04489	3.84125	0.00179946	21.4229	3.6835e-06	0.000293157
cg03568769	chr11	1800837				0.757233	0.73923	0.777659	0.797772	0.736189	0.776394	0.749866	0.732774	0.758179	0.82537	0.779847	0.525836	0.770427	0.601937	0.800725	0.72813	0.752469	0.765539	0.734224	0.707005	0.646971	0.683584	0.797202	0.742054	0.689231	0.76641	0.710381	-0.0560291	0.000807581	0.00592465	2.87505	-2.51424	0.0221372	8.71168	0.00316178	0.0474132
cg03585049	chr4	39497599	MIR1273H	NR_106996	Body	0.868593	0.867213	0.878927	0.875744	0.858588	0.895607	0.866953	0.859633	0.881043	0.870755	0.874748	0.787972	0.859575	0.879279	0.900764	0.875003	0.757074	0.800018	0.832211	0.878485	0.804543	0.851956	0.902221	0.87059	0.809748	0.872528	0.843531	-0.0289962	0.000109993	0.00203963	4.21283	-2.32388	0.0348439	16.2889	5.43822e-05	0.00234275
cg03586793	chr14	104312558	PPP1R13B	NM_015316	Body	0.798959	0.779327	0.790746	0.800625	0.734133	0.808924	0.843957	0.816062	0.824014	0.670888	0.807185	0.738373	0.721711	0.267383	0.680378	0.798951	0.381598	0.741671	0.815523	0.768507	0.703372	0.776588	0.817446	0.714582	0.754935	0.78862	0.691501	-0.0971189	0.00229965	0.0263325	3.51736	-2.1244	0.0497834	12.2102	0.000475283	0.0120682
cg03590328	chr7	2684462	TTYH3	NM_025250	Body	0.243058	0.147073	0.0966327	0.143501	0.165735	0.203832	0.124995	0.10751	0.131966	0.114145	0.132692	0.658101	0.259165	0.320941	0.394997	0.451794	0.152339	0.183075	0.230431	0.337467	0.11677	0.250537	0.447547	0.224979	0.541934	0.146467	0.326434	0.179967	0.00189079	0.0243303	3.6857	4.11815	0.000855768	13.1742	0.000283836	0.00820678
[truncated: 5,989 more rows]
