# Supplementary material for: Inflammatory cytokines and organ dysfunction associate with the aberrant DNA methylome of monocytes in sepsis
Source: Genome Med. 2019 Oct 29;11:66. doi: 10.1186/s13073-019-0674-2 (PMC6820973; doi:10.1186/s13073-019-0674-2)
Supplement: Supplementary file 6 — Additional file 6: Table S5. List of hypermethylated and hypomethylated CpGs related to IL-10 cytokine. [file 13073_2019_674_MOESM6_ESM.xlsx]

## Sheet: Hyper-
Table S5. List of hypermethylated and hypomethylated genes related to IL10 (р-value<0.01;r>0.5; ∆β≥0.10)
CpG	chr	pos	strand	UCSC_RefGene_Name	UCSC_RefGene_Accession	UCSC_RefGene_Group	CON_1	CON_2	CON_3	CON_4	CON_5	CON_6	CON_7	CON_8	CON_9	CON_10	CON_11	SEP_1	SEP_2	SEP_3	SEP_4	SEP_5	SEP_6	SEP_7	SEP_8	SEP_9	SEP_10	SEP_11	SEP_12	SEP_13	SEP_14	spearman.estimate	spearman.pvalue	FDR	median_high	median_low	dif
cg09639931	chr17	38024394	-	ZPBP2;ZPBP2	NM_199321;NM_198844	TSS200;TSS200	0.337276	0.298347	0.36354	0.353192	0.295414	0.279813	0.319925	0.313678	0.33247	0.344682	0.412092	0.529939	0.34591	0.551043	0.422744	0.338178	0.437282	0.56033	0.385666	0.310364	0.257708	0.377981	0.526562	0.336791	0.401647	0.56736	0.00309825	0.237023	0.437282	0.337276	0.100006
cg00546307	chr1	1946355	+				0.445349	0.497337	0.399482	0.458425	0.460782	0.339973	0.436945	0.427242	0.459635	0.551173	0.477422	0.578893	0.503043	0.705438	0.563492	0.636014	0.560795	0.543943	0.486336	0.447343	0.280343	0.35804	0.589277	0.573113	0.484565	0.529638	0.00647245	0.250452	0.560795	0.460782	0.100013
cg07705327	chr9	135967904	-				0.447936	0.589371	0.492633	0.539801	0.477432	0.472973	0.612568	0.620337	0.450741	0.538464	0.553416	0.423895	0.415482	0.626821	0.592732	0.57656	0.653933	0.681695	0.599132	0.504681	0.507647	0.50147	0.618243	0.542164	0.565021	0.513472	0.00865911	0.256348	0.592732	0.492633	0.1001
cg19634252	chr4	38155144	+				0.24711	0.269237	0.221183	0.283633	0.336053	0.287444	0.299312	0.209253	0.163563	0.238303	0.223248	0.364543	0.146426	0.320725	0.347257	0.326296	0.282179	0.340803	0.352188	0.320282	0.235593	0.224193	0.260058	0.355776	0.393404	0.516551	0.00820085	0.255192	0.347257	0.24711	0.100147
cg00082140	chr5	179816766	+				0.367489	0.430482	0.448735	0.434618	0.375978	0.451313	0.478057	0.387872	0.335415	0.436393	0.373237	0.506413	0.374239	0.325371	0.483031	0.418064	0.438574	0.453803	0.440372	0.417771	0.374397	0.448901	0.457893	0.463575	0.476129	0.515012	0.00842738	0.255553	0.476129	0.375978	0.100151
cg23216015	chr7	31726654	+	C7orf16;C7orf16	NM_006658;NM_001145123	TSS200;TSS200	0.688667	0.784294	0.902662	0.753217	0.76076	0.866304	0.781345	0.811061	0.736095	0.776504	0.792737	0.90541	0.82136	0.92041	0.857533	0.840192	0.884553	0.871283	0.751405	0.792733	0.794483	0.831448	0.909959	0.804277	0.926059	0.574288	0.00268047	0.23499	0.884553	0.784294	0.100259
cg04971615	chr3	61506940	-				0.717024	0.755988	0.712341	0.817387	0.675597	0.788903	0.811039	0.778848	0.655284	0.691252	0.71157	0.724861	0.648142	0.791354	0.821994	0.761615	0.812609	0.821922	0.796185	0.671382	0.701372	0.740361	0.773726	0.7139	0.80801	0.541956	0.00513563	0.246272	0.812609	0.712341	0.100268
cg27606189	chr1	19426535	+	UBR4	NM_020765	Body	0.732142	0.739108	0.778965	0.773957	0.668769	0.778761	0.841275	0.823866	0.783086	0.755236	0.809249	0.68687	0.675751	0.85679	0.839384	0.759719	0.858773	0.853557	0.843154	0.793543	0.696173	0.685256	0.828402	0.780478	0.81467	0.575828	0.00259445	0.234736	0.839384	0.739108	0.100276
cg06365535	chr17	59534102	+	TBX4	NM_018488	Body	0.205768	0.19451	0.192355	0.16858	0.172113	0.156217	0.212734	0.202734	0.210804	0.244833	0.177032	0.0984018	0.28273	0.217005	0.324384	0.318326	0.29267	0.286442	0.247887	0.246378	0.187404	0.253547	0.240153	0.240546	0.319273	0.551193	0.00429289	0.243353	0.29267	0.192355	0.100315
cg19960065	chr11	62267633	+	AHNAK	NM_024060	Body	0.0999206	0.0923792	0.104337	0.0946905	0.0962403	0.0882401	0.0777048	0.0631322	0.082855	0.0974576	0.105768	0.221705	0.117795	0.152218	0.197256	0.193435	0.113516	0.200249	0.185034	0.138127	0.079107	0.112748	0.202818	0.16247	0.251231	0.591994	0.00182416	0.229479	0.200249	0.0999206	0.100328
cg12099018	chr11	47921550	-				0.179596	0.143035	0.116947	0.134907	0.131028	0.118477	0.191003	0.150863	0.133686	0.126254	0.105637	0.581168	0.221345	0.21122	0.207457	0.301415	0.130443	0.231357	0.172586	0.262478	0.168297	0.171019	0.341527	0.187774	0.396639	0.552733	0.00416449	0.243353	0.231357	0.131028	0.10033
cg08027265	chr7	2291960	+				0.745243	0.772143	0.765257	0.749415	0.763909	0.775737	0.793627	0.868006	0.790942	0.814494	0.822598	0.918973	0.838943	0.82944	0.772542	0.778193	0.901351	0.831631	0.808266	0.802978	0.717574	0.852464	0.757675	0.83122	0.865623	0.618938	0.000971889	0.216024	0.865623	0.765257	0.100366
cg18677330	chr6	13680301	+	RANBP9	NM_005493	Body	0.541536	0.573529	0.559145	0.613685	0.480069	0.571497	0.699502	0.643317	0.417862	0.527664	0.588228	0.521355	0.421953	0.753077	0.600905	0.527832	0.682315	0.725155	0.597116	0.500619	0.590607	0.449285	0.578965	0.636531	0.659519	0.519631	0.007763	0.254273	0.659519	0.559145	0.100374
cg23376071	chr6	33087989	-	HLA-DPB2	NR_001435	Body	0.326227	0.373946	0.442319	0.486614	0.355494	0.527122	0.451081	0.385556	0.35973	0.481112	0.433044	0.491581	0.370284	0.557777	0.552547	0.434665	0.462598	0.428966	0.495141	0.334728	0.388968	0.412096	0.500395	0.475681	0.474337	0.545035	0.00484047	0.245035	0.474337	0.373946	0.100391
cg22179895	chr15	50844572	+				0.718076	0.830612	0.773929	0.870139	0.772056	0.817622	0.863524	0.835157	0.740217	0.73787	0.783944	0.714591	0.644054	0.878862	0.874328	0.833826	0.87104	0.884272	0.856697	0.752873	0.789912	0.706083	0.82891	0.84154	0.882479	0.532718	0.00611359	0.249143	0.874328	0.773929	0.100399
cg13510487	chr20	57456252	-	GNAS;GNAS;GNAS;GNAS;GNAS;LOC101927932	NM_016592;NM_001309861;NM_080425;NM_001309883;NM_001077490;NR_126334	3'UTR;5'UTR;Body;3'UTR;3'UTR;Body	0.690363	0.782406	0.773108	0.837783	0.738195	0.80045	0.813729	0.822368	0.746723	0.74397	0.753856	0.662324	0.70283	0.859829	0.864106	0.818365	0.854282	0.851212	0.838543	0.774483	0.761148	0.712952	0.82801	0.788833	0.859604	0.576598	0.00255233	0.234736	0.854282	0.753856	0.100426
cg07919614	chr2	112429183	-				0.140095	0.123852	0.164891	0.133135	0.148476	0.132932	0.207912	0.115305	0.115517	0.0887359	0.207307	0.470001	0.131959	0.203632	0.248918	0.243872	0.172661	0.206138	0.18039	0.274503	0.1436	0.177955	0.194028	0.23119	0.316429	0.515782	0.00831347	0.255365	0.248918	0.148476	0.100441
cg08875433	chr6	29604148	+				0.432478	0.499632	0.486845	0.584596	0.497185	0.525712	0.582758	0.541962	0.460144	0.526837	0.603107	0.52251	0.388017	0.627473	0.613517	0.626946	0.604362	0.597668	0.592112	0.484388	0.479172	0.48836	0.565996	0.638707	0.537251	0.582756	0.00223585	0.23283	0.597668	0.497185	0.100483
cg17230773	chr7	142494148	+				0.390617	0.404613	0.398894	0.282886	0.40747	0.47064	0.499182	0.451011	0.522154	0.482488	0.417338	0.588065	0.429426	0.502224	0.433248	0.365912	0.432917	0.563134	0.403955	0.464347	0.370401	0.494076	0.572828	0.545461	0.505098	0.646651	0.000477846	0.203471	0.505098	0.404613	0.100486
cg17927236	chr5	87565552	+	TMEM161B	NM_153354	TSS1500	0.701086	0.779414	0.687674	0.829303	0.741671	0.657303	0.805198	0.761531	0.738787	0.79563	0.74605	0.86478	0.781276	0.899629	0.803526	0.787266	0.750185	0.842168	0.797076	0.785992	0.756052	0.692723	0.757471	0.809247	0.880456	0.588915	0.0019535	0.230457	0.842168	0.741671	0.100497
cg17345450	chr6	166259938	-				0.628639	0.696469	0.648851	0.707597	0.754966	0.74454	0.800246	0.735913	0.748741	0.668441	0.788131	0.892426	0.57529	0.881545	0.812648	0.633485	0.79697	0.694866	0.715356	0.745972	0.575289	0.763652	0.781293	0.755543	0.75443	0.575058	0.00263716	0.234736	0.79697	0.696469	0.100501
cg12231009	chr14	69152471	+				0.0862226	0.0836998	0.101485	0.0540664	0.0985062	0.0920757	0.122803	0.112429	0.118855	0.127085	0.083005	0.186734	0.127549	0.113843	0.108917	0.211115	0.125805	0.204168	0.137812	0.226853	0.118506	0.121668	0.24627	0.150009	0.195133	0.548884	0.00449176	0.244111	0.186734	0.0862226	0.100511
cg17112975	chr17	75431407	+	SEPT9;SEPT9;SEPT9;SEPT9;SEPT9	NM_001113492;NM_001113493;NM_001113491;NM_006640;NM_001113494	Body;Body;Body;Body;Body	0.474961	0.427409	0.471253	0.458306	0.452544	0.466479	0.47568	0.449432	0.421308	0.504464	0.454007	0.69428	0.477079	0.526183	0.556596	0.51216	0.517465	0.527005	0.526524	0.500887	0.412935	0.475537	0.547358	0.54169	0.554529	0.759046	1.08896e-05	0.127326	0.554529	0.454007	0.100522
cg17750401	chr6	32279836	-	C6orf10	NM_006781	Body	0.810818	0.723241	0.73711	0.8351	0.711271	0.835684	0.808287	0.738376	0.770736	0.814642	0.784485	0.811483	0.727351	0.849247	0.821976	0.810238	0.839079	0.861924	0.818524	0.742093	0.749989	0.760119	0.813132	0.806837	0.837637	0.575058	0.00263716	0.234736	0.837637	0.73711	0.100527
cg04336279	chr8	130365731	+				0.735053	0.767137	0.740775	0.837987	0.722666	0.806875	0.843269	0.796888	0.626148	0.751809	0.822379	0.734493	0.665264	0.85459	0.844699	0.791189	0.841319	0.855627	0.82072	0.626746	0.717328	0.698864	0.821406	0.832611	0.81947	0.534257	0.00594052	0.248618	0.841319	0.740775	0.100544
cg14169163	chr15	20500279	-				0.670397	0.667716	0.669528	0.658899	0.690478	0.724214	0.731234	0.716883	0.705081	0.717498	0.766699	0.821642	0.67466	0.826202	0.84356	0.733048	0.727759	0.732238	0.723307	0.72038	0.781341	0.602962	0.766944	0.727092	0.77098	0.531948	0.0062017	0.249557	0.77098	0.670397	0.100582
cg10302285	chr4	113063260	-				0.627124	0.681017	0.622421	0.684554	0.633929	0.715687	0.697693	0.661079	0.689029	0.689449	0.723428	0.690117	0.694168	0.74325	0.735209	0.638823	0.734513	0.736297	0.644298	0.633601	0.708556	0.663656	0.704681	0.761798	0.630862	0.560431	0.00357011	0.240102	0.734513	0.633929	0.100584
cg19854171	chr16	68478620	+	SMPD3	NM_018667	5'UTR	0.750552	0.718414	0.677498	0.724015	0.750507	0.761606	0.701463	0.775341	0.773109	0.674388	0.654152	0.547024	0.744512	0.836418	0.774386	0.820956	0.840833	0.819012	0.786044	0.721183	0.669011	0.745212	0.835818	0.755809	0.834111	0.571209	0.00285981	0.23577	0.819012	0.718414	0.100598
cg14837810	chr20	10021017	-	ANKEF1;ANKEF1;ANKEF1;SNAP25-AS1	NM_001303472;NM_022096;NM_198798;NR_040710	5'UTR;Body;Body;Body	0.113135	0.0728325	0.143333	0.0731803	0.111436	0.196767	0.151122	0.121239	0.106872	0.125814	0.144353	0.449588	0.124708	0.246516	0.204685	0.404302	0.213737	0.195676	0.202288	0.361958	0.114329	0.0867453	0.248931	0.177182	0.396062	0.580447	0.00235036	0.233884	0.213737	0.113135	0.100603
cg16463460	chr11	32454718	-	WT1;WT1;WT1;WT1	NM_024425;NM_024426;NM_000378;NM_024424	Body;Body;Body;Body	0.263209	0.352898	0.323228	0.333179	0.273259	0.312869	0.258833	0.299223	0.304525	0.346896	0.300657	0.371354	0.296031	0.37209	0.421814	0.275304	0.416225	0.401281	0.426558	0.340443	0.359732	0.377809	0.351406	0.429512	0.332022	0.638953	0.000586024	0.207851	0.401281	0.300657	0.100624
cg17844690	chr2	101550521	+	NPAS2	NM_002518	Body	0.697375	0.763669	0.734459	0.824088	0.69479	0.772052	0.839155	0.792274	0.693538	0.732237	0.784756	0.690949	0.631561	0.864276	0.860299	0.788222	0.835159	0.858091	0.825487	0.727171	0.690891	0.632753	0.818863	0.79563	0.81666	0.550424	0.00435834	0.243566	0.835159	0.734459	0.100699
cg08837473	chr1	51713398	-	RNF11	NM_014372	Body	0.608475	0.720553	0.695827	0.76251	0.653301	0.703506	0.735585	0.692621	0.604816	0.654066	0.670232	0.696552	0.558722	0.76523	0.743637	0.749304	0.770939	0.798915	0.740166	0.673141	0.670546	0.629563	0.754376	0.670892	0.778837	0.535027	0.00585554	0.248397	0.770939	0.670232	0.100707
cg02564441	chr12	122987034	-	ZCCHC8	NM_017612	TSS1500	0.189175	0.233919	0.265516	0.233766	0.150558	0.234745	0.282502	0.307529	0.237237	0.27132	0.229472	0.576498	0.392926	0.361185	0.330179	0.402609	0.28333	0.322749	0.334969	0.265442	0.230272	0.332736	0.382424	0.31507	0.476164	0.723634	4.34884e-05	0.147987	0.330179	0.229472	0.100707
cg04249042	chr7	90056785	+				0.727439	0.799571	0.61847	0.826018	0.72276	0.728589	0.805498	0.784199	0.688485	0.736581	0.776809	0.808511	0.592494	0.859585	0.862676	0.816592	0.852255	0.768404	0.783755	0.7441	0.740304	0.690796	0.794503	0.763124	0.828158	0.535797	0.00577158	0.248228	0.828158	0.727439	0.100719
cg08729279	chr2	216708378	-				0.645599	0.771801	0.907209	0.773855	0.829784	0.939214	0.952884	0.766115	0.736852	0.929021	0.894348	0.930549	0.931584	0.934135	0.94646	0.941644	0.931804	0.913297	0.907257	0.935081	0.742915	0.875464	0.904198	0.929344	0.919957	0.52425	0.00714294	0.251878	0.930549	0.829784	0.100765
cg14033585	chr15	76124287	+				0.76221	0.712027	0.685069	0.802334	0.672174	0.802944	0.817144	0.805204	0.758674	0.778499	0.790307	0.786862	0.71483	0.846801	0.813363	0.791761	0.812792	0.834203	0.813152	0.726624	0.699734	0.800335	0.821241	0.760063	0.759501	0.623557	0.000867436	0.215741	0.812792	0.712027	0.100765
cg08179368	chr6	12015741	-	HIVEP1;HIVEP1	NM_002114;NM_002114	5'UTR;ExonBnd	0.730666	0.750092	0.71387	0.855364	0.664524	0.765575	0.825116	0.808946	0.713687	0.727471	0.754378	0.714346	0.67084	0.85591	0.831441	0.809268	0.84169	0.864502	0.827806	0.635101	0.745495	0.631875	0.811746	0.778733	0.800534	0.515782	0.00831347	0.255365	0.831441	0.730666	0.100775
cg01911239	chr5	140744076	-	PCDHGA4;PCDHGA2;PCDHGA5;PCDHGB2;PCDHGA1;PCDHGB1;PCDHGA3;PCDHGA5	NM_018917;NM_018915;NM_032054;NM_018923;NM_018912;NM_018922;NM_018916;NM_018918	Body;Body;1stExon;Body;Body;Body;Body;1stExon	0.330215	0.293657	0.432663	0.27202	0.359858	0.309475	0.442895	0.361038	0.330926	0.432579	0.436233	0.460689	0.40698	0.460903	0.365728	0.41449	0.451477	0.470559	0.347014	0.441215	0.244974	0.437092	0.276633	0.445496	0.461951	0.581216	0.00231165	0.233373	0.460689	0.359858	0.10083
cg13943971	chr10	64378150	-	ZNF365;ZNF365	NM_199451;NM_199452	Body;5'UTR	0.0529313	0.0539487	0.0647589	0.0462899	0.0598166	0.0777186	0.0645781	0.0437751	0.0499914	0.0458895	0.0692217	0.394089	0.149419	0.167599	0.160653	0.146492	0.0554221	0.0811564	0.0713265	0.10338	0.0499323	0.116668	0.191613	0.0602901	0.201389	0.52348	0.00724331	0.252159	0.160653	0.0598166	0.100836
cg25881038	chr2	209271164	-	PTH2R	NM_005048	TSS1500	0.765971	0.739713	0.787648	0.742499	0.739494	0.797474	0.836577	0.765044	0.754398	0.825079	0.812178	0.866818	0.6911	0.825091	0.799592	0.772513	0.841958	0.86922	0.836693	0.825839	0.733479	0.81969	0.858989	0.775703	0.881127	0.605081	0.0013529	0.224598	0.866818	0.765971	0.100847
cg09245988	chr14	81999463	-	SEL1L;SEL1L	NM_005065;NM_001244984	Body;Body	0.383423	0.369163	0.485824	0.402917	0.484212	0.575052	0.440882	0.451706	0.351882	0.432033	0.522163	0.729745	0.50761	0.516494	0.644936	0.414605	0.500629	0.57748	0.477545	0.552971	0.371638	0.534496	0.697402	0.547718	0.585065	0.621247	0.000918381	0.216024	0.585065	0.484212	0.100853
cg23274491	chr16	25361274	+				0.699954	0.780146	0.758186	0.828173	0.704663	0.843336	0.833141	0.80087	0.762252	0.776666	0.795668	0.784881	0.72777	0.82185	0.876166	0.760571	0.843759	0.888038	0.825623	0.737756	0.733753	0.700681	0.857274	0.755204	0.859051	0.530408	0.00638112	0.250252	0.859051	0.758186	0.100865
cg14801038	chr6	134214307	-	TCF21	NM_198392	3'UTR	0.251206	0.3345	0.348275	0.335033	0.353311	0.374252	0.399647	0.374586	0.442561	0.389606	0.353263	0.506734	0.410467	0.532143	0.407739	0.43838	0.487921	0.449141	0.358654	0.365997	0.343994	0.38876	0.438725	0.375853	0.360327	0.69438	0.000117725	0.168566	0.449141	0.348275	0.100866
cg03163337	chr3	48371022	+	SPINK8	NM_001080525	TSS1500	0.701998	0.717995	0.693883	0.791862	0.649985	0.731213	0.794695	0.744849	0.643338	0.680918	0.691507	0.687669	0.612819	0.825296	0.799677	0.705044	0.75313	0.823905	0.794321	0.616255	0.679919	0.714986	0.78672	0.732623	0.794912	0.620477	0.000935928	0.216024	0.794912	0.693883	0.101029
cg08125310	chr13	77989720	-				0.291599	0.248349	0.249332	0.201571	0.280564	0.29165	0.259606	0.273411	0.223392	0.265877	0.259731	0.530651	0.352134	0.313243	0.360788	0.521224	0.292215	0.32986	0.321288	0.388623	0.282988	0.281214	0.542136	0.302812	0.51744	0.578137	0.00246984	0.234736	0.360788	0.259731	0.101057
cg20864568	chr17	43391599	-	MAP3K14	NM_003954	5'UTR	0.0524285	0.0521906	0.063112	0.050242	0.0595019	0.106657	0.0779301	0.0766109	0.0569353	0.079172	0.0667062	0.190185	0.127738	0.129099	0.100159	0.193691	0.104157	0.160643	0.12199	0.134461	0.0862189	0.0333852	0.133853	0.12666	0.183003	0.571979	0.00281405	0.23553	0.160643	0.0595019	0.101141
cg25071674	chr8	141595345	-	EIF2C2;EIF2C2	NM_012154;NM_001164623	Body;Body	0.518653	0.6929	0.621226	0.747402	0.639085	0.678328	0.749071	0.692244	0.663419	0.633096	0.677018	0.56993	0.505638	0.775154	0.756732	0.723784	0.753201	0.740237	0.730598	0.618522	0.606584	0.535806	0.682886	0.701886	0.739836	0.533487	0.00602653	0.248913	0.740237	0.639085	0.101152
cg19167793	chr15	25842536	-				0.782136	0.696018	0.715591	0.712732	0.832942	0.811908	0.816764	0.751178	0.697556	0.787304	0.728499	0.829701	0.808618	0.821331	0.881872	0.827848	0.817097	0.827428	0.686032	0.78754	0.685642	0.786122	0.789359	0.801297	0.84064	0.515012	0.00842738	0.255553	0.829701	0.728499	0.101202
cg13710352	chr7	33155399	-				0.741256	0.819743	0.732275	0.86174	0.718659	0.830379	0.831614	0.819246	0.682164	0.832257	0.753717	0.770947	0.75376	0.86916	0.849698	0.789482	0.842471	0.855983	0.79943	0.707856	0.661577	0.706099	0.752589	0.829317	0.827023	0.509623	0.00926174	0.257945	0.842471	0.741256	0.101214
cg01010923	chr15	25486368	-	SNORD115-39	NR_003354	TSS1500	0.529939	0.605623	0.533167	0.628403	0.606596	0.703838	0.59566	0.521448	0.630234	0.578048	0.673006	0.7431	0.581049	0.740087	0.703277	0.530896	0.70686	0.653429	0.584956	0.652367	0.550524	0.555396	0.536439	0.666924	0.724641	0.515782	0.00831347	0.255365	0.70686	0.605623	0.101237
cg10830322	chr8	133573364	+	HPYR1	NR_026684	Body	0.841491	0.77738	0.771884	0.855555	0.759039	0.875783	0.867639	0.830259	0.807713	0.851238	0.853537	0.82171	0.803887	0.884089	0.88651	0.819638	0.87863	0.891137	0.864954	0.822363	0.776653	0.816016	0.872124	0.822301	0.864504	0.604311	0.00137739	0.225034	0.87863	0.77738	0.101249
cg03247360	chr6	138698076	+				0.694018	0.786687	0.71561	0.848808	0.679919	0.77778	0.830574	0.769714	0.718481	0.711132	0.798295	0.732721	0.660189	0.857442	0.824635	0.757409	0.799843	0.834883	0.811376	0.679176	0.703996	0.708152	0.821149	0.818732	0.816887	0.575058	0.00263716	0.234736	0.816887	0.71561	0.101277
cg18051527	chr6	119864698	-				0.191593	0.299731	0.21501	0.241876	0.200937	0.266634	0.289571	0.267065	0.272504	0.307633	0.234586	0.540692	0.23381	0.273402	0.31629	0.20894	0.218043	0.258	0.298978	0.278179	0.217231	0.286906	0.354626	0.320686	0.320348	0.575828	0.00259445	0.234736	0.31629	0.21501	0.101281
cg14995702	chr21	43025036	+				0.701315	0.812432	0.687599	0.713227	0.761229	0.796149	0.802695	0.701498	0.718981	0.782855	0.741612	0.725524	0.828701	0.89011	0.877943	0.772135	0.803471	0.844324	0.792891	0.717359	0.725563	0.739872	0.807356	0.826727	0.842955	0.645882	0.000487819	0.203648	0.842955	0.741612	0.101343
cg10653474	chr2	202222450	+	ALS2CR12;ALS2CR12;ALS2CR12;ALS2CR12	NM_139163;NM_001289993;NM_001127391;NR_110620	TSS1500;TSS1500;TSS1500;TSS1500	0.643345	0.781647	0.708916	0.842235	0.654403	0.729226	0.806077	0.785316	0.644595	0.616681	0.715891	0.666399	0.547361	0.77075	0.81027	0.753008	0.786765	0.841206	0.802727	0.667274	0.618104	0.655782	0.796558	0.776757	0.810395	0.506544	0.00976861	0.258744	0.81027	0.708916	0.101355
cg08390169	chr14	106406171	-				0.61969	0.585731	0.595267	0.594611	0.520978	0.590035	0.601957	0.584308	0.608473	0.702123	0.554886	0.768109	0.549577	0.636451	0.687107	0.74936	0.691594	0.639636	0.633067	0.658485	0.625243	0.641854	0.645292	0.627204	0.678258	0.525789	0.0069457	0.251543	0.687107	0.585731	0.101377
cg13240753	chr17	42416269	-				0.371047	0.332552	0.32898	0.384729	0.32185	0.361285	0.357117	0.330171	0.343252	0.372094	0.366119	0.542929	0.362106	0.396582	0.411848	0.440056	0.428116	0.433929	0.467351	0.423167	0.297029	0.437403	0.429518	0.454073	0.504782	0.678214	0.000194625	0.18688	0.433929	0.332552	0.101377
cg09888294	chr17	8414164	+	MYH10;MYH10;MYH10	NM_005964;NM_001256095;NM_001256012	Body;Body;Body	0.711173	0.808795	0.768218	0.848482	0.762817	0.791497	0.871415	0.843103	0.768521	0.727117	0.807926	0.72968	0.657874	0.867521	0.869651	0.837332	0.871897	0.87622	0.865998	0.746002	0.764423	0.717417	0.809417	0.816249	0.858692	0.555043	0.00397799	0.242488	0.869651	0.768218	0.101433
cg22045055	chr1	167716385	+	MPZL1;MPZL1;MPZL1	NM_001146191;NM_003953;NM_024569	Body;Body;Body	0.753226	0.728752	0.7662	0.82244	0.75363	0.819461	0.805189	0.78703	0.775618	0.777877	0.778198	0.856371	0.810996	0.815333	0.846384	0.879481	0.826788	0.88531	0.803783	0.773624	0.79006	0.738657	0.862278	0.815446	0.855099	0.635104	0.000647656	0.210526	0.855099	0.75363	0.101468
cg15379240	chr6	26592423	-				0.573383	0.549042	0.564358	0.699229	0.519698	0.67495	0.700284	0.628473	0.547397	0.562947	0.616653	0.650533	0.551366	0.75366	0.692739	0.503101	0.613569	0.792735	0.61229	0.519465	0.517886	0.534418	0.61314	0.672093	0.66587	0.552733	0.00416449	0.243353	0.66587	0.564358	0.101512
cg20743905	chr13	34116177	-				0.690735	0.661803	0.787784	0.794735	0.684591	0.753987	0.783273	0.690478	0.748928	0.694733	0.752617	0.906462	0.724174	0.819503	0.751503	0.711463	0.792248	0.79124	0.712297	0.812188	0.712839	0.831841	0.789917	0.770654	0.836157	0.571979	0.00281405	0.23553	0.792248	0.690735	0.101513
cg03971994	chr11	61467921	-	DAGLA	NM_006133	5'UTR	0.105336	0.0967487	0.0804374	0.0661161	0.0990859	0.142872	0.105081	0.0534726	0.0729845	0.0772962	0.0596782	0.304847	0.141556	0.343923	0.178967	0.379502	0.198262	0.151147	0.173338	0.260305	0.130675	0.172702	0.262316	0.206103	0.435238	0.670516	0.000244651	0.193445	0.198262	0.0967487	0.101513
cg18589811	chr6	45020268	+	SUPT3H;SUPT3H;SUPT3H	NM_181356;NM_003599;NM_001261823	Body;Body;5'UTR	0.693086	0.680848	0.660238	0.777229	0.633276	0.713386	0.770259	0.673029	0.538877	0.609242	0.641565	0.581184	0.640448	0.779336	0.770401	0.671648	0.761795	0.784669	0.682957	0.552988	0.612307	0.568085	0.738422	0.780462	0.738291	0.515012	0.00842738	0.255553	0.761795	0.660238	0.101557
cg23102501	chr1	110195290	+				0.685588	0.71715	0.687755	0.80715	0.635827	0.727311	0.783949	0.779214	0.609211	0.71561	0.745138	0.648055	0.633257	0.816102	0.789332	0.744277	0.795141	0.82689	0.772112	0.655895	0.638981	0.714229	0.805279	0.742474	0.782833	0.550424	0.00435834	0.243566	0.789332	0.687755	0.101576
cg12938127	chr13	114908785	-				0.689479	0.728988	0.830906	0.74954	0.751615	0.787153	0.755118	0.745706	0.740888	0.84188	0.7567	0.851249	0.802899	0.851291	0.874879	0.804499	0.754112	0.853236	0.81694	0.782974	0.779078	0.791488	0.804175	0.826128	0.872933	0.56659	0.00314791	0.237427	0.853236	0.751615	0.101621
cg26503073	chr7	6704074	+				0.0872176	0.0755761	0.0629896	0.0848707	0.0744362	0.0764212	0.0635995	0.0610167	0.0651793	0.0908264	0.0839779	0.198391	0.0851887	0.0762244	0.0978901	0.0985946	0.117446	0.180238	0.0818463	0.084911	0.0539135	0.0808302	0.087353	0.0995372	0.177201	0.516551	0.00820085	0.255192	0.177201	0.0755761	0.101625
cg25225070	chr11	9587743	-				0.179689	0.130281	0.245099	0.140203	0.170848	0.280431	0.269796	0.223944	0.158381	0.186294	0.230657	0.299828	0.215828	0.278216	0.192422	0.278022	0.303009	0.281314	0.210926	0.271164	0.144487	0.142296	0.226114	0.235409	0.247733	0.509623	0.00926174	0.257945	0.281314	0.179689	0.101626
cg17450853	chr3	30139588	-				0.747314	0.771271	0.72742	0.820618	0.716094	0.816935	0.847689	0.827923	0.697164	0.788376	0.815727	0.779554	0.741576	0.865111	0.833597	0.789446	0.848976	0.861895	0.842459	0.710883	0.718912	0.754424	0.81467	0.796121	0.869156	0.636644	0.000622361	0.208212	0.848976	0.747314	0.101662
cg09137879	chr12	27586200	+	ARNTL2-AS1	NR_109975	Body	0.746021	0.752983	0.654072	0.772893	0.633474	0.774718	0.778977	0.732066	0.534036	0.695214	0.694816	0.724759	0.637523	0.802381	0.816075	0.73159	0.790271	0.825508	0.779622	0.618013	0.574687	0.65881	0.765461	0.738434	0.796481	0.602002	0.00145314	0.225661	0.796481	0.694816	0.101665
cg24861866	chr10	135106684	-	TUBGCP2	NM_006659	Body	0.315331	0.249159	0.288839	0.212109	0.226157	0.303344	0.247076	0.252023	0.247444	0.231608	0.211376	0.458029	0.277675	0.346411	0.257375	0.272855	0.363646	0.323341	0.257542	0.255718	0.217926	0.247122	0.219718	0.366475	0.350833	0.548884	0.00449176	0.244111	0.350833	0.249159	0.101674
cg06185577	chr11	68960238	-				0.490691	0.471055	0.582326	0.577782	0.510391	0.487526	0.51715	0.588899	0.582791	0.615519	0.476484	0.458221	0.529223	0.66095	0.592378	0.546133	0.638436	0.605885	0.538731	0.652529	0.483221	0.631676	0.622745	0.616561	0.564439	0.548884	0.00449176	0.244111	0.592378	0.490691	0.101687
cg21450784	chr19	519609	+	C19orf20	NM_033513	3'UTR	0.686809	0.775416	0.785312	0.769814	0.758706	0.773703	0.817466	0.699808	0.821881	0.770826	0.786075	0.891611	0.759563	0.880144	0.877113	0.801083	0.798676	0.916135	0.893632	0.902662	0.699052	0.826938	0.798287	0.891515	0.700502	0.582756	0.00223585	0.23283	0.877113	0.775416	0.101697
cg11370966	chr12	52030394	-	SCN8A;SCN8A	NM_001177984;NM_014191	5'UTR;5'UTR	0.726918	0.714605	0.721174	0.791993	0.690516	0.806289	0.812712	0.772415	0.690998	0.749922	0.730434	0.733621	0.591584	0.813909	0.85014	0.811826	0.800405	0.822881	0.790613	0.742776	0.685609	0.609198	0.70551	0.772076	0.829408	0.527329	0.00675304	0.250843	0.822881	0.721174	0.101707
cg02755089	chr1	114401259	-	PTPN22;PTPN22;PTPN22;PTPN22;AP4B1-AS1;AP4B1-AS1	NM_001193431;NM_001308297;NM_015967;NM_012411;NR_125965;NR_037864	Body;Body;Body;Body;Body;Body	0.364361	0.365937	0.337904	0.386692	0.347605	0.335668	0.369248	0.352601	0.351289	0.362321	0.352869	0.522354	0.378363	0.385309	0.408451	0.455532	0.377801	0.454598	0.461824	0.426695	0.387011	0.392788	0.475131	0.404864	0.485516	0.601232	0.00147917	0.225661	0.454598	0.352869	0.10173
cg08698943	chr10	3509758	+				0.111247	0.0743519	0.0900514	0.0457825	0.0844134	0.0963128	0.0735126	0.0776747	0.0781228	0.0711772	0.14033	0.521426	0.0528805	0.200067	0.200429	0.265462	0.145616	0.132092	0.113069	0.128414	0.035447	0.0361902	0.231293	0.246916	0.191806	0.518861	0.00787059	0.254679	0.191806	0.0900514	0.101754
cg09473788	chr8	22833129	+				0.212655	0.225355	0.217907	0.225155	0.236694	0.231368	0.20244	0.205658	0.178153	0.199764	0.183248	0.464055	0.273548	0.250983	0.300119	0.335444	0.226203	0.319675	0.244842	0.302946	0.258078	0.22997	0.383295	0.285547	0.387724	0.532718	0.00611359	0.249143	0.319675	0.217907	0.101768
cg22487198	chr13	48611020	-	NUDT15;NUDT15	NM_018283;NM_001304745	TSS1500;TSS1500	0.40216	0.446486	0.482132	0.475759	0.414763	0.486648	0.528865	0.508003	0.419667	0.449067	0.463486	0.399523	0.423294	0.542016	0.526438	0.503131	0.548292	0.560786	0.499709	0.429128	0.491278	0.461802	0.519057	0.455315	0.554579	0.546574	0.00469834	0.244599	0.548292	0.446486	0.101806
cg27365261	chr2	179164052	-	OSBPL6;OSBPL6;OSBPL6;OSBPL6	NM_001201482;NM_001201481;NM_001201480;NM_032523	5'UTR;5'UTR;5'UTR;5'UTR	0.727392	0.72778	0.701459	0.830222	0.65472	0.783642	0.805317	0.790327	0.614398	0.679721	0.646524	0.716969	0.570482	0.81955	0.803286	0.724569	0.809366	0.829706	0.775739	0.588165	0.708069	0.612446	0.777686	0.821154	0.781857	0.538876	0.0054458	0.24717	0.803286	0.701459	0.101827
cg14677983	chr13	111318022	-	CARS2	NM_024537	Body	0.2532	0.189106	0.215761	0.274752	0.21667	0.211913	0.261306	0.207541	0.187727	0.202302	0.211515	0.412739	0.288648	0.230327	0.31766	0.286602	0.271805	0.242748	0.284221	0.388609	0.21935	0.266421	0.370041	0.2723	0.399718	0.52117	0.00755151	0.253565	0.31766	0.215761	0.101899
cg15289466	chr4	103740913	-	UBE2D3;UBE2D3;UBE2D3;UBE2D3;UBE2D3;UBE2D3;UBE2D3;UBE2D3;UBE2D3	NM_181888;NM_181890;NM_181891;NM_003340;NM_181893;NM_181892;NM_181889;NM_181887;NM_181886	Body;Body;Body;Body;Body;Body;Body;Body;Body	0.514933	0.534101	0.586231	0.570199	0.621299	0.54323	0.48439	0.527241	0.571989	0.550598	0.544685	0.842019	0.549687	0.610439	0.645257	0.593103	0.551077	0.646613	0.596298	0.714084	0.449167	0.605312	0.653735	0.617679	0.732697	0.513472	0.00865911	0.256348	0.646613	0.544685	0.101928
cg09065876	chr17	45949756	-				0.31576	0.257814	0.324362	0.312704	0.244104	0.33385	0.472369	0.30917	0.343714	0.315626	0.278228	0.152172	0.453218	0.504364	0.288339	0.358167	0.49383	0.41041	0.4381	0.369852	0.408125	0.365498	0.366208	0.397019	0.380195	0.519631	0.007763	0.254273	0.380195	0.278228	0.101967
cg06687305	chr1	46088486	-	CCDC17	NM_001114938	Body	0.801874	0.684561	0.518594	0.667987	0.736618	0.577098	0.811553	0.664665	0.706015	0.73893	0.795149	0.904525	0.751941	0.756589	0.838638	0.86897	0.821332	0.843345	0.761503	0.638649	0.529385	0.799697	0.751596	0.871277	0.761785	0.56659	0.00314791	0.237427	0.838638	0.736618	0.10202
cg15406952	chr17	42872593	-				0.60706	0.763134	0.825388	0.824243	0.777358	0.876495	0.886671	0.824112	0.805462	0.771468	0.855063	0.819772	0.811536	0.877587	0.889614	0.89156	0.902622	0.87947	0.872623	0.825099	0.796857	0.834592	0.88696	0.82537	0.858292	0.618168	0.000990313	0.216243	0.87947	0.777358	0.102112
cg15503299	chr14	50795004	-				0.707912	0.76974	0.717522	0.837111	0.663745	0.776358	0.831573	0.771308	0.635624	0.657471	0.788962	0.656532	0.577496	0.837322	0.834842	0.795062	0.806782	0.850435	0.819626	0.698378	0.62099	0.74221	0.841483	0.773671	0.819661	0.512702	0.00877695	0.256808	0.819661	0.717522	0.10214
cg26052987	chr5	79536370	+	SERINC5;SERINC5;SERINC5;SERINC5;SERINC5	NM_001174072;NR_126061;NR_126060;NM_178276;NM_001174071	Body;Body;Body;Body;Body	0.175011	0.121392	0.137815	0.125981	0.136938	0.180598	0.155226	0.189562	0.183157	0.292878	0.117649	0.266902	0.307129	0.257435	0.204628	0.2343	0.152441	0.314293	0.195698	0.285433	0.184537	0.182137	0.243294	0.324635	0.239079	0.585066	0.00212614	0.232722	0.239079	0.136938	0.102141
cg24375627	chr1	153509284	+	S100A6	NM_014624	TSS1500	0.0518279	0.0757904	0.0527835	0.0427426	0.0542565	0.062575	0.0666278	0.0563357	0.0442303	0.03287	0.0354812	0.311946	0.0464753	0.126236	0.171705	0.125075	0.0894791	0.0725132	0.179846	0.116171	0.0339639	0.151705	0.143388	0.119331	0.154945	0.702849	8.93098e-05	0.159989	0.154945	0.0527835	0.102162
cg13632581	chr7	77755421	-	MAGI2;MAGI2	NM_001301128;NM_012301	Body;Body	0.673379	0.715964	0.65121	0.770683	0.61736	0.754312	0.772082	0.7399	0.660316	0.697783	0.705369	0.606917	0.64775	0.787887	0.775586	0.680342	0.795877	0.794644	0.759959	0.635537	0.634503	0.589272	0.734477	0.724858	0.725468	0.508083	0.00951237	0.258274	0.775586	0.673379	0.102207
cg08595574	chr19	17206281	-	MYO9B;MYO9B	NM_001130065;NM_004145	5'UTR;5'UTR	0.676137	0.728707	0.821352	0.771171	0.785052	0.785166	0.746987	0.749303	0.797433	0.685931	0.750366	0.822803	0.770782	0.85167	0.894168	0.822162	0.852622	0.86015	0.87523	0.850463	0.769881	0.732092	0.85203	0.796121	0.837157	0.61047	0.00119175	0.219485	0.852622	0.750366	0.102256
cg09418268	chr1	11285305	+	MTOR	NM_004958	Body	0.70211	0.758739	0.75102	0.831355	0.71908	0.752125	0.829589	0.789302	0.602578	0.671869	0.732503	0.633915	0.649971	0.849686	0.826411	0.741227	0.834779	0.849649	0.835307	0.626202	0.711008	0.655288	0.770472	0.783114	0.83838	0.507313	0.00963978	0.258523	0.834779	0.732503	0.102277
cg21167587	chr9	36397390	+	RNF38;RNF38;RNF38;RNF38;RNF38	NM_194328;NM_194330;NM_194329;NM_194332;NM_022781	5'UTR;5'UTR;Body;5'UTR;Body	0.698459	0.710529	0.672661	0.807945	0.645156	0.774552	0.788575	0.730008	0.625389	0.707906	0.730776	0.676922	0.629792	0.834878	0.80081	0.679507	0.803824	0.824282	0.776805	0.654675	0.718371	0.705008	0.738582	0.760762	0.795823	0.575828	0.00259445	0.234736	0.80081	0.698459	0.102351
cg03138206	chr16	84158111	+	HSDL1;HSDL1	NM_031463;NM_001146051	3'UTR;3'UTR	0.725887	0.788327	0.744879	0.832414	0.694296	0.810222	0.82619	0.810329	0.714904	0.681291	0.807885	0.742886	0.627654	0.84786	0.856656	0.798755	0.84727	0.886843	0.817055	0.715376	0.720971	0.755358	0.824851	0.769356	0.812754	0.579677	0.00238963	0.234189	0.84727	0.744879	0.102391
cg01295846	chr4	13784347	-	LINC01182	NR_121681	Body	0.671164	0.762505	0.711844	0.81852	0.629978	0.748685	0.795429	0.719429	0.572222	0.678762	0.636382	0.669502	0.628491	0.820652	0.773587	0.753187	0.756774	0.818759	0.759611	0.542966	0.584254	0.700752	0.788847	0.733213	0.805067	0.508853	0.00938636	0.258119	0.773587	0.671164	0.102423
cg17729868	chr10	42970785	-	LOC84856	NR_026827	TSS200	0.825689	0.764929	0.699841	0.782087	0.724021	0.878958	0.869601	0.820824	0.787291	0.806661	0.744869	0.892789	0.833981	0.922103	0.673838	0.846066	0.795389	0.847294	0.818704	0.829725	0.744237	0.785306	0.802008	0.848855	0.917055	0.512702	0.00877695	0.256808	0.847294	0.744869	0.102425
cg23116710	chr1	100222228	+	FRRS1	NM_001013660	5'UTR	0.425006	0.567277	0.466708	0.645073	0.487997	0.539964	0.719731	0.623208	0.419875	0.542272	0.536175	0.590475	0.384967	0.67554	0.569719	0.514954	0.575012	0.661675	0.493329	0.422384	0.414959	0.521301	0.556988	0.628501	0.632048	0.595843	0.00167285	0.226867	0.590475	0.487997	0.102478
cg03417932	chr3	16954317	-	PLCL2	NM_001144382	Body	0.609395	0.649353	0.673043	0.632396	0.704634	0.655833	0.652417	0.68163	0.729288	0.676935	0.640293	0.760286	0.772194	0.714882	0.751859	0.743057	0.685792	0.73567	0.733401	0.749991	0.712222	0.67254	0.814739	0.693931	0.782047	0.508083	0.00951237	0.258274	0.751859	0.649353	0.102506
cg25165320	chr17	77019777	-	C1QTNF1;C1QTNF1;C1QTNF1-AS1;C1QTNF1-AS1;C1QTNF1	NM_198594;NM_030968;NR_040018;NR_040019;NM_153372	TSS1500;TSS1500;Body;Body;5'UTR	0.815889	0.827695	0.790677	0.793875	0.81194	0.874633	0.672768	0.823356	0.886405	0.79451	0.792371	0.536195	0.903411	0.945068	0.929306	0.813007	0.914462	0.904995	0.874439	0.833794	0.796439	0.817118	0.892795	0.863528	0.915643	0.616628	0.00102807	0.216443	0.914462	0.81194	0.102522
cg03128522	chr17	25788807	-				0.251501	0.249068	0.226176	0.294361	0.295114	0.19715	0.262577	0.290555	0.255961	0.295907	0.194786	0.402703	0.186633	0.279344	0.351629	0.337108	0.273027	0.326162	0.260865	0.321851	0.213954	0.315674	0.290072	0.317412	0.35221	0.506544	0.00976861	0.258744	0.351629	0.249068	0.102561
cg23958905	chr15	35923031	-	DPH6-AS1	NR_038251	Body	0.714666	0.741726	0.771174	0.860054	0.702508	0.851283	0.801627	0.838129	0.684731	0.833938	0.750447	0.868812	0.803481	0.840009	0.757171	0.816789	0.81294	0.885984	0.827159	0.788357	0.675081	0.754866	0.839258	0.867618	0.844331	0.606621	0.00130505	0.223216	0.844331	0.741726	0.102605
cg25675404	chr18	59406195	+				0.453341	0.441558	0.507723	0.490128	0.425113	0.5002	0.510674	0.510001	0.427333	0.487291	0.429969	0.723891	0.441412	0.435761	0.559293	0.488071	0.475082	0.523326	0.546098	0.540677	0.465588	0.428032	0.555889	0.594735	0.544174	0.52194	0.00744758	0.253063	0.544174	0.441558	0.102616
cg23791026	chr11	122745673	+				0.685475	0.715133	0.764983	0.789613	0.729766	0.745671	0.817273	0.770837	0.691338	0.731983	0.720385	0.655225	0.584428	0.845401	0.823009	0.712564	0.817114	0.828522	0.83229	0.711487	0.687697	0.640536	0.80237	0.77642	0.840802	0.5204	0.00765664	0.253836	0.823009	0.720385	0.102623
cg22676038	chr3	171844746	-	FNDC3B;FNDC3B	NM_022763;NM_001135095	Body;Body	0.744366	0.795371	0.741479	0.841795	0.7011	0.835655	0.826191	0.822657	0.720656	0.730989	0.806771	0.743751	0.651746	0.852042	0.846994	0.806323	0.849998	0.867363	0.834425	0.725662	0.755194	0.711946	0.828571	0.79897	0.840582	0.539646	0.00536682	0.246766	0.846994	0.744366	0.102628
cg11414633	chr3	9424432	-	THUMPD3;THUMPD3	NM_015453;NM_001114092	Body;Body	0.709501	0.753585	0.699771	0.810725	0.660231	0.809343	0.810309	0.787173	0.670646	0.79163	0.770008	0.767734	0.664925	0.794776	0.826459	0.758142	0.812174	0.828487	0.832299	0.73031	0.70283	0.666602	0.801068	0.821698	0.798556	0.615859	0.0010474	0.216842	0.812174	0.709501	0.102673
cg26489497	chr16	28512017	+	IL27	NM_145659	Body	0.239039	0.203427	0.212153	0.199003	0.223265	0.255276	0.243795	0.181089	0.193222	0.180419	0.160962	0.526525	0.245294	0.299553	0.285712	0.386457	0.314839	0.291581	0.271775	0.358857	0.251126	0.354945	0.350324	0.327072	0.457859	0.65435	0.000387454	0.199674	0.314839	0.212153	0.102686
cg21074413	chr12	131494614	-	GPR133	NM_198827	Body	0.842114	0.742229	0.720903	0.803773	0.833921	0.870483	0.866489	0.819135	0.899225	0.880708	0.784339	0.895553	0.875611	0.913301	0.911892	0.716939	0.879446	0.846419	0.8293	0.886028	0.791643	0.867245	0.880912	0.809458	0.887033	0.539646	0.00536682	0.246766	0.887033	0.784339	0.102694
cg14419353	chr14	73766212	+	NUMB;NUMB;NUMB;NUMB	NM_003744;NM_001005743;NM_001005745;NM_001005744	Body;Body;Body;Body	0.677385	0.630029	0.559946	0.767488	0.579999	0.726573	0.769317	0.696927	0.551628	0.565058	0.703855	0.673034	0.557505	0.743589	0.774268	0.561401	0.722005	0.806689	0.706742	0.613791	0.587359	0.549531	0.650324	0.718044	0.73277	0.507313	0.00963978	0.258523	0.73277	0.630029	0.102741
cg05912338	chr11	86701746	+				0.765044	0.725001	0.716073	0.836208	0.69769	0.791264	0.833412	0.802028	0.746851	0.762104	0.807694	0.786906	0.711461	0.844716	0.834958	0.784096	0.820026	0.849138	0.836714	0.699218	0.769693	0.686318	0.830416	0.794225	0.827819	0.558892	0.00368285	0.24062	0.827819	0.725001	0.102818
cg25599902	chr1	51567771	+	C1orf185	NM_001136508	TSS200	0.736987	0.764341	0.756411	0.798295	0.796846	0.799698	0.793189	0.860043	0.830447	0.757116	0.828994	0.867173	0.805479	0.889738	0.872561	0.829662	0.801962	0.812398	0.755517	0.813964	0.819173	0.759037	0.881297	0.822335	0.889962	0.518091	0.00797942	0.254995	0.867173	0.764341	0.102832
cg26148644	chr10	73634720	-				0.305304	0.315843	0.324193	0.309783	0.285809	0.342877	0.398106	0.303347	0.329881	0.313712	0.335432	0.531183	0.253479	0.401427	0.418694	0.540792	0.364776	0.386617	0.357887	0.481291	0.246112	0.321002	0.505834	0.424667	0.512722	0.618168	0.000990313	0.216243	0.418694	0.315843	0.10285
cg11503622	chr3	48040401	+	MAP4;MAP4;MAP4	NM_002375;NM_001134364;NM_030885	5'UTR;5'UTR;5'UTR	0.800128	0.678573	0.729505	0.847061	0.70947	0.79639	0.821016	0.780178	0.693461	0.761387	0.758592	0.779328	0.699226	0.85172	0.832386	0.804809	0.844313	0.871025	0.801315	0.696961	0.72704	0.676005	0.82502	0.813973	0.819406	0.576598	0.00255233	0.234736	0.832386	0.729505	0.102881
cg00997604	chr8	43146894	+	POTEA;POTEA	NM_001002920;NM_001005365	TSS1500;TSS1500	0.509316	0.483791	0.460016	0.465643	0.456551	0.445722	0.48311	0.476524	0.483317	0.472938	0.475266	0.51232	0.46222	0.64086	0.58313	0.460088	0.541034	0.578185	0.522231	0.427384	0.41968	0.481695	0.518045	0.495351	0.654784	0.687452	0.00014659	0.178475	0.578185	0.475266	0.102919
cg00793719	chr14	95477946	-				0.413921	0.46105	0.550337	0.48529	0.450952	0.470397	0.473595	0.572273	0.472944	0.553097	0.452195	0.56585	0.510692	0.530088	0.555121	0.384205	0.498739	0.464439	0.470424	0.619257	0.486996	0.529531	0.538018	0.612061	0.581461	0.508083	0.00951237	0.258274	0.555121	0.452195	0.102926
cg21202116	chr5	139681372	-	PFDN1	NM_002622	Body	0.738988	0.777464	0.737156	0.832237	0.682073	0.804208	0.830293	0.793124	0.692853	0.72005	0.738292	0.767728	0.703596	0.885399	0.865357	0.809401	0.845647	0.841251	0.799661	0.721599	0.841242	0.695023	0.766479	0.81908	0.827854	0.557352	0.0037986	0.241821	0.841251	0.738292	0.102959
cg19311043	chr1	222238835	-				0.72579	0.615797	0.595598	0.749315	0.648496	0.801042	0.817573	0.729465	0.647525	0.686124	0.745799	0.716701	0.641434	0.80518	0.78358	0.661633	0.749657	0.830013	0.723399	0.639298	0.662892	0.77256	0.803177	0.643532	0.751489	0.508853	0.00938636	0.258119	0.751489	0.648496	0.102993
cg03630596	chr9	139925856	-	C9orf139;FUT7	NM_207511;NM_004479	5'UTR;Body	0.482421	0.462873	0.428148	0.461532	0.493245	0.482403	0.47109	0.452568	0.472141	0.449029	0.433429	0.578781	0.506402	0.64282	0.565875	0.661166	0.446455	0.555869	0.556254	0.461536	0.406982	0.52428	0.595999	0.546489	0.662827	0.570439	0.00290621	0.236431	0.565875	0.462873	0.103001
cg13033474	chr2	174896822	-				0.041874	0.0451292	0.0377681	0.0380731	0.0414853	0.0432804	0.0609897	0.0432131	0.0401447	0.0292853	0.037573	0.294766	0.0360986	0.0771964	0.144573	0.0603853	0.0666824	0.0536258	0.0622868	0.0611563	0.0304575	0.0531831	0.0398467	0.0958799	0.159932	0.736721	2.67359e-05	0.132501	0.144573	0.0414853	0.103088
cg27507569	chr3	134045136	-				0.610123	0.627112	0.666663	0.707944	0.731718	0.718255	0.769851	0.692129	0.678152	0.686056	0.704682	0.89626	0.733592	0.663747	0.775213	0.695009	0.769754	0.719208	0.773263	0.696492	0.656497	0.770032	0.651362	0.796955	0.755912	0.56582	0.00319825	0.237762	0.769754	0.666663	0.103091
cg12822473	chr19	13271615	-				0.244269	0.193407	0.2649	0.200343	0.242822	0.251783	0.268829	0.227101	0.229896	0.217826	0.242193	0.434577	0.283554	0.349362	0.289256	0.474065	0.33358	0.345926	0.309846	0.370738	0.225264	0.232184	0.405458	0.355765	0.442643	0.617398	0.00100904	0.216243	0.345926	0.242822	0.103103
cg14608731	chr1	151065633	-	GABPB2	NM_144618	Body	0.718618	0.798267	0.786874	0.843498	0.750293	0.774101	0.863205	0.822262	0.681024	0.683867	0.745527	0.734319	0.663363	0.872615	0.853436	0.819136	0.850286	0.857827	0.854927	0.717407	0.75715	0.727218	0.858002	0.787639	0.856185	0.529638	0.00647245	0.250452	0.853436	0.750293	0.103142
cg05230526	chr8	49586578	-	LOC101929268	NR_105002	Body	0.0560214	0.055968	0.0564877	0.0602928	0.0611441	0.0842999	0.0751771	0.0547034	0.0592446	0.0599789	0.0378107	0.304302	0.0971586	0.0745744	0.124915	0.288724	0.159176	0.108789	0.0834616	0.154626	0.0810623	0.0831502	0.21222	0.121802	0.345283	0.65435	0.000387454	0.199674	0.159176	0.0560214	0.103154
cg13791188	chr1	223435799	+	SUSD4;SUSD4	NM_017982;NM_001037175	Body;Body	0.733221	0.756819	0.784543	0.842577	0.682089	0.790974	0.864205	0.826831	0.771369	0.683148	0.79847	0.74202	0.699011	0.866071	0.859994	0.818692	0.861802	0.865435	0.841275	0.771447	0.775311	0.746119	0.861845	0.797392	0.818686	0.578137	0.00246984	0.234736	0.859994	0.756819	0.103174
cg08370787	chr5	148208041	-	ADRB2;ADRB2	NM_000024;NM_000024	1stExon;3'UTR	0.499498	0.565639	0.55385	0.588291	0.484674	0.588176	0.529587	0.58709	0.498687	0.477475	0.535721	0.596539	0.454703	0.660697	0.638917	0.664884	0.558691	0.664332	0.604393	0.585435	0.560281	0.599843	0.695849	0.61143	0.655665	0.636644	0.000622361	0.208212	0.638917	0.535721	0.103196
cg02492835	chr1	245508613	+	KIF26B	NM_018012	Body	0.789676	0.841608	0.804768	0.76723	0.790451	0.865229	0.900603	0.871076	0.886297	0.877383	0.865132	0.903408	0.821404	0.933768	0.939619	0.818993	0.898154	0.915089	0.833099	0.890077	0.899246	0.805819	0.928324	0.892627	0.907971	0.709777	7.07412e-05	0.155496	0.907971	0.804768	0.103203
cg00398673	chr1	33448891	+				0.275009	0.238158	0.316065	0.2628	0.289649	0.296206	0.297353	0.184007	0.24924	0.280789	0.291823	0.510965	0.216136	0.298224	0.39288	0.329691	0.306657	0.377111	0.320571	0.373211	0.186748	0.220212	0.341633	0.319502	0.395027	0.511163	0.00901663	0.257467	0.39288	0.289649	0.103231
cg02368508	chr16	12060182	+	TNFRSF17	NM_001192	Body	0.33905	0.330466	0.345463	0.365886	0.328245	0.315109	0.342657	0.356885	0.358651	0.324131	0.31986	0.555909	0.451424	0.359675	0.402878	0.560708	0.39744	0.433706	0.402115	0.501803	0.494999	0.364955	0.526591	0.417108	0.564197	0.52194	0.00744758	0.253063	0.433706	0.330466	0.10324
cg08692988	chr7	133658	-				0.330764	0.273971	0.342524	0.278337	0.353768	0.304987	0.370524	0.30946	0.291485	0.285141	0.347918	0.558871	0.426864	0.405968	0.380492	0.562913	0.378671	0.445774	0.371365	0.479628	0.3763	0.306076	0.525095	0.445084	0.551012	0.557352	0.0037986	0.241821	0.445774	0.342524	0.10325
cg03031901	chr14	103187119	-	RCOR1	NM_015156	Body	0.768701	0.769528	0.753324	0.837939	0.720652	0.830894	0.844677	0.855913	0.773466	0.796331	0.82734	0.76274	0.711942	0.872965	0.880774	0.822203	0.866326	0.892855	0.855438	0.765576	0.751374	0.727475	0.855223	0.819029	0.87198	0.595073	0.00170222	0.227176	0.87198	0.768701	0.103279
cg12122387	chr8	17756185	-				0.0670033	0.0406057	0.0487574	0.0624415	0.0449366	0.0570058	0.0816431	0.061647	0.0563124	0.0789191	0.0407056	0.522826	0.0920199	0.111815	0.148233	0.103842	0.0982922	0.0785455	0.0520688	0.113589	0.0562529	0.056678	0.141287	0.0977856	0.169149	0.685143	0.000157502	0.181182	0.148233	0.0449366	0.103296
cg07776701	chr5	172520113	-	CREBRF	NM_153607	Body	0.396485	0.387234	0.451317	0.548702	0.419329	0.405639	0.542943	0.428636	0.380259	0.414945	0.48506	0.496926	0.386807	0.592734	0.522633	0.517072	0.516277	0.66576	0.541285	0.403606	0.444379	0.49534	0.532863	0.417164	0.660891	0.519631	0.007763	0.254273	0.522633	0.419329	0.103305
cg26346389	chr15	100615725	-	ADAMTS17	NM_139057	Body	0.662798	0.649837	0.654986	0.799188	0.573295	0.725801	0.759264	0.696378	0.61712	0.624424	0.729992	0.716968	0.61685	0.786326	0.73794	0.648759	0.767894	0.842353	0.722963	0.503313	0.673624	0.596146	0.737249	0.688647	0.758299	0.507313	0.00963978	0.258523	0.758299	0.654986	0.103313
cg25938735	chr8	143202730	-				0.261676	0.311639	0.317842	0.360217	0.322027	0.335001	0.425609	0.389287	0.306148	0.427462	0.357001	0.173365	0.383298	0.403904	0.618717	0.303198	0.421265	0.379586	0.350316	0.29054	0.201165	0.350851	0.349009	0.455866	0.451735	0.56505	0.00324927	0.238298	0.421265	0.317842	0.103423
cg24775166	chr2	204616964	-				0.613719	0.671219	0.805358	0.726508	0.733239	0.856633	0.837255	0.75913	0.690769	0.802176	0.750811	0.836666	0.766646	0.829796	0.869557	0.85773	0.830077	0.883498	0.795696	0.836829	0.708907	0.6036	0.842709	0.817838	0.831345	0.541956	0.00513563	0.246272	0.836666	0.733239	0.103426
cg15452424	chr6	158013660	+	ZDHHC14;ZDHHC14	NM_024630;NM_153746	Body;Body	0.683664	0.764269	0.568806	0.781001	0.866435	0.658442	0.792564	0.751277	0.821157	0.754177	0.751063	0.854514	0.841488	0.863777	0.870163	0.581002	0.854007	0.865212	0.775642	0.640688	0.56974	0.76309	0.824008	0.753432	0.848733	0.533487	0.00602653	0.248913	0.854514	0.751063	0.103451
cg15495240	chr17	7236029	+				0.547522	0.437993	0.515546	0.465254	0.482506	0.555627	0.490453	0.433712	0.440688	0.426152	0.488648	0.646406	0.531686	0.531426	0.561097	0.56658	0.592118	0.588976	0.475629	0.596131	0.49881	0.549378	0.572857	0.573434	0.616178	0.577367	0.00251079	0.234736	0.592118	0.488648	0.10347
cg26260898	chr17	78180789	+	CARD14;CARD14	NR_047566;NM_024110	Body;Body	0.242052	0.197509	0.198694	0.19459	0.252458	0.221712	0.251751	0.167606	0.179565	0.200604	0.178547	0.267032	0.237593	0.215069	0.321702	0.396449	0.302185	0.276883	0.256448	0.34545	0.235141	0.234699	0.270076	0.325889	0.434682	0.52425	0.00714294	0.251878	0.302185	0.198694	0.103491
cg23064501	chr12	42680748	-				0.582636	0.591823	0.595534	0.659699	0.617787	0.635187	0.686231	0.653554	0.603436	0.626205	0.674704	0.586179	0.503951	0.682516	0.711205	0.716375	0.699025	0.707203	0.673955	0.618749	0.596731	0.625622	0.673134	0.669278	0.619156	0.511163	0.00901663	0.257467	0.699025	0.595534	0.103491
cg04194449	chr10	73633607	+				0.0577857	0.0432313	0.0601845	0.0458241	0.0577916	0.0514409	0.0611147	0.055422	0.0344506	0.0476363	0.0465811	0.274171	0.0509091	0.0812112	0.123416	0.259814	0.0986358	0.161282	0.102942	0.129699	0.0670832	0.056814	0.24149	0.090853	0.325901	0.580447	0.00235036	0.233884	0.161282	0.0577857	0.103497
cg14889387	chr2	198024604	-	ANKRD44;ANKRD44	NM_001195144;NM_153697	Body;Body	0.395957	0.485591	0.494955	0.414083	0.363811	0.542537	0.576609	0.390369	0.357242	0.467388	0.543173	0.638158	0.474466	0.511785	0.542977	0.590013	0.629533	0.566462	0.547107	0.635408	0.338664	0.348998	0.528404	0.640071	0.589106	0.547344	0.00462861	0.244475	0.589106	0.485591	0.103515
cg02596089	chr19	47759400	+	CCDC9	NM_015603	TSS1500	0.644624	0.587796	0.522315	0.506175	0.593036	0.66836	0.583902	0.62978	0.626904	0.641163	0.547865	0.691338	0.820545	0.922112	0.637403	0.598788	0.657768	0.694963	0.625443	0.588993	0.448568	0.615093	0.725111	0.703066	0.878165	0.665897	0.000279772	0.195587	0.691338	0.587796	0.103541
cg06388937	chr10	104406651	+	TRIM8	NM_030912	Body	0.217154	0.179897	0.186835	0.193323	0.197094	0.189458	0.187418	0.169238	0.161308	0.1597	0.175749	0.37336	0.205966	0.253124	0.228813	0.33398	0.195468	0.290397	0.257082	0.244906	0.192182	0.230656	0.298544	0.23129	0.344852	0.56736	0.00309825	0.237023	0.290397	0.186835	0.103562
cg18748374	chr17	27482619	+	MYO18A;MYO18A	NM_078471;NM_203318	Body;Body	0.138996	0.12825	0.13475	0.115397	0.1265	0.125546	0.125859	0.0901391	0.0922701	0.107371	0.084233	0.307013	0.148472	0.19478	0.231833	0.254936	0.166589	0.19744	0.221982	0.219892	0.117211	0.172969	0.248068	0.1988	0.271687	0.598153	0.00158734	0.225773	0.231833	0.12825	0.103584
cg08225155	chr6	28882465	-	TRIM27	NM_006510	Body	0.638926	0.766864	0.748265	0.810905	0.707478	0.756264	0.816999	0.803041	0.676367	0.732506	0.728998	0.644092	0.612156	0.840868	0.84272	0.793382	0.832599	0.862972	0.822369	0.684149	0.677356	0.704043	0.821465	0.72643	0.814584	0.510393	0.0091385	0.257663	0.832599	0.728998	0.1036
cg03605201	chr8	91095553	+	CALB1	NM_004929	TSS1500	0.684087	0.73761	0.609187	0.799964	0.628115	0.690388	0.758873	0.749805	0.633253	0.729709	0.675531	0.674065	0.571522	0.827896	0.77915	0.768345	0.79791	0.791874	0.744747	0.604597	0.608151	0.67492	0.78957	0.695851	0.739029	0.511163	0.00901663	0.257467	0.77915	0.675531	0.103619
cg04452185	chr18	72706612	+	ZNF407	NM_017757	Body	0.21432	0.111163	0.126528	0.0803414	0.106495	0.214985	0.150658	0.10306	0.0820951	0.0838079	0.0995739	0.489234	0.142176	0.26805	0.167082	0.27078	0.214822	0.167408	0.223186	0.243318	0.0740225	0.179437	0.242665	0.26525	0.370898	0.60893	0.00123601	0.220835	0.214822	0.111163	0.103659
cg21684564	chr17	45909778	-	MRPL10;MRPL10;MRPL10;LRRC46	NM_145255;NM_148887;NR_037575;NM_033413	TSS1500;TSS1500;TSS1500;Body	0.61343	0.654437	0.538364	0.643117	0.648135	0.699911	0.594809	0.63562	0.657419	0.659374	0.699006	0.757478	0.669907	0.827093	0.832537	0.700112	0.717974	0.751806	0.70644	0.69732	0.756473	0.710636	0.619115	0.704307	0.647806	0.535797	0.00577158	0.248228	0.751806	0.648135	0.103671
cg19244029	chr3	156022310	-	KCNAB1;KCNAB1;KCNAB1	NM_003471;NM_172159;NM_172160	Body;Body;Body	0.671264	0.727149	0.658143	0.694993	0.635963	0.770926	0.699717	0.685491	0.59529	0.662856	0.713482	0.870756	0.727656	0.737603	0.770285	0.789447	0.629776	0.774938	0.749293	0.759083	0.686797	0.718901	0.833749	0.790025	0.792288	0.558892	0.00368285	0.24062	0.774938	0.671264	0.103674
cg23140290	chr13	26797279	-	RNF6;RNF6;RNF6	NM_183044;NM_183043;NM_005977	TSS1500;TSS1500;TSS1500	0.171157	0.0600853	0.183998	0.102064	0.152743	0.156757	0.153433	0.0953875	0.0848788	0.100896	0.0824465	0.617743	0.193005	0.312195	0.256432	0.312467	0.141164	0.246695	0.213946	0.233144	0.23043	0.120829	0.269676	0.215002	0.322039	0.512702	0.00877695	0.256808	0.256432	0.152743	0.103689
cg01057196	chr1	170254397	+	LOC284688	NR_026957	TSS1500	0.714879	0.754401	0.570263	0.754814	0.701056	0.822643	0.789104	0.779727	0.783181	0.779889	0.738104	0.542579	0.769333	0.844081	0.893308	0.749678	0.818579	0.824909	0.729561	0.806405	0.716477	0.722613	0.855602	0.772385	0.818531	0.600462	0.0015056	0.225773	0.818579	0.714879	0.1037
cg02268192	chr14	92981666	-	RIN3	NM_024832	Body	0.0741434	0.10688	0.10985	0.0890592	0.10151	0.0976351	0.0740519	0.0745349	0.0735842	0.0729207	0.0917749	0.444127	0.116946	0.203677	0.205225	0.134165	0.100856	0.113538	0.165276	0.219168	0.063134	0.0844501	0.185656	0.181495	0.256422	0.546574	0.00469834	0.244599	0.205225	0.10151	0.103715
cg01069043	chr10	134842902	+				0.711301	0.722034	0.793704	0.389613	0.711946	0.664294	0.824179	0.758877	0.727774	0.677269	0.756876	0.898467	0.734984	0.867256	0.825769	0.855669	0.811332	0.822371	0.756478	0.802737	0.53611	0.733272	0.836309	0.780244	0.889706	0.650501	0.000430592	0.201147	0.825769	0.722034	0.103735
cg01780492	chr19	12864161	-	BEST2;BEST2	NM_017682;NM_017682	Body;ExonBnd	0.692032	0.778754	0.832662	0.788098	0.779189	0.651691	0.674786	0.826657	0.826392	0.698222	0.748726	0.902898	0.772956	0.898408	0.88263	0.751577	0.802781	0.896177	0.788347	0.774624	0.876478	0.877786	0.865502	0.832774	0.878744	0.592764	0.001793	0.229138	0.88263	0.778754	0.103876
cg18258597	chr3	39066509	+				0.799727	0.815207	0.846082	0.869756	0.855067	0.847398	0.842526	0.846727	0.868091	0.879635	0.796136	0.897705	0.874703	0.905805	0.920189	0.918979	0.895327	0.919097	0.889289	0.899371	0.886672	0.862327	0.889435	0.888834	0.920112	0.689762	0.000136347	0.175459	0.919097	0.815207	0.10389
cg06054708	chr8	37513901	-				0.629825	0.76113	0.708385	0.8184	0.704085	0.734772	0.801217	0.7849	0.649807	0.722592	0.778832	0.683624	0.543805	0.840973	0.826875	0.786839	0.781316	0.822494	0.785467	0.649554	0.681499	0.709666	0.784821	0.739891	0.812345	0.507313	0.00963978	0.258523	0.812345	0.708385	0.10396
cg23018838	chr21	18970965	-	BTG3;BTG3	NM_006806;NM_001130914	Body;Body	0.34315	0.3201	0.288104	0.375913	0.336813	0.3432	0.360926	0.336355	0.327446	0.319273	0.316408	0.578491	0.364634	0.369125	0.40434	0.434651	0.349847	0.424096	0.358576	0.407458	0.325777	0.372175	0.457308	0.342376	0.529227	0.603541	0.00140225	0.225295	0.424096	0.3201	0.103995
cg18483609	chr15	90262685	-	WDR93;WDR93	NM_020212;NM_001284395	Body;Body	0.669717	0.742314	0.70063	0.756608	0.645337	0.744949	0.811104	0.750563	0.668421	0.666729	0.672237	0.675745	0.572233	0.812958	0.823678	0.699092	0.819836	0.742432	0.814008	0.654744	0.69923	0.589688	0.76951	0.720513	0.77625	0.535027	0.00585554	0.248397	0.77625	0.672237	0.104013
cg27546017	chr9	120480847	-				0.514313	0.50201	0.536584	0.61601	0.545421	0.592784	0.568467	0.547585	0.538942	0.599296	0.538919	0.776688	0.544489	0.617778	0.591828	0.586329	0.557973	0.668522	0.590875	0.616624	0.535147	0.538454	0.671573	0.570399	0.640635	0.595073	0.00170222	0.227176	0.640635	0.536584	0.104051
cg09613853	chr3	47757186	+	SMARCC1	NM_003074	Body	0.643172	0.697629	0.628822	0.728331	0.53728	0.715316	0.754388	0.719094	0.652627	0.623635	0.690606	0.60581	0.544677	0.798777	0.747232	0.689205	0.730677	0.820391	0.77781	0.54745	0.518834	0.634823	0.767714	0.691763	0.767687	0.586605	0.00205558	0.232322	0.747232	0.643172	0.10406
cg05673752	chr5	126562449	-				0.756675	0.8018	0.74753	0.853025	0.730249	0.820251	0.860525	0.796357	0.658028	0.815955	0.817221	0.775834	0.710705	0.863165	0.860842	0.778711	0.842184	0.879558	0.834525	0.703495	0.738258	0.702214	0.835217	0.823851	0.860763	0.56505	0.00324927	0.238298	0.860763	0.756675	0.104088
cg04798948	chr8	25622887	-				0.696723	0.710883	0.709576	0.831913	0.688214	0.766569	0.811672	0.773605	0.637162	0.761635	0.730664	0.692301	0.654298	0.833936	0.792053	0.744897	0.818994	0.814272	0.800763	0.62501	0.628933	0.611432	0.77021	0.766977	0.813676	0.52117	0.00755151	0.253565	0.813676	0.709576	0.1041
cg11866539	chr2	135033075	+	MGAT5	NM_002410	Body	0.222236	0.161028	0.177963	0.161884	0.198602	0.155945	0.189139	0.198696	0.189678	0.242197	0.119179	0.35182	0.16245	0.237104	0.278613	0.241909	0.242078	0.282109	0.263966	0.282738	0.194798	0.186654	0.341887	0.223956	0.285269	0.557352	0.0037986	0.241821	0.282109	0.177963	0.104147
cg00384707	chr19	51128576	-	SYT3;SYT3;SYT3	NM_001160328;NM_032298;NM_001160329	Body;Body;Body	0.656492	0.815745	0.807558	0.712654	0.746627	0.782186	0.800741	0.821752	0.79516	0.837466	0.743638	0.867641	0.714106	0.82879	0.823877	0.867999	0.850844	0.817637	0.777941	0.740209	0.711353	0.904348	0.857636	0.800721	0.876514	0.538876	0.0054458	0.24717	0.850844	0.746627	0.104217
cg08553950	chr20	36012016	-	SRC;SRC	NM_198291;NM_005417	5'UTR;5'UTR	0.558276	0.593074	0.683877	0.615973	0.64394	0.808286	0.69993	0.661589	0.648525	0.699514	0.674123	0.800884	0.723729	0.70063	0.736222	0.734303	0.732832	0.748196	0.762423	0.796346	0.727621	0.653815	0.770406	0.714149	0.754182	0.543495	0.00498621	0.24555	0.748196	0.64394	0.104257
cg15957394	chr4	7941823	+	AFAP1;AFAP1	NM_001134647;NM_198595	TSS200;TSS200	0.170984	0.178717	0.210765	0.142734	0.149688	0.136265	0.179437	0.170245	0.180522	0.267415	0.170245	0.275288	0.236497	0.300721	0.277482	0.202222	0.264882	0.278401	0.204218	0.189635	0.173392	0.227368	0.195265	0.199362	0.23973	0.643572	0.000518831	0.203847	0.275288	0.170984	0.104303
cg06684288	chr5	157156134	-				0.66728	0.758177	0.684125	0.783415	0.697613	0.741223	0.801339	0.762386	0.690229	0.636359	0.712179	0.660006	0.560607	0.808657	0.789742	0.745007	0.801961	0.803513	0.792269	0.669712	0.65995	0.681333	0.817006	0.723797	0.806683	0.544265	0.00491289	0.245235	0.801961	0.697613	0.104348
cg12792732	chr8	54674575	-	ATP6V1H;ATP6V1H;ATP6V1H	NM_015941;NM_213620;NM_213619	Body;Body;Body	0.165337	0.0994483	0.155388	0.133852	0.144815	0.107014	0.20813	0.121933	0.171777	0.19198	0.0987447	0.334105	0.102202	0.215564	0.160458	0.107922	0.252782	0.249166	0.160695	0.1746	0.132055	0.207643	0.112647	0.286416	0.147283	0.553503	0.00410152	0.243024	0.249166	0.144815	0.104351
cg27232284	chr14	22992066	-				0.763449	0.70383	0.78311	0.892432	0.641942	0.844731	0.882667	0.856737	0.765729	0.744638	0.751787	0.756073	0.783409	0.839378	0.856153	0.801032	0.810726	0.877235	0.722555	0.780142	0.688096	0.776044	0.851748	0.844618	0.873404	0.541186	0.00521174	0.246397	0.856153	0.751787	0.104367
cg05793240	chr7	2802953	-	GNA12	NM_007353	Body	0.75933	0.605819	0.592565	0.777579	0.768026	0.671511	0.88196	0.715114	0.70452	0.648451	0.785932	0.761003	0.727541	0.931317	0.902999	0.844015	0.864801	0.863717	0.808338	0.681434	0.700704	0.85085	0.745168	0.82097	0.697634	0.581216	0.00231165	0.233373	0.863717	0.75933	0.104386
cg17784781	chr2	75091015	+	HK2	NM_000189	Body	0.057749	0.0546676	0.0492198	0.0486212	0.0616809	0.0750414	0.0614382	0.0708078	0.041662	0.0633001	0.0541491	0.319365	0.113004	0.108712	0.123044	0.235439	0.110243	0.159133	0.0779174	0.0753923	0.0744003	0.0447442	0.156477	0.0808561	0.378374	0.642033	0.000540444	0.204818	0.159133	0.0546676	0.104466
cg06531205	chr15	93564924	-	CHD2	NM_001271	Body	0.735341	0.73459	0.74678	0.761293	0.694744	0.802419	0.856006	0.812597	0.71681	0.729437	0.735754	0.653369	0.708898	0.875785	0.849354	0.785383	0.839829	0.877366	0.839823	0.718161	0.680754	0.723131	0.835531	0.772919	0.796472	0.559661	0.00362611	0.240428	0.839829	0.735341	0.104488
cg14556646	chr8	41360069	-	GOLGA7;GOLGA7;GOLGA7	NM_001174124;NM_016099;NM_001002296	Body;Body;Body	0.485606	0.630252	0.598428	0.705865	0.508773	0.65455	0.727079	0.661244	0.48471	0.565855	0.584105	0.688609	0.521747	0.72665	0.70151	0.612414	0.6732	0.763077	0.688818	0.553112	0.596826	0.509113	0.684656	0.637132	0.676566	0.616628	0.00102807	0.216443	0.688609	0.584105	0.104504
cg15357199	chr17	16995607	-	MPRIP;MPRIP	NM_201274;NM_015134	Body;Body	0.121556	0.129039	0.133884	0.090589	0.141918	0.0948621	0.143631	0.11567	0.140907	0.127214	0.148728	0.46019	0.171238	0.156118	0.20647	0.252651	0.141598	0.238404	0.206232	0.27959	0.0856352	0.139446	0.361805	0.197859	0.242475	0.540416	0.0052888	0.246397	0.238404	0.133884	0.10452
cg14400088	chr12	86587982	-	MGAT4C	NM_013244	5'UTR	0.638802	0.709922	0.603112	0.746835	0.631081	0.692948	0.794524	0.709748	0.462911	0.636699	0.628134	0.673727	0.658262	0.782406	0.701093	0.677905	0.735661	0.758596	0.710261	0.492222	0.602094	0.578383	0.764677	0.644224	0.743869	0.515012	0.00842738	0.255553	0.735661	0.631081	0.10458
cg26829395	chr15	40217855	+				0.188962	0.154994	0.225949	0.154046	0.16099	0.19858	0.16305	0.201921	0.178164	0.153888	0.142862	0.45852	0.161426	0.230865	0.203231	0.295532	0.265577	0.25941	0.263249	0.217817	0.209053	0.284906	0.306351	0.229353	0.332887	0.631255	0.000714826	0.213259	0.265577	0.16099	0.104587
cg05372402	chr10	95316445	+				0.396441	0.31343	0.331212	0.36189	0.326738	0.350857	0.338801	0.292987	0.363108	0.268837	0.294023	0.475453	0.331016	0.430038	0.41075	0.458645	0.431364	0.367333	0.377363	0.408291	0.36432	0.418759	0.430196	0.361653	0.503131	0.558892	0.00368285	0.24062	0.431364	0.326738	0.104626
cg16436782	chr13	110917824	+	COL4A1	NM_001845	Body	0.394436	0.40711	0.462642	0.4023	0.393458	0.407944	0.432421	0.458194	0.44816	0.455089	0.434197	0.51175	0.457019	0.626719	0.508095	0.481683	0.532116	0.519154	0.452583	0.427554	0.504028	0.487341	0.398802	0.462374	0.462745	0.614319	0.00108702	0.216842	0.51175	0.40711	0.10464
cg21825218	chr7	135290722	+	NUP205	NM_015135	Body	0.737685	0.659811	0.685289	0.824746	0.676945	0.757126	0.8225	0.77975	0.650861	0.740619	0.743846	0.76734	0.630694	0.831	0.789931	0.772638	0.751383	0.855125	0.790252	0.630571	0.695535	0.660765	0.779213	0.77134	0.808989	0.540416	0.0052888	0.246397	0.789931	0.685289	0.104642
cg17335494	chr14	75077385	-	LTBP2	NM_000428	Body	0.6899	0.664749	0.653815	0.627732	0.621357	0.687607	0.672606	0.691899	0.684958	0.670437	0.671279	0.814349	0.695157	0.534088	0.769422	0.689601	0.773545	0.749891	0.717356	0.623686	0.6283	0.64751	0.724862	0.698222	0.680565	0.506544	0.00976861	0.258744	0.769422	0.664749	0.104673
cg08341037	chr7	102016505	-	LOC100630923;LOC100289561	NR_038967;NM_001242713	Body;Body	0.68964	0.658724	0.435838	0.764391	0.600401	0.748831	0.74473	0.73838	0.652227	0.670406	0.654872	0.673572	0.630923	0.774348	0.7728	0.713975	0.759569	0.828543	0.763952	0.628286	0.652306	0.575903	0.76354	0.687675	0.755637	0.585835	0.00209061	0.232596	0.759569	0.654872	0.104697
cg24397611	chr17	56310337	-				0.0676591	0.0839564	0.124438	0.0539325	0.0775187	0.129578	0.171644	0.0814428	0.0918411	0.0934582	0.101427	0.338079	0.143778	0.148189	0.157382	0.25344	0.179741	0.18866	0.102226	0.1877	0.129945	0.0800976	0.154522	0.114601	0.312741	0.559661	0.00362611	0.240428	0.18866	0.0839564	0.104703
cg09021225	chr1	1946325	-				0.781681	0.766456	0.700013	0.771234	0.744671	0.682917	0.765151	0.728976	0.743208	0.851665	0.741574	0.897107	0.802392	0.93599	0.868553	0.83537	0.849376	0.7875	0.789003	0.751022	0.746175	0.763611	0.884828	0.751923	0.826201	0.537337	0.0056067	0.247726	0.849376	0.744671	0.104704
cg20273772	chr7	95958962	+				0.690049	0.750464	0.704735	0.801914	0.692327	0.738358	0.815405	0.766058	0.704943	0.659415	0.78232	0.668759	0.658586	0.815508	0.821645	0.756859	0.795087	0.844053	0.811691	0.663393	0.717	0.705756	0.807718	0.742903	0.809445	0.525789	0.0069457	0.251543	0.809445	0.704735	0.104709
cg24633315	chr11	114130967	-				0.584935	0.681339	0.745379	0.721852	0.754958	0.759241	0.774273	0.773678	0.701284	0.723034	0.699602	0.841803	0.697265	0.770419	0.788774	0.802141	0.739028	0.812185	0.770971	0.813237	0.781227	0.689157	0.797966	0.793136	0.804319	0.517321	0.0080895	0.255154	0.804319	0.699602	0.104718
cg16605510	chr3	17788731	+				0.168165	0.196318	0.131822	0.172079	0.164922	0.166527	0.175236	0.145147	0.167697	0.196589	0.138764	0.441636	0.186459	0.205483	0.269701	0.330447	0.202183	0.246859	0.176842	0.210796	0.188222	0.137702	0.393933	0.177946	0.415634	0.534257	0.00594052	0.248618	0.269701	0.164922	0.104779
cg18987026	chr7	107297715	+	LOC286002	NR_028137	Body	0.757315	0.706501	0.656321	0.81185	0.660159	0.785341	0.797268	0.73137	0.520285	0.708843	0.654852	0.708553	0.659363	0.786116	0.764968	0.717662	0.770302	0.842009	0.726579	0.593807	0.598767	0.668891	0.7444	0.791636	0.725728	0.536567	0.00568864	0.247766	0.764968	0.660159	0.10481
cg10312498	chr1	183957982	-	GLT25D2	NM_015101	Body	0.649247	0.621035	0.620659	0.778276	0.564078	0.697516	0.730924	0.660683	0.531751	0.670395	0.636957	0.628311	0.593278	0.764698	0.705422	0.613899	0.725848	0.783903	0.714205	0.548979	0.584159	0.575091	0.770688	0.661905	0.73561	0.515782	0.00831347	0.255365	0.725848	0.621035	0.104813
cg21645290	chr7	99161986	-	ZNF655;ZNF655;ZNF655;ZNF655;ZNF655;ZNF655;ZNF655;ZNF655	NM_001083956;NM_001085367;NM_138494;NM_024061;NM_001009958;NM_001085366;NM_001085368;NM_001009960	Body;3'UTR;Body;3'UTR;3'UTR;3'UTR;Body;Body	0.687207	0.770027	0.730996	0.791248	0.722158	0.752401	0.870875	0.793223	0.767238	0.773595	0.774333	0.674231	0.659581	0.813753	0.824107	0.761275	0.861175	0.842686	0.844198	0.742844	0.668119	0.669791	0.779081	0.80297	0.835832	0.556582	0.00385762	0.241821	0.835832	0.730996	0.104836
cg06081402	chr5	17354678	+				0.268283	0.303165	0.284496	0.357302	0.276883	0.332145	0.38117	0.336233	0.188635	0.288141	0.238098	0.36249	0.210139	0.378433	0.394891	0.390179	0.370507	0.405287	0.366514	0.296472	0.308212	0.277924	0.323134	0.42601	0.381735	0.717475	5.41738e-05	0.154594	0.381735	0.276883	0.104851
cg09042277	chr12	114840854	-	TBX5;TBX5;TBX5;TBX5	NM_000192;NM_181486;NM_080717;NM_080718	Body;Body;5'UTR;Body	0.0644616	0.0895521	0.0979711	0.0593617	0.0591865	0.070192	0.0916379	0.0761241	0.0799248	0.0858895	0.144768	0.378914	0.0924867	0.105726	0.194409	0.116062	0.100608	0.218204	0.0953063	0.0941668	0.0668488	0.111613	0.0751647	0.163427	0.129543	0.60893	0.00123601	0.220835	0.194409	0.0895521	0.104857
cg26840352	chr9	27369778	-	MOB3B	NM_024761	Body	0.133474	0.148788	0.135315	0.060328	0.103092	0.0884398	0.174864	0.100835	0.0779954	0.152497	0.101151	0.400911	0.0820012	0.223814	0.238387	0.182871	0.190949	0.14256	0.188905	0.248667	0.0774533	0.188136	0.229032	0.128629	0.351218	0.547344	0.00462861	0.244475	0.238387	0.133474	0.104913
cg02291926	chr2	175259569	-	SCRN3;SCRN3;CIR1	NM_001193528;NM_024583;NM_004882	TSS1500;TSS1500;Body	0.700502	0.684451	0.543334	0.690579	0.62307	0.772723	0.681776	0.648435	0.76922	0.711141	0.706363	0.859909	0.746533	0.889508	0.71835	0.676144	0.780297	0.789367	0.549653	0.688569	0.618111	0.680792	0.790739	0.746237	0.811272	0.589685	0.00192045	0.230334	0.789367	0.684451	0.104916
cg07184316	chr1	157669111	-	FCRL3	NM_052939	Body	0.656808	0.724944	0.687608	0.775871	0.634395	0.767948	0.772125	0.788747	0.721683	0.615769	0.778711	0.716807	0.578504	0.821123	0.790791	0.729392	0.792589	0.831259	0.81289	0.665378	0.666529	0.63229	0.752961	0.755133	0.79789	0.563511	0.00335338	0.238461	0.792589	0.687608	0.104982
cg04568100	chr3	188471224	-	LPP;LPP;LPP	NM_001167671;NM_001167672;NM_005578	Body;Body;Body	0.111206	0.119336	0.1549	0.104256	0.159799	0.100308	0.0979484	0.138501	0.135476	0.136634	0.103637	0.463354	0.161755	0.319213	0.180123	0.242262	0.142248	0.26272	0.205493	0.24003	0.159939	0.183005	0.234029	0.271573	0.224349	0.60893	0.00123601	0.220835	0.224349	0.119336	0.105013
cg00295574	chr14	61568217	+				0.473897	0.501164	0.551848	0.524933	0.574094	0.525315	0.535086	0.502519	0.517067	0.497028	0.453888	0.788884	0.553895	0.553191	0.638846	0.583053	0.517497	0.539424	0.557786	0.627612	0.49093	0.506495	0.664243	0.588311	0.606177	0.52425	0.00714294	0.251878	0.606177	0.501164	0.105014
cg10556868	chr6	16413526	-	ATXN1;ATXN1	NM_001128164;NM_000332	5'UTR;5'UTR	0.726329	0.742955	0.770748	0.78251	0.730665	0.80045	0.817976	0.784825	0.73753	0.763651	0.746932	0.847974	0.73951	0.762906	0.789841	0.83652	0.839363	0.85177	0.818316	0.805332	0.752619	0.755583	0.861011	0.809095	0.850893	0.655889	0.000371282	0.198137	0.847974	0.742955	0.105019
cg23709430	chr17	3977501	+	ZZEF1	NM_015113	Body	0.169845	0.142982	0.145464	0.138199	0.167203	0.144123	0.190639	0.132517	0.16878	0.150978	0.105046	0.520822	0.228136	0.2003	0.215102	0.273108	0.184867	0.250514	0.165455	0.242203	0.209792	0.195766	0.335828	0.169396	0.383945	0.511932	0.00889612	0.257232	0.250514	0.145464	0.105051
cg08881393	chr8	66939592	-	DNAJC5B	NM_033105	5'UTR	0.0588547	0.0516166	0.0397006	0.0396274	0.0611759	0.0548339	0.0440138	0.0547478	0.0431004	0.0632781	0.0395569	0.216959	0.0837252	0.0605049	0.0873951	0.213916	0.110768	0.156673	0.0834236	0.108628	0.0560676	0.0692082	0.155793	0.099571	0.291837	0.619708	0.000953762	0.216024	0.156673	0.0516166	0.105056
cg13854651	chr3	40599209	+				0.418587	0.372307	0.343798	0.458825	0.36274	0.464106	0.428361	0.439224	0.472637	0.409768	0.533567	0.447722	0.430703	0.500123	0.477374	0.397067	0.447824	0.525285	0.442984	0.396831	0.419663	0.45681	0.481097	0.534928	0.506162	0.643572	0.000518831	0.203847	0.477374	0.372307	0.105068
cg16311883	chr12	124481981	-	ZNF664	NM_152437	5'UTR	0.38541	0.394549	0.390471	0.455457	0.396646	0.451838	0.416603	0.402888	0.410231	0.368961	0.474324	0.413631	0.382228	0.496749	0.53907	0.419083	0.499625	0.554471	0.504394	0.417546	0.487848	0.543169	0.443866	0.403448	0.442953	0.515012	0.00842738	0.255553	0.499625	0.394549	0.105076
cg11621368	chr6	12265932	-				0.531291	0.527125	0.595976	0.527097	0.51983	0.551884	0.594903	0.610574	0.580145	0.535761	0.559091	0.655951	0.608928	0.605205	0.598378	0.624848	0.603793	0.636384	0.567304	0.639537	0.537758	0.690568	0.663966	0.522073	0.681735	0.510393	0.0091385	0.257663	0.636384	0.531291	0.105093
cg03495350	chr1	161493914	+	HSPA6	NM_002155	TSS1500	0.302309	0.357524	0.291966	0.298944	0.220079	0.276086	0.315856	0.317662	0.226538	0.27541	0.263587	0.314799	0.289494	0.367007	0.403559	0.312797	0.336335	0.443839	0.294736	0.336909	0.349198	0.285253	0.381492	0.317279	0.397109	0.581216	0.00231165	0.233373	0.397109	0.291966	0.105143
cg12883491	chr9	99881804	+				0.737317	0.80784	0.760633	0.845941	0.706012	0.851998	0.836611	0.804843	0.674519	0.802712	0.74223	0.760441	0.774917	0.849383	0.876117	0.779639	0.847407	0.852134	0.809654	0.716221	0.776947	0.688448	0.806363	0.800849	0.826661	0.518861	0.00787059	0.254679	0.847407	0.74223	0.105177
cg18260755	chr13	28631240	+	FLT3;FLT3	NR_130706;NM_004119	Body;Body	0.705896	0.650049	0.647861	0.649177	0.686856	0.728121	0.665855	0.695016	0.647703	0.629198	0.642033	0.749401	0.714344	0.692199	0.714801	0.838149	0.755226	0.842788	0.737342	0.761819	0.731821	0.641812	0.751513	0.759989	0.828592	0.52425	0.00714294	0.251878	0.755226	0.650049	0.105177
cg18348407	chr8	8858798	-				0.736445	0.706811	0.728362	0.776293	0.644519	0.782803	0.797619	0.755124	0.589123	0.745994	0.775216	0.704912	0.661895	0.832123	0.835548	0.783661	0.833561	0.844421	0.806826	0.677127	0.703725	0.688856	0.808504	0.785523	0.77744	0.619708	0.000953762	0.216024	0.833561	0.728362	0.105199
cg10787639	chr6	107673937	+	PDSS2	NM_020381	Body	0.523345	0.611163	0.601646	0.629769	0.574982	0.584759	0.629951	0.632169	0.625939	0.590195	0.571439	0.729222	0.572804	0.644031	0.729552	0.641951	0.576404	0.647007	0.66307	0.635158	0.599373	0.666385	0.722299	0.592146	0.680194	0.579677	0.00238963	0.234189	0.680194	0.574982	0.105211
cg05954228	chr17	72509125	+				0.0391271	0.0291392	0.0289525	0.028428	0.0325838	0.0288119	0.0340825	0.0376138	0.0274487	0.0375406	0.0570947	0.137819	0.0322869	0.0395406	0.0387702	0.0702994	0.0651032	0.185221	0.107618	0.115053	0.0361779	0.0318789	0.0482227	0.0837108	0.157259	0.531948	0.0062017	0.249557	0.137819	0.0325838	0.105236
cg27185793	chr1	1238797	-	ACAP3	NM_030649	Body	0.411821	0.363676	0.31445	0.338049	0.322267	0.368607	0.38511	0.291794	0.322787	0.335394	0.331259	0.483987	0.340115	0.383719	0.394383	0.395815	0.383267	0.436593	0.380334	0.353751	0.336312	0.358322	0.339504	0.430504	0.446141	0.603541	0.00140225	0.225295	0.436593	0.331259	0.105334
cg06339463	chr14	51721199	+	TMX1	NM_030755	Body	0.485219	0.509884	0.41717	0.589922	0.443821	0.559184	0.630421	0.488395	0.367005	0.497378	0.515599	0.599113	0.47014	0.68253	0.508656	0.569367	0.565861	0.631189	0.516805	0.449449	0.41445	0.477838	0.557217	0.542267	0.590583	0.583526	0.00219876	0.232722	0.590583	0.485219	0.105364
cg05806115	chr1	115167965	-	DENND2C;DENND2C	NM_198459;NM_001256404	Body;Body	0.690237	0.735114	0.713822	0.822217	0.693031	0.787129	0.796258	0.762946	0.639932	0.76516	0.741413	0.697427	0.658652	0.802675	0.819199	0.736378	0.821038	0.835763	0.806341	0.639021	0.65454	0.647497	0.757684	0.8182	0.771625	0.532718	0.00611359	0.249143	0.819199	0.713822	0.105377
cg27346756	chr5	90431802	+	ADGRV1;ADGRV1	NR_003149;NM_032119	Body;Body	0.179014	0.0992378	0.121096	0.107678	0.108138	0.138626	0.135393	0.123537	0.15659	0.177668	0.113285	0.392582	0.207171	0.199489	0.207359	0.400316	0.146987	0.218764	0.186668	0.234521	0.150348	0.146829	0.376292	0.182143	0.373202	0.541956	0.00513563	0.246272	0.218764	0.113285	0.105479
cg06567195	chr8	94937996	+	PDP1;PDP1;PDP1;PDP1;PDP1	NM_001161779;NM_001161780;NM_001161781;NM_001161778;NM_018444	3'UTR;3'UTR;3'UTR;3'UTR;3'UTR	0.703956	0.752935	0.712307	0.768953	0.675046	0.772327	0.817577	0.777579	0.691832	0.765168	0.739178	0.773708	0.740153	0.790639	0.817812	0.842248	0.797037	0.832623	0.727975	0.673156	0.709038	0.630988	0.841545	0.740757	0.85861	0.541956	0.00513563	0.246272	0.817812	0.712307	0.105504
cg24358397	chr5	157117958	+				0.563343	0.605228	0.618379	0.521904	0.545054	0.584495	0.633211	0.57589	0.566698	0.619866	0.547734	0.720373	0.656975	0.714033	0.699166	0.605536	0.634472	0.668855	0.575365	0.595778	0.525631	0.624243	0.683335	0.659783	0.664317	0.779061	4.47159e-06	0.116452	0.668855	0.563343	0.105512
cg01008670	chr6	135770698	+	AHI1;AHI1;AHI1;AHI1	NM_001134830;NM_017651;NM_001134831;NM_001134832	Body;Body;Body;Body	0.754437	0.762558	0.724303	0.82838	0.728217	0.793662	0.813372	0.779857	0.655602	0.814414	0.729877	0.793107	0.758658	0.824881	0.835407	0.823934	0.818515	0.860627	0.773309	0.721511	0.744052	0.692449	0.827125	0.789704	0.853362	0.561201	0.00351484	0.239816	0.835407	0.729877	0.10553
cg22468311	chr1	90411607	-				0.589144	0.586044	0.572301	0.662394	0.445017	0.646348	0.651591	0.659901	0.567509	0.521136	0.73565	0.568223	0.474266	0.749626	0.703595	0.62855	0.689182	0.7554	0.629273	0.543951	0.580367	0.599565	0.655982	0.624297	0.691578	0.516551	0.00820085	0.255192	0.691578	0.586044	0.105534
cg18481884	chr11	112045394	-	BCO2;BCO2	NM_001256398;NM_031938	TSS1500;TSS1500	0.642052	0.72384	0.684682	0.771982	0.645229	0.714796	0.818233	0.752275	0.528892	0.753288	0.681222	0.653603	0.651231	0.832766	0.795552	0.684609	0.786774	0.825256	0.763476	0.576134	0.592783	0.69185	0.671711	0.699648	0.729879	0.52271	0.00734485	0.25274	0.786774	0.681222	0.105552
cg05792501	chr9	112621743	+	PALM2;PALM2;PALM2-AKAP2;PALM2-AKAP2	NM_001037293;NM_053016;NM_007203;NM_147150	Body;Body;Body;Body	0.72239	0.70175	0.729948	0.804485	0.681474	0.816791	0.776708	0.821472	0.689747	0.825705	0.821237	0.832003	0.788469	0.856178	0.814532	0.71269	0.827984	0.850191	0.750549	0.753655	0.690755	0.649085	0.827587	0.819036	0.788851	0.579677	0.00238963	0.234189	0.827984	0.72239	0.105594
cg09842906	chr9	74543990	+	C9orf85	NM_182505	Body	0.695323	0.69669	0.721756	0.665916	0.550348	0.686539	0.764924	0.700332	0.635643	0.720173	0.725085	0.82042	0.70122	0.766812	0.802332	0.725854	0.74015	0.751412	0.713724	0.712765	0.535173	0.719431	0.796854	0.696451	0.809284	0.587375	0.00202106	0.231934	0.802332	0.69669	0.105642
cg09611027	chr2	102319120	+	MAP4K4;MAP4K4;MAP4K4;MAP4K4;MAP4K4	NM_145687;NM_145686;NM_001242559;NM_004834;NM_001242560	Body;Body;Body;Body;Body	0.466988	0.442139	0.42761	0.430494	0.434763	0.464782	0.425724	0.314297	0.458875	0.46911	0.43389	0.724818	0.55377	0.476976	0.540478	0.659419	0.468042	0.53821	0.607719	0.683285	0.357429	0.536896	0.683866	0.47509	0.673857	0.528869	0.00656487	0.250689	0.540478	0.434763	0.105715
cg24217003	chr10	123360305	+				0.10776	0.104679	0.0918624	0.11408	0.109574	0.0989856	0.149648	0.110492	0.134093	0.111241	0.12925	0.629703	0.142254	0.137537	0.113127	0.0985978	0.320753	0.213491	0.130168	0.255417	0.104362	0.229852	0.25803	0.202372	0.0818871	0.569669	0.00295324	0.236776	0.213491	0.10776	0.105731
cg04941127	chr11	8892760	-	ST5	NM_005418	5'UTR	0.418692	0.489321	0.390464	0.399512	0.401224	0.461484	0.411537	0.443328	0.311044	0.345295	0.300749	0.467747	0.408966	0.562658	0.507065	0.497339	0.508806	0.46266	0.463733	0.403174	0.334459	0.39231	0.376534	0.463848	0.536368	0.614319	0.00108702	0.216842	0.507065	0.401224	0.105841
cg19329549	chr10	7235227	+	SFMBT2;SFMBT2	NM_001029880;NM_001018039	Body;Body	0.077485	0.0783815	0.1293	0.125455	0.0979174	0.0764475	0.0908971	0.100404	0.0878651	0.101156	0.0942179	0.251621	0.106898	0.158994	0.174866	0.240387	0.141903	0.200071	0.14847	0.156904	0.118034	0.092942	0.137315	0.120145	0.268399	0.558122	0.00374035	0.241276	0.200071	0.0942179	0.105853
cg02448002	chr9	4980116	+	JAK2			0.786462	0.752319	0.731185	0.783843	0.721913	0.814774	0.769546	0.794511	0.733369	0.791528	0.744836	0.85071	0.734552	0.82738	0.83006	0.842035	0.815004	0.8683	0.813203	0.815543	0.802404	0.668085	0.843963	0.798015	0.877884	0.61124	0.00117014	0.218472	0.85071	0.744836	0.105874
cg10631947	chr5	54281668	-	ESM1;ESM1	NM_001135604;NM_007036	TSS1500;TSS1500	0.652126	0.698348	0.648832	0.760345	0.749469	0.689281	0.813302	0.829237	0.799579	0.749448	0.813644	0.847644	0.748274	0.891833	0.804222	0.62886	0.800866	0.844031	0.789819	0.772716	0.709064	0.752484	0.841223	0.811579	0.681084	0.595073	0.00170222	0.227176	0.804222	0.698348	0.105874
cg12804791	chr11	126286828	-				0.160188	0.149702	0.200164	0.176454	0.136183	0.112148	0.158905	0.185269	0.145963	0.161619	0.100857	0.255652	0.172503	0.188998	0.178858	0.190241	0.16521	0.349225	0.289846	0.225681	0.233388	0.184528	0.214814	0.255962	0.309182	0.525019	0.00704374	0.251878	0.255652	0.149702	0.10595
cg23122655	chr8	37457392	+				0.048089	0.0344939	0.0448574	0.0428611	0.0689789	0.0498778	0.0666922	0.0469734	0.0390681	0.0402861	0.0494393	0.335283	0.0983453	0.172884	0.154108	0.337233	0.0570719	0.0752859	0.0792775	0.242887	0.121371	0.133927	0.304791	0.0579576	0.361446	0.518861	0.00787059	0.254679	0.154108	0.048089	0.106019
cg25693349	chr6	32808596	-	PSMB8;PSMB8	NM_004159;NM_148919	3'UTR;3'UTR	0.234817	0.244282	0.286966	0.232596	0.24291	0.192501	0.264577	0.280203	0.305739	0.383892	0.190149	0.372505	0.372191	0.290256	0.295245	0.270098	0.34893	0.439013	0.261534	0.386786	0.235869	0.212389	0.283817	0.443446	0.332985	0.537337	0.0056067	0.247726	0.34893	0.24291	0.10602
cg21664388	chr18	76108	+				0.456908	0.508645	0.529078	0.478659	0.508509	0.576743	0.70454	0.593328	0.593981	0.458769	0.452308	0.703359	0.423035	0.661972	0.71059	0.431644	0.599795	0.614578	0.590798	0.566664	0.521674	0.544042	0.498242	0.65551	0.548314	0.685143	0.000157502	0.181182	0.614578	0.508509	0.106069
cg05616010	chr19	58630089	+	ZSCAN18;ZSCAN18	NR_027135;NM_001145542	TSS1500;TSS1500	0.49487	0.48267	0.501861	0.525739	0.465146	0.495102	0.480129	0.490623	0.529259	0.521492	0.601879	0.600552	0.6856	0.608729	0.872827	0.427035	0.582046	0.703627	0.55756	0.523244	0.474651	0.654023	0.5179	0.660678	0.600962	0.642033	0.000540444	0.204818	0.600962	0.49487	0.106092
cg26352615	chr5	111482162	-				0.141478	0.0874493	0.0806337	0.107409	0.159389	0.135799	0.152009	0.0947905	0.130639	0.144251	0.121657	0.454466	0.130303	0.212177	0.163833	0.339325	0.137057	0.227764	0.100489	0.211457	0.123065	0.133457	0.328388	0.204073	0.362349	0.528099	0.0066584	0.250717	0.227764	0.121657	0.106107
cg02996630	chr5	176920990	+	PDLIM7;PDLIM7;PDLIM7;PDLIM7	NM_213636;NR_103804;NM_203352;NM_005451	Body;Body;Body;Body	0.392185	0.386972	0.408313	0.421426	0.407913	0.46181	0.442516	0.369004	0.391627	0.396796	0.40641	0.563346	0.422642	0.441268	0.512555	0.47274	0.4442	0.490428	0.484971	0.522962	0.353911	0.432373	0.51158	0.416802	0.552497	0.617398	0.00100904	0.216243	0.512555	0.40641	0.106146
cg03032497	chr14	61108227	-				0.1864	0.191056	0.178935	0.122233	0.165512	0.140635	0.217502	0.182647	0.207314	0.262855	0.168009	0.26967	0.321279	0.311042	0.285138	0.263875	0.273273	0.317425	0.301771	0.296424	0.298232	0.242002	0.188779	0.226112	0.374908	0.574288	0.00268047	0.23499	0.285138	0.178935	0.106203
cg07754131	chr14	25104653	-	GZMB	NM_004131	TSS1500	0.709453	0.787033	0.668458	0.832819	0.700097	0.738101	0.807571	0.77644	0.62674	0.680177	0.783508	0.749904	0.69494	0.848481	0.815659	0.691538	0.796609	0.822719	0.761011	0.631989	0.620533	0.646443	0.757684	0.780791	0.839416	0.513472	0.00865911	0.256348	0.815659	0.709453	0.106206
cg05721374	chr1	109619308	+	TAF13	NM_005645	TSS1500	0.439653	0.577282	0.522954	0.494017	0.488733	0.419715	0.628805	0.545069	0.610014	0.633227	0.486444	0.466871	0.577011	0.618859	0.769426	0.507041	0.623942	0.594957	0.72727	0.588604	0.418967	0.584684	0.710508	0.62356	0.446836	0.509623	0.00926174	0.257945	0.594957	0.488733	0.106224
cg01056399	chr11	47963843	-				0.252174	0.230317	0.248113	0.225443	0.238638	0.238047	0.245739	0.222223	0.212928	0.209852	0.257497	0.534785	0.27901	0.283881	0.296774	0.332254	0.354373	0.280635	0.254991	0.323965	0.232697	0.232816	0.416903	0.269297	0.421422	0.56582	0.00319825	0.237762	0.354373	0.248113	0.106261
cg14194187	chr2	169936756	+	DHRS9;DHRS9;DHRS9;DHRS9	NM_001142271;NM_199204;NM_001289763;NM_001142270	TSS1500;5'UTR;Body;5'UTR	0.297336	0.337918	0.310006	0.332576	0.327828	0.308725	0.317053	0.309128	0.295093	0.257572	0.3616	0.541439	0.317442	0.39274	0.396719	0.417169	0.367533	0.434138	0.365369	0.445275	0.318465	0.359622	0.445644	0.365121	0.492581	0.605081	0.0013529	0.224598	0.434138	0.327828	0.10631
cg15546412	chr4	159985919	+				0.522996	0.599084	0.547443	0.710198	0.59267	0.633639	0.749017	0.619512	0.498324	0.596878	0.60197	0.561733	0.442846	0.751059	0.704152	0.644578	0.699023	0.780922	0.690642	0.548457	0.542092	0.644858	0.64449	0.669243	0.648879	0.65204	0.00041286	0.200703	0.699023	0.59267	0.106353
cg09048105	chr6	139170331	-	ECT2L;ECT2L	NM_001077706;NM_001195037	Body;Body	0.675932	0.771993	0.765914	0.84126	0.737349	0.795577	0.825704	0.801184	0.73825	0.671189	0.747594	0.704095	0.605873	0.859769	0.854003	0.795353	0.874238	0.863522	0.841626	0.710332	0.734133	0.737173	0.847919	0.825989	0.794203	0.598153	0.00158734	0.225773	0.854003	0.747594	0.106409
cg26180263	chr14	58429389	+				0.539983	0.457186	0.440645	0.543065	0.451669	0.351762	0.560705	0.489891	0.556095	0.426492	0.481361	0.563601	0.603957	0.849896	0.745225	0.533115	0.602651	0.493974	0.464629	0.598298	0.572393	0.6521	0.55548	0.599153	0.424796	0.528869	0.00656487	0.250689	0.563601	0.457186	0.106415
cg09007594	chr6	137911117	+				0.624034	0.594109	0.595857	0.75571	0.468978	0.613108	0.654636	0.732136	0.469371	0.685596	0.628643	0.672065	0.569384	0.81109	0.751827	0.680797	0.641719	0.702275	0.639996	0.507126	0.566899	0.532736	0.69499	0.661338	0.774844	0.539646	0.00536682	0.246766	0.702275	0.595857	0.106418
cg11174024	chr11	9060910	+	SCUBE2;SCUBE2	NM_001170690;NM_020974	Body;Body	0.219486	0.0798123	0.142816	0.0862197	0.110715	0.114601	0.120938	0.145984	0.121367	0.161775	0.127828	0.382043	0.144217	0.201457	0.225502	0.355867	0.207397	0.234246	0.145239	0.229161	0.11969	0.12735	0.176364	0.227729	0.418521	0.56582	0.00319825	0.237762	0.234246	0.127828	0.106418
cg05243498	chr3	122043094	+	CSTA	NM_005213	TSS1500	0.41996	0.450047	0.420201	0.496835	0.39413	0.468864	0.534397	0.462527	0.410321	0.408492	0.482469	0.3704	0.438723	0.627864	0.521668	0.449067	0.558276	0.572801	0.465804	0.404293	0.415048	0.476619	0.514041	0.460863	0.526676	0.588915	0.0019535	0.230457	0.526676	0.420201	0.106475
cg16739583	chr2	216476434	+	LINC00607	NR_037195	Body	0.823577	0.805899	0.830412	0.77582	0.794868	0.780088	0.808072	0.750661	0.857865	0.845476	0.754635	0.915089	0.796277	0.888661	0.917968	0.861857	0.880191	0.912397	0.888193	0.906826	0.797966	0.785419	0.890324	0.882182	0.890749	0.599692	0.00153243	0.225773	0.912397	0.805899	0.106498
cg10311161	chr8	68110902	-	ARFGEF1	NM_006421	3'UTR	0.252838	0.284659	0.231126	0.248672	0.259762	0.240039	0.271475	0.278026	0.322792	0.22302	0.302737	0.624354	0.375183	0.290294	0.366311	0.565158	0.306192	0.354381	0.295743	0.336051	0.250629	0.412444	0.503297	0.291373	0.513945	0.545035	0.00484047	0.245035	0.366311	0.259762	0.106548
cg17771408	chr9	135257288	+	TTF1;TTF1	NM_001205296;NM_007344	Body;Body	0.631861	0.632363	0.717834	0.725055	0.674639	0.669764	0.694312	0.689194	0.704344	0.712712	0.666143	0.684932	0.670282	0.722353	0.772581	0.824011	0.7727	0.806532	0.753372	0.716299	0.574509	0.618578	0.797509	0.787308	0.807291	0.559661	0.00362611	0.240428	0.7727	0.666143	0.106557
cg05661093	chr16	86825505	-				0.899133	0.693532	0.870213	0.671505	0.70503	0.634088	0.875329	0.916389	0.908424	0.900847	0.814563	0.923362	0.889742	0.922149	0.941666	0.707625	0.92112	0.872591	0.901957	0.872822	0.817502	0.891486	0.922086	0.808597	0.920739	0.559661	0.00362611	0.240428	0.92112	0.814563	0.106558
cg01457869	chr6	42788273	-	GLTSCR1L	NM_015349	TSS1500	0.739094	0.791025	0.731615	0.842597	0.697954	0.795329	0.827757	0.814231	0.740261	0.81021	0.819886	0.705376	0.700255	0.854533	0.866774	0.79157	0.845658	0.866953	0.855799	0.72887	0.702347	0.812099	0.835045	0.769998	0.828691	0.557352	0.0037986	0.241821	0.845658	0.739094	0.106564
cg19959921	chr1	114521960	-	OLFML3;OLFML3;OLFML3	NM_020190;NM_001286353;NM_001286352	TSS200;TSS200;TSS200	0.0617094	0.0570013	0.0562052	0.0648749	0.0554717	0.055512	0.0840203	0.0759605	0.0586432	0.0444764	0.0558093	0.296613	0.0652631	0.0847173	0.109137	0.154403	0.0963991	0.162837	0.104864	0.112435	0.0797426	0.083326	0.15956	0.0891157	0.198755	0.734411	2.91915e-05	0.135664	0.162837	0.0562052	0.106632
cg00427601	chr13	32985821	-	N4BP2L1;N4BP2L1;N4BP2L1;N4BP2L1;N4BP2L1	NM_001286460;NM_001286461;NM_052818;NM_001286459;NM_001079691	Body;Body;Body;Body;Body	0.713176	0.670237	0.685499	0.779888	0.657633	0.770647	0.776947	0.764167	0.594357	0.708639	0.764711	0.695891	0.688073	0.793416	0.748742	0.724661	0.792158	0.826035	0.789355	0.596651	0.643535	0.632805	0.768672	0.74497	0.810606	0.52271	0.00734485	0.25274	0.792158	0.685499	0.106659
cg19466822	chr14	99726317	-	BCL11B;BCL11B	NM_022898;NM_138576	Body;Body	0.635616	0.752562	0.714606	0.815711	0.679941	0.742948	0.827533	0.779111	0.669982	0.677474	0.770842	0.640516	0.676224	0.839553	0.821266	0.772815	0.830377	0.854589	0.808752	0.653188	0.677281	0.688173	0.807379	0.820067	0.770981	0.601232	0.00147917	0.225661	0.821266	0.714606	0.10666
cg18453665	chr10	131436734	+	MGMT	NM_002412	Body	0.747766	0.729265	0.724834	0.864034	0.658505	0.797132	0.826407	0.801967	0.646196	0.803875	0.757303	0.754299	0.679797	0.82786	0.843206	0.768676	0.842273	0.835941	0.780003	0.666107	0.655771	0.625053	0.800746	0.847893	0.775711	0.553503	0.00410152	0.243024	0.835941	0.729265	0.106676
cg03354717	chr16	48277879	-	LONP2	NM_031490	TSS1500	0.447941	0.38431	0.343966	0.429737	0.407772	0.450562	0.467978	0.419104	0.440363	0.429213	0.348704	0.47122	0.380216	0.563041	0.389961	0.455271	0.514471	0.504763	0.488411	0.371094	0.378496	0.409293	0.398271	0.445692	0.490991	0.572748	0.0027689	0.235066	0.490991	0.38431	0.106681
cg17280346	chr3	147126703	+	ZIC1	NM_003412	TSS1500	0.0826118	0.115212	0.138967	0.0683182	0.113184	0.125295	0.111664	0.102616	0.105393	0.158993	0.08486	0.272974	0.201374	0.426529	0.0995428	0.112988	0.219874	0.215122	0.0968652	0.163739	0.0929983	0.0919622	0.186648	0.181634	0.252812	0.541956	0.00513563	0.246272	0.219874	0.113184	0.10669
cg24758545	chr17	6998984	-				0.139557	0.158883	0.235568	0.155642	0.173382	0.178622	0.102694	0.140742	0.148907	0.237693	0.137026	0.165358	0.308635	0.221622	0.26172	0.358778	0.265604	0.302803	0.305093	0.194088	0.102297	0.186923	0.320746	0.297726	0.380432	0.508083	0.00951237	0.258274	0.265604	0.158883	0.106722
cg06486994	chr10	70845585	+				0.480704	0.528839	0.49404	0.577881	0.48215	0.549661	0.569037	0.585531	0.559934	0.540637	0.59089	0.557105	0.465206	0.576037	0.663925	0.496897	0.525966	0.612172	0.580857	0.561807	0.484868	0.544343	0.610289	0.589941	0.600864	0.578137	0.00246984	0.234736	0.600864	0.49404	0.106824
cg11647323	chr4	53617970	+	ERVMER34-1;ERVMER34-1	NM_001242690;NM_024534	TSS200;TSS200	0.300283	0.399909	0.322298	0.318086	0.318102	0.333033	0.37488	0.371269	0.311119	0.419452	0.395684	0.351211	0.334017	0.461809	0.429134	0.426418	0.492651	0.526391	0.399332	0.342708	0.400501	0.391437	0.320666	0.408178	0.410567	0.56505	0.00324927	0.238298	0.429134	0.322298	0.106836
cg21269259	chr5	115028724	-				0.556409	0.599484	0.530882	0.708674	0.460239	0.582616	0.719848	0.567462	0.391661	0.553281	0.588886	0.566107	0.447999	0.726258	0.613833	0.530478	0.66325	0.714012	0.613578	0.502477	0.468718	0.498173	0.637791	0.579044	0.66562	0.516551	0.00820085	0.255192	0.66325	0.556409	0.106841
cg20336921	chr6	81317999	+				0.169794	0.108919	0.22036	0.211413	0.172679	0.20392	0.245383	0.137304	0.0988227	0.154669	0.171605	0.390184	0.163914	0.268725	0.25062	0.347704	0.198991	0.278491	0.224573	0.266486	0.109694	0.269102	0.356212	0.268443	0.376621	0.615089	0.00106705	0.216842	0.278491	0.171605	0.106887
cg04993355	chr15	84642940	+	ADAMTSL3;ADAMTSL3	NM_207517;NM_001301110	Body;Body	0.667047	0.726772	0.695338	0.754636	0.760104	0.726354	0.855538	0.818342	0.770775	0.694747	0.752642	0.676633	0.773534	0.904169	0.91334	0.843714	0.780472	0.887123	0.685941	0.829772	0.733907	0.71511	0.864817	0.805038	0.833691	0.557352	0.0037986	0.241821	0.833691	0.726772	0.106919
cg18288193	chr5	180233833	+	MGAT1;MGAT1	NM_001114618;NM_001114617	5'UTR;5'UTR	0.088498	0.130885	0.144073	0.140189	0.151928	0.0864053	0.0836128	0.0882926	0.113794	0.0648124	0.124815	0.458759	0.141933	0.155262	0.237812	0.179736	0.220685	0.15444	0.307198	0.25143	0.085978	0.319667	0.285121	0.22834	0.3573	0.583526	0.00219876	0.232722	0.237812	0.130885	0.106926
cg17424516	chr14	64458783	-	SYNE2;SYNE2;MIR548AZ	NM_015180;NM_182914;NR_106755	Body;Body;Body	0.151551	0.121879	0.13089	0.172655	0.167591	0.151579	0.157285	0.168352	0.160886	0.150717	0.181864	0.258478	0.235844	0.150078	0.195403	0.190251	0.215308	0.280577	0.215545	0.226169	0.175906	0.112233	0.215869	0.238875	0.264132	0.508853	0.00938636	0.258119	0.258478	0.151551	0.106927
cg03116303	chr16	1332492	+				0.484867	0.416271	0.438445	0.449799	0.41259	0.440906	0.467773	0.413757	0.425644	0.461375	0.407343	0.543793	0.496081	0.474693	0.486848	0.602242	0.50101	0.52322	0.453605	0.500066	0.491636	0.438452	0.526356	0.475324	0.589762	0.515782	0.00831347	0.255365	0.52322	0.416271	0.106948
cg27178850	chr11	9039431	-				0.15729	0.124753	0.135909	0.137276	0.128071	0.154318	0.168453	0.103738	0.112018	0.148368	0.113679	0.33766	0.211064	0.233376	0.234772	0.335634	0.162517	0.235056	0.213307	0.246447	0.146418	0.191326	0.345011	0.158077	0.348792	0.627406	0.000787942	0.213717	0.235056	0.128071	0.106984
cg14507014	chr3	55512950	-	WNT5A	NM_003392	Body	0.830548	0.772634	0.775015	0.886276	0.769038	0.860965	0.858655	0.842438	0.806216	0.760443	0.872313	0.82886	0.771958	0.887945	0.89243	0.850303	0.882014	0.895365	0.855439	0.763896	0.660096	0.847464	0.878066	0.835475	0.87094	0.571209	0.00285981	0.23577	0.882014	0.775015	0.107
cg09305629	chr14	20214684	-	OR4Q3	NM_172194	TSS1500	0.386827	0.436827	0.288341	0.388686	0.400958	0.381101	0.365353	0.445428	0.184347	0.328798	0.266117	0.493832	0.442426	0.439522	0.47672	0.297512	0.276956	0.514444	0.466278	0.386896	0.349711	0.441335	0.304725	0.478823	0.55637	0.529638	0.00647245	0.250452	0.493832	0.386827	0.107005
cg25357185	chr3	15265325	-	CAPN7	NM_014296	Body	0.710142	0.728021	0.708053	0.800471	0.614559	0.769244	0.82209	0.736592	0.592096	0.684416	0.718506	0.769327	0.611673	0.837491	0.790618	0.754422	0.817159	0.834535	0.802158	0.615393	0.686308	0.710953	0.712044	0.701318	0.847282	0.546574	0.00469834	0.244599	0.817159	0.710142	0.107017
cg00925516	chr6	39234947	+				0.472263	0.452575	0.440498	0.476823	0.456978	0.508324	0.495274	0.456695	0.381043	0.421658	0.423065	0.559672	0.46951	0.49792	0.494572	0.477355	0.529065	0.567819	0.343585	0.47115	0.51909	0.495204	0.534994	0.502628	0.567854	0.612009	0.00114886	0.218003	0.559672	0.452575	0.107096
cg18286937	chr3	193024179	+	ATP13A5-AS1;ATP13A5	NR_046758;NM_198505	TSS1500;Body	0.493924	0.599106	0.475097	0.694831	0.494377	0.602446	0.684416	0.583251	0.409937	0.610849	0.496065	0.506279	0.447075	0.734057	0.601485	0.52694	0.637787	0.699101	0.621565	0.426256	0.487866	0.486759	0.626745	0.622542	0.594258	0.530408	0.00638112	0.250252	0.601485	0.494377	0.107109
cg08073986	chr20	61178448	-				0.818071	0.684624	0.743591	0.781422	0.785342	0.834253	0.834086	0.809766	0.802668	0.764248	0.71314	0.858097	0.733237	0.853786	0.879769	0.653854	0.837468	0.84848	0.783577	0.835423	0.8579	0.731691	0.790819	0.814298	0.85071	0.530408	0.00638112	0.250252	0.85071	0.743591	0.107119
cg22911650	chr19	51645423	-	SIGLEC7;SIGLEC7	NM_016543;NM_014385	TSS200;TSS200	0.0556514	0.053542	0.0552731	0.0453441	0.0662598	0.0526174	0.0862459	0.041075	0.0463788	0.0362099	0.0481414	0.373008	0.0652938	0.0955199	0.162528	0.187093	0.0605594	0.0627898	0.0707257	0.180329	0.0376024	0.0708838	0.185751	0.1156	0.2882	0.570439	0.00290621	0.236431	0.162528	0.0552731	0.107255
cg01405407	chr2	16003911	+				0.688554	0.690911	0.66742	0.811108	0.649515	0.753509	0.775775	0.754672	0.552665	0.707098	0.639921	0.715274	0.635554	0.792785	0.78526	0.681712	0.774774	0.829297	0.752234	0.602851	0.63561	0.695937	0.768123	0.795789	0.758503	0.676675	0.000203844	0.188607	0.774774	0.66742	0.107354
cg00464274	chr18	21582721	+	TTC39C-AS1;TTC39C	NR_110796;NM_153211	Body;5'UTR	0.184243	0.0971948	0.13145	0.169863	0.152924	0.236161	0.230149	0.178256	0.129438	0.138258	0.131891	0.290621	0.159576	0.255241	0.180323	0.279322	0.213193	0.239266	0.158097	0.257166	0.261897	0.141043	0.341834	0.275102	0.261803	0.532718	0.00611359	0.249143	0.239266	0.131891	0.107375
cg23565561	chr9	41937096	-				0.578639	0.577312	0.621252	0.596668	0.611721	0.670806	0.72545	0.615489	0.650463	0.579074	0.639551	0.7191	0.596059	0.76389	0.741072	0.624498	0.71192	0.739619	0.632025	0.607325	0.629621	0.697623	0.6635	0.657769	0.625496	0.716705	5.56601e-05	0.155235	0.7191	0.611721	0.107378
cg22273113	chr17	42613616	+				0.0941315	0.064645	0.101484	0.0618242	0.0586043	0.0730041	0.124897	0.0850697	0.0768623	0.0801887	0.0619485	0.253387	0.0984666	0.136743	0.166767	0.254613	0.144961	0.172113	0.126102	0.250716	0.0949356	0.0836443	0.224691	0.176944	0.294923	0.655889	0.000371282	0.198137	0.172113	0.064645	0.107468
cg26486036	chr8	19794619	-				0.342788	0.375205	0.304288	0.288526	0.238075	0.203996	0.428565	0.311954	0.399483	0.376794	0.330996	0.438481	0.390038	0.711058	0.572545	0.219355	0.44366	0.327524	0.361499	0.338609	0.237213	0.344805	0.47244	0.406536	0.201823	0.52117	0.00755151	0.253565	0.438481	0.330996	0.107485
cg07597666	chr13	107211474	+	ARGLU1	NM_018011	Body	0.721287	0.687509	0.673144	0.798019	0.604834	0.763375	0.780462	0.729572	0.581783	0.699383	0.659772	0.694367	0.623248	0.816804	0.76263	0.695195	0.786511	0.823037	0.783525	0.59969	0.629065	0.680695	0.828301	0.751989	0.78064	0.592764	0.001793	0.229138	0.78064	0.673144	0.107496
cg13896879	chr1	150785718	+	ARNT;ARNT;ARNT	NM_178427;NM_001668;NM_178426	Body;Body;Body	0.183722	0.252251	0.212195	0.173186	0.210932	0.212077	0.22618	0.176374	0.217554	0.191579	0.156046	0.378743	0.205284	0.207629	0.318435	0.295022	0.307229	0.273162	0.3098	0.351455	0.290263	0.294896	0.37261	0.269839	0.330285	0.52117	0.00755151	0.253565	0.318435	0.210932	0.107503
cg18197575	chr3	177011483	-	LINC00501	NR_047465	TSS1500	0.549953	0.56569	0.63803	0.61305	0.660783	0.676641	0.691841	0.636797	0.520774	0.517676	0.625487	0.672161	0.566537	0.686682	0.733017	0.713634	0.731294	0.737099	0.701226	0.691631	0.660675	0.600668	0.640743	0.630279	0.747826	0.543495	0.00498621	0.24555	0.733017	0.625487	0.10753
cg10896621	chr3	101219995	-	SENP7;SENP7;SENP7;SENP7;SENP7;SENP7	NM_001282802;NM_001282804;NM_001282803;NM_020654;NM_001077203;NM_001282801	5'UTR;5'UTR;5'UTR;Body;Body;Body	0.704337	0.725691	0.694299	0.810096	0.639903	0.762826	0.815031	0.759052	0.630347	0.731786	0.788966	0.719347	0.592036	0.842073	0.809456	0.760494	0.811882	0.847641	0.800756	0.652113	0.638759	0.723093	0.776471	0.747111	0.814671	0.560431	0.00357011	0.240102	0.811882	0.704337	0.107545
cg22830694	chr3	192417927	-	FGF12	NM_004113	Body	0.693319	0.707908	0.800974	0.599337	0.733171	0.69273	0.674535	0.744739	0.828702	0.821478	0.792365	0.787792	0.788488	0.879965	0.861346	0.803746	0.840719	0.818127	0.696458	0.75054	0.733226	0.832287	0.813546	0.800662	0.84791	0.52117	0.00755151	0.253565	0.840719	0.733171	0.107547
cg11495753	chr2	30006577	+	ALK	NM_004304	Body	0.474678	0.58749	0.546808	0.644048	0.578765	0.685051	0.743351	0.639284	0.542114	0.569301	0.487274	0.463789	0.408267	0.749008	0.654386	0.619788	0.690927	0.721113	0.720845	0.591835	0.539433	0.496996	0.690384	0.580391	0.627145	0.511932	0.00889612	0.257232	0.654386	0.546808	0.107577
cg17498635	chr11	9449939	+	SNORA23;IPO7	NR_002962;NM_006391	TSS1500;Body	0.731907	0.751446	0.727354	0.815673	0.694509	0.838247	0.84084	0.799391	0.721942	0.790601	0.753941	0.720566	0.733693	0.819994	0.852449	0.755082	0.820707	0.848449	0.819728	0.683779	0.716939	0.716795	0.788284	0.817061	0.839485	0.573518	0.00272438	0.23499	0.839485	0.731907	0.107578
cg19116601	chr5	79438459	-	SERINC5;SERINC5;SERINC5;SERINC5;SERINC5	NM_001174072;NR_126061;NR_126060;NM_178276;NM_001174071	3'UTR;Body;Body;Body;Body	0.204705	0.193909	0.191534	0.219167	0.218847	0.197943	0.1988	0.212553	0.197502	0.180436	0.249049	0.63568	0.344264	0.28483	0.312297	0.385962	0.211142	0.273689	0.302106	0.31933	0.104219	0.242604	0.490755	0.281279	0.450127	0.557352	0.0037986	0.241821	0.312297	0.204705	0.107592
cg25440534	chr5	108137789	+	FER;FER;FER	NM_001308028;NM_001308038;NM_005246	5'UTR;Body;Body	0.578499	0.493105	0.524946	0.431094	0.307693	0.695654	0.759291	0.544753	0.524937	0.498713	0.576608	0.846417	0.463272	0.626324	0.557075	0.597861	0.734678	0.599315	0.629692	0.66583	0.318225	0.686978	0.687713	0.572198	0.632645	0.561201	0.00351484	0.239816	0.632645	0.524946	0.107699
cg18927604	chr12	103214992	+				0.732299	0.751	0.728477	0.853198	0.830827	0.853049	0.823241	0.844638	0.837669	0.708718	0.853294	0.523491	0.776556	0.867737	0.876269	0.693719	0.854967	0.858736	0.838741	0.823661	0.726735	0.813181	0.729772	0.864385	0.878746	0.52425	0.00714294	0.251878	0.858736	0.751	0.107736
cg17424134	chr2	27616206	-	FTHL3;PPM1G;PPM1G	NR_002201;NM_002707;NM_177983	Body;Body;Body	0.569229	0.603282	0.573642	0.648111	0.580545	0.614297	0.677749	0.646412	0.548394	0.599625	0.678256	0.591882	0.522283	0.685621	0.733961	0.699972	0.688324	0.706546	0.647146	0.611698	0.615118	0.565857	0.643142	0.720437	0.62421	0.546574	0.00469834	0.244599	0.688324	0.580545	0.107779
cg19442101	chr5	173001933	-				0.166107	0.142767	0.202023	0.158287	0.210995	0.212239	0.240585	0.236234	0.197193	0.251435	0.255879	0.350106	0.291697	0.150954	0.284598	0.258032	0.309807	0.285749	0.275736	0.310962	0.192888	0.221088	0.232552	0.349645	0.357014	0.559661	0.00362611	0.240428	0.309807	0.202023	0.107785
cg05932034	chr6	119468481	-	FAM184A;FAM184A	NM_001288576;NM_001100411	5'UTR;5'UTR	0.255069	0.381323	0.391573	0.369252	0.410798	0.442366	0.485624	0.338014	0.351273	0.279939	0.388672	0.589432	0.324633	0.458922	0.425475	0.440037	0.496474	0.484275	0.327595	0.492192	0.33181	0.395798	0.492076	0.437507	0.563608	0.584296	0.00216219	0.232722	0.496474	0.388672	0.107802
cg16302903	chr8	82258539	-				0.737255	0.667361	0.685614	0.821773	0.629282	0.793424	0.740914	0.732536	0.63659	0.686529	0.658638	0.721978	0.677146	0.773326	0.793487	0.67159	0.772608	0.79301	0.734097	0.559999	0.640872	0.663725	0.743202	0.696056	0.775181	0.513472	0.00865911	0.256348	0.775181	0.667361	0.10782
cg02710015	chr12	55362424	-	KIAA0748;KIAA0748	NM_001098815;NM_001136030	Body;Body	0.506297	0.487052	0.389596	0.577347	0.441388	0.50352	0.471781	0.495032	0.438891	0.450979	0.44528	0.553219	0.458849	0.557369	0.579922	0.454976	0.477406	0.563026	0.534588	0.46489	0.473005	0.456256	0.492365	0.561033	0.483617	0.573518	0.00272438	0.23499	0.553219	0.44528	0.107938
cg03461120	chr10	95226308	-	MYOF;MYOF	NM_133337;NM_013451	Body;Body	0.074339	0.0859857	0.0997255	0.0840797	0.0814055	0.110392	0.0792049	0.0528992	0.0821373	0.0583156	0.0625706	0.329461	0.0628716	0.188226	0.189367	0.184125	0.11653	0.142433	0.180469	0.194293	0.0517505	0.19184	0.215198	0.120987	0.233455	0.614319	0.00108702	0.216842	0.189367	0.0814055	0.107961
cg17215150	chr8	10386317	-	PRSS55;PRSS55	NM_198464;NM_001197020	Body;Body	0.699826	0.787842	0.839835	0.852552	0.745462	0.875655	0.826397	0.841253	0.817661	0.881425	0.895833	0.895829	0.854078	0.890991	0.928914	0.866098	0.899229	0.840257	0.853913	0.881726	0.739657	0.887309	0.731372	0.875486	0.877471	0.506544	0.00976861	0.258744	0.895829	0.787842	0.107987
cg10319924	chr17	55683210	+	LOC101927539;MSI2;MSI2	NR_110807;NM_138962;NM_170721	Body;Body;Body	0.53213	0.488357	0.539275	0.547871	0.509758	0.568531	0.538603	0.521653	0.552676	0.549197	0.508028	0.63724	0.584686	0.572558	0.61775	0.563538	0.549193	0.632394	0.496438	0.548679	0.606994	0.547217	0.567157	0.621692	0.559708	0.56736	0.00309825	0.237023	0.61775	0.509758	0.107992
cg18725337	chr3	149421490	+	WWTR1	NM_001168278	TSS1500	0.684174	0.652915	0.619512	0.76475	0.633901	0.73836	0.75613	0.722521	0.669644	0.64745	0.750851	0.698131	0.680562	0.773085	0.742845	0.744196	0.760926	0.803269	0.799917	0.721595	0.732172	0.701281	0.736148	0.726732	0.766403	0.570439	0.00290621	0.236431	0.760926	0.652915	0.10801
cg06374185	chr3	45637480	+	LIMD1	NM_014240	1stExon	0.427798	0.355822	0.35472	0.37495	0.367369	0.379596	0.381075	0.31169	0.317334	0.336609	0.334084	0.547346	0.343232	0.404963	0.463838	0.504357	0.38956	0.422535	0.374773	0.41128	0.300964	0.346153	0.451887	0.434798	0.508964	0.528099	0.0066584	0.250717	0.463838	0.355822	0.108016
cg07812957	chr19	16466298	+				0.372915	0.349473	0.3095	0.350265	0.341073	0.339354	0.346733	0.313068	0.342924	0.278719	0.328469	0.702704	0.369891	0.4998	0.441934	0.470577	0.40486	0.449099	0.332713	0.409427	0.377686	0.392917	0.437452	0.355487	0.571532	0.588915	0.0019535	0.230457	0.449099	0.341073	0.108026
cg02748479	chr16	12994049	+	SHISA9;SHISA9	NM_001145204;NM_001145205	TSS1500;TSS1500	0.386287	0.665778	0.684175	0.634739	0.5663	0.60602	0.693478	0.692681	0.600972	0.632372	0.664797	0.842	0.422208	0.679054	0.772859	0.54456	0.596482	0.845355	0.680941	0.686706	0.592976	0.65191	0.705873	0.715841	0.72116	0.588145	0.00198704	0.230962	0.772859	0.664797	0.108062
cg18045172	chr6	32801648	+	TAP2;TAP2	NM_000544;NM_018833	Body;Body	0.519617	0.492464	0.628253	0.643391	0.527997	0.599461	0.593725	0.676019	0.584017	0.601651	0.589757	0.613172	0.571616	0.698385	0.640306	0.584563	0.636249	0.682396	0.68905	0.642127	0.594221	0.581081	0.627427	0.676428	0.619014	0.614319	0.00108702	0.216842	0.636249	0.527997	0.108252
cg17894318	chr3	181441384	+	SOX2OT	NR_004053	Body	0.167399	0.182681	0.187452	0.176782	0.176402	0.205302	0.208027	0.207439	0.203814	0.252078	0.275262	0.443	0.217823	0.446652	0.208753	0.191341	0.157758	0.442509	0.21964	0.215444	0.15976	0.248052	0.215227	0.296635	0.290942	0.568899	0.00300092	0.236794	0.290942	0.182681	0.108261
cg17406470	chr9	16516405	+	BNC2	NM_017637	Body	0.631902	0.690989	0.629245	0.735383	0.577252	0.743827	0.744185	0.683554	0.633938	0.601482	0.676588	0.677336	0.503712	0.780413	0.740196	0.687009	0.754299	0.79585	0.773086	0.573441	0.631436	0.66638	0.716168	0.609129	0.716835	0.508853	0.00938636	0.258119	0.740196	0.631902	0.108294
cg01869388	chr7	127498992	-	SND1	NM_014390	Body	0.56815	0.68971	0.580396	0.781337	0.643379	0.678556	0.71502	0.726097	0.673849	0.716474	0.670045	0.742305	0.570071	0.733491	0.745823	0.718902	0.751799	0.839791	0.649562	0.624375	0.617054	0.523209	0.797375	0.67162	0.770944	0.52271	0.00734485	0.25274	0.751799	0.643379	0.10842
cg11787195	chr14	68187201	-	RDH12	NM_152443	5'UTR	0.650546	0.678921	0.692706	0.797439	0.642768	0.663457	0.831733	0.70954	0.675854	0.638985	0.749842	0.70621	0.673813	0.803515	0.818276	0.764226	0.778135	0.807617	0.792895	0.722637	0.708568	0.596453	0.794393	0.749958	0.787395	0.571209	0.00285981	0.23577	0.787395	0.678921	0.108474
cg05497253	chr5	77830465	+	LHFPL2	NM_005779	5'UTR	0.464006	0.396881	0.525423	0.406778	0.563225	0.503435	0.337578	0.373846	0.447746	0.390711	0.494776	0.642217	0.532578	0.529521	0.571265	0.509573	0.546555	0.639213	0.618422	0.598977	0.386961	0.433739	0.566941	0.653755	0.603294	0.541956	0.00513563	0.246272	0.603294	0.494776	0.108519
cg25474649	chr15	76351042	-	C15orf27	NM_152335	TSS1500	0.623392	0.710236	0.730247	0.726858	0.667687	0.797098	0.774591	0.815701	0.813842	0.675807	0.744028	0.540256	0.814448	0.820968	0.784534	0.721073	0.884142	0.818801	0.618939	0.815635	0.668108	0.830927	0.720423	0.786826	0.868094	0.535027	0.00585554	0.248397	0.818801	0.710236	0.108565
cg09630417	chr7	123459295	+	HYALP1	NR_002731	Body	0.734371	0.745203	0.703806	0.716316	0.747285	0.803294	0.816938	0.82548	0.765168	0.75852	0.844783	0.134147	0.809296	0.873513	0.853772	0.820886	0.869512	0.862779	0.765235	0.762585	0.528445	0.750188	0.753938	0.808634	0.842994	0.581216	0.00231165	0.233373	0.853772	0.745203	0.108569
cg09750144	chr15	101970070	-	PCSK6;PCSK6;PCSK6;PCSK6;PCSK6;PCSK6;PCSK6;PCSK6	NM_002570;NM_138320;NM_138319;NM_138324;NM_138323;NM_138325;NM_138322;NM_138321	Body;Body;Body;Body;Body;Body;Body;Body	0.713637	0.783019	0.879613	0.83023	0.805553	0.861734	0.858764	0.876873	0.857697	0.820346	0.726817	0.891601	0.815448	0.881448	0.913688	0.874565	0.827654	0.898991	0.775434	0.827258	0.729406	0.884474	0.849249	0.861161	0.884171	0.612779	0.00112792	0.217428	0.891601	0.783019	0.108582
cg13083106	chr11	117188830	+				0.659867	0.769424	0.751721	0.818724	0.724253	0.73596	0.849907	0.818061	0.660105	0.737578	0.63327	0.607476	0.542211	0.836546	0.853567	0.797426	0.854212	0.832898	0.79798	0.702549	0.655292	0.687373	0.835385	0.75733	0.814079	0.530408	0.00638112	0.250252	0.832898	0.724253	0.108645
cg21070062	chr14	71132266	-	TTC9	NM_015351	Body	0.448844	0.439573	0.421381	0.516985	0.455119	0.535396	0.440093	0.501125	0.399044	0.531014	0.378853	0.674048	0.460328	0.460926	0.509533	0.474152	0.538321	0.564882	0.530607	0.501189	0.49101	0.501298	0.646496	0.546077	0.548223	0.655889	0.000371282	0.198137	0.548223	0.439573	0.10865
cg14603624	chr9	139162141	+				0.675754	0.714037	0.768955	0.786234	0.723918	0.774324	0.762184	0.686223	0.807989	0.781713	0.791053	0.693345	0.805127	0.834663	0.853824	0.824128	0.841204	0.832599	0.861444	0.833672	0.668341	0.709504	0.843363	0.818079	0.811231	0.568129	0.00304926	0.236794	0.832599	0.723918	0.10868
cg24036487	chr1	235017187	-				0.0695263	0.0360403	0.0355565	0.0537693	0.052328	0.0398007	0.0776801	0.0407546	0.0350765	0.048058	0.0471283	0.328029	0.0716299	0.10347	0.0953002	0.339866	0.062093	0.155858	0.0697314	0.182284	0.0561687	0.0628813	0.262196	0.0912752	0.341424	0.617398	0.00100904	0.216243	0.155858	0.0471283	0.10873
cg06471491	chr17	57917974	-	MIR21	NR_029493	TSS1500	0.593593	0.627842	0.52418	0.728979	0.456136	0.677716	0.723596	0.612925	0.520485	0.604871	0.617147	0.52905	0.476598	0.752797	0.702326	0.577265	0.711574	0.781191	0.622666	0.480238	0.514886	0.584575	0.666287	0.624113	0.63917	0.533487	0.00602653	0.248913	0.702326	0.593593	0.108733
cg13060480	chr5	42757023	-	CCDC152	NM_001134848	5'UTR	0.480013	0.525609	0.330775	0.446363	0.374741	0.532015	0.529528	0.499984	0.329769	0.488948	0.431543	0.540352	0.349299	0.478192	0.564387	0.546488	0.553772	0.497643	0.518955	0.440376	0.410411	0.506236	0.579379	0.50255	0.499855	0.537337	0.0056067	0.247726	0.540352	0.431543	0.108809
cg05848463	chr10	88982562	+				0.532659	0.555989	0.546017	0.573329	0.529278	0.595736	0.561804	0.613626	0.597398	0.576749	0.590484	0.900121	0.570567	0.622489	0.629108	0.568448	0.58906	0.654837	0.587777	0.591529	0.70189	0.627821	0.592123	0.62886	0.715227	0.65281	0.000404235	0.200703	0.654837	0.546017	0.10882
cg21669807	chr6	161780532	+	PARK2;PARK2;PARK2	NM_013988;NM_013987;NM_004562	Body;Body;Body	0.543402	0.425364	0.490842	0.486673	0.473293	0.522802	0.527504	0.464841	0.436576	0.488388	0.475635	0.783879	0.562131	0.523613	0.584455	0.627575	0.552652	0.565162	0.511384	0.596773	0.404503	0.528083	0.558086	0.594463	0.7147	0.60893	0.00123601	0.220835	0.584455	0.475635	0.108821
cg06079620	chr11	58978082	-	MPEG1;MPEG1	NM_001039396;NM_001039396	1stExon;3'UTR	0.265032	0.234719	0.278152	0.279098	0.339382	0.253133	0.248864	0.279171	0.255123	0.277085	0.239394	0.414783	0.321925	0.342359	0.347068	0.43285	0.355409	0.373916	0.311667	0.369208	0.301221	0.271007	0.409318	0.310119	0.439187	0.541956	0.00513563	0.246272	0.373916	0.265032	0.108884
cg02219206	chr2	65034635	+				0.419833	0.557573	0.653986	0.593074	0.634623	0.689707	0.652148	0.571604	0.59638	0.621587	0.612259	0.795712	0.634401	0.705701	0.72125	0.722532	0.698792	0.692885	0.697488	0.722805	0.670219	0.636479	0.741897	0.626539	0.753744	0.553503	0.00410152	0.243024	0.72125	0.612259	0.108991
cg22664962	chr17	22191979	+				0.491197	0.5349	0.66767	0.550019	0.534542	0.481708	0.622209	0.697291	0.412184	0.452165	0.461049	0.81499	0.630743	0.588221	0.560514	0.4938	0.567118	0.688185	0.548446	0.575528	0.496601	0.548127	0.788074	0.640945	0.643547	0.568129	0.00304926	0.236794	0.643547	0.534542	0.109004
cg22177286	chr2	231728967	-	ITM2C;ITM2C;ITM2C	NM_030926;NM_001012516;NM_001012514	TSS1500;TSS1500;TSS1500	0.632004	0.648657	0.590793	0.624834	0.627092	0.611228	0.674204	0.677292	0.624227	0.627587	0.618644	0.896247	0.737876	0.730036	0.736142	0.610263	0.712965	0.751778	0.682216	0.657855	0.777951	0.684798	0.656739	0.675628	0.607549	0.539646	0.00536682	0.246766	0.736142	0.627092	0.10905
cg16492440	chr2	86121812	-				0.64952	0.705605	0.643033	0.757686	0.646198	0.708366	0.748509	0.78544	0.691766	0.694465	0.732241	0.616308	0.589579	0.800858	0.794957	0.72266	0.738474	0.800971	0.794642	0.718132	0.632784	0.690524	0.731007	0.719463	0.758608	0.545035	0.00484047	0.245035	0.758608	0.64952	0.109087
cg03778138	chr21	46077731	+	KRTAP12-3;C21orf29	NM_198697;NM_144991	TSS200;Body	0.548233	0.466304	0.452683	0.490917	0.454347	0.493264	0.555027	0.472655	0.536196	0.558485	0.465296	0.739466	0.440072	0.494464	0.574445	0.498551	0.515935	0.594873	0.488635	0.54418	0.430732	0.563648	0.618163	0.586567	0.532252	0.575828	0.00259445	0.234736	0.574445	0.465296	0.109149
cg08795444	chr12	27848421	+	PPFIBP1;PPFIBP1;PPFIBP1;PPFIBP1;REP15	NM_001198916;NM_001198915;NM_177444;NM_003622;NM_001029874	3'UTR;3'UTR;3'UTR;3'UTR;TSS1500	0.718308	0.752372	0.72666	0.809891	0.751229	0.781531	0.832446	0.816433	0.713844	0.800414	0.726642	0.719733	0.670702	0.833311	0.863721	0.791055	0.835825	0.856485	0.822219	0.726875	0.761535	0.678539	0.826781	0.756714	0.81835	0.542725	0.00506046	0.245974	0.835825	0.72666	0.109164
cg19240039	chr7	62515304	+				0.306781	0.352691	0.37578	0.292552	0.391097	0.378141	0.371148	0.401737	0.464961	0.444892	0.347914	0.654732	0.464692	0.453747	0.504133	0.290568	0.41323	0.434455	0.417397	0.380189	0.217918	0.467438	0.385741	0.532596	0.461857	0.662048	0.000312323	0.195957	0.461857	0.352691	0.109166
cg00313758	chr11	73599569	-	PAAF1;PAAF1;PAAF1;PAAF1;PAAF1	NM_001267806;NM_025155;NM_001267803;NM_001267804;NM_001267805	5'UTR;Body;Body;Body;Body	0.72548	0.782575	0.713574	0.818291	0.708741	0.768754	0.81221	0.77864	0.685724	0.68728	0.717364	0.638326	0.670693	0.826473	0.82657	0.726529	0.827002	0.839908	0.809215	0.585264	0.713544	0.706059	0.825454	0.837742	0.81569	0.568129	0.00304926	0.236794	0.82657	0.717364	0.109206
cg27278861	chr3	127558041	+				0.709323	0.723202	0.775397	0.829715	0.719875	0.773654	0.816592	0.808547	0.747142	0.793072	0.770978	0.614465	0.608943	0.832233	0.833414	0.79298	0.827555	0.84115	0.815514	0.735224	0.669061	0.717274	0.79427	0.790455	0.83245	0.526559	0.0068488	0.251188	0.83245	0.723202	0.109249
cg14714346	chr1	19974176	-	NBL1;NBL1;MINOS1-NBL1;MINOS1-NBL1;NBL1;NBL1;NBL1;NBL1;NBL1;NBL1	NM_001204086;NM_001278166;NM_001204089;NM_001204088;NM_001278164;NM_182744;NM_001278165;NM_001204084;NM_005380;NM_001204085	Body;5'UTR;5'UTR;Body;5'UTR;Body;5'UTR;5'UTR;5'UTR;5'UTR	0.178169	0.181323	0.203148	0.213483	0.162738	0.400186	0.342441	0.213839	0.240563	0.369073	0.213229	0.284796	0.172554	0.271647	0.546463	0.321771	0.256845	0.290592	0.139044	0.24882	0.209885	0.260039	0.235346	0.377501	0.343953	0.571209	0.00285981	0.23577	0.290592	0.181323	0.109269
cg06513247	chr17	75446661	-	SEPT9;SEPT9;SEPT9;SEPT9;SEPT9;SEPT9;SEPT9	NM_001113496;NM_001113492;NM_001113496;NM_001113493;NM_001113491;NM_006640;NM_001113494	1stExon;Body;5'UTR;Body;Body;Body;Body	0.419666	0.411388	0.436772	0.454324	0.415709	0.429261	0.429475	0.429686	0.390611	0.443727	0.386452	0.535121	0.409677	0.448795	0.497518	0.515122	0.51723	0.525	0.51578	0.527008	0.44677	0.407962	0.473117	0.540616	0.537308	0.621247	0.000918381	0.216024	0.525	0.415709	0.10929
cg12601353	chr12	15687708	+	PTPRO;PTPRO	NM_002848;NM_030667	Body;Body	0.466531	0.507911	0.552252	0.514714	0.510414	0.524348	0.459578	0.384032	0.47921	0.432775	0.515837	0.693068	0.585477	0.576716	0.661783	0.651028	0.554573	0.612714	0.549127	0.6556	0.462145	0.596321	0.699828	0.553417	0.619705	0.561201	0.00351484	0.239816	0.619705	0.510414	0.109291
cg11619648	chr3	44515242	+	ZNF445	NM_181489	5'UTR	0.716695	0.780033	0.730659	0.847251	0.688847	0.800148	0.837704	0.80819	0.718898	0.773771	0.719953	0.733381	0.663448	0.848856	0.82925	0.793166	0.83768	0.852822	0.815469	0.70744	0.733944	0.634864	0.870828	0.788364	0.794341	0.531178	0.00629087	0.249735	0.82925	0.719953	0.109297
cg25736626	chr3	127448074	-	MGLL;MGLL	NM_007283;NM_001003794	Body;Body	0.63932	0.709727	0.69879	0.777719	0.607409	0.72821	0.777158	0.564866	0.621751	0.684286	0.7263	0.64077	0.622712	0.749112	0.811045	0.704468	0.808097	0.836352	0.803575	0.633318	0.638199	0.612415	0.749781	0.755186	0.769944	0.512702	0.00877695	0.256808	0.808097	0.69879	0.109307
cg20845262	chr7	62514736	+				0.219907	0.283239	0.182201	0.245159	0.317952	0.311387	0.260569	0.337927	0.259642	0.260747	0.258507	0.527859	0.262844	0.262188	0.375197	0.181138	0.347408	0.367861	0.306404	0.386698	0.300179	0.320535	0.299715	0.371017	0.318303	0.623557	0.000867436	0.215741	0.367861	0.258507	0.109354
cg00846842	chr1	24966566	-				0.195524	0.194407	0.294312	0.237176	0.222892	0.245633	0.311806	0.218412	0.236484	0.257785	0.286429	0.450368	0.213897	0.313349	0.291437	0.271826	0.279811	0.351783	0.229595	0.28343	0.175389	0.221602	0.317519	0.341739	0.332321	0.594303	0.00173203	0.227496	0.332321	0.222892	0.109429
cg15971010	chr17	19436900	-	SLC47A1	NM_018242	TSS1500	0.125935	0.101051	0.106679	0.135733	0.0979461	0.136789	0.110728	0.234694	0.26312	0.102609	0.0922251	0.320101	0.175507	0.236621	0.254001	0.122682	0.115486	0.11305	0.145203	0.188802	0.143572	0.222244	0.165591	0.179489	0.210578	0.575058	0.00263716	0.234736	0.210578	0.101051	0.109527
cg01350253	chr2	204524311	+				0.317647	0.310897	0.30235	0.338733	0.314589	0.319098	0.306643	0.292075	0.312341	0.290667	0.302996	0.516877	0.369917	0.379652	0.420442	0.494799	0.349049	0.379524	0.356628	0.447332	0.327602	0.386636	0.486295	0.35929	0.506397	0.613549	0.00110731	0.217318	0.420442	0.310897	0.109545
cg14016787	chr20	47346897	+	PREX1	NM_020820	Body	0.125572	0.101054	0.147661	0.105527	0.149528	0.181483	0.164333	0.127185	0.082329	0.141484	0.0937122	0.569433	0.241408	0.277737	0.221577	0.363858	0.235129	0.119317	0.261465	0.174332	0.278873	0.173829	0.273249	0.215774	0.433441	0.511163	0.00901663	0.257467	0.235129	0.125572	0.109557
cg05587758	chr9	92057785	-	SEMA4D;SEMA4D	NM_006378;NM_001142287	5'UTR;5'UTR	0.285481	0.24409	0.270847	0.246694	0.272113	0.307266	0.318183	0.304935	0.293476	0.282747	0.275903	0.399015	0.2915	0.307213	0.347026	0.400998	0.369288	0.381678	0.323958	0.30486	0.298719	0.262355	0.299916	0.353191	0.431915	0.703618	8.70544e-05	0.159461	0.381678	0.272113	0.109565
cg23500537	chr5	140419819	-				0.40056	0.429818	0.394173	0.349123	0.322207	0.377355	0.434735	0.443325	0.437628	0.426494	0.499054	0.662382	0.46143	0.563667	0.560003	0.51326	0.510128	0.501912	0.459021	0.47842	0.493471	0.457841	0.428548	0.475621	0.447366	0.599692	0.00153243	0.225773	0.510128	0.40056	0.109568
cg09158821	chr17	1508609	+	SLC43A2	NM_152346	Body	0.561847	0.595218	0.613864	0.718146	0.630997	0.659278	0.720729	0.872425	0.534878	0.709201	0.603741	0.652966	0.60595	0.71816	0.625221	0.487505	0.713329	0.722413	0.695429	0.686885	0.560867	0.693446	0.697095	0.637143	0.725378	0.541956	0.00513563	0.246272	0.713329	0.603741	0.109588
cg09438782	chr6	34640616	+	C6orf106;C6orf106	NM_022758;NM_024294	Body;Body	0.460946	0.594895	0.563285	0.67347	0.486649	0.604847	0.545425	0.658437	0.497226	0.557608	0.570105	0.672907	0.461008	0.745235	0.618678	0.688441	0.659855	0.749421	0.656059	0.610157	0.452639	0.54573	0.665187	0.651916	0.73956	0.619708	0.000953762	0.216024	0.672907	0.563285	0.109622
cg20316427	chr8	142288216	-				0.614148	0.597327	0.563623	0.641596	0.567746	0.63846	0.593885	0.626008	0.592547	0.627078	0.5951	0.750406	0.596122	0.67417	0.704737	0.688279	0.616994	0.64079	0.657015	0.63039	0.554422	0.599967	0.688481	0.653482	0.711421	0.65281	0.000404235	0.200703	0.704737	0.5951	0.109637
cg11479695	chr15	58496278	+				0.798253	0.744446	0.716049	0.763697	0.704526	0.805386	0.81672	0.741329	0.68377	0.763886	0.782522	0.721901	0.752029	0.817229	0.860844	0.748771	0.815082	0.854135	0.783937	0.723107	0.68481	0.748864	0.77648	0.815542	0.857509	0.614319	0.00108702	0.216842	0.854135	0.744446	0.109689
cg25385366	chr21	43809360	-	TMPRSS3;TMPRSS3;TMPRSS3	NM_024022;NR_027348;NM_032405	Body;TSS200;Body	0.175184	0.144438	0.13579	0.227661	0.20703	0.141311	0.140317	0.211186	0.238106	0.174161	0.172741	0.282444	0.208998	0.172888	0.219722	0.181092	0.206387	0.323632	0.183446	0.232469	0.163705	0.175986	0.25776	0.304731	0.298538	0.52425	0.00714294	0.251878	0.282444	0.172741	0.109703
cg15438951	chr12	96389694	+	HAL	NM_002108	5'UTR	0.417452	0.450794	0.419615	0.45564	0.396692	0.451647	0.463601	0.407783	0.365422	0.44014	0.420335	0.675199	0.395809	0.513796	0.529332	0.653118	0.382484	0.507558	0.521938	0.470563	0.281299	0.576652	0.632093	0.469383	0.620766	0.52117	0.00755151	0.253565	0.529332	0.419615	0.109717
cg27220418	chr16	25105324	+				0.314388	0.336433	0.352823	0.369566	0.32715	0.359624	0.366699	0.328643	0.380459	0.371589	0.349713	0.727815	0.3492	0.405416	0.446158	0.467516	0.346931	0.418701	0.426724	0.452057	0.359722	0.386329	0.522322	0.381883	0.522032	0.56428	0.00330097	0.238298	0.446158	0.336433	0.109725
cg13610455	chr20	37054900	-	LOC388796;SNORA71B;LOC388796	NR_027241;NR_002910;NR_015366	Body;TSS1500;Body	0.392345	0.520383	0.665063	0.592184	0.596246	0.692365	0.695152	0.589562	0.530648	0.62342	0.649848	0.72363	0.612706	0.705314	0.662193	0.71021	0.705983	0.71056	0.613721	0.674292	0.569789	0.565075	0.522459	0.692614	0.679266	0.525019	0.00704374	0.251878	0.705983	0.596246	0.109737
cg00519750	chr10	14825119	+				0.362387	0.303911	0.349343	0.312513	0.348808	0.345154	0.34264	0.368832	0.40676	0.384856	0.31524	0.458616	0.354731	0.392203	0.476897	0.428298	0.413409	0.436606	0.467557	0.428412	0.384256	0.404097	0.408148	0.455899	0.472891	0.688222	0.000143103	0.176609	0.458616	0.348808	0.109808
cg01533966	chr1	90363165	-	LRRC8D;LRRC8D	NM_018103;NM_001134479	5'UTR;5'UTR	0.211068	0.269344	0.223126	0.308205	0.199284	0.294852	0.284364	0.307221	0.256218	0.280118	0.268724	0.21207	0.14799	0.292349	0.332945	0.278022	0.314902	0.342682	0.378534	0.205827	0.228006	0.197184	0.371025	0.283797	0.427246	0.52425	0.00714294	0.251878	0.332945	0.223126	0.109819
cg14622996	chr6	32109801	+				0.256461	0.213424	0.248051	0.215469	0.249798	0.26624	0.277494	0.218831	0.24195	0.24216	0.224368	0.360837	0.295206	0.288525	0.294096	0.446743	0.322747	0.357957	0.28526	0.366825	0.30059	0.263156	0.364161	0.320948	0.446599	0.578907	0.00242945	0.234189	0.357957	0.248051	0.109906
cg17943672	chr3	44397397	+	C3orf23;C3orf23;C3orf23	NM_173826;NM_001029840;NM_001029839	Body;Body;Body	0.125676	0.0816973	0.0992009	0.0749734	0.078354	0.181028	0.129356	0.0869558	0.108283	0.0578161	0.0740035	0.224739	0.0825612	0.182659	0.102007	0.205489	0.169993	0.198197	0.0810092	0.111228	0.093547	0.147194	0.146402	0.133989	0.191641	0.599692	0.00153243	0.225773	0.191641	0.0816973	0.109943
cg24628628	chr1	67064359	+	SGIP1	NM_032291	Body	0.723903	0.690536	0.693994	0.787441	0.679063	0.776634	0.791087	0.803667	0.662973	0.79235	0.762815	0.71598	0.714556	0.82906	0.82327	0.758875	0.758563	0.826968	0.830501	0.71181	0.735192	0.674179	0.801976	0.804402	0.803951	0.587375	0.00202106	0.231934	0.803951	0.693994	0.109957
cg05862039	chr2	173792879	-	RAPGEF4;RAPGEF4	NM_007023;NM_001100397	Body;Body	0.657215	0.570673	0.584214	0.636408	0.554804	0.677427	0.671591	0.600523	0.582654	0.625513	0.702132	0.716827	0.637577	0.731618	0.694201	0.715009	0.669201	0.760359	0.660772	0.596258	0.672336	0.601808	0.695445	0.735858	0.604782	0.551193	0.00429289	0.243353	0.694201	0.584214	0.109987
cg05144042	chr2	183904608	+	NCKAP1;NCKAP1	NM_205842;NM_013436	TSS1500;TSS1500	0.576117	0.539242	0.518791	0.617944	0.467437	0.623402	0.68623	0.59932	0.476911	0.599932	0.586752	0.526379	0.503813	0.677278	0.649231	0.610696	0.650282	0.706017	0.587454	0.443895	0.546171	0.475971	0.619003	0.581207	0.631202	0.514242	0.00854259	0.255861	0.649231	0.539242	0.109989
cg16357268	chr17	73297243	+				0.0610691	0.0596494	0.055349	0.0906711	0.0633214	0.100265	0.117131	0.0561783	0.0512915	0.0591553	0.0683403	0.332433	0.0999993	0.13156	0.171072	0.20653	0.137562	0.162523	0.10153	0.190506	0.0589328	0.0769639	0.144548	0.161878	0.258346	0.689762	0.000136347	0.175459	0.171072	0.0610691	0.110003
cg23487721	chr3	54226648	-	CACNA2D3	NM_018398	Body	0.736694	0.800754	0.802567	0.799814	0.751224	0.807812	0.847386	0.826419	0.806067	0.763754	0.706447	0.793053	0.753921	0.764463	0.861127	0.820732	0.861233	0.864355	0.828918	0.798806	0.803069	0.827882	0.815844	0.808481	0.868366	0.612779	0.00112792	0.217428	0.861233	0.751224	0.110009
cg00803827	chr10	43393846	+				0.113418	0.178987	0.154407	0.139347	0.167013	0.238933	0.129953	0.166576	0.154615	0.203246	0.151462	0.282435	0.164695	0.189183	0.192747	0.119921	0.264435	0.346478	0.222211	0.150977	0.0863733	0.192298	0.26304	0.17984	0.134204	0.529638	0.00647245	0.250452	0.264435	0.154407	0.110028
cg02789218	chr3	114343146	+	ZBTB20;ZBTB20;ZBTB20;ZBTB20;ZBTB20;ZBTB20;ZBTB20	NM_001164347;NR_121662;NM_001164346;NM_001164345;NM_001164344;NM_001164343;NM_015642	TSS200;Body;5'UTR;5'UTR;5'UTR;5'UTR;5'UTR	0.581354	0.611309	0.577109	0.67311	0.498804	0.687808	0.729131	0.557756	0.47906	0.601937	0.607204	0.581407	0.4721	0.729782	0.670575	0.637766	0.691411	0.757602	0.691062	0.538853	0.484674	0.478166	0.694079	0.635951	0.695717	0.52425	0.00714294	0.251878	0.691411	0.581354	0.110057
cg21747084	chr17	80022818	-	DUS1L	NM_022156	Body	0.41779	0.497426	0.491896	0.458332	0.502178	0.486129	0.517218	0.484729	0.435424	0.561746	0.475884	0.774937	0.501763	0.568518	0.601955	0.464435	0.417873	0.533661	0.547063	0.54913	0.3818	0.557581	0.491896	0.550246	0.603198	0.529638	0.00647245	0.250452	0.601955	0.491896	0.110059
cg12018809	chr12	6745171	-	LPAR5;LPAR5	NM_020400;NM_020400	1stExon;5'UTR	0.466227	0.4288	0.432308	0.435546	0.395923	0.448127	0.488488	0.446951	0.408258	0.468796	0.442739	0.657877	0.444694	0.473697	0.542425	0.627422	0.561857	0.524171	0.472766	0.565989	0.566291	0.401374	0.51845	0.521527	0.52544	0.515782	0.00831347	0.255365	0.542425	0.432308	0.110116
cg16154524	chr17	26633895	-	FLJ40504	NR_028334	Body	0.84279	0.82897	0.657953	0.849953	0.758167	0.789674	0.879104	0.775118	0.804452	0.743082	0.762331	0.941069	0.840556	0.888462	0.924897	0.778751	0.767035	0.834942	0.81317	0.832197	0.783693	0.868738	0.834361	0.794394	0.872458	0.510393	0.0091385	0.257663	0.872458	0.762331	0.110126
cg06858524	chr3	98421314	-				0.663014	0.626985	0.685161	0.673339	0.619414	0.68667	0.651085	0.664156	0.6246	0.662863	0.649236	0.735479	0.569985	0.810565	0.763028	0.761097	0.771897	0.75678	0.725703	0.741929	0.622383	0.662101	0.770522	0.656559	0.759386	0.588145	0.00198704	0.230962	0.759386	0.649236	0.11015
cg04011825	chr1	54573791	-	TCEANC2	NR_130900	Body	0.53217	0.537268	0.594643	0.600759	0.476626	0.645976	0.701813	0.676432	0.536847	0.546196	0.618303	0.468688	0.514695	0.674905	0.658841	0.584702	0.681071	0.647422	0.698826	0.550818	0.538564	0.558557	0.621181	0.613003	0.61101	0.535797	0.00577158	0.248228	0.647422	0.537268	0.110154
cg05643494	chr9	32956264	+				0.751473	0.763698	0.604211	0.714905	0.804169	0.871132	0.786527	0.766607	0.867304	0.773583	0.854293	0.654467	0.863209	0.906968	0.927229	0.782765	0.873881	0.863631	0.784278	0.810554	0.662856	0.777029	0.880313	0.83436	0.915497	0.578907	0.00242945	0.234189	0.873881	0.763698	0.110183
cg08179120	chr19	46997700	+	PNMAL2;PPP5D1	NM_020709;NM_001205281	1stExon;Body	0.141799	0.133134	0.119595	0.0893094	0.0728313	0.084013	0.150179	0.143798	0.0961119	0.0943291	0.113508	0.181073	0.134216	0.226318	0.277802	0.130507	0.116892	0.229779	0.189198	0.11838	0.235586	0.17271	0.127266	0.143056	0.289749	0.550424	0.00435834	0.243566	0.229779	0.119595	0.110184
cg11081049	chr2	138721454	-	HNMT;HNMT;HNMT	NM_001024075;NM_001024074;NM_006895	TSS1500;TSS1500;TSS1500	0.190906	0.178595	0.152915	0.156721	0.271138	0.234205	0.215864	0.144454	0.174466	0.184442	0.172351	0.407194	0.216735	0.248043	0.288804	0.431178	0.247793	0.271985	0.26379	0.334278	0.0867826	0.17354	0.402989	0.358563	0.364926	0.548114	0.00455975	0.244475	0.288804	0.178595	0.110209
cg19314405	chr10	14996927	-	DCLRE1C;DCLRE1C;DCLRE1C;DCLRE1C;DCLRE1C;DCLRE1C;DCLRE1C;DCLRE1C;DCLRE1C	NM_001033855;NM_001033858;NM_022487;NM_001289079;NM_001289078;NM_001289077;NM_001289076;NM_001033857;NR_110297	TSS1500;TSS1500;TSS1500;TSS1500;TSS1500;TSS1500;TSS1500;TSS1500;TSS1500	0.877902	0.731332	0.738596	0.845114	0.750445	0.783553	0.809093	0.824841	0.828458	0.791825	0.855068	0.877077	0.86777	0.920607	0.919954	0.735677	0.84933	0.860669	0.76131	0.81324	0.812878	0.796662	0.868874	0.854883	0.845384	0.510393	0.0091385	0.257663	0.860669	0.750445	0.110224
cg07056314	chr12	11003467	-	PRR4;PRR4;PRH1-PRR4	NM_001098538;NM_007244;NR_037918	TSS1500;TSS1500;Body	0.662913	0.684656	0.669947	0.763198	0.603355	0.717785	0.768246	0.717596	0.573195	0.665559	0.678804	0.585658	0.515063	0.814831	0.781083	0.70411	0.780226	0.787339	0.752235	0.559166	0.652204	0.578987	0.710551	0.687005	0.750148	0.508083	0.00951237	0.258274	0.780226	0.669947	0.110279
cg22711847	chr6	89012204	-				0.720108	0.672553	0.724796	0.82513	0.689963	0.780884	0.804203	0.863741	0.812754	0.729083	0.733421	0.740055	0.720154	0.786479	0.769447	0.811555	0.830425	0.871062	0.838896	0.834936	0.75663	0.772111	0.838714	0.819344	0.854309	0.600462	0.0015056	0.225773	0.830425	0.720108	0.110317
cg10253289	chr14	20710040	+	OR11H4	NM_001004479	TSS1500	0.768408	0.750713	0.7138	0.820659	0.678494	0.835213	0.842494	0.802531	0.764429	0.838869	0.83919	0.824193	0.757893	0.88002	0.86107	0.807829	0.861253	0.886113	0.755402	0.738638	0.740332	0.760571	0.817251	0.788948	0.797417	0.529638	0.00647245	0.250452	0.86107	0.750713	0.110357
cg05756441	chr17	26609954	+	KRT18P55	NR_028334	Body	0.586287	0.641796	0.617043	0.695892	0.569415	0.636462	0.714442	0.69071	0.570516	0.616643	0.676718	0.564342	0.483408	0.768731	0.727442	0.668737	0.734691	0.74811	0.709303	0.594604	0.569255	0.578686	0.714411	0.661863	0.680681	0.535797	0.00577158	0.248228	0.727442	0.617043	0.110398
cg10830493	chr2	61831836	+				0.695341	0.770311	0.728167	0.824128	0.667417	0.753699	0.839005	0.792404	0.644485	0.663819	0.729883	0.686116	0.650243	0.842115	0.838612	0.764229	0.79881	0.854393	0.813106	0.700154	0.703856	0.664328	0.734432	0.806384	0.861841	0.540416	0.0052888	0.246397	0.838612	0.728167	0.110445
cg01916632	chr6	107781506	-	PDSS2	NM_020381	TSS1500	0.386389	0.345527	0.341893	0.317325	0.40932	0.364361	0.449542	0.374356	0.393197	0.392909	0.400952	0.437864	0.487242	0.627726	0.581676	0.412606	0.420593	0.555428	0.456644	0.507392	0.437236	0.436468	0.578645	0.411164	0.496876	0.675135	0.000213443	0.190551	0.496876	0.386389	0.110487
cg17138594	chr4	122071335	+	TNIP3;TNIP3;TNIP3	NM_024873;NM_001128843;NM_001244764	Body;Body;Body	0.748578	0.678373	0.643089	0.768754	0.583958	0.767283	0.777888	0.707952	0.579872	0.699749	0.611379	0.720057	0.548981	0.81447	0.753586	0.716844	0.725628	0.781532	0.715754	0.585735	0.627065	0.638868	0.71866	0.742079	0.756211	0.525019	0.00704374	0.251878	0.753586	0.643089	0.110497
cg05946693	chr19	36499747	+	SYNE4;SYNE4	NM_001039876;NM_001297735	TSS200;TSS200	0.353729	0.349514	0.376019	0.418963	0.394414	0.387606	0.429258	0.376328	0.346883	0.389314	0.414357	0.497212	0.414772	0.407278	0.486542	0.386551	0.387355	0.48719	0.471302	0.40999	0.332676	0.471104	0.474175	0.404837	0.450334	0.578907	0.00242945	0.234189	0.486542	0.376019	0.110524
cg09902885	chr4	54525340	-				0.770687	0.823006	0.652606	0.871865	0.630546	0.859723	0.82132	0.820559	0.586097	0.723864	0.716934	0.776075	0.63316	0.874439	0.822138	0.747816	0.827462	0.893803	0.773713	0.693132	0.73453	0.717084	0.792051	0.832842	0.84583	0.584296	0.00216219	0.232722	0.827462	0.716934	0.110529
cg25658765	chr5	52100544	+	ITGA1	NM_181501	Body	0.478084	0.215592	0.404786	0.220806	0.469535	0.540227	0.603514	0.364176	0.376505	0.508459	0.478101	0.399069	0.190101	0.516267	0.580069	0.361404	0.526563	0.596201	0.544591	0.422683	0.231057	0.470177	0.51727	0.540506	0.624636	0.555812	0.00391741	0.242264	0.580069	0.469535	0.110534
cg07228402	chr5	77917917	+	LHFPL2	NM_005779	5'UTR	0.760781	0.807343	0.758933	0.840193	0.755347	0.831672	0.849635	0.847041	0.80308	0.752282	0.834719	0.785148	0.729949	0.878635	0.879021	0.806996	0.852799	0.874939	0.854722	0.787597	0.748477	0.779499	0.834275	0.783814	0.871357	0.578137	0.00246984	0.234736	0.871357	0.760781	0.110576
cg10493712	chr20	55629675	-				0.714412	0.74513	0.822626	0.771237	0.689215	0.804785	0.602722	0.769255	0.770063	0.802887	0.647973	0.830092	0.796122	0.835811	0.894672	0.756713	0.825024	0.789119	0.760974	0.825873	0.605937	0.801391	0.827463	0.745748	0.817936	0.518861	0.00787059	0.254679	0.825024	0.714412	0.110612
cg10804656	chr10	22623460	+				0.332457	0.301678	0.299543	0.249657	0.239813	0.280106	0.335521	0.285796	0.375465	0.327712	0.350786	0.506989	0.412504	0.400494	0.424394	0.244272	0.352889	0.399165	0.388315	0.32046	0.251554	0.293062	0.336176	0.354735	0.412316	0.628946	0.000757955	0.213641	0.412316	0.301678	0.110638
cg15333221	chr4	148690698	-	ARHGAP10	NM_024605	Body	0.612938	0.712577	0.722369	0.813304	0.680342	0.767299	0.823596	0.799419	0.661922	0.639368	0.777238	0.63855	0.626786	0.855076	0.82235	0.765683	0.823232	0.851181	0.798417	0.689401	0.67054	0.698821	0.797205	0.722011	0.829754	0.543495	0.00498621	0.24555	0.823232	0.712577	0.110655
cg21105875	chr1	202778869	-	KDM5B	NM_006618	TSS1500	0.734701	0.640607	0.543176	0.657517	0.547384	0.718427	0.64259	0.741754	0.757712	0.69099	0.690628	0.78726	0.66541	0.742003	0.815986	0.567234	0.685818	0.75127	0.753126	0.741033	0.545999	0.667987	0.828686	0.731612	0.700619	0.556582	0.00385762	0.241821	0.75127	0.640607	0.110663
cg23883857	chr13	27752226	+	USP12-AS2	NR_046548	Body	0.28881	0.250397	0.210511	0.268292	0.236087	0.2876	0.265177	0.269969	0.219782	0.233544	0.230161	0.427616	0.309298	0.288106	0.302104	0.477509	0.240093	0.346786	0.295729	0.387822	0.299845	0.318117	0.476072	0.331432	0.408707	0.526559	0.0068488	0.251188	0.346786	0.236087	0.110699
cg09509410	chr8	103413592	+	UBR5	NM_015902	Body	0.691729	0.72194	0.700339	0.804422	0.626339	0.763518	0.81561	0.763148	0.703277	0.68082	0.799259	0.733303	0.680912	0.729592	0.811045	0.74835	0.810712	0.849692	0.799985	0.69185	0.640585	0.701209	0.746167	0.770866	0.841534	0.581216	0.00231165	0.233373	0.811045	0.700339	0.110706
cg20653770	chr5	96454890	-	LIX1	NM_153234	Body	0.753491	0.720016	0.785222	0.781015	0.788861	0.689448	0.815582	0.786636	0.775322	0.765484	0.716317	0.866759	0.776992	0.770594	0.826034	0.885805	0.823716	0.864261	0.811953	0.855705	0.763571	0.778463	0.877429	0.857481	0.894532	0.574288	0.00268047	0.23499	0.864261	0.753491	0.110769
cg22036894	chr1	198850158	-				0.702935	0.754375	0.678479	0.798072	0.662145	0.764762	0.775354	0.730284	0.66169	0.739656	0.71	0.757073	0.655046	0.825465	0.793937	0.766766	0.813709	0.819011	0.800137	0.660136	0.687765	0.656523	0.758306	0.813067	0.824543	0.637414	0.000610038	0.207851	0.813709	0.702935	0.110775
cg25836232	chr18	12306837	+	TUBB6	NM_032525	TSS1500	0.352095	0.403942	0.303884	0.391041	0.326003	0.488388	0.452812	0.421322	0.45953	0.387727	0.584203	0.585529	0.468939	0.475119	0.462877	0.383924	0.355119	0.430031	0.485441	0.435438	0.394679	0.480126	0.415376	0.513742	0.486656	0.510393	0.0091385	0.257663	0.462877	0.352095	0.110782
cg13880113	chr12	98178057	+				0.30016	0.405737	0.402084	0.329544	0.407722	0.535591	0.323489	0.503074	0.368725	0.578776	0.320352	0.46008	0.549416	0.533407	0.566221	0.463307	0.612866	0.51288	0.531089	0.420146	0.367336	0.539351	0.562282	0.516913	0.185131	0.510393	0.0091385	0.257663	0.51288	0.402084	0.110796
cg14299235	chr9	107657499	+	ABCA1	NM_005502	Body	0.715504	0.683062	0.618072	0.806097	0.557428	0.817735	0.737619	0.700078	0.5857	0.709497	0.733656	0.718827	0.654378	0.814003	0.794918	0.750941	0.793861	0.857842	0.755134	0.583207	0.665815	0.723627	0.736166	0.790511	0.792494	0.623557	0.000867436	0.215741	0.793861	0.683062	0.110799
cg09489811	chr4	106473527	-	ARHGEF38;ARHGEF38	NM_001242729;NM_017700	TSS1500;TSS1500	0.405425	0.434611	0.390979	0.341775	0.38178	0.413927	0.401718	0.384513	0.378058	0.476518	0.434318	0.55909	0.430031	0.487117	0.516267	0.395157	0.44372	0.522371	0.435063	0.524028	0.480804	0.524756	0.451579	0.462763	0.422449	0.534257	0.00594052	0.248618	0.516267	0.405425	0.110843
cg16173847	chr18	77565614	-				0.332086	0.312188	0.363624	0.331635	0.281775	0.326163	0.341764	0.356753	0.421775	0.367532	0.32291	0.571271	0.416434	0.382328	0.426709	0.3509	0.398765	0.433801	0.434793	0.315028	0.503548	0.344006	0.388968	0.439239	0.480488	0.583526	0.00219876	0.232722	0.433801	0.32291	0.110891
cg19289950	chr12	96389756	+	HAL;HAL;HAL;HAL;HAL;HAL	NM_001258334;NM_002108;NM_001258334;NM_001258333;NM_002108;NM_001258333	5'UTR;5'UTR;ExonBnd;ExonBnd;ExonBnd;5'UTR	0.378092	0.407673	0.42671	0.404249	0.395677	0.426089	0.465231	0.402532	0.337847	0.403962	0.396878	0.686561	0.418487	0.478948	0.507842	0.642512	0.356077	0.488444	0.47965	0.455298	0.244881	0.579975	0.681889	0.43173	0.582258	0.558892	0.00368285	0.24062	0.507842	0.396878	0.110964
cg19692836	chr12	69127788	-	NUP107	NM_020401	Body	0.655012	0.554102	0.579572	0.690143	0.581125	0.690577	0.647052	0.685416	0.65702	0.657522	0.66033	0.631709	0.649966	0.72108	0.703148	0.652317	0.692146	0.712477	0.733691	0.695207	0.673532	0.547094	0.684928	0.704648	0.681658	0.568899	0.00300092	0.236794	0.692146	0.581125	0.111022
cg02371536	chr11	59148295	-				0.299761	0.315184	0.297081	0.294055	0.30344	0.406487	0.362138	0.357916	0.353043	0.385365	0.362964	0.498252	0.315555	0.439545	0.414472	0.307631	0.440317	0.397273	0.334813	0.340717	0.364913	0.352841	0.306588	0.324671	0.35945	0.528869	0.00656487	0.250689	0.414472	0.30344	0.111033
cg09538777	chr4	39362341	+	MIR1273H;RFC1;RFC1	NR_106996;NM_002913;NM_001204747	Body;Body;Body	0.62702	0.643867	0.690711	0.717879	0.56597	0.657738	0.693654	0.730879	0.557886	0.628055	0.726098	0.664944	0.585728	0.726922	0.754903	0.663585	0.728601	0.784432	0.728291	0.724701	0.605241	0.602781	0.755004	0.71128	0.758166	0.597383	0.00161542	0.226402	0.754903	0.643867	0.111036
cg23325838	chr1	161918710	+	ATF6	NM_007348	Body	0.226348	0.200581	0.218072	0.193019	0.163793	0.209947	0.257065	0.229916	0.217776	0.218291	0.192777	0.312063	0.270322	0.255886	0.207339	0.215521	0.234771	0.311617	0.30813	0.226225	0.252809	0.21409	0.189347	0.308848	0.335776	0.52271	0.00734485	0.25274	0.311617	0.200581	0.111036
cg09383860	chr11	71709837	-	IL18BP;IL18BP;IL18BP;IL18BP;IL18BP	NM_001039659;NM_001145057;NM_001039660;NM_001145055;NM_173042	TSS200;TSS1500;TSS200;TSS1500;TSS1500	0.125924	0.110114	0.0907174	0.112737	0.127832	0.0929457	0.0852446	0.0807493	0.0878064	0.0848826	0.102468	0.331199	0.155889	0.174138	0.221196	0.233526	0.159012	0.187701	0.219566	0.272065	0.0864172	0.179421	0.340628	0.176787	0.254273	0.541186	0.00521174	0.246397	0.221196	0.110114	0.111082
cg13780393	chr16	34980310	+	FLJ26245	NR_033985	TSS1500	0.801634	0.769953	0.697082	0.76898	0.88162	0.83532	0.845852	0.871041	0.894657	0.850358	0.829033	0.912722	0.757339	0.913916	0.919708	0.884991	0.902571	0.912987	0.858232	0.875617	0.873204	0.809708	0.910712	0.91306	0.893156	0.709007	7.26207e-05	0.155836	0.912722	0.801634	0.111088
cg10912126	chr4	142626408	-	IL15;IL15;IL15	NM_000585;NM_172175;NR_037840	5'UTR;5'UTR;Body	0.316376	0.237248	0.313201	0.265245	0.313627	0.348515	0.323685	0.313194	0.323253	0.304375	0.345766	0.416928	0.35337	0.318609	0.38786	0.459217	0.424734	0.427215	0.315962	0.3804	0.369109	0.361099	0.346445	0.350641	0.47563	0.543495	0.00498621	0.24555	0.424734	0.313627	0.111107
cg15066885	chr19	58203473	-				0.565813	0.721052	0.725852	0.780429	0.656712	0.682436	0.794225	0.754928	0.543449	0.59712	0.65317	0.567574	0.503855	0.825254	0.80311	0.715309	0.767822	0.834716	0.735072	0.573088	0.6014	0.663676	0.789552	0.697326	0.748078	0.510393	0.0091385	0.257663	0.767822	0.656712	0.11111
cg09471887	chr6	90660913	+	BACH2;BACH2	NM_021813;NM_001170794	Body;Body	0.627339	0.578229	0.564862	0.576254	0.593145	0.60286	0.623697	0.615468	0.556931	0.591747	0.582396	0.785114	0.597308	0.636001	0.693511	0.731595	0.621186	0.609435	0.628516	0.64302	0.612765	0.555277	0.704302	0.640806	0.716557	0.542725	0.00506046	0.245974	0.693511	0.582396	0.111115
cg05149320	chr1	160833863	-	CD244;CD244;CD244	NM_001166664;NM_001166663;NM_016382	TSS1500;TSS1500;TSS1500	0.48341	0.437362	0.267491	0.456243	0.290692	0.256836	0.503983	0.471248	0.517088	0.352602	0.478333	0.548538	0.286771	0.513216	0.581267	0.394641	0.548368	0.335893	0.527925	0.389719	0.510469	0.542873	0.599061	0.516795	0.621832	0.581216	0.00231165	0.233373	0.548538	0.437362	0.111176
cg23911760	chr17	76709477	+	CYTH1;CYTH1;CYTH1;CYTH1	NM_001292019;NM_001292018;NM_017456;NM_004762	5'UTR;5'UTR;Body;Body	0.702716	0.825766	0.75438	0.845341	0.753111	0.800173	0.862743	0.834151	0.741262	0.796893	0.801407	0.696075	0.651278	0.870727	0.871493	0.818812	0.854854	0.871588	0.84008	0.763303	0.67643	0.732928	0.867199	0.77836	0.865569	0.512702	0.00877695	0.256808	0.865569	0.75438	0.111189
cg22867070	chr17	38547618	-	TOP2A	NM_001067	Body	0.624365	0.690798	0.654687	0.793233	0.608602	0.725284	0.752357	0.704285	0.548728	0.658326	0.670498	0.613159	0.623129	0.826472	0.765882	0.723782	0.772788	0.789566	0.752924	0.606894	0.594079	0.625391	0.752495	0.768784	0.727882	0.60893	0.00123601	0.220835	0.765882	0.654687	0.111195
cg07032520	chr1	230198701	-				0.693977	0.636981	0.659309	0.768517	0.652766	0.734773	0.798604	0.761365	0.574274	0.760869	0.667827	0.666167	0.669674	0.770342	0.770518	0.721674	0.795522	0.800594	0.735136	0.567607	0.650365	0.665376	0.802866	0.739426	0.670241	0.570439	0.00290621	0.236431	0.770518	0.659309	0.111209
cg20324207	chr18	10390456	-				0.721176	0.732781	0.678552	0.822912	0.61218	0.751076	0.815411	0.730481	0.527485	0.746143	0.675247	0.708316	0.658596	0.833954	0.752932	0.689728	0.802537	0.818396	0.755513	0.554769	0.622269	0.591264	0.775075	0.73653	0.789804	0.52117	0.00755151	0.253565	0.789804	0.678552	0.111252
cg04043131	chr8	125279472	+				0.0688536	0.0593441	0.0563377	0.0623468	0.119682	0.0709293	0.104037	0.0561479	0.0759476	0.0942415	0.0872578	0.254403	0.0666621	0.163466	0.130367	0.219858	0.153166	0.180146	0.197042	0.188165	0.0976123	0.115797	0.23028	0.171172	0.205422	0.596613	0.00164392	0.226455	0.180146	0.0688536	0.111293
cg10882756	chr5	167282267	+	ODZ2	NM_001122679	Body	0.716061	0.688801	0.683862	0.820885	0.668276	0.789853	0.746404	0.723401	0.637153	0.703521	0.747049	0.762757	0.665115	0.773063	0.800106	0.718715	0.794771	0.804167	0.75849	0.687246	0.655956	0.678287	0.777767	0.727033	0.817266	0.556582	0.00385762	0.241821	0.800106	0.688801	0.111304
cg10967114	chr5	150442668	+	TNIP1	NM_006058	Body	0.415646	0.355358	0.47568	0.355137	0.388412	0.489748	0.423767	0.408553	0.41635	0.39927	0.370373	0.693715	0.447257	0.501163	0.544561	0.374465	0.414762	0.439174	0.393424	0.491679	0.310559	0.537723	0.487098	0.452775	0.499722	0.598153	0.00158734	0.225773	0.499722	0.388412	0.11131
cg25768270	chr10	78384530	-				0.253126	0.233905	0.228158	0.246921	0.23426	0.274545	0.29517	0.337274	0.17985	0.247659	0.222316	0.557965	0.274158	0.268277	0.345273	0.463203	0.274131	0.29616	0.351638	0.410844	0.321407	0.330095	0.390167	0.295192	0.408901	0.543495	0.00498621	0.24555	0.345273	0.233905	0.111368
cg09331533	chr17	61360057	-	TANC2	NM_025185	Body	0.714896	0.634954	0.664593	0.640912	0.652921	0.711032	0.705828	0.697779	0.655873	0.722344	0.671439	0.841648	0.702415	0.717194	0.704234	0.786692	0.773313	0.775966	0.737055	0.723216	0.70421	0.635661	0.797453	0.735389	0.827206	0.56428	0.00330097	0.238298	0.775966	0.664593	0.111373
cg25306932	chr1	151132257	-	LYSMD1;LYSMD1	NM_212551;NM_001136543	3'UTR;3'UTR	0.102404	0.119427	0.154366	0.123609	0.118024	0.106814	0.14926	0.112542	0.145688	0.0893872	0.110936	0.297421	0.0923496	0.145993	0.182903	0.263115	0.179721	0.22943	0.194116	0.24657	0.140957	0.123921	0.28523	0.195511	0.328575	0.578137	0.00246984	0.234736	0.22943	0.118024	0.111406
cg16208049	chr4	160997172	+				0.31194	0.406392	0.36585	0.449985	0.412761	0.485268	0.373093	0.550198	0.491732	0.366568	0.450407	0.198918	0.459648	0.635346	0.522561	0.487266	0.517829	0.478434	0.447735	0.431153	0.368833	0.560511	0.205926	0.572884	0.595662	0.559661	0.00362611	0.240428	0.517829	0.406392	0.111437
cg01019377	chr16	21368010	-	SNX29P1	NR_045011	Body	0.474714	0.425281	0.469858	0.4199	0.450533	0.47818	0.499586	0.425869	0.456162	0.457987	0.436154	0.709084	0.475427	0.492087	0.561978	0.597505	0.502767	0.50355	0.506626	0.541908	0.477564	0.44141	0.58751	0.6041	0.607746	0.641263	0.000551541	0.204824	0.561978	0.450533	0.111445
cg05983557	chr2	136912140	+				0.715338	0.739868	0.800243	0.822595	0.728839	0.804813	0.829886	0.828618	0.707058	0.689895	0.825766	0.760587	0.612676	0.840154	0.853962	0.772321	0.820591	0.860135	0.836621	0.744197	0.76298	0.710381	0.830889	0.78178	0.851319	0.528099	0.0066584	0.250717	0.851319	0.739868	0.111451
cg00669964	chr6	108189772	+	SEC63	NM_007214	3'UTR	0.660371	0.703746	0.672156	0.728655	0.666869	0.738722	0.790658	0.745923	0.670723	0.75051	0.749088	0.668619	0.686191	0.777642	0.802362	0.689759	0.783687	0.784913	0.763036	0.714431	0.738479	0.658677	0.73257	0.746251	0.767775	0.552733	0.00416449	0.243353	0.783687	0.672156	0.11153
cg19065221	chr2	97156240	-				0.662596	0.667709	0.650377	0.755124	0.579726	0.685591	0.763866	0.744754	0.564866	0.66286	0.748527	0.602021	0.558258	0.771572	0.774166	0.69622	0.756425	0.79193	0.768229	0.653658	0.596451	0.58156	0.738361	0.67541	0.790703	0.52194	0.00744758	0.253063	0.774166	0.662596	0.11157
cg13336808	chr3	51062847	+	DOCK3	NM_004947	Body	0.671626	0.584439	0.485029	0.577719	0.553439	0.613848	0.630371	0.564903	0.547681	0.584079	0.633069	0.729587	0.480472	0.730208	0.615283	0.51301	0.819851	0.652984	0.595004	0.562173	0.553539	0.71816	0.564684	0.600618	0.696043	0.537337	0.0056067	0.247726	0.696043	0.584439	0.111604
cg21449902	chr17	47701726	+	SPOP;SPOP;SPOP;SPOP;SPOP;SPOP	NM_001007226;NM_001007227;NM_003563;NM_001007230;NM_001007229;NM_001007228	5'UTR;5'UTR;5'UTR;5'UTR;5'UTR;5'UTR	0.699718	0.769791	0.720646	0.768959	0.667619	0.766411	0.810641	0.768344	0.654737	0.704024	0.67896	0.705559	0.602408	0.79243	0.81265	0.739245	0.811333	0.81556	0.799501	0.632108	0.682602	0.637195	0.785799	0.781174	0.749825	0.571979	0.00281405	0.23553	0.811333	0.699718	0.111615
cg16816400	chr9	137809991	-	FCN1	NM_002003	TSS200	0.443658	0.445014	0.386116	0.404891	0.396076	0.391578	0.394517	0.43245	0.402526	0.385521	0.366977	0.397473	0.429434	0.416856	0.564374	0.53852	0.507694	0.442006	0.452755	0.520921	0.399349	0.535156	0.582049	0.449328	0.511817	0.509623	0.00926174	0.257945	0.507694	0.396076	0.111618
cg05566310	chr8	9807662	+				0.176649	0.229188	0.235937	0.236751	0.309828	0.204337	0.257265	0.210959	0.207436	0.268038	0.288978	0.416634	0.232926	0.546263	0.402358	0.15281	0.347557	0.308622	0.248144	0.274065	0.232634	0.226078	0.280401	0.300533	0.258474	0.527329	0.00675304	0.250843	0.347557	0.235937	0.11162
cg08943361	chr16	56462172	+				0.581001	0.565691	0.456214	0.707748	0.486457	0.645806	0.584304	0.649901	0.550111	0.632268	0.704624	0.657484	0.599247	0.737698	0.67734	0.608628	0.660512	0.750165	0.709283	0.557785	0.45734	0.602946	0.646942	0.679114	0.725547	0.668207	0.000261697	0.195084	0.67734	0.565691	0.111648
cg14761915	chr8	36621600	+				0.627567	0.714255	0.689215	0.79204	0.581322	0.713425	0.789096	0.750064	0.566868	0.719436	0.702763	0.605704	0.600014	0.784826	0.820553	0.687597	0.800926	0.808881	0.772689	0.634808	0.66193	0.609311	0.765417	0.744259	0.73846	0.539646	0.00536682	0.246766	0.800926	0.689215	0.111711
cg22601524	chr2	69763115	-	AAK1	NM_014911	Body	0.144788	0.128428	0.101575	0.142994	0.0831005	0.129516	0.160554	0.0965945	0.10922	0.124032	0.119126	0.394145	0.131875	0.267285	0.230839	0.353798	0.219142	0.20872	0.212298	0.269741	0.0879322	0.27298	0.331406	0.158061	0.409266	0.666667	0.00027363	0.195587	0.230839	0.119126	0.111713
cg24680570	chr1	232726838	-				0.105255	0.0599227	0.0606952	0.0531506	0.0548058	0.101918	0.0979997	0.0700924	0.0591859	0.0952226	0.0838079	0.449833	0.0753981	0.127263	0.172409	0.0987329	0.109172	0.146034	0.136524	0.154631	0.0475634	0.0594264	0.156864	0.131998	0.211161	0.667437	0.000267606	0.19537	0.172409	0.0606952	0.111714
cg08150816	chr1	169281716	-	NME7;NME7;NME7	NR_104229;NM_197972;NM_013330	Body;Body;Body	0.326543	0.261761	0.397263	0.361051	0.218642	0.296343	0.378418	0.348333	0.2542	0.30626	0.312276	0.423995	0.336442	0.490414	0.365485	0.420713	0.406835	0.461755	0.451781	0.492539	0.338156	0.536696	0.339391	0.330141	0.431515	0.56505	0.00324927	0.238298	0.423995	0.312276	0.11172
cg08289525	chr15	92939006	+	ST8SIA2	NM_006011	Body	0.3952	0.433478	0.258048	0.424793	0.383521	0.310699	0.559607	0.518418	0.41275	0.347589	0.259909	0.572817	0.396763	0.0543374	0.495245	0.701141	0.472961	0.567587	0.443004	0.433241	0.264224	0.441489	0.616393	0.464029	0.490286	0.533487	0.00602653	0.248913	0.495245	0.383521	0.111724
cg14319235	chr1	79472282	-	ELTD1	NM_022159	Body	0.268817	0.221375	0.187039	0.161301	0.170141	0.170785	0.231111	0.18251	0.224672	0.22092	0.230177	0.538416	0.231853	0.377093	0.217782	0.219293	0.360975	0.333105	0.207997	0.200646	0.183717	0.263733	0.309637	0.222486	0.309307	0.539646	0.00536682	0.246766	0.333105	0.221375	0.11173
cg20169450	chr12	108728433	+	CMKLR1;CMKLR1;CMKLR1	NM_004072;NM_001142343;NM_001142344	5'UTR;5'UTR;5'UTR	0.0552998	0.0511875	0.0497122	0.049735	0.0679313	0.0712994	0.0591743	0.0471594	0.0591586	0.0513405	0.0380408	0.367509	0.0666984	0.0736974	0.11029	0.124455	0.0504152	0.162959	0.0585667	0.201529	0.0548804	0.0561256	0.0590337	0.270215	0.191626	0.531178	0.00629087	0.249735	0.162959	0.0511875	0.111772
cg04175833	chr6	45634971	+				0.572833	0.534042	0.559847	0.528595	0.511846	0.542769	0.564339	0.557675	0.553768	0.55886	0.43846	0.796642	0.550527	0.59865	0.645848	0.733515	0.641782	0.603351	0.633974	0.650223	0.618483	0.478491	0.695355	0.678324	0.702449	0.551193	0.00429289	0.243353	0.645848	0.534042	0.111806
cg21444670	chr17	57048710	-	PPM1E;PPM1E	NR_048561;NM_014906	Body;Body	0.624747	0.663485	0.715969	0.738239	0.586963	0.73199	0.744782	0.711344	0.559171	0.613882	0.755141	0.754589	0.566627	0.812884	0.760104	0.73632	0.789294	0.854707	0.803355	0.6567	0.692355	0.578192	0.801659	0.780128	0.775334	0.65512	0.000379293	0.198889	0.775334	0.663485	0.111849
cg03480722	chr9	94258049	+				0.750158	0.720945	0.71734	0.830583	0.661173	0.825452	0.820586	0.782978	0.695254	0.752249	0.799546	0.753995	0.68534	0.85057	0.857503	0.783345	0.8328	0.850576	0.776625	0.679041	0.675339	0.767293	0.823212	0.815186	0.807669	0.658969	0.000340693	0.195957	0.8328	0.720945	0.111855
cg09345799	chr17	50796057	+				0.764507	0.716894	0.610033	0.781484	0.78802	0.725973	0.685101	0.825737	0.826863	0.740987	0.680303	0.828796	0.774441	0.855307	0.87065	0.817555	0.856001	0.790285	0.764438	0.824842	0.824734	0.870715	0.778873	0.828759	0.745378	0.584296	0.00216219	0.232722	0.828796	0.716894	0.111902
cg21414092	chr15	81248254	+	MESDC2;MESDC2	NR_126328;NR_126327	Body;Body	0.101277	0.0749425	0.107884	0.0610351	0.0685439	0.101344	0.0995226	0.107679	0.0841857	0.0744111	0.0662209	0.198483	0.121227	0.172606	0.180552	0.237654	0.192067	0.186866	0.110184	0.136498	0.0833325	0.0982812	0.136038	0.207698	0.178139	0.732872	3.09374e-05	0.1374	0.186866	0.0749425	0.111923
cg10032534	chr7	43670173	-				0.698906	0.747037	0.69774	0.785115	0.65748	0.794124	0.79574	0.809454	0.702658	0.702886	0.763958	0.712139	0.602904	0.780228	0.810323	0.750145	0.810845	0.849194	0.822049	0.673509	0.739699	0.59689	0.744793	0.764405	0.82178	0.525789	0.0069457	0.251543	0.810845	0.698906	0.111938
cg10236631	chr14	36899948	+				0.752866	0.716951	0.728647	0.790436	0.826371	0.770656	0.843723	0.850216	0.849023	0.852763	0.780418	0.863581	0.83942	0.882635	0.896531	0.856869	0.870552	0.839545	0.838724	0.859504	0.892173	0.831643	0.772258	0.831275	0.864858	0.514242	0.00854259	0.255861	0.864858	0.752866	0.111992
cg17327460	chr17	43380109	+	MAP3K14	NM_003954	5'UTR	0.458545	0.417381	0.463619	0.489911	0.490346	0.522251	0.495473	0.460268	0.387524	0.500011	0.42087	0.560066	0.609141	0.513131	0.570543	0.643441	0.546921	0.662842	0.576797	0.557679	0.520221	0.467232	0.597993	0.608106	0.656634	0.623557	0.000867436	0.215741	0.570543	0.458545	0.111998
cg05724658	chr4	104869097	+				0.676402	0.719758	0.535407	0.750827	0.679871	0.72843	0.741427	0.754438	0.572766	0.664924	0.636263	0.796912	0.627898	0.709242	0.856603	0.737789	0.712294	0.788431	0.775832	0.670807	0.573186	0.625339	0.790888	0.757146	0.753039	0.602002	0.00145314	0.225661	0.788431	0.676402	0.112029
cg02000032	chr7	130563521	-	MIR29B1	NR_029517	TSS1500	0.743387	0.823353	0.70957	0.823344	0.750248	0.821827	0.855217	0.83832	0.79321	0.731111	0.825842	0.709806	0.741612	0.85905	0.888308	0.824399	0.862291	0.877878	0.825627	0.734059	0.758234	0.761313	0.842633	0.823702	0.829096	0.603541	0.00140225	0.225295	0.862291	0.750248	0.112043
cg14346202	chr15	73809957	+	C15orf60	NM_001042367	Body	0.360252	0.34739	0.369738	0.382873	0.352389	0.405932	0.405583	0.391745	0.390653	0.399336	0.371547	0.513416	0.422817	0.398293	0.472322	0.506672	0.373715	0.419817	0.392985	0.562807	0.424296	0.440505	0.476106	0.443685	0.540257	0.560431	0.00357011	0.240102	0.472322	0.360252	0.11207
cg07512993	chr16	66582592	-	TK2	NM_004614	Body	0.251686	0.231347	0.256844	0.25162	0.266292	0.247346	0.216339	0.253329	0.243664	0.270405	0.222355	0.536981	0.294659	0.295812	0.363791	0.354731	0.271255	0.305585	0.338941	0.416212	0.190834	0.313193	0.463369	0.275924	0.446363	0.589685	0.00192045	0.230334	0.363791	0.251686	0.112105
cg15493546	chr4	185296339	-	LOC102723766;LOC102723766	NR_125933;NR_125934	Body;Body	0.581459	0.667251	0.625122	0.758035	0.635229	0.774869	0.798443	0.731271	0.53638	0.622706	0.692458	0.694809	0.535348	0.826225	0.781331	0.64469	0.737901	0.839495	0.741191	0.52063	0.621021	0.508742	0.745227	0.747611	0.747344	0.561201	0.00351484	0.239816	0.747344	0.635229	0.112116
cg15544281	chr4	86624367	-	ARHGAP24	NM_001025616	Body	0.732736	0.720498	0.706828	0.715608	0.688148	0.752081	0.682088	0.660514	0.555594	0.727543	0.670763	0.873013	0.541586	0.747613	0.747592	0.7921	0.760145	0.830325	0.758084	0.748404	0.647189	0.511997	0.786377	0.796388	0.818969	0.52194	0.00744758	0.253063	0.818969	0.706828	0.112141
cg17173881	chr15	90388953	+	AP3S2;AP3S2;AP3S2;C15orf38-AP3S2	NR_037582;NR_023361;NM_005829;NM_001199058	Body;Body;Body;Body	0.727595	0.644799	0.762982	0.71056	0.687293	0.803019	0.805952	0.741086	0.754683	0.645233	0.688056	0.733829	0.727352	0.726327	0.783307	0.775004	0.819348	0.813485	0.766611	0.730068	0.74118	0.713369	0.792639	0.793229	0.800241	0.561201	0.00351484	0.239816	0.800241	0.688056	0.112185
cg02086801	chr5	76928406	-	OTP	NM_032109	Body	0.357575	0.431237	0.428741	0.404208	0.431639	0.448279	0.467721	0.471536	0.487398	0.498663	0.407873	0.313183	0.431518	0.384631	0.554177	0.434238	0.544646	0.54094	0.491412	0.458904	0.353733	0.470215	0.50802	0.484285	0.532547	0.526559	0.0068488	0.251188	0.54094	0.428741	0.112198
cg19853760	chr22	38071677	+	LGALS1;LGALS1	NM_002305;NM_002305	1stExon;5'UTR	0.116447	0.096427	0.119159	0.0776313	0.105891	0.136825	0.103757	0.0907101	0.0767999	0.0855865	0.0906355	0.235663	0.0832322	0.166258	0.16893	0.243105	0.20495	0.218104	0.154183	0.182802	0.0847543	0.119239	0.207694	0.218382	0.269609	0.627406	0.000787942	0.213717	0.218104	0.105891	0.112213
cg00373538	chr2	217180892	-	MARCH4	NM_020814	Body	0.68062	0.584231	0.583571	0.632094	0.633853	0.6513	0.802965	0.700586	0.675971	0.669071	0.572023	0.781117	0.74747	0.738899	0.669111	0.616969	0.756576	0.566857	0.608342	0.623018	0.5734	0.663557	0.803446	0.739882	0.696465	0.518861	0.00787059	0.254679	0.696465	0.584231	0.112234
cg10862350	chr1	66779111	-	PDE4B;PDE4B;PDE4B;PDE4B;PDE4B	NM_001037341;NM_002600;NM_001297440;NM_001297441;NM_001037340	Body;Body;Body;Body;Body	0.162255	0.113944	0.121717	0.136567	0.108241	0.138237	0.124102	0.131844	0.116221	0.14445	0.160655	0.35311	0.139702	0.178355	0.233962	0.348131	0.166281	0.199062	0.159535	0.309773	0.0749646	0.25183	0.372953	0.164099	0.309072	0.602772	0.0014275	0.225661	0.233962	0.121717	0.112246
cg05219523	chr18	9683435	-				0.742321	0.779806	0.669988	0.824767	0.688321	0.818082	0.854726	0.786736	0.665709	0.730462	0.791193	0.755875	0.660617	0.870323	0.870671	0.762971	0.854571	0.88456	0.843693	0.702024	0.674319	0.718239	0.805791	0.798207	0.829573	0.632025	0.00070093	0.212948	0.854571	0.742321	0.11225
cg05827190	chr4	681440	-	MFSD7	NM_032219	Body	0.453732	0.506718	0.530325	0.482277	0.506515	0.560044	0.544481	0.479087	0.498655	0.474625	0.592522	0.816348	0.568672	0.599219	0.618983	0.710765	0.557066	0.594294	0.608006	0.618582	0.501773	0.554564	0.685325	0.56717	0.662066	0.575058	0.00263716	0.234736	0.618983	0.506718	0.112265
cg14279274	chr5	135290477	+	LECT2	NM_002302	1stExon	0.60805	0.632719	0.801132	0.765857	0.77364	0.830915	0.780652	0.791369	0.785363	0.811189	0.738524	0.850856	0.815788	0.827255	0.832898	0.840966	0.7861	0.864362	0.805387	0.801297	0.767298	0.699488	0.847815	0.816465	0.858044	0.615859	0.0010474	0.216842	0.850856	0.738524	0.112331
cg15506894	chr17	48545805	-	ACSF2;CHAD	NM_025149;NM_001267	Body;1stExon	0.808567	0.776624	0.82393	0.802236	0.7191	0.82464	0.822153	0.825847	0.881954	0.862784	0.874146	0.937179	0.919842	0.932291	0.940136	0.880292	0.901364	0.920905	0.864919	0.787125	0.725089	0.868547	0.816572	0.85176	0.766227	0.528099	0.0066584	0.250717	0.920905	0.808567	0.112339
cg04835011	chr11	75248383	+				0.431021	0.409402	0.404534	0.419047	0.379864	0.47241	0.476554	0.38188	0.382921	0.398825	0.452504	0.649465	0.485127	0.495373	0.493458	0.476032	0.431767	0.521805	0.491838	0.561862	0.438041	0.460454	0.568599	0.417343	0.551976	0.56736	0.00309825	0.237023	0.521805	0.409402	0.112404
cg14145151	chr3	73607754	-	PDZRN3	NM_015009	Body	0.674872	0.598812	0.583116	0.698119	0.642827	0.702488	0.676216	0.683175	0.64238	0.704386	0.617677	0.620593	0.629306	0.761894	0.730118	0.662762	0.732995	0.738299	0.729061	0.607981	0.64703	0.64603	0.588173	0.712708	0.6866	0.56428	0.00330097	0.238298	0.730118	0.617677	0.112441
cg20608136	chr1	27782243	+	WASF2;WASF2	NM_001201404;NM_006990	5'UTR;5'UTR	0.444679	0.522168	0.477822	0.588114	0.439472	0.538963	0.623937	0.509453	0.427516	0.466256	0.491478	0.507671	0.438779	0.698513	0.559318	0.573297	0.590263	0.700967	0.659725	0.456531	0.494998	0.450436	0.6364	0.564911	0.629879	0.618938	0.000971889	0.216024	0.590263	0.477822	0.112441
cg12209615	chr6	34691678	-				0.673328	0.756431	0.764234	0.783724	0.702773	0.750884	0.825197	0.817434	0.777505	0.724956	0.711238	0.70034	0.673803	0.825096	0.823704	0.783378	0.823836	0.825811	0.831003	0.759169	0.706578	0.689569	0.829027	0.7898	0.816224	0.585835	0.00209061	0.232596	0.823704	0.711238	0.112466
cg00366236	chr17	14952413	-				0.559405	0.793294	0.741358	0.784523	0.690513	0.731041	0.720251	0.756284	0.786192	0.723351	0.774579	0.897223	0.713407	0.911433	0.870447	0.73689	0.843163	0.853919	0.786596	0.768206	0.71074	0.77764	0.849094	0.773562	0.714707	0.575828	0.00259445	0.234736	0.853919	0.741358	0.112561
cg09436389	chr5	96171678	-				0.137881	0.127183	0.177421	0.123764	0.132075	0.134883	0.152021	0.167186	0.120511	0.175636	0.154116	0.415235	0.14963	0.219749	0.273465	0.188702	0.176198	0.240691	0.137152	0.212085	0.211105	0.272764	0.221787	0.147084	0.250484	0.52271	0.00734485	0.25274	0.250484	0.137881	0.112602
cg04199574	chr19	14953527	-	OR7A10	NM_001005190	TSS1500	0.677919	0.67148	0.649703	0.716972	0.596268	0.777647	0.73728	0.714625	0.604479	0.699565	0.708371	0.6757	0.616769	0.792399	0.784149	0.622018	0.781758	0.826116	0.778698	0.626469	0.649877	0.523218	0.699535	0.742408	0.808316	0.596613	0.00164392	0.226455	0.784149	0.67148	0.112669
cg21970604	chr5	81661176	-				0.715242	0.689089	0.650748	0.755496	0.595247	0.787558	0.74383	0.752498	0.629731	0.664512	0.664719	0.679058	0.578148	0.817772	0.777506	0.694276	0.772649	0.841302	0.771666	0.551964	0.651441	0.660466	0.757129	0.664556	0.786503	0.536567	0.00568864	0.247766	0.777506	0.664719	0.112787
cg05091016	chr2	192242750	+	MYO1B;MYO1B;MYO1B	NM_012223;NM_001161819;NM_001130158	Body;Body;Body	0.476404	0.546126	0.511836	0.487155	0.544127	0.502961	0.558246	0.581734	0.604551	0.514392	0.492747	0.609693	0.494259	0.540236	0.715278	0.57154	0.624626	0.558535	0.607485	0.817548	0.525042	0.656144	0.637465	0.497242	0.690034	0.507313	0.00963978	0.258523	0.624626	0.511836	0.112789
cg16815122	chr21	38068762	+				0.24639	0.299865	0.269218	0.260196	0.26601	0.33397	0.296774	0.276362	0.289614	0.314887	0.297033	0.611369	0.245746	0.315796	0.382012	0.282468	0.444978	0.33552	0.314996	0.316449	0.250769	0.314403	0.272371	0.353693	0.376922	0.700539	9.63872e-05	0.163077	0.382012	0.269218	0.112794
cg22727069	chr6	44610864	+				0.469485	0.457969	0.523306	0.474733	0.460283	0.599694	0.507455	0.48919	0.478211	0.532534	0.511117	0.624441	0.53504	0.543759	0.530574	0.615813	0.582289	0.559753	0.523687	0.601053	0.470205	0.470351	0.537978	0.570008	0.58733	0.578907	0.00242945	0.234189	0.582289	0.469485	0.112804
cg25020810	chr2	129100899	+				0.52612	0.523875	0.491576	0.604975	0.491541	0.557622	0.580984	0.558869	0.487214	0.511302	0.626816	0.488528	0.538092	0.748728	0.654533	0.553208	0.636685	0.70865	0.68379	0.491054	0.428564	0.554185	0.70941	0.554738	0.560215	0.577367	0.00251079	0.234736	0.636685	0.523875	0.11281
cg03018058	chr2	227700114	-	RHBDD1;RHBDD1	NM_001167608;NM_032276	TSS1500;TSS1500	0.288411	0.241018	0.389468	0.207651	0.338484	0.273141	0.283356	0.274273	0.394472	0.299918	0.304352	0.607146	0.390638	0.358764	0.45661	0.342883	0.350431	0.401119	0.384825	0.338747	0.251311	0.399045	0.348676	0.371368	0.417213	0.558892	0.00368285	0.24062	0.417213	0.304352	0.112861
cg19598403	chr14	102857297	-	TECPR2	NM_014844	Body	0.669775	0.715376	0.704039	0.713556	0.620894	0.737954	0.772538	0.725467	0.669086	0.67237	0.668333	0.686567	0.527481	0.793992	0.805049	0.707808	0.782657	0.791563	0.759849	0.625225	0.71218	0.604336	0.771864	0.691376	0.777839	0.557352	0.0037986	0.241821	0.782657	0.669775	0.112882
cg02210006	chr2	98861881	+	VWA3B	NM_144992	Body	0.851507	0.77888	0.730088	0.813062	0.755464	0.819008	0.843976	0.807701	0.7871	0.802028	0.731769	0.522847	0.742807	0.883332	0.892554	0.834314	0.859216	0.868849	0.836295	0.760954	0.781649	0.770416	0.813311	0.825877	0.868439	0.560431	0.00357011	0.240102	0.868439	0.755464	0.112974
cg00192952	chr2	86747793	+	CHMP3;CHMP3;CHMP3;CHMP3;RNF103-CHMP3	NM_001005753;NR_036454;NM_001193517;NM_016079;NM_001198954	Body;Body;Body;Body;Body	0.640131	0.574527	0.602941	0.726382	0.523789	0.742575	0.697877	0.624788	0.497622	0.625501	0.661394	0.670715	0.646131	0.763988	0.734017	0.621869	0.677495	0.815773	0.652534	0.498389	0.529501	0.628597	0.757828	0.620519	0.715968	0.549654	0.00442462	0.243852	0.715968	0.602941	0.113027
cg12033578	chr12	69042602	-	RAP1B;RAP1B;RAP1B;RAP1B;RAP1B;RAP1B	NM_015646;NM_001251922;NM_001251921;NM_001251918;NM_001251917;NM_001010942	Body;Body;Body;Body;Body;Body	0.643658	0.731416	0.687747	0.811523	0.66996	0.784391	0.774802	0.76031	0.597154	0.685482	0.737041	0.644497	0.593956	0.816683	0.800782	0.712336	0.795433	0.847581	0.799468	0.608845	0.644519	0.66265	0.77311	0.745272	0.822682	0.518861	0.00787059	0.254679	0.800782	0.687747	0.113035
cg09581940	chr19	55692526	-	SYT5	NM_003180	TSS1500	0.698795	0.599146	0.486372	0.584543	0.609236	0.578586	0.604712	0.659861	0.768116	0.608237	0.689414	0.884161	0.578764	0.885164	0.893674	0.623497	0.624262	0.722284	0.638647	0.755868	0.645584	0.769136	0.751052	0.809237	0.70832	0.588915	0.0019535	0.230457	0.722284	0.609236	0.113048
cg24091761	chr1	94057755	+	BCAR3;LOC100129046;BCAR3;BCAR3;BCAR3	NM_001261410;NR_034091;NM_003567;NM_001261409;NM_001261408	Body;Body;Body;Body;Body	0.162417	0.158934	0.185501	0.396692	0.155653	0.17798	0.597738	0.158458	0.393866	0.250726	0.379236	0.5087	0.150507	0.630103	0.17936	0.218749	0.617418	0.275486	0.408213	0.235697	0.141409	0.614509	0.217758	0.42862	0.211731	0.539646	0.00536682	0.246766	0.275486	0.162417	0.113069
cg22895815	chr15	91114342	+	CRTC3;CRTC3	NM_022769;NM_001042574	Body;Body	0.135713	0.0757276	0.0964424	0.0844167	0.0759488	0.0720589	0.0925432	0.0642351	0.0525477	0.0624161	0.079307	0.240907	0.109859	0.156837	0.19177	0.241068	0.192391	0.18105	0.214725	0.167555	0.0525121	0.177546	0.199101	0.163563	0.268148	0.606621	0.00130505	0.223216	0.192391	0.079307	0.113084
cg08928189	chr1	15757906	-				0.096773	0.0968559	0.133244	0.0759813	0.108367	0.114515	0.12304	0.0955319	0.105606	0.100046	0.104926	0.242244	0.206784	0.152555	0.21802	0.267097	0.118771	0.18846	0.150865	0.180094	0.170257	0.148382	0.261406	0.146697	0.291569	0.531948	0.0062017	0.249557	0.21802	0.104926	0.113094
cg17198917	chr3	119381218	+				0.715428	0.753957	0.727323	0.844926	0.703647	0.741561	0.831377	0.792016	0.593754	0.70406	0.725414	0.73662	0.507128	0.83741	0.798123	0.773457	0.838523	0.84776	0.806363	0.642363	0.629209	0.675705	0.750912	0.825665	0.838597	0.56428	0.00330097	0.238298	0.838523	0.725414	0.113109
cg22129220	chr6	24909127	-	FAM65B	NM_014722	5'UTR	0.337006	0.381479	0.387889	0.423563	0.378796	0.435401	0.427963	0.381062	0.4482	0.425056	0.397384	0.494631	0.408241	0.496964	0.51163	0.420009	0.410338	0.585075	0.457184	0.408829	0.401729	0.352973	0.571603	0.424049	0.424384	0.612779	0.00112792	0.217428	0.494631	0.381479	0.113152
cg23248885	chr14	77282398	-				0.677782	0.72741	0.703692	0.807399	0.653706	0.766826	0.777058	0.782502	0.658281	0.723328	0.806903	0.687436	0.642202	0.828554	0.823686	0.713322	0.816866	0.858851	0.825242	0.632151	0.583906	0.627108	0.800794	0.750186	0.811456	0.525019	0.00704374	0.251878	0.816866	0.703692	0.113174
cg26553741	chr15	69437761	+	MIR548H4	NR_031680	Body	0.671057	0.609723	0.652056	0.75713	0.604024	0.757168	0.733814	0.655188	0.657683	0.683078	0.779367	0.6946	0.629358	0.773929	0.765259	0.711109	0.770059	0.788908	0.739068	0.656994	0.619956	0.645536	0.685431	0.770058	0.731778	0.568129	0.00304926	0.236794	0.765259	0.652056	0.113203
cg20530170	chr2	64805438	+	AFTPH;AFTPH;AFTPH	NM_017657;NM_001002243;NM_203437	Body;Body;Body	0.601913	0.699449	0.661451	0.808405	0.673571	0.760448	0.787204	0.74175	0.618417	0.69437	0.64376	0.644962	0.438537	0.790634	0.787148	0.736345	0.762413	0.818494	0.769064	0.557653	0.61608	0.612834	0.782421	0.754861	0.774745	0.525019	0.00704374	0.251878	0.774745	0.661451	0.113294
cg04115969	chr1	115397449	-	SYCP1	NM_003176	TSS200	0.653042	0.431901	0.568341	0.600243	0.6602	0.646338	0.644463	0.648699	0.657414	0.674156	0.644904	0.846385	0.662729	0.749869	0.758198	0.66393	0.831289	0.664748	0.639141	0.690674	0.646142	0.717412	0.717665	0.67464	0.729006	0.701309	9.39752e-05	0.163077	0.758198	0.644904	0.113294
cg21235307	chr20	10501762	-	SLX4IP	NM_001009608	Body	0.768308	0.661032	0.700283	0.806254	0.684553	0.801173	0.767628	0.731225	0.673545	0.693977	0.770515	0.712806	0.650987	0.806823	0.813635	0.689196	0.800383	0.841504	0.790809	0.615498	0.602828	0.669597	0.718538	0.771353	0.860832	0.513472	0.00865911	0.256348	0.813635	0.700283	0.113353
cg18866122	chr12	130607398	+				0.753432	0.785338	0.809015	0.703151	0.68994	0.644347	0.749881	0.778836	0.81184	0.821293	0.666659	0.866906	0.831393	0.892957	0.907491	0.659137	0.852352	0.851203	0.743041	0.808045	0.801608	0.863838	0.798328	0.781368	0.879718	0.556582	0.00385762	0.241821	0.866906	0.753432	0.113474
cg07926792	chr1	39655748	-	MACF1	NM_012090	Body	0.708933	0.760117	0.729079	0.826564	0.710401	0.721237	0.834039	0.785667	0.673164	0.717748	0.703378	0.686567	0.578872	0.852663	0.834196	0.754677	0.800452	0.879754	0.809765	0.66134	0.661548	0.656489	0.765622	0.831488	0.823916	0.533487	0.00602653	0.248913	0.823916	0.710401	0.113515
cg23933011	chr4	113134394	-				0.102445	0.125164	0.112623	0.0985215	0.105974	0.0965649	0.117074	0.112381	0.113771	0.0725856	0.106973	0.413311	0.0669011	0.117709	0.220538	0.226029	0.118139	0.175937	0.0702341	0.139534	0.0528395	0.134028	0.227837	0.12806	0.25431	0.545035	0.00484047	0.245035	0.220538	0.106973	0.113565
cg22898471	chr13	52160784	+	WDFY2	NM_052950	Body	0.720652	0.707389	0.683725	0.810994	0.723789	0.697938	0.76395	0.771788	0.694088	0.746587	0.774936	0.834222	0.739161	0.785252	0.711538	0.737409	0.756366	0.863779	0.779595	0.675614	0.633358	0.734667	0.848856	0.754971	0.851464	0.52425	0.00714294	0.251878	0.834222	0.720652	0.113569
cg19694465	chr1	6267579	-	RNF207	NM_207396	Body	0.688051	0.71737	0.769099	0.638992	0.631463	0.768932	0.60833	0.825612	0.659212	0.720004	0.717787	0.877062	0.777481	0.892177	0.881379	0.653753	0.665021	0.830966	0.74456	0.549065	0.661035	0.766041	0.686535	0.81194	0.809626	0.527329	0.00675304	0.250843	0.830966	0.71737	0.113596
cg08123091	chr9	34957419	-	PHF24;PHF24	NM_015297;NM_001304333	TSS1500;TSS200	0.694268	0.800457	0.797438	0.74314	0.651973	0.7975	0.784499	0.75103	0.736839	0.687074	0.713318	0.786544	0.5726	0.890173	0.855208	0.828852	0.774624	0.826925	0.78606	0.731083	0.576231	0.730095	0.822381	0.785556	0.846483	0.538106	0.00552576	0.247239	0.826925	0.713318	0.113607
cg13083564	chr11	74315839	-	POLD3;POLD3;POLD3;POLD3;POLD3	NM_006591;NR_046410;NR_046409;NR_046410;NM_006591	ExonBnd;ExonBnd;Body;Body;Body	0.690769	0.725269	0.672011	0.822378	0.689399	0.742296	0.783074	0.759296	0.495039	0.620957	0.68842	0.636822	0.575516	0.80405	0.803018	0.718206	0.798807	0.83622	0.739196	0.583975	0.64482	0.654636	0.793484	0.75992	0.812897	0.52348	0.00724331	0.252159	0.803018	0.689399	0.113619
cg20742175	chr20	57267357	+	NPEPL1;STX16-NPEPL1;NPEPL1;NPEPL1	NM_024663;NR_037945;NM_001204872;NM_001204873	TSS1500;Body;Body;Body	0.0922705	0.0843859	0.0970739	0.0909291	0.0865862	0.118877	0.104568	0.0581808	0.0790404	0.0580717	0.0866009	0.42395	0.0889317	0.147892	0.200264	0.178514	0.0904392	0.0953621	0.195867	0.156978	0.0638935	0.135968	0.232482	0.116819	0.21646	0.551963	0.00422828	0.243353	0.200264	0.0866009	0.113663
cg05630773	chr16	3016717	+	KREMEN2;KREMEN2	NM_024507;NM_172229	Body;Body	0.453458	0.527393	0.525459	0.520118	0.496178	0.51126	0.510917	0.564215	0.510931	0.544353	0.54464	0.576134	0.548914	0.626538	0.695767	0.675239	0.704649	0.599509	0.575529	0.503432	0.565307	0.532086	0.539636	0.566794	0.639202	0.668207	0.000261697	0.195084	0.639202	0.525459	0.113743
cg20906621	chr3	148416308	-	AGTR1;AGTR1;AGTR1;AGTR1	NM_004835;NM_031850;NM_009585;NM_000685	5'UTR;5'UTR;5'UTR;5'UTR	0.576369	0.49925	0.583945	0.467579	0.543654	0.457319	0.563776	0.600137	0.615068	0.561623	0.510407	0.731638	0.541572	0.852353	0.811232	0.750765	0.642578	0.657407	0.587381	0.569074	0.466346	0.646945	0.486023	0.575283	0.619354	0.554273	0.00403936	0.242915	0.657407	0.543654	0.113753
cg26243740	chr8	42012513	+	AP3M2;AP3M2	NM_006803;NM_001134296	Body;Body	0.399745	0.305459	0.360633	0.389024	0.326769	0.442154	0.353174	0.382666	0.353264	0.359788	0.378143	0.474413	0.396587	0.479635	0.429711	0.603882	0.474936	0.437445	0.361208	0.47301	0.411451	0.343987	0.598719	0.413977	0.569903	0.536567	0.00568864	0.247766	0.474413	0.360633	0.113781
cg20769959	chr19	53173678	-	ZNF83;ZNF83;ZNF83;ZNF83;ZNF83	NM_001277947;NM_001277946;NM_001277945;NM_001277948;NM_001277949	5'UTR;5'UTR;5'UTR;5'UTR;5'UTR	0.673542	0.671696	0.577679	0.663805	0.599923	0.726036	0.723766	0.684298	0.545487	0.720685	0.637659	0.668203	0.628072	0.744394	0.754876	0.665793	0.751494	0.781373	0.695586	0.713636	0.661801	0.579819	0.650932	0.676402	0.734432	0.583526	0.00219876	0.232722	0.751494	0.637659	0.113835
cg00637104	chr20	1785303	-				0.726896	0.671021	0.651433	0.634946	0.674322	0.663721	0.671931	0.594239	0.689931	0.570607	0.631898	0.81777	0.648317	0.829057	0.812689	0.639436	0.67121	0.727425	0.667559	0.774512	0.699289	0.693987	0.772116	0.705274	0.784873	0.529638	0.00647245	0.250452	0.784873	0.671021	0.113852
cg25298208	chr16	34987143	+	FLJ26245	NR_033985	Body	0.728998	0.717996	0.43077	0.772255	0.731372	0.704087	0.789637	0.814743	0.773631	0.787054	0.863299	0.842972	0.827019	0.860764	0.884233	0.814598	0.818427	0.799952	0.701658	0.777711	0.647718	0.803667	0.782001	0.755083	0.859233	0.528099	0.0066584	0.250717	0.842972	0.728998	0.113974
cg17199800	chr7	96632777	-	DLX6AS	NR_015448	Body	0.0984068	0.0943182	0.0866508	0.0789395	0.0803988	0.100242	0.0760176	0.0947111	0.0902866	0.118431	0.112995	0.211327	0.106727	0.201184	0.208309	0.120921	0.129545	0.24711	0.0903019	0.0962378	0.101489	0.115429	0.0680805	0.11376	0.157658	0.531948	0.0062017	0.249557	0.208309	0.0943182	0.11399
cg00845742	chr19	52453199	-				0.618298	0.76256	0.700464	0.797631	0.658078	0.733484	0.798955	0.777228	0.590758	0.745975	0.705536	0.6375	0.524042	0.833438	0.814525	0.805892	0.816675	0.824415	0.760636	0.677829	0.679793	0.700378	0.764175	0.738854	0.81136	0.545805	0.00476896	0.244751	0.814525	0.700464	0.114061
cg16196780	chr1	235107109	-				0.291366	0.347834	0.377507	0.329633	0.357069	0.344077	0.350387	0.370786	0.387859	0.314477	0.354338	0.468436	0.342525	0.401946	0.392997	0.460339	0.391875	0.468998	0.445675	0.434243	0.401142	0.310635	0.417219	0.474051	0.470855	0.573518	0.00272438	0.23499	0.468436	0.354338	0.114098
cg26640547	chr16	56685618	+	MT1B	NM_005947	TSS200	0.707686	0.735895	0.636849	0.704028	0.777773	0.805259	0.828582	0.780733	0.657795	0.773757	0.831791	0.894051	0.808512	0.873295	0.898107	0.86514	0.815411	0.850046	0.793517	0.770673	0.778792	0.885368	0.626738	0.845778	0.65231	0.519631	0.007763	0.254273	0.850046	0.735895	0.114151
cg11530771	chr19	15974441	+	LOC102724279	NM_001302493	Body	0.780091	0.716458	0.791615	0.819257	0.859179	0.911205	0.851052	0.822611	0.879625	0.788977	0.793803	0.90577	0.873277	0.925695	0.936277	0.684848	0.82589	0.908218	0.844843	0.765362	0.836022	0.892689	0.910318	0.840119	0.881978	0.606621	0.00130505	0.223216	0.90577	0.791615	0.114155
cg18874715	chr2	209271230	+	PTH2R;PTH2R	NM_005048;NM_001309516	TSS1500;5'UTR	0.512244	0.439176	0.501655	0.422328	0.452534	0.410756	0.485146	0.391283	0.388224	0.497466	0.471073	0.475644	0.402945	0.663705	0.585283	0.476273	0.643129	0.537362	0.519301	0.527179	0.422072	0.492771	0.582149	0.515972	0.672384	0.576598	0.00255233	0.234736	0.585283	0.471073	0.11421
cg16625613	chr3	46503692	-	LTF;LTF	NM_001199149;NM_002343	5'UTR;Body	0.235125	0.223815	0.224356	0.190196	0.231601	0.227429	0.29776	0.253896	0.232336	0.228881	0.184069	0.487775	0.285965	0.229597	0.33859	0.577797	0.295738	0.324142	0.305058	0.394604	0.326848	0.275794	0.51615	0.267926	0.554917	0.508083	0.00951237	0.258274	0.33859	0.224356	0.114233
cg27239218	chr9	108262109	-	FSD1L;FSD1L;FSD1L	NM_001287192;NM_001287191;NM_001145313	Body;Body;Body	0.698573	0.723153	0.613602	0.788325	0.572915	0.723687	0.76737	0.684347	0.498496	0.685464	0.623443	0.691035	0.778097	0.81517	0.740222	0.57696	0.737708	0.805488	0.725096	0.459458	0.637323	0.612741	0.737257	0.721918	0.726527	0.538106	0.00552576	0.247239	0.737708	0.623443	0.114265
cg20354474	chr14	60628545	+	DHRS7	NM_016029	Body	0.123136	0.194771	0.171194	0.132865	0.137718	0.179185	0.162489	0.158626	0.127212	0.126241	0.204132	0.387234	0.245785	0.234902	0.228076	0.284641	0.112225	0.285462	0.225501	0.200185	0.0971487	0.257277	0.286846	0.23176	0.333778	0.542725	0.00506046	0.245974	0.285462	0.171194	0.114268
cg13572033	chr15	71050664	+	UACA	NM_018003	Body	0.667248	0.748641	0.727318	0.839683	0.649077	0.745847	0.809129	0.775361	0.642546	0.684489	0.69479	0.585272	0.63559	0.828195	0.809161	0.790734	0.789708	0.855309	0.788877	0.652137	0.611299	0.705933	0.805355	0.753551	0.819232	0.506544	0.00976861	0.258744	0.809161	0.69479	0.114371
cg24394336	chr1	17962705	+	ARHGEF10L;ARHGEF10L	NM_001011722;NM_018125	Body;Body	0.120209	0.105852	0.108107	0.082426	0.148689	0.112784	0.125165	0.104209	0.0856406	0.13929	0.113414	0.590444	0.178706	0.153673	0.227852	0.27282	0.173233	0.144386	0.226952	0.240335	0.128974	0.195282	0.352165	0.17419	0.411941	0.558892	0.00368285	0.24062	0.227852	0.113414	0.114438
cg20132805	chr1	228785051	-	DUSP5P1;RHOU	NR_002834;NR_037962	Body;Body	0.666198	0.787211	0.691645	0.591833	0.635873	0.66589	0.749279	0.840268	0.686222	0.729134	0.791601	0.863434	0.716491	0.669091	0.83258	0.680756	0.806115	0.799337	0.840552	0.732288	0.768795	0.74496	0.799273	0.771167	0.791255	0.512702	0.00877695	0.256808	0.806115	0.691645	0.11447
cg17468129	chr1	152138003	-				0.0407478	0.042746	0.0524516	0.0364536	0.0573627	0.0512891	0.0510827	0.0462258	0.0472452	0.0464167	0.0405393	0.288408	0.0593585	0.0643351	0.0931397	0.216845	0.088197	0.157259	0.0710441	0.147035	0.0717102	0.0546554	0.148101	0.0872237	0.257547	0.619708	0.000953762	0.216024	0.157259	0.042746	0.114513
cg05898343	chr16	33965879	+				0.652877	0.760072	0.62019	0.66157	0.747178	0.81615	0.67873	0.726748	0.769805	0.659472	0.706858	0.938519	0.774113	0.947046	0.80543	0.716741	0.821398	0.7581	0.739072	0.720597	0.898412	0.765777	0.714775	0.793518	0.907032	0.591994	0.00182416	0.229479	0.821398	0.706858	0.114541
cg09571603	chr7	56126814	-	SNORA15;CCT6A;CCT6A	NR_002957;NM_001009186;NM_001762	TSS1500;Body;Body	0.516724	0.651132	0.613769	0.713687	0.579267	0.618441	0.744666	0.716114	0.624397	0.606691	0.665198	0.534922	0.478595	0.775373	0.753413	0.665193	0.728324	0.78376	0.781589	0.626499	0.628705	0.632096	0.767203	0.622625	0.707867	0.52425	0.00714294	0.251878	0.728324	0.613769	0.114555
cg03185009	chr17	3974329	+	ZZEF1	NM_015113	Body	0.776739	0.732242	0.76665	0.835073	0.712847	0.810981	0.823046	0.762479	0.763551	0.816339	0.743862	0.810455	0.756175	0.841436	0.868205	0.806448	0.858421	0.84062	0.839125	0.760194	0.756363	0.686686	0.844132	0.778648	0.869402	0.615859	0.0010474	0.216842	0.858421	0.743862	0.114559
cg21925748	chr8	145725509	+	PPP1R16A	NM_032902	Body	0.529259	0.519931	0.489445	0.53529	0.509062	0.604562	0.64793	0.543884	0.588212	0.624434	0.600299	0.618372	0.649711	0.557006	0.696105	0.749235	0.634533	0.682438	0.564642	0.579262	0.43429	0.60533	0.654781	0.632031	0.585221	0.578907	0.00242945	0.234189	0.634533	0.519931	0.114602
cg12838765	chr1	29779135	+				0.543243	0.487744	0.551115	0.573422	0.563974	0.646187	0.655308	0.634677	0.617472	0.636957	0.593933	0.718296	0.534869	0.68241	0.652353	0.666748	0.704541	0.665744	0.605537	0.57412	0.681303	0.613468	0.656965	0.680149	0.464648	0.560431	0.00357011	0.240102	0.665744	0.551115	0.11463
cg25394782	chr6	168785355	-				0.786792	0.845685	0.712851	0.841468	0.771229	0.900802	0.912077	0.911053	0.896337	0.846198	0.843242	0.916017	0.755883	0.875647	0.93745	0.823336	0.881095	0.901423	0.809508	0.837485	0.657584	0.859197	0.910728	0.903181	0.865978	0.670516	0.000244651	0.193445	0.901423	0.786792	0.114631
cg25141153	chr14	69585980	+	DCAF5;DCAF5;DCAF5;DCAF5	NM_001284207;NM_001284206;NM_003861;NM_001284208	Body;Body;Body;Body	0.719961	0.744713	0.681598	0.826287	0.611977	0.782169	0.797118	0.723176	0.587916	0.708975	0.687747	0.74659	0.56815	0.839102	0.802399	0.739033	0.808527	0.839016	0.786127	0.651411	0.647048	0.613409	0.816142	0.832044	0.777431	0.650501	0.000430592	0.201147	0.802399	0.687747	0.114651
cg17560165	chr6	151457473	-				0.701502	0.73804	0.684896	0.745808	0.734369	0.703953	0.739546	0.784082	0.773444	0.751888	0.703609	0.874749	0.729559	0.872939	0.817277	0.735986	0.818267	0.686563	0.73005	0.766685	0.758704	0.798313	0.812143	0.714482	0.820337	0.515012	0.00842738	0.255553	0.818267	0.703609	0.114658
cg14598546	chr17	58455036	-	USP32	NM_032582	Body	0.55977	0.6957	0.692047	0.789979	0.731142	0.765154	0.730674	0.755808	0.705365	0.608253	0.754016	0.77215	0.752904	0.779411	0.528503	0.800431	0.812818	0.810655	0.753049	0.742558	0.666531	0.67103	0.795726	0.772888	0.847275	0.511932	0.00889612	0.257232	0.810655	0.6957	0.114955
cg11321582	chr2	238006723	-	COPS8;COPS8	NM_198189;NM_006710	3'UTR;3'UTR	0.663348	0.761785	0.685202	0.820258	0.625648	0.813046	0.839619	0.761123	0.649015	0.739538	0.740579	0.749643	0.711565	0.846146	0.819614	0.750394	0.800193	0.837255	0.804861	0.667199	0.708658	0.634166	0.789917	0.872011	0.77998	0.646651	0.000477846	0.203471	0.800193	0.685202	0.114991
cg05183646	chr6	134491143	+	SGK1;SGK1;SGK1;SGK1	NM_001143676;NM_001143678;NM_005627;NM_001143677	3'UTR;3'UTR;3'UTR;3'UTR	0.679658	0.779192	0.722108	0.849958	0.71331	0.782146	0.865612	0.804242	0.662392	0.750461	0.761109	0.778549	0.621135	0.87444	0.883448	0.809856	0.837153	0.84699	0.816746	0.700991	0.76711	0.680662	0.8246	0.775781	0.803929	0.548114	0.00455975	0.244475	0.837153	0.722108	0.115045
cg14409024	chr9	134881994	+	MED27	NM_004269	Body	0.6801	0.626889	0.627441	0.6858	0.593747	0.751614	0.712267	0.751209	0.643303	0.744264	0.720684	0.665617	0.593284	0.771338	0.758083	0.656979	0.731794	0.775375	0.742465	0.68035	0.596905	0.684953	0.698069	0.686637	0.742542	0.573518	0.00272438	0.23499	0.742542	0.627441	0.115101
cg12200716	chr11	15581327	-				0.578542	0.645139	0.655866	0.65939	0.607266	0.710858	0.783217	0.647642	0.70047	0.637104	0.782991	0.785524	0.714061	0.778976	0.771899	0.744915	0.758644	0.760252	0.66884	0.646853	0.662305	0.694138	0.776504	0.721665	0.716906	0.642033	0.000540444	0.204818	0.760252	0.645139	0.115114
cg16704703	chr10	3509710	-				0.137264	0.153611	0.172338	0.0885883	0.150789	0.172324	0.150944	0.148519	0.174198	0.0905512	0.224573	0.685219	0.0920435	0.29374	0.268725	0.348719	0.231933	0.208602	0.223458	0.229386	0.0700312	0.0783631	0.306425	0.355556	0.291917	0.572748	0.0027689	0.235066	0.268725	0.153611	0.115114
cg15445394	chr6	33030082	+				0.717159	0.750151	0.758507	0.723235	0.831316	0.762915	0.818468	0.82371	0.739305	0.84069	0.790906	0.873632	0.840036	0.787282	0.883715	0.849628	0.85354	0.887375	0.816362	0.803972	0.749131	0.78595	0.87722	0.829159	0.865266	0.595843	0.00167285	0.226867	0.873632	0.758507	0.115125
cg07433369	chr8	71381070	+				0.520531	0.457439	0.546394	0.499374	0.556524	0.522038	0.53686	0.499545	0.521346	0.468374	0.449826	0.850969	0.579575	0.59628	0.635665	0.718018	0.576369	0.590556	0.621259	0.758845	0.423042	0.688685	0.730972	0.588304	0.650144	0.613549	0.00110731	0.217318	0.635665	0.520531	0.115134
cg01742248	chr6	1668157	-	GMDS;GMDS	NM_001253846;NM_001500	Body;Body	0.652113	0.760162	0.835353	0.884167	0.710964	0.721069	0.825606	0.885762	0.791097	0.817296	0.804978	0.735777	0.712967	0.887119	0.889962	0.765966	0.872699	0.917093	0.881795	0.675048	0.661309	0.734694	0.864233	0.844008	0.875327	0.584296	0.00216219	0.232722	0.875327	0.760162	0.115166
cg13130319	chr14	77964542	+	ISM2;ISM2	NM_199296;NM_182509	Body;Body	0.257966	0.293996	0.314445	0.26006	0.304593	0.340486	0.299353	0.293896	0.222782	0.314817	0.303748	0.480176	0.369086	0.39496	0.303099	0.316691	0.418941	0.318359	0.350298	0.320529	0.270451	0.341036	0.328943	0.324387	0.437977	0.627406	0.000787942	0.213717	0.418941	0.303748	0.115194
cg24331428	chr16	81465868	+				0.0701614	0.0619577	0.0565981	0.0437423	0.0591563	0.0585084	0.0761048	0.0597647	0.0518343	0.0760747	0.0554865	0.271448	0.0890813	0.0860257	0.174365	0.256704	0.0923106	0.151714	0.0731797	0.155149	0.062843	0.0536813	0.129603	0.147121	0.274874	0.60816	0.00125867	0.221717	0.174365	0.0591563	0.115209
cg09035127	chr11	1104049	+	MUC2	NM_002457	Body	0.571449	0.760427	0.666822	0.684412	0.631296	0.760836	0.784932	0.718091	0.698437	0.664562	0.728136	0.782762	0.682356	0.812044	0.806525	0.751185	0.748571	0.76133	0.764906	0.713128	0.844202	0.706609	0.809926	0.728972	0.782094	0.575828	0.00259445	0.234736	0.782094	0.666822	0.115272
cg06333421	chr6	13989869	-				0.682672	0.657398	0.676527	0.757239	0.696136	0.732075	0.780404	0.722632	0.598253	0.633218	0.722618	0.663861	0.619576	0.816686	0.797965	0.750813	0.828424	0.838313	0.761161	0.592182	0.616899	0.604126	0.745751	0.787207	0.79012	0.60816	0.00125867	0.221717	0.797965	0.682672	0.115293
cg00116286	chr11	71921006	+				0.69665	0.793689	0.719153	0.766352	0.662839	0.7596	0.81009	0.766336	0.705077	0.737509	0.77561	0.678995	0.699161	0.858733	0.83448	0.73676	0.855447	0.850248	0.834331	0.706314	0.7099	0.6837	0.768365	0.766937	0.817597	0.544265	0.00491289	0.245235	0.83448	0.719153	0.115326
cg07872305	chr16	49192671	+				0.474658	0.493104	0.47587	0.630584	0.525243	0.565668	0.36312	0.61969	0.514255	0.505351	0.500127	0.735134	0.539918	0.827119	0.78332	0.560445	0.608458	0.593348	0.453525	0.470199	0.589068	0.530031	0.731365	0.621696	0.561646	0.593534	0.00176229	0.228663	0.608458	0.493104	0.115354
cg09323079	chr10	115476444	+	CASP7;CASP7;CASP7;CASP7;CASP7;CASP7;CASP7	NM_001267057;NM_033338;NM_033340;NM_001227;NM_001267056;NM_033339;NM_001267058	Body;Body;Body;Body;Body;Body;Body	0.175676	0.0869928	0.14197	0.168956	0.149233	0.107789	0.162075	0.155619	0.111133	0.153108	0.161483	0.264623	0.139671	0.236983	0.222168	0.272488	0.233011	0.283472	0.235095	0.312815	0.211214	0.105068	0.183931	0.18593	0.301072	0.508083	0.00951237	0.258274	0.264623	0.149233	0.115391
cg14333970	chr1	205689503	+	NUCKS1	NM_022731	Body	0.612364	0.688044	0.606875	0.795842	0.592056	0.717907	0.779417	0.709982	0.530649	0.72549	0.661555	0.644469	0.59119	0.785504	0.740722	0.690334	0.727801	0.783222	0.752846	0.546297	0.571531	0.607679	0.61705	0.743397	0.708098	0.510393	0.0091385	0.257663	0.727801	0.612364	0.115437
cg05168491	chr14	38080446	+				0.438137	0.399037	0.394936	0.360687	0.374047	0.397693	0.440755	0.411494	0.420327	0.406484	0.405928	0.685788	0.401456	0.51154	0.496001	0.432055	0.512688	0.51448	0.394531	0.397076	0.427756	0.431984	0.450838	0.441918	0.62329	0.699769	9.88534e-05	0.163077	0.51448	0.399037	0.115443
cg26506790	chr16	85873323	+				0.256933	0.222417	0.204325	0.219199	0.226659	0.253213	0.232509	0.215896	0.210546	0.242208	0.197509	0.437813	0.305881	0.303387	0.302508	0.434854	0.331627	0.337909	0.241844	0.327045	0.297945	0.201537	0.347838	0.331985	0.41466	0.568129	0.00304926	0.236794	0.337909	0.222417	0.115492
cg11241750	chr5	125694354	+	GRAMD3	NM_001146319	TSS1500	0.100569	0.143427	0.147039	0.0993632	0.114918	0.145235	0.133493	0.139947	0.140284	0.216661	0.0918534	0.230477	0.0988228	0.204145	0.248279	0.249794	0.159224	0.270051	0.147707	0.161663	0.092104	0.118479	0.157147	0.213131	0.217652	0.595843	0.00167285	0.226867	0.230477	0.114918	0.115558
cg07583010	chr12	76577332	-				0.690039	0.670862	0.605433	0.687657	0.619884	0.727339	0.729902	0.688732	0.662958	0.668403	0.743048	0.754855	0.493886	0.753889	0.78703	0.742414	0.770203	0.786623	0.736868	0.701733	0.642436	0.539981	0.742156	0.759048	0.794145	0.683603	0.000165167	0.181218	0.786623	0.670862	0.115762
cg14285788	chr2	128458556	-	SFT2D3	NM_032740	TSS200	0.0725368	0.0633543	0.0510897	0.0704156	0.0661113	0.0849464	0.0747168	0.057591	0.0654546	0.0680169	0.0665514	0.381052	0.12079	0.0710435	0.176423	0.550762	0.181918	0.160766	0.0791777	0.136639	0.0991805	0.0918977	0.391328	0.101528	0.47033	0.606621	0.00130505	0.223216	0.181918	0.0661113	0.115806
cg01431455	chr14	94858182	-	SERPINA1;SERPINA1;SERPINA1;SERPINA1;SERPINA1;SERPINA1;SERPINA1;SERPINA1;SERPINA1;SERPINA1	NM_001127706;NM_001127705;NM_001127703;NM_001127702;NM_001127704;NM_001127707;NM_001002236;NM_001002235;NM_001127701;NM_001127700	TSS1500;TSS1500;TSS1500;TSS1500;TSS1500;TSS1500;TSS1500;TSS1500;TSS1500;TSS1500	0.344797	0.360753	0.407214	0.394032	0.324336	0.373263	0.358043	0.352712	0.416364	0.348453	0.367103	0.701884	0.354305	0.445054	0.554598	0.379284	0.390625	0.436654	0.361658	0.541067	0.268649	0.323384	0.473344	0.445832	0.476608	0.560431	0.00357011	0.240102	0.476608	0.360753	0.115854
cg02711665	chr8	11664728	-	FDFT1	NM_004462	Body	0.70468	0.706255	0.795998	0.820031	0.693981	0.785533	0.837678	0.788273	0.663216	0.745216	0.778997	0.681019	0.574522	0.841523	0.838802	0.767308	0.822118	0.836707	0.815717	0.68451	0.705013	0.707044	0.809105	0.817841	0.80751	0.563511	0.00335338	0.238461	0.822118	0.706255	0.115863
cg22715716	chr16	85936142	-	IRF8	NM_002163	5'UTR	0.500079	0.489091	0.482538	0.431425	0.535427	0.534667	0.528917	0.414891	0.459274	0.614061	0.424724	0.702612	0.5461	0.563483	0.558326	0.705178	0.604962	0.576993	0.534686	0.606435	0.526866	0.540482	0.622916	0.53913	0.71578	0.536567	0.00568864	0.247766	0.604962	0.489091	0.115871
cg06154657	chr8	124278882	+	ZHX1;ZHX1;ZHX1;ZHX1;ZHX1-C8orf76	NR_037874;NR_037873;NM_007222;NM_001017926;NM_001204180	Body;Body;5'UTR;5'UTR;Body	0.532755	0.608832	0.607947	0.729359	0.498152	0.642901	0.723559	0.678317	0.444089	0.542854	0.551272	0.564357	0.491403	0.721884	0.67718	0.622979	0.647502	0.667179	0.634772	0.474117	0.503778	0.593794	0.592353	0.663029	0.681437	0.528869	0.00656487	0.250689	0.667179	0.551272	0.115907
cg04661335	chr3	156060002	+	KCNAB1;KCNAB1;KCNAB1;KCNAB1;KCNAB1	NM_001308217;NM_172160;NM_003471;NM_172159;NM_001308222	Body;Body;Body;Body;Body	0.108461	0.126907	0.110968	0.0755846	0.122428	0.164458	0.120201	0.102377	0.147701	0.0935674	0.0985606	0.527011	0.127025	0.20677	0.226895	0.204542	0.0868958	0.198039	0.144273	0.241067	0.126867	0.120442	0.353148	0.231771	0.300431	0.518861	0.00787059	0.254679	0.226895	0.110968	0.115927
cg14641400	chr17	46813828	-				0.912667	0.867227	0.801159	0.828052	0.786816	0.818658	0.877138	0.898349	0.775247	0.86491	0.76912	0.930959	0.822547	0.943112	0.894316	0.783507	0.895989	0.917174	0.855684	0.920033	0.885154	0.874425	0.920586	0.859828	0.921661	0.56582	0.00319825	0.237762	0.917174	0.801159	0.116016
cg02017189	chr1	108741068	+	SLC25A24	NM_013386	Body	0.729404	0.694254	0.689909	0.790506	0.644797	0.781937	0.819848	0.774924	0.615256	0.733595	0.779678	0.711311	0.550822	0.851485	0.804219	0.729109	0.815725	0.845307	0.795458	0.655626	0.64283	0.672516	0.809317	0.705535	0.810314	0.536567	0.00568864	0.247766	0.810314	0.694254	0.11606
cg05026097	chr1	20220760	-	OTUD3	NM_015207	Body	0.661218	0.744829	0.668519	0.805872	0.636863	0.780145	0.805575	0.770339	0.595197	0.643321	0.771932	0.68637	0.607188	0.837153	0.788319	0.73244	0.767986	0.869225	0.749361	0.666512	0.690366	0.708933	0.78143	0.827688	0.78462	0.606621	0.00130505	0.223216	0.78462	0.668519	0.116101
cg07509304	chr12	57077877	+	PTGES3;PTGES3;PTGES3;PTGES3;PTGES3;PTGES3;PTGES3	NR_104219;NM_001282604;NM_001282605;NM_006601;NM_001282603;NM_001282602;NM_001282601	Body;Body;Body;Body;Body;Body;Body	0.472065	0.577141	0.619077	0.596396	0.564096	0.567074	0.604793	0.668224	0.600548	0.488509	0.588304	0.697194	0.537326	0.626596	0.653631	0.700734	0.584677	0.693251	0.569199	0.671133	0.497703	0.508223	0.718462	0.648043	0.725781	0.510393	0.0091385	0.257663	0.693251	0.577141	0.116111
cg19556473	chr19	37894856	-				0.754008	0.816118	0.595578	0.642315	0.792469	0.910356	0.611804	0.908167	0.896479	0.833698	0.777384	0.893499	0.881191	0.93408	0.8641	0.823242	0.872593	0.932063	0.888063	0.827818	0.781442	0.865343	0.90383	0.876709	0.909118	0.663588	0.000298927	0.195587	0.893499	0.777384	0.116114
cg10499974	chr3	46244099	-	CCR1	NM_001295	3'UTR	0.0349654	0.0283594	0.0351832	0.0269837	0.0307715	0.0346379	0.0354302	0.0278507	0.0260311	0.0255287	0.0291277	0.474012	0.0482029	0.0895661	0.146936	0.145809	0.0365827	0.0798427	0.0601905	0.052206	0.0296598	0.0549712	0.158492	0.0527653	0.227516	0.683603	0.000165167	0.181218	0.146936	0.0307715	0.116165
cg05003364	chr11	14435856	-				0.687508	0.690362	0.642503	0.819873	0.686204	0.733263	0.797719	0.784748	0.616502	0.67105	0.774858	0.675395	0.603603	0.828956	0.803683	0.711114	0.808004	0.846332	0.806989	0.678093	0.708724	0.638564	0.775148	0.777823	0.790746	0.528869	0.00656487	0.250689	0.803683	0.687508	0.116175
cg06549542	chr10	114579138	+				0.139816	0.125129	0.129838	0.112342	0.129805	0.144995	0.160065	0.124385	0.14004	0.138948	0.141206	0.374303	0.255245	0.237563	0.246041	0.25798	0.108973	0.183247	0.16506	0.203394	0.0919251	0.172446	0.302795	0.151471	0.345631	0.5204	0.00765664	0.253836	0.246041	0.129838	0.116203
cg23555322	chr4	86850378	+	ARHGAP24;ARHGAP24;ARHGAP24;ARHGAP24	NM_031305;NM_001025616;NM_001287805;NM_001042669	TSS1500;Body;Body;Body	0.0468085	0.0529947	0.0620803	0.0458717	0.059318	0.0640434	0.0510131	0.0605696	0.0597711	0.0573832	0.0400183	0.283337	0.0810809	0.120412	0.0871113	0.278727	0.064578	0.16922	0.0775239	0.192205	0.0735155	0.0887414	0.137856	0.1151	0.341434	0.655889	0.000371282	0.198137	0.16922	0.0529947	0.116226
cg05975881	chr16	3148982	-				0.484115	0.4616	0.480654	0.452058	0.507225	0.537971	0.45541	0.543313	0.531555	0.559676	0.535442	0.867523	0.569432	0.632791	0.630486	0.481893	0.492661	0.600393	0.513215	0.574557	0.531691	0.514373	0.670222	0.641242	0.484481	0.531948	0.0062017	0.249557	0.600393	0.484115	0.116278
cg03400783	chr10	132143941	+				0.711349	0.760253	0.666305	0.650573	0.736896	0.799713	0.777381	0.634785	0.743557	0.716528	0.717164	0.848029	0.684503	0.878913	0.86045	0.690179	0.833521	0.81422	0.761517	0.786298	0.786696	0.722406	0.891923	0.82532	0.716623	0.622017	0.00090112	0.216024	0.833521	0.717164	0.116358
cg18918637	chr1	228607587	-				0.518642	0.724435	0.652009	0.765509	0.672189	0.652814	0.782259	0.739718	0.659666	0.589163	0.73941	0.550095	0.590943	0.828543	0.788584	0.740164	0.781523	0.796413	0.767072	0.573881	0.571504	0.634808	0.745122	0.734814	0.794392	0.560431	0.00357011	0.240102	0.788584	0.672189	0.116395
cg13902777	chr4	82646474	-				0.304861	0.377324	0.540235	0.406099	0.479999	0.601901	0.507241	0.492425	0.434379	0.54241	0.500618	0.578654	0.47803	0.593912	0.561949	0.595713	0.600758	0.596418	0.593635	0.613803	0.53564	0.38369	0.562312	0.556812	0.597574	0.535027	0.00585554	0.248397	0.596418	0.479999	0.116419
cg15026609	chr14	103828235	-				0.293721	0.375981	0.406701	0.142424	0.310249	0.547608	0.417953	0.445868	0.259104	0.18103	0.238941	0.462228	0.456852	0.665536	0.328199	0.270876	0.426675	0.433448	0.162258	0.517335	0.196591	0.337785	0.44688	0.522629	0.406312	0.538106	0.00552576	0.247239	0.426675	0.310249	0.116426
cg00025197	chr2	240387066	-				0.129397	0.134941	0.0977523	0.0808966	0.152608	0.105572	0.159251	0.11265	0.120227	0.092717	0.127383	0.481078	0.121923	0.323035	0.143719	0.502091	0.170777	0.245858	0.265911	0.272774	0.0668786	0.315866	0.396851	0.279152	0.464641	0.61047	0.00119175	0.219485	0.245858	0.129397	0.116461
cg07661167	chr10	37990439	+				0.65115	0.739032	0.623783	0.576583	0.698723	0.59106	0.679518	0.687068	0.773161	0.647327	0.493532	0.77029	0.723377	0.828475	0.860269	0.719785	0.762901	0.621286	0.797796	0.560485	0.573982	0.656412	0.780563	0.775943	0.767645	0.595073	0.00170222	0.227176	0.767645	0.65115	0.116495
cg04062868	chr5	156391648	+	TIMD4;TIMD4	NM_001146726;NM_138379	TSS1500;TSS1500	0.430033	0.574225	0.58489	0.695394	0.474984	0.557016	0.709353	0.655071	0.422343	0.554426	0.570398	0.458842	0.425126	0.756471	0.712409	0.538077	0.687013	0.725338	0.681635	0.500577	0.505426	0.489394	0.611207	0.665852	0.586964	0.543495	0.00498621	0.24555	0.687013	0.570398	0.116615
cg07532791	chr5	172836755	-				0.601438	0.678724	0.643401	0.7428	0.744648	0.730783	0.702878	0.749771	0.677885	0.788913	0.794741	0.782853	0.612878	0.80795	0.844457	0.743819	0.813985	0.757589	0.814145	0.73908	0.701315	0.612375	0.801945	0.771152	0.795379	0.579677	0.00238963	0.234189	0.795379	0.678724	0.116654
cg01787285	chr1	2162682	-	SKI	NM_003036	Body	0.125029	0.0948016	0.0992892	0.199737	0.0753814	0.094671	0.0891957	0.0910146	0.0828351	0.119288	0.0979872	0.33153	0.151352	0.199257	0.136429	0.195376	0.214681	0.156192	0.215956	0.131304	0.101366	0.107519	0.164657	0.131246	0.272667	0.561201	0.00351484	0.239816	0.214681	0.0979872	0.116694
cg13959207	chr3	194188988	-	ATP13A3	NM_024524	TSS200	0.741004	0.66315	0.698237	0.810434	0.651957	0.739593	0.804105	0.74457	0.606077	0.775722	0.659683	0.68549	0.612436	0.839872	0.779854	0.726017	0.813236	0.815712	0.753198	0.544785	0.587041	0.60048	0.801125	0.759231	0.775796	0.544265	0.00491289	0.245235	0.779854	0.66315	0.116705
cg19895294	chr10	27521769	+	ACBD5;ACBD5;ACBD5;ACBD5;ACBD5;ACBD5;ACBD5	NM_001271512;NM_001042473;NM_145698;NM_001301254;NM_001301252;NM_001301253;NM_001301251	Body;Body;Body;5'UTR;5'UTR;5'UTR;5'UTR	0.721552	0.810446	0.771	0.835461	0.729547	0.773683	0.842932	0.81303	0.689511	0.724803	0.737137	0.721102	0.672207	0.863038	0.860835	0.790133	0.858215	0.853855	0.830251	0.704525	0.700227	0.740722	0.837707	0.807299	0.817215	0.582756	0.00223585	0.23283	0.853855	0.737137	0.116718
cg11767956	chr5	32588517	-	SUB1	NM_006713	5'UTR	0.56136	0.667926	0.654787	0.78155	0.640272	0.710624	0.80711	0.730476	0.603959	0.682996	0.656466	0.61009	0.507078	0.777931	0.771525	0.723965	0.775639	0.801709	0.795523	0.591701	0.567025	0.673812	0.721937	0.719109	0.729491	0.557352	0.0037986	0.241821	0.771525	0.654787	0.116738
cg06784141	chr1	207288790	-	C4BPA	NM_000715	Body	0.671889	0.702758	0.666717	0.807872	0.623384	0.769623	0.780816	0.756576	0.538443	0.726438	0.639195	0.706155	0.599237	0.818565	0.806018	0.712241	0.769084	0.807109	0.714417	0.675236	0.744176	0.664632	0.751923	0.736951	0.783483	0.56582	0.00319825	0.237762	0.783483	0.666717	0.116766
cg02792375	chr12	10325732	+	TMEM52B;OLR1;OLR1;OLR1	NM_001079815;NM_001172632;NM_002543;NM_001172633	5'UTR;TSS1500;TSS1500;TSS1500	0.691864	0.72938	0.684847	0.807571	0.66494	0.764003	0.824053	0.736246	0.636564	0.752752	0.678941	0.720548	0.672572	0.812871	0.773037	0.713806	0.801647	0.836032	0.791202	0.654528	0.68551	0.654194	0.755116	0.74559	0.806002	0.542725	0.00506046	0.245974	0.801647	0.684847	0.1168
cg03309328	chr12	99525864	+	ANKS1B;ANKS1B;ANKS1B	NM_020140;NM_152788;NM_181670	Body;Body;Body	0.106365	0.127955	0.16377	0.131859	0.139128	0.17541	0.189388	0.135632	0.148058	0.107184	0.123926	0.288292	0.14854	0.0470249	0.227359	0.261161	0.244755	0.205966	0.166251	0.275984	0.120322	0.154281	0.202097	0.164767	0.307863	0.512702	0.00877695	0.256808	0.244755	0.127955	0.1168
cg09438865	chr5	55279103	+	IL6ST;IL6ST;IL6ST;IL6ST	NR_120480;NM_175767;NM_001190981;NM_002184	Body;5'UTR;5'UTR;5'UTR	0.748348	0.711486	0.712131	0.803812	0.637384	0.773327	0.781543	0.753153	0.722765	0.734685	0.755165	0.704593	0.629972	0.81812	0.830675	0.767031	0.828962	0.830127	0.785257	0.66676	0.657087	0.750872	0.803784	0.739958	0.788818	0.56505	0.00324927	0.238298	0.828962	0.712131	0.116831
cg06907229	chr10	124747715	+	PSTK	NM_153336	3'UTR	0.76442	0.78921	0.712078	0.87438	0.629905	0.815958	0.840298	0.800332	0.671758	0.781859	0.709506	0.740263	0.689257	0.848682	0.828931	0.787925	0.824656	0.878335	0.849341	0.678452	0.73044	0.610899	0.836687	0.796996	0.852395	0.518091	0.00797942	0.254995	0.828931	0.712078	0.116853
cg18443571	chr15	90547692	+	ZNF710	NM_198526	5'UTR	0.112147	0.0872377	0.109838	0.110015	0.104482	0.108096	0.129455	0.119845	0.0988655	0.0795136	0.112664	0.394936	0.0953016	0.15573	0.226765	0.177021	0.12465	0.15613	0.11629	0.212753	0.0758366	0.090391	0.20694	0.129306	0.24189	0.619708	0.000953762	0.216024	0.226765	0.109838	0.116927
cg19040173	chr17	61356602	+	TANC2	NM_025185	Body	0.401577	0.381249	0.328131	0.401061	0.368248	0.386178	0.423137	0.404927	0.461892	0.34472	0.377189	0.654406	0.432953	0.387006	0.54773	0.398064	0.455815	0.450068	0.399533	0.491176	0.423495	0.479492	0.486499	0.382063	0.49419	0.535797	0.00577158	0.248228	0.49419	0.377189	0.117001
cg24263062	chr20	2730191	+	EBF4	NM_001110514	Body	0.556999	0.643077	0.74337	0.447127	0.576969	0.607819	0.588139	0.775191	0.680241	0.695869	0.732621	0.823568	0.601939	0.777354	0.763795	0.574235	0.69106	0.760104	0.728173	0.680359	0.407614	0.717919	0.803473	0.815145	0.571568	0.545035	0.00484047	0.245035	0.760104	0.643077	0.117026
cg13573971	chr1	17945653	-	ARHGEF10L;ARHGEF10L	NM_018125;NM_001011722	Body;Body	0.677726	0.644555	0.646357	0.699322	0.672135	0.740541	0.655588	0.651022	0.684996	0.676985	0.630194	0.821591	0.680617	0.776405	0.772379	0.827675	0.688133	0.736894	0.727982	0.775792	0.760425	0.706611	0.798188	0.746013	0.763419	0.575828	0.00259445	0.234736	0.763419	0.646357	0.117062
cg09618998	chr8	1950965	-	KBTBD11	NM_014867	Body	0.402786	0.425426	0.249347	0.287933	0.325704	0.115912	0.315023	0.391732	0.440373	0.38608	0.342055	0.538471	0.41702	0.306845	0.633136	0.287036	0.449183	0.459184	0.432745	0.445183	0.382444	0.401651	0.502761	0.486245	0.418937	0.547344	0.00462861	0.244475	0.459184	0.342055	0.117129
cg23030329	chr6	158178599	+				0.0570898	0.0587952	0.0619968	0.0581189	0.065611	0.0766851	0.141858	0.0484139	0.041894	0.0898753	0.0816731	0.395225	0.0824224	0.153357	0.179127	0.169277	0.0728325	0.0925587	0.154648	0.234484	0.0567009	0.120111	0.0790521	0.0905657	0.361969	0.568899	0.00300092	0.236794	0.179127	0.0619968	0.117131
cg11555384	chr22	18258244	-	BID;BID;BID;BID;BID;BID;BID	NM_197966;NM_001244572;NM_197967;NM_001196;NM_001244570;NM_001244569;NM_001244567	TSS1500;TSS1500;TSS1500;TSS1500;TSS1500;TSS1500;TSS1500	0.541157	0.503237	0.534406	0.527558	0.544257	0.567572	0.549044	0.503985	0.480746	0.575871	0.501235	0.672837	0.615676	0.565855	0.651538	0.619616	0.562394	0.657695	0.542952	0.613224	0.634709	0.500307	0.622297	0.624469	0.645914	0.508083	0.00951237	0.258274	0.651538	0.534406	0.117132
cg01284406	chr2	209271151	+	PTH2R;PTH2R	NM_005048;NM_001309516	TSS1500;5'UTR	0.848196	0.849112	0.760659	0.844959	0.772896	0.880438	0.871056	0.726919	0.850046	0.823481	0.812934	0.935758	0.817041	0.86651	0.880591	0.788219	0.931331	0.930162	0.865041	0.899827	0.912902	0.870699	0.927542	0.823593	0.906161	0.556582	0.00385762	0.241821	0.930162	0.812934	0.117227
cg23791626	chr17	65542892	-	PITPNC1;PITPNC1	NM_181671;NM_012417	Body;Body	0.0700001	0.0503189	0.0538305	0.0755788	0.0760388	0.0681378	0.0846117	0.0577213	0.0662395	0.0749947	0.067819	0.288708	0.107409	0.0880906	0.0971105	0.349331	0.096003	0.185079	0.0808336	0.137635	0.1171	0.0560788	0.193567	0.104318	0.368563	0.511932	0.00889612	0.257232	0.185079	0.067819	0.11726
cg15236136	chr2	70336118	+				0.256804	0.234022	0.320128	0.292994	0.281376	0.374943	0.277059	0.334003	0.321784	0.280171	0.35481	0.493142	0.310005	0.368445	0.372886	0.401198	0.365834	0.429067	0.311389	0.399208	0.218919	0.229276	0.355327	0.407236	0.398677	0.581216	0.00231165	0.233373	0.398677	0.281376	0.117301
cg07215822	chr6	158701037	-				0.748481	0.721604	0.638009	0.860874	0.764416	0.763076	0.868211	0.819704	0.715607	0.742658	0.796498	0.723206	0.633292	0.87772	0.898168	0.738646	0.865879	0.880517	0.833334	0.738035	0.664531	0.793101	0.799481	0.767445	0.845412	0.595073	0.00170222	0.227176	0.865879	0.748481	0.117398
cg10117884	chr1	166955898	+				0.796421	0.783909	0.712092	0.847546	0.698351	0.823346	0.837558	0.78201	0.622706	0.779269	0.699814	0.748101	0.703875	0.845337	0.829161	0.759942	0.829579	0.875268	0.802273	0.645063	0.773137	0.626364	0.789583	0.805895	0.867164	0.505774	0.00989886	0.259089	0.829579	0.712092	0.117487
cg24851153	chr6	109380822	-	SESN1	NM_014454	Body	0.414887	0.435471	0.410399	0.453378	0.417245	0.485326	0.536545	0.486925	0.434694	0.384752	0.499894	0.55251	0.40996	0.447374	0.515508	0.427879	0.481415	0.534761	0.476233	0.486123	0.398751	0.409722	0.540881	0.470555	0.543572	0.528099	0.0066584	0.250717	0.534761	0.417245	0.117516
cg18068635	chr6	31168323	-	HCG27	NR_026791	Body	0.72808	0.671133	0.640453	0.707759	0.744516	0.743664	0.664192	0.642401	0.72234	0.71983	0.642138	0.856069	0.845517	0.757554	0.750477	0.756028	0.70997	0.788665	0.713773	0.737753	0.722547	0.743036	0.800909	0.811639	0.846092	0.535027	0.00585554	0.248397	0.788665	0.671133	0.117532
cg23285764	chr1	167593439	+				0.364251	0.392876	0.438294	0.429302	0.405075	0.365487	0.357423	0.432692	0.540375	0.429846	0.375543	0.48278	0.33612	0.44328	0.535265	0.558493	0.510442	0.49601	0.526242	0.621921	0.345159	0.486011	0.542088	0.538161	0.594749	0.511163	0.00901663	0.257467	0.510442	0.392876	0.117566
cg26904169	chr7	89839865	-	STEAP2;STEAP2	NM_152999;NM_001040665	TSS1500;TSS1500	0.570151	0.49077	0.614139	0.683438	0.718346	0.677624	0.721501	0.750555	0.67939	0.624079	0.653857	0.37273	0.624851	0.861564	0.731707	0.730266	0.768607	0.700441	0.755324	0.662454	0.569924	0.657533	0.798079	0.694954	0.773549	0.596613	0.00164392	0.226455	0.731707	0.614139	0.117568
cg25960378	chr2	228190026	+				0.311312	0.37768	0.182304	0.437161	0.336561	0.389712	0.399426	0.438	0.361431	0.3041	0.283003	0.362294	0.304342	0.448608	0.499713	0.377388	0.481301	0.428923	0.408027	0.3386	0.374751	0.350852	0.443793	0.379803	0.383758	0.688222	0.000143103	0.176609	0.428923	0.311312	0.11761
cg14735905	chr14	105045767	-	C14orf180;C14orf180	NM_001008404;NM_001286399	TSS1500;TSS1500	0.636918	0.661698	0.702872	0.675931	0.698758	0.76027	0.764666	0.714252	0.747383	0.748515	0.64472	0.774077	0.66949	0.776553	0.8031	0.799569	0.779314	0.779467	0.697581	0.707986	0.765272	0.772829	0.749857	0.78258	0.774186	0.73826	2.52022e-05	0.132501	0.779314	0.661698	0.117615
cg18395065	chr5	1564749	+				0.613141	0.585258	0.653517	0.629348	0.653307	0.693803	0.658565	0.629764	0.590508	0.647174	0.601842	0.791556	0.688966	0.623536	0.702808	0.707919	0.67232	0.73076	0.64176	0.719173	0.63746	0.641791	0.712826	0.729541	0.762353	0.545805	0.00476896	0.244751	0.73076	0.613141	0.117619
cg11281373	chr18	77615373	-				0.450367	0.417536	0.4612	0.41498	0.435006	0.454126	0.469913	0.452269	0.50212	0.463378	0.378624	0.519725	0.517178	0.452788	0.496835	0.477592	0.552662	0.555772	0.479216	0.38802	0.429661	0.383516	0.585164	0.500821	0.580407	0.587375	0.00202106	0.231934	0.552662	0.435006	0.117656
cg06967020	chr1	18001500	+	ARHGEF10L;ARHGEF10L	NM_018125;NM_001011722	Body;Body	0.0997369	0.0514494	0.0615593	0.0871041	0.068432	0.0492266	0.0879319	0.0528599	0.0682898	0.0460941	0.0709385	0.307238	0.104111	0.134544	0.186102	0.305292	0.0746943	0.13579	0.124403	0.155855	0.049576	0.205549	0.25616	0.108597	0.28091	0.583526	0.00219876	0.232722	0.186102	0.068432	0.11767
cg01691303	chr9	124800204	-	TTLL11;TTLL11	NM_001139442;NM_194252	Body;Body	0.610145	0.603231	0.599211	0.687821	0.560273	0.710495	0.712659	0.687563	0.575406	0.690001	0.635938	0.647207	0.518629	0.758267	0.729567	0.682534	0.704172	0.778606	0.746841	0.590478	0.645667	0.605879	0.679213	0.645564	0.720927	0.576598	0.00255233	0.234736	0.720927	0.603231	0.117697
cg10989926	chr12	102173112	+	GNPTAB	NM_024312	Body	0.641802	0.673411	0.692197	0.736772	0.602058	0.754538	0.792875	0.774722	0.595688	0.746737	0.653703	0.612956	0.580445	0.822875	0.771614	0.713758	0.81379	0.835745	0.773473	0.670004	0.60109	0.638149	0.72852	0.732165	0.727963	0.538106	0.00552576	0.247239	0.771614	0.653703	0.117911
cg06218095	chr2	16126293	-				0.468258	0.6502	0.681058	0.743009	0.616762	0.640798	0.708284	0.686452	0.660683	0.5441	0.624128	0.611943	0.562049	0.749755	0.754824	0.697621	0.742095	0.744078	0.731932	0.665552	0.698351	0.647096	0.750746	0.761371	0.578884	0.556582	0.00385762	0.241821	0.742095	0.624128	0.117967
cg09837797	chr20	49962224	+				0.666596	0.641044	0.68438	0.693358	0.680528	0.786608	0.786585	0.643081	0.685743	0.739709	0.708643	0.786955	0.691703	0.702632	0.721728	0.839724	0.798546	0.806138	0.73291	0.740145	0.681504	0.661392	0.726523	0.775424	0.841504	0.527329	0.00675304	0.250843	0.798546	0.680528	0.118018
cg14300418	chr11	50236153	+				0.638527	0.735161	0.705492	0.810268	0.652507	0.759048	0.77986	0.814308	0.699892	0.724156	0.79142	0.705006	0.594113	0.793686	0.835254	0.727877	0.798296	0.834953	0.812902	0.701254	0.586227	0.69089	0.751389	0.788988	0.823553	0.555812	0.00391741	0.242264	0.823553	0.705492	0.118061
cg21931115	chr10	23026758	+				0.224946	0.157108	0.218	0.229033	0.201646	0.267096	0.25044	0.214499	0.215557	0.297369	0.199655	0.422379	0.21658	0.252246	0.350964	0.218212	0.303441	0.319758	0.283395	0.309246	0.138898	0.199176	0.297638	0.288249	0.266647	0.623557	0.000867436	0.215741	0.319758	0.201646	0.118112
cg19827875	chr1	201618284	+	NAV1	NM_020443	1stExon	0.701649	0.765659	0.9458	0.86093	0.852692	0.905627	0.887745	0.944149	0.847684	0.974418	0.829525	0.937981	0.949622	0.941381	0.940543	0.925649	0.94769	0.95476	0.947542	0.874255	0.826198	0.828511	0.882394	0.952657	0.955249	0.553503	0.00410152	0.243024	0.94769	0.829525	0.118165
cg22181561	chr2	204463011	-				0.305273	0.279868	0.251966	0.172549	0.236472	0.275703	0.284544	0.251309	0.280719	0.356931	0.191426	0.568985	0.290431	0.332761	0.338829	0.411997	0.348899	0.370187	0.344302	0.42645	0.253447	0.310459	0.322399	0.388336	0.504319	0.626636	0.000803316	0.213717	0.370187	0.251966	0.118221
cg00894361	chr2	166214447	-	SCN2A;SCN2A;SCN2A	NM_021007;NM_001040142;NM_001040143	Body;Body;Body	0.27248	0.168469	0.226354	0.271911	0.249647	0.27493	0.226381	0.258908	0.310172	0.211589	0.228364	0.359106	0.277651	0.256697	0.337239	0.260389	0.346659	0.446513	0.314755	0.321923	0.272429	0.330445	0.371536	0.262598	0.294836	0.568129	0.00304926	0.236794	0.346659	0.228364	0.118295
cg15338313	chr12	50551189	+	CERS5;CERS5;CERS5	NR_104035;NM_147190;NM_001281731	Body;Body;5'UTR	0.728313	0.769826	0.72183	0.786535	0.696384	0.796529	0.849269	0.806715	0.7206	0.775029	0.776777	0.71589	0.691525	0.861373	0.846619	0.788252	0.846635	0.869313	0.841425	0.735889	0.776289	0.723298	0.803471	0.724492	0.826339	0.505774	0.00989886	0.259089	0.846619	0.728313	0.118306
cg01665554	chr5	142177128	-	ARHGAP26;ARHGAP26	NM_001135608;NM_015071	Body;Body	0.544337	0.58342	0.552684	0.701699	0.509106	0.633121	0.622798	0.659298	0.516246	0.633964	0.617628	0.691423	0.497221	0.678073	0.671024	0.502081	0.666037	0.717233	0.683367	0.582798	0.50486	0.526528	0.641406	0.585124	0.642739	0.548884	0.00449176	0.244111	0.671024	0.552684	0.11834
cg06097048	chr10	28848388	+	WAC;WAC;WAC	NM_016628;NM_100486;NM_100264	Body;Body;Body	0.310204	0.215749	0.28768	0.248363	0.37037	0.25755	0.365908	0.263641	0.302965	0.22803	0.297101	0.394841	0.285764	0.37282	0.463739	0.353111	0.306005	0.415583	0.315008	0.391472	0.319334	0.327513	0.376774	0.331499	0.480046	0.554273	0.00403936	0.242915	0.415583	0.297101	0.118482
cg05237061	chr1	246120311	+	SMYD3;SMYD3	NM_022743;NM_001167740	Body;Body	0.692848	0.637727	0.599419	0.740515	0.491455	0.734405	0.678726	0.665564	0.576176	0.673787	0.628258	0.584547	0.514589	0.761309	0.753328	0.657542	0.746746	0.822979	0.69376	0.526951	0.574315	0.647826	0.718812	0.612013	0.742056	0.511163	0.00901663	0.257467	0.746746	0.628258	0.118488
cg04697871	chr13	33925443	+	STARD13	NM_001243476	Body	0.581902	0.664274	0.585815	0.670129	0.649636	0.663718	0.705444	0.578909	0.515076	0.672758	0.660739	0.76819	0.630994	0.696363	0.775363	0.807775	0.667047	0.743365	0.7162	0.663861	0.445638	0.569975	0.830703	0.667698	0.787303	0.530408	0.00638112	0.250252	0.76819	0.649636	0.118554
cg15673896	chr1	112046026	-	ADORA3;ADORA3;ADORA3;ADORA3;ADORA3	NM_001081976;NM_000677;NM_020683;NM_020683;NM_000677	Body;5'UTR;5'UTR;1stExon;1stExon	0.666963	0.683618	0.694518	0.679378	0.679325	0.676967	0.698056	0.746483	0.720467	0.736363	0.662502	0.842247	0.769037	0.747042	0.797897	0.771873	0.714467	0.756318	0.743354	0.770416	0.737955	0.768013	0.822301	0.740561	0.827305	0.638953	0.000586024	0.207851	0.797897	0.679325	0.118571
cg10025908	chr22	19920275	+	TXNRD2;TXNRD2	NM_006440;NM_001282512	Body;Body	0.188668	0.165218	0.14353	0.103316	0.142763	0.170627	0.177088	0.103798	0.155285	0.147908	0.133744	0.312049	0.150052	0.295187	0.262142	0.309259	0.20905	0.216268	0.233997	0.271867	0.182113	0.275298	0.299425	0.155722	0.306132	0.554273	0.00403936	0.242915	0.262142	0.14353	0.118612
cg14714797	chr5	343927	-	AHRR	NM_020731	Body	0.0871598	0.110451	0.192301	0.0480953	0.132004	0.0885191	0.119671	0.138992	0.158607	0.11567	0.127186	0.180387	0.222015	0.0502526	0.390814	0.179084	0.247626	0.215414	0.210568	0.16188	0.138408	0.147297	0.204878	0.181243	0.245815	0.517321	0.0080895	0.255154	0.245815	0.127186	0.118629
cg14182339	chr3	20251471	+				0.776951	0.78899	0.48019	0.829915	0.707755	0.793968	0.820313	0.797613	0.697641	0.831588	0.584355	0.740757	0.695522	0.813048	0.852911	0.770032	0.800944	0.828498	0.795446	0.712092	0.650571	0.800501	0.750863	0.779242	0.826422	0.506544	0.00976861	0.258744	0.826422	0.707755	0.118667
cg09160214	chr6	15887775	+				0.117654	0.110599	0.142365	0.122511	0.177328	0.137034	0.176031	0.130446	0.137938	0.196113	0.17332	0.446626	0.181498	0.282536	0.261047	0.0691869	0.184867	0.185892	0.331266	0.149685	0.0621035	0.181263	0.287102	0.183264	0.310869	0.676675	0.000203844	0.188607	0.261047	0.142365	0.118683
cg19571937	chr20	44043737	+	PIGT;PIGT;PIGT;PIGT;PIGT;PIGT;PIGT;PIGT;PIGT	NM_015937;NM_001184730;NM_001184728;NM_001184729;NR_047695;NR_047694;NR_047693;NR_047692;NR_047691	TSS1500;TSS1500;TSS1500;TSS1500;TSS1500;TSS1500;TSS1500;TSS1500;TSS1500	0.613207	0.705285	0.676775	0.801792	0.611721	0.675438	0.793228	0.711218	0.570896	0.598997	0.666015	0.61566	0.586671	0.816957	0.80911	0.702117	0.784763	0.847219	0.743448	0.650111	0.684852	0.599675	0.79649	0.725175	0.782554	0.561971	0.00346031	0.239388	0.784763	0.666015	0.118748
cg01729557	chr10	121578625	+	INPP5F;INPP5F	NM_001243194;NM_014937	TSS200;Body	0.602478	0.622337	0.664809	0.672041	0.631254	0.6025	0.611518	0.683821	0.616262	0.677769	0.683214	0.856972	0.702664	0.626304	0.679216	0.755527	0.775079	0.750041	0.712956	0.711602	0.688705	0.707862	0.690314	0.73554	0.691844	0.528099	0.0066584	0.250717	0.750041	0.631254	0.118787
cg23782758	chr2	111737646	+	ACOXL;ACOXL;ACOXL	NM_001142807;NM_001142808;NM_001105516	Body;Body;Body	0.663809	0.630533	0.663279	0.59972	0.633375	0.692847	0.716042	0.697522	0.646295	0.604127	0.68538	0.751937	0.676482	0.723415	0.782141	0.792584	0.711279	0.819023	0.670943	0.793768	0.757201	0.575587	0.754241	0.731242	0.809176	0.537337	0.0056067	0.247726	0.782141	0.663279	0.118861
cg21143188	chr1	180997903	+				0.350945	0.411069	0.388296	0.408392	0.370681	0.391155	0.450592	0.388746	0.349917	0.394333	0.369444	0.385098	0.379562	0.439511	0.512446	0.473814	0.48968	0.552108	0.468849	0.434624	0.470605	0.354975	0.484612	0.399635	0.471909	0.529638	0.00647245	0.250452	0.48968	0.370681	0.119
cg23876149	chr19	292271	-	PPAP2C;PPAP2C;PPAP2C	NM_177526;NM_003712;NM_177543	TSS1500;TSS1500;TSS1500	0.807309	0.818485	0.877601	0.875038	0.760252	0.907693	0.845542	0.801583	0.888188	0.900338	0.775621	0.834918	0.880943	0.960691	0.954964	0.90984	0.926326	0.913647	0.828167	0.909271	0.880994	0.807446	0.891203	0.860053	0.939192	0.513472	0.00865911	0.256348	0.926326	0.807309	0.119016
cg07320252	chr1	235068943	-				0.784975	0.731076	0.78553	0.774521	0.763323	0.838199	0.783294	0.759275	0.784454	0.806572	0.779988	0.920243	0.832735	0.83151	0.904868	0.909458	0.815468	0.88587	0.866311	0.887354	0.730021	0.742572	0.858837	0.862377	0.899045	0.546574	0.00469834	0.244599	0.899045	0.779988	0.119057
cg05908015	chr5	142445010	-	ARHGAP26;ARHGAP26	NM_001135608;NM_015071	Body;Body	0.201732	0.117853	0.157589	0.147436	0.208387	0.265826	0.145838	0.172703	0.161288	0.224526	0.140679	0.643936	0.219947	0.239784	0.194516	0.484283	0.257621	0.276698	0.231772	0.529171	0.244128	0.213699	0.406446	0.313137	0.545772	0.517321	0.0080895	0.255154	0.276698	0.157589	0.119109
cg22010340	chr1	16083782	+	FBLIM1	NM_017556	TSS1500	0.492602	0.492778	0.496608	0.539412	0.541208	0.666703	0.636841	0.480071	0.505223	0.522518	0.600625	0.599273	0.597781	0.725051	0.723728	0.593272	0.615751	0.555515	0.566045	0.537288	0.442455	0.600031	0.50886	0.540003	0.698695	0.56428	0.00330097	0.238298	0.615751	0.496608	0.119143
cg27427999	chr3	46653074	-	LOC100132146	NM_001195442	TSS1500	0.638703	0.705485	0.689157	0.763542	0.64884	0.702732	0.772786	0.786447	0.663816	0.666593	0.647476	0.578237	0.568552	0.805629	0.768018	0.665279	0.76375	0.784434	0.800529	0.617068	0.647289	0.690288	0.783792	0.76744	0.770632	0.572748	0.0027689	0.235066	0.768018	0.64884	0.119177
cg22939324	chr10	91128729	+				0.621738	0.605376	0.541793	0.705596	0.504149	0.680216	0.681944	0.65343	0.602446	0.599616	0.713402	0.626674	0.652718	0.703554	0.751172	0.658181	0.607614	0.747124	0.74697	0.482314	0.633763	0.624647	0.707076	0.673034	0.724612	0.508083	0.00951237	0.258274	0.724612	0.605376	0.119236
cg09184151	chr16	3173141	-				0.326124	0.26855	0.252248	0.284841	0.308592	0.354139	0.357966	0.282972	0.304682	0.276874	0.269178	0.518181	0.386475	0.339691	0.363659	0.522127	0.377038	0.388447	0.323809	0.398617	0.39	0.318226	0.441551	0.400922	0.501935	0.568129	0.00304926	0.236794	0.388447	0.269178	0.119269
cg11165254	chr3	55736620	+	ERC2	NM_015576	Body	0.674333	0.687701	0.701731	0.809409	0.603759	0.790189	0.767879	0.765821	0.671245	0.719645	0.81638	0.74633	0.627667	0.829681	0.817385	0.744733	0.806971	0.877229	0.757833	0.612725	0.592503	0.642408	0.786063	0.72696	0.792328	0.52117	0.00755151	0.253565	0.806971	0.687701	0.11927
cg27034521	chr1	19258096	+	IFFO2	NM_001136265	Body	0.190423	0.104215	0.11759	0.0965951	0.134603	0.175455	0.145946	0.109888	0.137703	0.169021	0.118707	0.391197	0.239809	0.176404	0.207381	0.389885	0.206119	0.238027	0.108852	0.253184	0.157341	0.158088	0.251815	0.210349	0.448991	0.516551	0.00820085	0.255192	0.238027	0.118707	0.11932
cg24758957	chr5	145746294	-				0.590062	0.706264	0.678762	0.792192	0.674544	0.733155	0.795828	0.752178	0.544488	0.684341	0.626622	0.658579	0.585347	0.808688	0.810047	0.736086	0.775323	0.838392	0.774232	0.644266	0.685685	0.567116	0.745577	0.729549	0.793995	0.550424	0.00435834	0.243566	0.793995	0.674544	0.119451
cg09390319	chr4	82075213	+	PRKG2;PRKG2;PRKG2;PRKG2;PRKG2;PRKG2	NM_001282483;NM_001282482;NM_001282481;NM_001282480;NM_001282485;NM_006259	5'UTR;5'UTR;5'UTR;5'UTR;Body;Body	0.538159	0.626751	0.574374	0.671016	0.588193	0.673163	0.759443	0.660553	0.637506	0.514494	0.562544	0.69383	0.660325	0.781751	0.828431	0.591876	0.555687	0.567261	0.625942	0.734767	0.491733	0.662086	0.767845	0.706176	0.742103	0.588145	0.00198704	0.230962	0.69383	0.574374	0.119456
cg23362229	chr12	93483166	-	LOC643339	NR_040096	Body	0.650082	0.727009	0.647862	0.816902	0.650948	0.731209	0.807083	0.725948	0.593787	0.728155	0.752609	0.694563	0.631758	0.815643	0.808519	0.695532	0.765722	0.826727	0.7968	0.602707	0.608753	0.663994	0.782853	0.744628	0.770468	0.538876	0.0054458	0.24717	0.770468	0.650948	0.11952
cg06286328	chr20	52325081	+				0.0500325	0.0608028	0.0905517	0.0393391	0.0620021	0.0551698	0.0751586	0.0507533	0.0589304	0.0418173	0.0495765	0.292314	0.0717395	0.0962283	0.143312	0.194925	0.0806261	0.180346	0.136613	0.182953	0.0497716	0.0948558	0.197772	0.167256	0.244786	0.642033	0.000540444	0.204818	0.180346	0.0608028	0.119543
cg12228919	chr15	44955936	+	SPG11;SPG11	NM_001160227;NM_025137	TSS200;TSS200	0.135111	0.253584	0.0654641	0.210381	0.193069	0.198156	0.0891759	0.239125	0.187594	0.145358	0.0839252	0.234874	0.165482	0.178087	0.275318	0.138514	0.287538	0.2548	0.252394	0.153828	0.225529	0.197387	0.148609	0.305658	0.240896	0.575828	0.00259445	0.234736	0.2548	0.135111	0.119689
cg14982096	chr5	179826645	+				0.661467	0.663086	0.738218	0.70873	0.612537	0.740064	0.68497	0.674687	0.665488	0.668102	0.614428	0.799369	0.7659	0.785768	0.859765	0.649666	0.742076	0.781166	0.695106	0.63699	0.819306	0.681967	0.77669	0.717668	0.763867	0.60893	0.00123601	0.220835	0.781166	0.661467	0.119699
cg05824594	chr12	2734503	+	CACNA1C;CACNA1C;CACNA1C;CACNA1C;CACNA1C;CACNA1C;CACNA1C;CACNA1C;CACNA1C;CACNA1C;CACNA1C;CACNA1C;CACNA1C;CACNA1C;CACNA1C;CACNA1C;CACNA1C;CACNA1C;CACNA1C;CACNA1C;CACNA1C;CACNA1C;CACNA1C	NM_001129844;NM_001129827;NM_001129839;NM_001129834;NM_001129841;NM_000719;NM_001129830;NM_001167625;NM_001129843;NM_001167624;NM_001129835;NM_001129837;NM_001167623;NM_001129840;NM_199460;NM_001129833;NM_001129832;NM_001129829;NM_001129846;NM_001129836;NM_001129838;NM_001129831;NM_001129842	Body;Body;Body;Body;Body;Body;Body;Body;Body;Body;Body;Body;Body;Body;Body;Body;Body;Body;Body;Body;Body;Body;Body	0.157656	0.149454	0.147631	0.183117	0.125148	0.15492	0.163973	0.139177	0.109253	0.139197	0.163922	0.26916	0.116517	0.152727	0.196962	0.15136	0.149855	0.380308	0.200735	0.151228	0.0937772	0.214653	0.150315	0.172252	0.278601	0.508083	0.00951237	0.258274	0.26916	0.149454	0.119706
cg01163369	chr3	128370232	-	RPN1	NM_002950	TSS1500	0.561677	0.498484	0.420087	0.537108	0.504556	0.603571	0.582664	0.560779	0.519076	0.581196	0.558659	0.828887	0.506972	0.539866	0.624292	0.710537	0.614709	0.564331	0.634368	0.763807	0.50757	0.620698	0.771721	0.573069	0.743037	0.553503	0.00410152	0.243024	0.624292	0.504556	0.119736
cg08999896	chr5	178685787	-	ADAMTS2;ADAMTS2	NM_021599;NM_014244	Body;Body	0.620373	0.594023	0.59729	0.648731	0.596789	0.657147	0.64049	0.624695	0.661874	0.638074	0.579323	0.741022	0.591418	0.733848	0.729374	0.611404	0.693194	0.626181	0.64173	0.658473	0.67925	0.682401	0.687784	0.684904	0.716564	0.727483	3.77976e-05	0.141798	0.716564	0.596789	0.119775
cg15527872	chr14	55492371	+	WDHD1;SOCS4;SOCS4;WDHD1	NM_001008396;NM_199421;NM_080867;NM_007086	5'UTR;TSS1500;TSS1500;Body	0.71504	0.625729	0.635232	0.700141	0.584362	0.757087	0.725274	0.700071	0.55786	0.692705	0.70953	0.627279	0.473002	0.809152	0.773109	0.705131	0.717564	0.811627	0.742105	0.55243	0.568709	0.604121	0.673429	0.731866	0.75501	0.512702	0.00877695	0.256808	0.75501	0.635232	0.119778
cg22613769	chr1	214463441	+	SMYD2	NM_020197	Body	0.701321	0.758254	0.695301	0.804189	0.656076	0.746055	0.849524	0.740306	0.700729	0.759623	0.820916	0.759704	0.692114	0.824109	0.82878	0.761349	0.783405	0.869818	0.765203	0.690748	0.650251	0.692095	0.731376	0.765466	0.821131	0.539646	0.00536682	0.246766	0.821131	0.701321	0.11981
cg03442235	chr6	15369118	-	JARID2;JARID2	NM_004973;NM_001267040	Body;5'UTR	0.622749	0.616002	0.620452	0.707368	0.577011	0.712297	0.694198	0.624251	0.561541	0.580484	0.643856	0.698307	0.624009	0.745847	0.740294	0.70898	0.617191	0.773006	0.696924	0.580401	0.582951	0.605317	0.750935	0.674998	0.745433	0.556582	0.00385762	0.241821	0.740294	0.620452	0.119842
cg08857797	chr17	40927699	-	VPS25	NM_032353	Body	0.133828	0.120131	0.114438	0.110188	0.133251	0.123377	0.245606	0.143278	0.169895	0.167241	0.128837	0.443173	0.154418	0.138631	0.217797	0.203143	0.236361	0.248741	0.119739	0.220628	0.139751	0.134478	0.221686	0.134614	0.32744	0.555043	0.00397799	0.242488	0.248741	0.128837	0.119904
cg13337615	chr7	6210236	+	CYTH3	NM_004227	Body	0.692283	0.840544	0.853861	0.730095	0.758743	0.880211	0.672789	0.75798	0.853922	0.871083	0.791347	0.926102	0.859949	0.927824	0.938624	0.881594	0.888282	0.911263	0.872503	0.780416	0.790165	0.851884	0.914731	0.84389	0.84806	0.560431	0.00357011	0.240102	0.911263	0.791347	0.119917
cg22632029	chr10	73126615	-				0.0651248	0.119677	0.170418	0.0663476	0.138024	0.18974	0.166791	0.0377706	0.0552806	0.103913	0.133121	0.478482	0.16818	0.201363	0.205144	0.303362	0.225493	0.253124	0.24096	0.25668	0.157782	0.0992507	0.10726	0.252041	0.316733	0.514242	0.00854259	0.255861	0.253124	0.133121	0.120003
cg22328208	chr8	98289745	-	TSPYL5	NM_033512	1stExon	0.441012	0.478042	0.392668	0.467136	0.587805	0.597302	0.520635	0.43714	0.603599	0.57356	0.578378	0.692817	0.563624	0.609618	0.598069	0.637936	0.687185	0.546009	0.598603	0.542708	0.438142	0.635949	0.64297	0.599424	0.477607	0.52271	0.00734485	0.25274	0.598069	0.478042	0.120027
cg07398791	chr5	118676053	+	TNFAIP8	NM_001077654	Body	0.297648	0.40154	0.340536	0.344777	0.330589	0.385482	0.402521	0.361153	0.381493	0.445117	0.397349	0.56532	0.427001	0.426779	0.460593	0.462597	0.391757	0.461977	0.408514	0.445547	0.357648	0.394139	0.508535	0.456706	0.389277	0.588145	0.00198704	0.230962	0.460593	0.340536	0.120056
cg08803769	chr2	216351835	+				0.173911	0.0576695	0.0821725	0.117632	0.0606848	0.0631968	0.192438	0.066799	0.0639945	0.0799069	0.1164	0.231214	0.0497935	0.217316	0.282852	0.199	0.115146	0.202276	0.162118	0.252281	0.0970759	0.123306	0.108124	0.211844	0.196413	0.572748	0.0027689	0.235066	0.202276	0.0821725	0.120103
cg09822811	chr17	1459159	+	PITPNA	NM_006224	Body	0.0674011	0.0523455	0.0462645	0.0548684	0.0477673	0.0532837	0.0711517	0.0486559	0.0476453	0.0563678	0.050439	0.262065	0.0545149	0.123331	0.170582	0.126785	0.0799938	0.0795486	0.12596	0.110218	0.0851505	0.142392	0.15625	0.0560024	0.346946	0.612779	0.00112792	0.217428	0.170582	0.050439	0.120143
cg09938677	chr1	218636703	-	MIR548F3	NR_031644	Body	0.189938	0.18238	0.205647	0.258033	0.353612	0.284336	0.226177	0.158367	0.149698	0.220519	0.151819	0.636603	0.280523	0.270445	0.310098	0.342969	0.230597	0.307942	0.365143	0.391577	0.177127	0.272937	0.308965	0.366871	0.540058	0.507313	0.00963978	0.258523	0.310098	0.189938	0.12016
cg24379332	chr19	10627706	-	S1PR5;S1PR5	NM_030760;NM_001166215	5'UTR;5'UTR	0.296836	0.251496	0.300419	0.260743	0.252427	0.443849	0.302862	0.301321	0.351514	0.36162	0.319624	0.417016	0.399741	0.46	0.426467	0.298946	0.457412	0.286965	0.319354	0.270883	0.248652	0.340196	0.413686	0.430494	0.236457	0.541956	0.00513563	0.246272	0.417016	0.296836	0.12018
cg18534747	chr19	16912584	+	NWD1;NWD1	NM_001007525;NM_001290355	Body;Body	0.578692	0.510939	0.577368	0.484163	0.493292	0.618353	0.580402	0.449188	0.50524	0.582012	0.548703	0.710987	0.634217	0.597977	0.668903	0.650671	0.614488	0.646325	0.572132	0.7307	0.50921	0.490829	0.661927	0.659589	0.694393	0.533487	0.00602653	0.248913	0.668903	0.548703	0.1202
cg25427143	chr5	137451875	+	NME5	NM_003551	Body	0.676128	0.668822	0.666353	0.789545	0.60655	0.788963	0.817332	0.782139	0.652446	0.683841	0.669384	0.667643	0.584856	0.855532	0.789022	0.737503	0.789292	0.846874	0.775693	0.586489	0.69741	0.650163	0.806199	0.736177	0.773026	0.515012	0.00842738	0.255553	0.789022	0.668822	0.120201
cg03881200	chr15	44843088	+	EIF3J;EIF3J;EIF3J;EIF3J;EIF3J	NM_001284335;NM_003758;NM_001284336;NM_001284335;NM_003758	ExonBnd;ExonBnd;Body;Body;Body	0.251525	0.166795	0.175473	0.188036	0.180618	0.206426	0.170355	0.169073	0.142197	0.142908	0.189821	0.591088	0.268764	0.270569	0.288703	0.320296	0.197022	0.300828	0.269327	0.244351	0.174586	0.238011	0.381873	0.182757	0.459104	0.510393	0.0091385	0.257663	0.300828	0.180618	0.12021
cg03459756	chr5	159469967	-	TTC1;TTC1	NM_001282500;NM_003314	Body;Body	0.533596	0.758328	0.724528	0.822695	0.665995	0.772464	0.824706	0.76846	0.727291	0.781045	0.78991	0.732205	0.618687	0.810237	0.855425	0.753355	0.79667	0.844818	0.816974	0.739558	0.696233	0.644118	0.796984	0.786502	0.865902	0.561971	0.00346031	0.239388	0.844818	0.724528	0.120291
cg04048950	chr1	203294225	-				0.378398	0.351564	0.376079	0.384024	0.363864	0.40825	0.422667	0.412813	0.362404	0.36869	0.356697	0.530294	0.354218	0.408964	0.444395	0.41174	0.35029	0.51451	0.460635	0.389934	0.362922	0.380902	0.417727	0.455739	0.48419	0.591224	0.00185579	0.229748	0.48419	0.363864	0.120326
cg25497545	chr7	30540979	+	GGCT;GGCT;GGCT;GGCT;GGCT	NR_037669;NM_024051;NM_001199817;NM_001199816;NM_001199815	Body;Body;Body;Body;Body	0.62879	0.62448	0.613475	0.685334	0.485252	0.718405	0.672698	0.726709	0.502818	0.623213	0.622985	0.633855	0.500718	0.716278	0.773277	0.619625	0.709078	0.766047	0.699916	0.551314	0.617096	0.489299	0.699435	0.756404	0.743313	0.658199	0.000348126	0.196209	0.743313	0.622985	0.120328
cg15812563	chr5	40730080	+	TTC33	NM_012382	Body	0.564802	0.649683	0.584923	0.749277	0.601706	0.696731	0.714138	0.68029	0.598317	0.607821	0.626666	0.566942	0.518555	0.736458	0.741168	0.664775	0.722039	0.791669	0.719239	0.55364	0.677476	0.646912	0.668757	0.727992	0.665877	0.563511	0.00335338	0.238461	0.722039	0.601706	0.120333
cg17960629	chr2	36877454	-				0.521095	0.449326	0.502902	0.549917	0.513097	0.571067	0.608349	0.552533	0.492533	0.538632	0.486583	0.642285	0.542086	0.556046	0.62324	0.55032	0.584856	0.63026	0.58022	0.72037	0.612892	0.516072	0.631024	0.575841	0.614076	0.65127	0.000421645	0.201127	0.62324	0.502902	0.120338
cg14680131	chr1	156131379	+	SEMA4A;SEMA4A;SEMA4A;SEMA4A	NM_001193301;NM_001193300;NM_022367;NM_001193302	Body;Body;Body;Body	0.252404	0.270655	0.292992	0.302899	0.298818	0.392782	0.332453	0.310592	0.26918	0.302566	0.256624	0.452763	0.302235	0.377244	0.32701	0.378883	0.308179	0.483932	0.409305	0.303466	0.412602	0.26553	0.321505	0.30835	0.391033	0.538876	0.0054458	0.24717	0.391033	0.270655	0.120378
cg10030658	chr6	56298004	-				0.778526	0.742948	0.83813	0.727317	0.785846	0.933526	0.861554	0.730603	0.853679	0.836475	0.871949	0.948206	0.821292	0.954964	0.892306	0.872086	0.870957	0.935606	0.797879	0.902642	0.741916	0.912148	0.933161	0.83914	0.906359	0.584296	0.00216219	0.232722	0.906359	0.785846	0.120514
cg08622198	chr1	239979505	+	CHRM3	NM_000740	5'UTR	0.178545	0.139303	0.125127	0.12429	0.120789	0.15395	0.161398	0.117973	0.124341	0.105053	0.160806	0.430951	0.296832	0.253922	0.259862	0.262796	0.183582	0.162024	0.319598	0.280567	0.150979	0.371935	0.35306	0.152186	0.398224	0.536567	0.00568864	0.247766	0.259862	0.139303	0.12056
cg12552889	chr17	72667005	+	RAB37	NM_175738	TSS1500	0.792226	0.775024	0.900371	0.872727	0.748706	0.74513	0.88619	0.830318	0.823861	0.743098	0.848601	0.91286	0.890069	0.925994	0.931584	0.890525	0.898288	0.903415	0.729603	0.738808	0.826148	0.891666	0.891997	0.782421	0.921824	0.506544	0.00976861	0.258744	0.91286	0.792226	0.120633
cg21158975	chr9	136831506	+	VAV2;VAV2	NM_001134398;NM_003371	Body;Body	0.668532	0.746823	0.687802	0.808083	0.682984	0.677744	0.795462	0.786759	0.7331	0.715219	0.564804	0.622869	0.589046	0.790803	0.826637	0.69836	0.802068	0.809075	0.802549	0.712445	0.722144	0.726041	0.751357	0.770289	0.80363	0.588915	0.0019535	0.230457	0.80363	0.682984	0.120647
cg23489786	chr8	80558042	+	STMN2;STMN2	NM_001199214;NM_007029	Body;Body	0.619486	0.654182	0.598012	0.70837	0.569726	0.640852	0.725501	0.694685	0.558733	0.622299	0.714953	0.676985	0.546809	0.717855	0.740223	0.715988	0.751355	0.772544	0.709412	0.588707	0.594259	0.574533	0.711623	0.680715	0.705057	0.538876	0.0054458	0.24717	0.740223	0.619486	0.120737
cg16293347	chr12	118784834	-	TAOK3	NM_016281	5'UTR	0.111384	0.117504	0.11319	0.11563	0.126149	0.092178	0.114325	0.13235	0.130398	0.082035	0.102763	0.340316	0.121012	0.158887	0.0944034	0.266169	0.134721	0.233986	0.132376	0.198208	0.100209	0.128209	0.182029	0.170584	0.254898	0.545805	0.00476896	0.244751	0.233986	0.11319	0.120797
cg06043723	chr8	39982418	+				0.65839	0.722887	0.632972	0.795645	0.65057	0.775803	0.802435	0.712137	0.563015	0.646955	0.675992	0.626115	0.642258	0.789873	0.7816	0.67557	0.778531	0.837108	0.747536	0.567186	0.605664	0.679814	0.766654	0.706123	0.779272	0.518091	0.00797942	0.254995	0.779272	0.65839	0.120882
cg07745671	chr3	177272848	+				0.26158	0.266753	0.370339	0.180751	0.257681	0.29656	0.285051	0.268403	0.356849	0.255426	0.266936	0.358054	0.19546	0.458676	0.375073	0.613426	0.402989	0.387645	0.447954	0.613846	0.201739	0.411741	0.508899	0.378523	0.611746	0.591224	0.00185579	0.229748	0.387645	0.266753	0.120893
cg05098432	chr10	95848734	-	PLCE1;PLCE1	NM_001165979;NM_016341	TSS200;Body	0.471325	0.478635	0.48339	0.580802	0.5287	0.626004	0.637942	0.608712	0.531467	0.586245	0.528302	0.589783	0.389655	0.779301	0.603788	0.561611	0.666922	0.636548	0.611016	0.487472	0.432336	0.546626	0.638752	0.532553	0.604299	0.678984	0.000190154	0.186327	0.604299	0.48339	0.120909
cg20152841	chr19	2073190	-	MOBKL2A	NM_130807	3'UTR	0.113796	0.103019	0.0941692	0.0807723	0.101386	0.0858161	0.117009	0.0941685	0.0707624	0.0765111	0.0935009	0.395384	0.194233	0.153906	0.173358	0.188863	0.0889895	0.222326	0.107862	0.121053	0.0403531	0.111654	0.226531	0.147883	0.312888	0.550424	0.00435834	0.243566	0.222326	0.101386	0.12094
cg22792022	chr3	127473259	-	MGLL;MGLL;MGLL	NM_001003794;NM_007283;NM_001256585	Body;Body;Body	0.390338	0.358324	0.393534	0.459264	0.415507	0.408449	0.443086	0.420107	0.372536	0.392945	0.425086	0.583082	0.419942	0.447224	0.452605	0.525916	0.43702	0.514538	0.405191	0.542295	0.371178	0.406307	0.538845	0.460815	0.526113	0.596613	0.00164392	0.226455	0.514538	0.393534	0.121004
cg07129140	chr7	2221024	-	MAD1L1;MAD1L1;MAD1L1;MAD1L1;MAD1L1	NM_001304524;NM_001304523;NM_001013837;NM_001013836;NM_003550	Body;Body;Body;Body;Body	0.676409	0.767417	0.63758	0.755373	0.612877	0.748722	0.809715	0.805745	0.677386	0.797414	0.79152	0.701968	0.667773	0.836292	0.797413	0.742811	0.803242	0.822528	0.83102	0.717094	0.702047	0.684391	0.727364	0.75929	0.757802	0.518091	0.00797942	0.254995	0.797413	0.676409	0.121005
cg20923753	chr22	42362768	+				0.334069	0.277357	0.34723	0.316719	0.329559	0.39608	0.3678	0.337156	0.299153	0.282625	0.28352	0.531689	0.306629	0.425227	0.356888	0.613238	0.398945	0.450597	0.411656	0.495807	0.339807	0.375644	0.562932	0.396017	0.560616	0.622017	0.00090112	0.216024	0.450597	0.329559	0.121038
cg00999656	chr17	34111903	-	MMP28;MMP28;MMP28;MMP28	NR_111988;NM_024302;NM_032950;NM_001032278	Body;Body;Body;Body	0.546845	0.484021	0.51162	0.477768	0.496683	0.550693	0.527193	0.507869	0.486017	0.515411	0.484364	0.664722	0.512122	0.57305	0.574557	0.620331	0.599999	0.617725	0.519536	0.578839	0.549742	0.480915	0.621629	0.578437	0.628298	0.587375	0.00202106	0.231934	0.617725	0.496683	0.121041
cg21219396	chr2	136511674	-	UBXN4	NM_014607	Body	0.592386	0.718915	0.691725	0.776269	0.655119	0.742938	0.79747	0.735893	0.530685	0.69853	0.656354	0.59857	0.505839	0.82978	0.760158	0.724433	0.7774	0.801665	0.771425	0.585014	0.667194	0.631649	0.687121	0.744667	0.791124	0.52425	0.00714294	0.251878	0.7774	0.656354	0.121046
cg12532216	chr13	42074763	+				0.408117	0.33602	0.333644	0.330682	0.272379	0.459732	0.392697	0.329277	0.422096	0.314947	0.306851	0.537466	0.383368	0.424039	0.454696	0.476394	0.413655	0.363864	0.376952	0.536769	0.327285	0.509543	0.50424	0.393127	0.56572	0.548884	0.00449176	0.244111	0.454696	0.333644	0.121053
cg13897914	chr15	41695294	+	NDUFAF1	NM_016013	TSS1500	0.1572	0.127288	0.082879	0.143011	0.0781471	0.110002	0.285039	0.150822	0.215671	0.176944	0.149001	0.0738212	0.348734	0.524597	0.184519	0.135496	0.312503	0.248348	0.165563	0.0813936	0.0895991	0.243078	0.166256	0.290693	0.408099	0.637414	0.000610038	0.207851	0.248348	0.127288	0.12106
cg19284390	chr7	20488899	+				0.609184	0.683981	0.781383	0.815075	0.695494	0.815226	0.835034	0.775936	0.619554	0.782683	0.793994	0.782798	0.717623	0.870357	0.833813	0.775423	0.760085	0.81659	0.785543	0.717107	0.6295	0.644417	0.798432	0.788419	0.859949	0.540416	0.0052888	0.246397	0.81659	0.695494	0.121097
cg13550411	chr1	100317498	-	AGL;AGL;AGL;AGL;AGL	NM_000646;NM_000642;NM_000643;NM_000644;NM_000028	5'UTR;Body;Body;Body;Body	0.714074	0.718178	0.644546	0.794174	0.587206	0.742377	0.818313	0.78924	0.600029	0.703262	0.700173	0.673533	0.565017	0.840062	0.838723	0.687643	0.821322	0.863806	0.823417	0.61828	0.671035	0.600348	0.802151	0.709406	0.782051	0.544265	0.00491289	0.245235	0.821322	0.700173	0.121149
cg16005224	chr12	101603174	+	SLC5A8	NM_145913	Body	0.322997	0.43413	0.398632	0.374454	0.368291	0.502103	0.378274	0.423233	0.446072	0.456068	0.35836	0.833479	0.453672	0.548601	0.517465	0.474213	0.360664	0.489472	0.385964	0.399323	0.385141	0.479802	0.631273	0.455856	0.464279	0.56736	0.00309825	0.237023	0.489472	0.368291	0.121182
cg22404042	chr7	112635890	-	HRAT17	NR_110162	TSS200	0.714538	0.703664	0.784348	0.791786	0.702644	0.793383	0.754519	0.767344	0.742534	0.752548	0.817732	0.835734	0.814391	0.842398	0.848934	0.709917	0.832608	0.836031	0.703232	0.771312	0.791917	0.758258	0.834755	0.831796	0.761807	0.604311	0.00137739	0.225034	0.835734	0.714538	0.121196
cg26118142	chr17	3289363	-				0.407446	0.299603	0.277879	0.299408	0.351965	0.418643	0.330452	0.440453	0.352731	0.366303	0.345904	0.445453	0.436446	0.398432	0.468382	0.408824	0.526312	0.443007	0.359019	0.342196	0.352996	0.39464	0.380239	0.374041	0.467486	0.623557	0.000867436	0.215741	0.467486	0.345904	0.121582
cg26524477	chr19	52313256	-	FPR3	NM_002030	5'UTR	0.154822	0.27738	0.130735	0.279878	0.173745	0.261365	0.271407	0.180825	0.19901	0.231571	0.230123	0.439551	0.185833	0.188181	0.27868	0.251437	0.252348	0.295352	0.330872	0.315596	0.113482	0.152537	0.33943	0.388301	0.323208	0.550424	0.00435834	0.243566	0.295352	0.173745	0.121607
cg06682445	chr7	43915791	-	URGCP;URGCP;URGCP	NM_017920;NM_001077663;NM_001077664	3'UTR;3'UTR;3'UTR	0.323568	0.247981	0.204834	0.199996	0.226807	0.217254	0.239369	0.227603	0.233636	0.190878	0.216123	0.443309	0.240602	0.351005	0.345626	0.42485	0.210229	0.348433	0.232648	0.305642	0.200106	0.250847	0.423086	0.282541	0.408467	0.512702	0.00877695	0.256808	0.348433	0.226807	0.121625
cg11928851	chr9	592890	-	KANK1;KANK1;KANK1	NM_001256876;NM_001256877;NM_015158	5'UTR;5'UTR;5'UTR	0.697686	0.746872	0.700196	0.787907	0.630664	0.768855	0.816629	0.778628	0.660171	0.721928	0.769769	0.732845	0.652649	0.849931	0.821854	0.742883	0.820632	0.841458	0.758124	0.660247	0.587204	0.696436	0.766211	0.710006	0.853079	0.545805	0.00476896	0.244751	0.821854	0.700196	0.121658
cg11278212	chr17	74260793	-	UBALD2	NM_182565	TSS1500	0.382903	0.396638	0.450858	0.472428	0.377727	0.416681	0.456082	0.478086	0.453785	0.436437	0.475199	0.589732	0.389136	0.418293	0.46206	0.554818	0.518298	0.597027	0.566534	0.453138	0.372615	0.430746	0.499996	0.455071	0.50281	0.514242	0.00854259	0.255861	0.518298	0.396638	0.12166
cg22736807	chr5	92938149	-				0.0887173	0.0771932	0.0959878	0.0673789	0.0577969	0.0845932	0.0937763	0.0617842	0.073005	0.068323	0.0639596	0.0438989	0.0793318	0.105481	0.295578	0.0744084	0.270797	0.0794791	0.0910802	0.0534	0.0499766	0.109077	0.0797079	0.121561	0.198894	0.538106	0.00552576	0.247239	0.198894	0.0771932	0.121701
cg14200251	chr8	87519443	-	RMDN1;RMDN1;RMDN1	NM_016033;NM_001286719;NM_001286707	Body;Body;Body	0.527193	0.513315	0.513721	0.583177	0.487449	0.603012	0.610105	0.565702	0.43789	0.462548	0.671021	0.611219	0.459686	0.676082	0.713328	0.596135	0.635431	0.665122	0.68465	0.452725	0.515164	0.565288	0.597074	0.514789	0.624762	0.538876	0.0054458	0.24717	0.635431	0.513721	0.12171
cg07681487	chr18	13482420	+	LDLRAD4;LDLRAD4	NM_181482;NM_181481	Body;Body	0.380346	0.355473	0.322266	0.384703	0.385263	0.426321	0.401192	0.40465	0.420183	0.381215	0.368149	0.614931	0.31784	0.434803	0.489877	0.509189	0.491262	0.432736	0.435842	0.490895	0.597476	0.319741	0.576712	0.458299	0.437092	0.508083	0.00951237	0.258274	0.489877	0.368149	0.121728
cg17866650	chr2	37798344	+				0.671668	0.63619	0.597184	0.823018	0.477631	0.788008	0.748784	0.641317	0.679181	0.648744	0.767577	0.72051	0.63659	0.785315	0.783548	0.558332	0.73511	0.785143	0.736275	0.685978	0.615306	0.614145	0.766612	0.776091	0.757962	0.530408	0.00638112	0.250252	0.757962	0.63619	0.121773
cg10453977	chr2	73053331	+	EXOC6B	NM_015189	TSS200	0.0673411	0.0739921	0.0724186	0.121671	0.101593	0.12167	0.112565	0.0732558	0.0937313	0.0876386	0.10493	0.227459	0.110407	0.0859898	0.264338	0.229261	0.195847	0.14052	0.141828	0.104144	0.107476	0.157589	0.215204	0.146398	0.0837104	0.538876	0.0054458	0.24717	0.195847	0.0739921	0.121855
cg06857159	chr1	7980932	-	TNFRSF9	NM_001561	Body	0.159901	0.205749	0.251543	0.242083	0.202185	0.2112	0.258515	0.229116	0.181323	0.178313	0.181287	0.4826	0.201094	0.367835	0.292554	0.229795	0.324043	0.2769	0.236438	0.36819	0.210935	0.257302	0.246054	0.229264	0.411272	0.688992	0.000139689	0.175593	0.324043	0.202185	0.121858
cg08758963	chr11	10681378	-	MRVI1;MRVI1;MRVI1;MRVI1;MRVI1	NM_001100167;NM_001206881;NM_001100163;NM_130385;NM_001206880	5'UTR;5'UTR;5'UTR;Body;Body	0.0534439	0.0641433	0.118293	0.0850894	0.128729	0.150396	0.128924	0.0971348	0.0817529	0.174564	0.0870178	0.195937	0.111153	0.168155	0.160672	0.227659	0.208898	0.243817	0.172535	0.190391	0.063354	0.0628449	0.105839	0.213115	0.270668	0.581986	0.00227348	0.233137	0.208898	0.0870178	0.12188
cg23009419	chr3	46618597	-	LRRC2;TDGF1	NM_024750;NM_003212	5'UTR;TSS1500	0.238943	0.376525	0.363466	0.406142	0.310506	0.344789	0.41978	0.341383	0.329694	0.349104	0.320151	0.488311	0.410721	0.39008	0.442091	0.366601	0.307099	0.519565	0.457904	0.358124	0.284789	0.47806	0.472172	0.452089	0.325598	0.544265	0.00491289	0.245235	0.442091	0.320151	0.12194
cg19751168	chr18	44929912	+				0.682767	0.784106	0.819932	0.723048	0.761138	0.674206	0.700744	0.848562	0.759116	0.658156	0.740484	0.926333	0.838005	0.927461	0.869646	0.766976	0.883081	0.734724	0.800075	0.6691	0.876801	0.867763	0.897073	0.806261	0.892259	0.531948	0.0062017	0.249557	0.883081	0.761138	0.121944
cg16895334	chr6	161339639	+				0.661833	0.751418	0.735875	0.779483	0.680843	0.749774	0.67963	0.780919	0.598003	0.658358	0.675152	0.588011	0.584073	0.807333	0.793758	0.728567	0.808887	0.802834	0.794417	0.650864	0.722212	0.619749	0.76476	0.790403	0.834888	0.506544	0.00976861	0.258744	0.802834	0.680843	0.121991
cg15052470	chr11	36768292	+				0.431936	0.544027	0.524245	0.630603	0.658857	0.544432	0.56645	0.66238	0.526835	0.553291	0.596559	0.802509	0.648122	0.753038	0.762862	0.569627	0.666101	0.649128	0.641396	0.646317	0.731369	0.725541	0.615404	0.604568	0.544533	0.517321	0.0080895	0.255154	0.666101	0.544027	0.122074
cg07015347	chr2	10518285	-	HPCAL1;HPCAL1;HPCAL1;HPCAL1;HPCAL1	NM_001258358;NM_001258359;NM_002149;NM_134421;NM_001258357	5'UTR;5'UTR;5'UTR;5'UTR;5'UTR	0.510798	0.590599	0.6844	0.550841	0.685265	0.588498	0.629235	0.688825	0.692358	0.707315	0.597304	0.719415	0.533523	0.713695	0.714391	0.659035	0.673578	0.795655	0.705832	0.782052	0.491635	0.633412	0.75138	0.690794	0.750167	0.554273	0.00403936	0.242915	0.719415	0.597304	0.122111
cg07277559	chr5	71814028	+				0.0474711	0.0787521	0.0676766	0.0675301	0.051199	0.0813748	0.0584987	0.0799805	0.0956972	0.0556815	0.06718	0.196178	0.0723221	0.0859406	0.111307	0.131558	0.114929	0.220236	0.140379	0.157524	0.0991511	0.0582772	0.182652	0.131196	0.189344	0.626636	0.000803316	0.213717	0.189344	0.06718	0.122164
cg26879637	chr1	191843399	+				0.666597	0.736472	0.655161	0.820577	0.618652	0.744771	0.79534	0.74016	0.630239	0.753256	0.718537	0.637698	0.590671	0.810216	0.764852	0.717974	0.795322	0.801444	0.751865	0.58742	0.635668	0.646124	0.752286	0.803738	0.788763	0.541186	0.00521174	0.246397	0.788763	0.666597	0.122167
cg12224872	chr16	68281674	+	PLA2G15	NM_012320	Body	0.533324	0.530885	0.561841	0.558961	0.566975	0.600862	0.56326	0.52898	0.563383	0.54236	0.554804	0.803445	0.575203	0.652495	0.676974	0.719329	0.604083	0.619025	0.624668	0.644432	0.534876	0.538971	0.697977	0.635369	0.717377	0.620477	0.000935928	0.216024	0.676974	0.554804	0.12217
cg01785151	chr1	155483764	+	ASH1L	NM_018489	Body	0.557631	0.63222	0.587207	0.693045	0.522312	0.646894	0.735859	0.606564	0.458656	0.638238	0.615461	0.463334	0.458702	0.742744	0.731999	0.631376	0.709379	0.725963	0.656864	0.485388	0.604301	0.542502	0.61839	0.653588	0.65017	0.505774	0.00989886	0.259089	0.709379	0.587207	0.122172
cg01525855	chr22	42763955	+				0.280666	0.211593	0.194996	0.230874	0.241494	0.213643	0.300071	0.235716	0.30808	0.332752	0.237031	0.101272	0.293026	0.402925	0.365196	0.169356	0.364067	0.359211	0.249213	0.314527	0.287019	0.242968	0.300336	0.304882	0.327464	0.550424	0.00435834	0.243566	0.359211	0.237031	0.12218
cg09180253	chr17	65167969	+	HELZ	NM_014877	Body	0.360359	0.309662	0.30796	0.344295	0.364235	0.375823	0.402546	0.296607	0.297419	0.281613	0.288818	0.450607	0.347703	0.379457	0.421207	0.496676	0.412833	0.431888	0.299789	0.3831	0.345806	0.333809	0.456637	0.347054	0.5937	0.508853	0.00938636	0.258119	0.431888	0.309662	0.122226
cg10865093	chr16	53041274	+				0.619338	0.659249	0.589691	0.752668	0.569891	0.74307	0.742277	0.633739	0.554286	0.650637	0.709093	0.595321	0.607907	0.777505	0.78135	0.698007	0.741581	0.826103	0.690428	0.564173	0.610927	0.588575	0.756883	0.760154	0.71685	0.562741	0.00340649	0.239247	0.741581	0.619338	0.122243
cg18589340	chr16	15617136	+	C16orf45;C16orf45	NM_033201;NM_001142469	Body;Body	0.30944	0.21573	0.259499	0.320921	0.304307	0.338966	0.340665	0.271469	0.24674	0.266024	0.21902	0.516049	0.339544	0.324788	0.366258	0.446051	0.322665	0.381792	0.355255	0.318659	0.35885	0.319609	0.485429	0.291211	0.552309	0.531178	0.00629087	0.249735	0.381792	0.259499	0.122293
cg25143652	chr20	62168670	-	PTK6;PTK6	NM_005975;NM_005975	1stExon;5'UTR	0.387793	0.412211	0.367773	0.432082	0.375962	0.412533	0.410925	0.338637	0.413425	0.384418	0.373127	0.498362	0.394723	0.45898	0.423488	0.552701	0.498279	0.451733	0.401472	0.417871	0.415854	0.411756	0.505563	0.457669	0.534281	0.629715	0.000743335	0.213641	0.498279	0.375962	0.122317
cg23322122	chr18	77269319	+	NFATC1;NFATC1;NFATC1;NFATC1	NM_006162;NM_172388;NM_172389;NM_172387	Body;Body;Body;Body	0.194228	0.0891016	0.16847	0.221107	0.0833295	0.156704	0.129927	0.159838	0.18051	0.118033	0.206898	0.534517	0.205951	0.135257	0.281376	0.0891848	0.205127	0.290801	0.272934	0.230656	0.186059	0.250055	0.292752	0.223851	0.338096	0.536567	0.00568864	0.247766	0.290801	0.16847	0.122331
cg04246864	chr16	33357426	+				0.497674	0.700558	0.582509	0.602805	0.569002	0.728205	0.701088	0.692345	0.559541	0.355126	0.611521	0.892427	0.569645	0.864547	0.500411	0.665654	0.767655	0.599658	0.570486	0.687677	0.578088	0.69767	0.80783	0.700666	0.704877	0.540416	0.0052888	0.246397	0.704877	0.582509	0.122368
cg25605773	chr4	140443230	+	SETD7;SETD7	NM_001306199;NM_030648	Body;Body	0.113625	0.0919902	0.0836619	0.103617	0.0972127	0.143272	0.159661	0.120981	0.103966	0.10369	0.0704369	0.392427	0.176855	0.141689	0.149853	0.338748	0.11455	0.214374	0.151296	0.192498	0.133803	0.169943	0.297213	0.125042	0.394559	0.603541	0.00140225	0.225295	0.214374	0.0919902	0.122383
cg02884270	chr1	6812581	+				0.279089	0.227269	0.211708	0.27716	0.19463	0.258846	0.257101	0.459834	0.216931	0.210733	0.255952	0.464381	0.373281	0.323486	0.326016	0.434169	0.324635	0.349669	0.286817	0.359094	0.30921	0.28824	0.430726	0.263638	0.506289	0.571979	0.00281405	0.23553	0.349669	0.227269	0.1224
cg12258811	chr1	7844735	+	PER3	NM_016831	TSS200	0.420472	0.426537	0.40622	0.422379	0.424567	0.466538	0.504746	0.475526	0.512618	0.50212	0.497059	0.451089	0.475446	0.608465	0.636077	0.393196	0.578534	0.492381	0.518268	0.470658	0.358797	0.550121	0.521359	0.430666	0.547001	0.65358	0.000395767	0.199674	0.547001	0.424567	0.122434
cg15738473	chr18	72782810	-				0.312939	0.297976	0.372358	0.278592	0.289888	0.373608	0.339273	0.27845	0.323342	0.223484	0.301829	0.54331	0.241936	0.390476	0.384029	0.444591	0.424332	0.31069	0.405764	0.33843	0.231629	0.414583	0.42461	0.392068	0.465232	0.589685	0.00192045	0.230334	0.424332	0.301829	0.122503
cg26093213	chr3	4558062	-	ITPR1;ITPR1;ITPR1	NM_001099952;NM_001168272;NM_002222	5'UTR;5'UTR;5'UTR	0.737216	0.803213	0.706548	0.815967	0.699325	0.819484	0.826857	0.82066	0.712739	0.738816	0.82314	0.722911	0.712684	0.851925	0.859797	0.739764	0.860582	0.893004	0.839745	0.700098	0.708785	0.659521	0.856677	0.783589	0.83807	0.575828	0.00259445	0.234736	0.859797	0.737216	0.122581
cg14375050	chr4	108848533	+				0.678584	0.610845	0.642901	0.608634	0.649036	0.660784	0.716907	0.677908	0.659742	0.692202	0.60678	0.843845	0.579742	0.665203	0.742908	0.805029	0.736692	0.765555	0.65428	0.717458	0.586037	0.588312	0.783732	0.684095	0.822284	0.52117	0.00755151	0.253565	0.765555	0.642901	0.122654
cg13516090	chr4	87898468	+	AFF1	NM_001166693	Body	0.736838	0.719389	0.751758	0.804341	0.774428	0.826259	0.728002	0.805663	0.785753	0.704895	0.707018	0.882079	0.821302	0.779436	0.780053	0.700258	0.815237	0.85958	0.78934	0.835647	0.789366	0.801259	0.855831	0.808805	0.873919	0.559661	0.00362611	0.240428	0.85958	0.736838	0.122741
cg14431595	chr12	98946049	+				0.65117	0.60711	0.581877	0.617014	0.588434	0.581115	0.625363	0.538451	0.597456	0.641216	0.623507	0.847086	0.655748	0.655765	0.729916	0.743226	0.677223	0.698115	0.588102	0.798112	0.505745	0.593928	0.718335	0.664081	0.805805	0.531948	0.0062017	0.249557	0.729916	0.60711	0.122807
cg11311865	chr13	79768628	-				0.0979196	0.0719399	0.0902255	0.0975787	0.106727	0.122169	0.10024	0.0952527	0.0850342	0.0777677	0.0563195	0.350817	0.146364	0.111871	0.150133	0.174818	0.185088	0.21308	0.136468	0.182687	0.208333	0.118991	0.1585	0.213148	0.224273	0.647421	0.000468051	0.202373	0.21308	0.0902255	0.122854
cg08830379	chr12	81110208	-	MYF5	NM_005593	TSS1500	0.872897	0.792495	0.703386	0.873297	0.783851	0.704596	0.808423	0.679148	0.811185	0.771774	0.652565	0.899837	0.83843	0.939402	0.935237	0.604782	0.906707	0.890861	0.837148	0.857373	0.858595	0.889177	0.83541	0.837057	0.909568	0.613549	0.00110731	0.217318	0.906707	0.783851	0.122856
cg09141635	chr4	40623291	+	RBM47	NM_001098634	5'UTR	0.467238	0.320168	0.495451	0.467985	0.388042	0.578371	0.481734	0.515967	0.5125	0.471142	0.50357	0.590199	0.429624	0.519894	0.530957	0.579417	0.504613	0.65062	0.640388	0.702904	0.472823	0.50284	0.448437	0.511113	0.655465	0.519631	0.007763	0.254273	0.590199	0.467238	0.122961
cg21101580	chr3	188545164	-	LPP;LPP;LPP	NM_001167671;NM_001167672;NM_005578	Body;Body;Body	0.655385	0.707902	0.723068	0.807639	0.684082	0.837367	0.834503	0.813116	0.732761	0.809657	0.840548	0.827617	0.770915	0.8523	0.830913	0.82766	0.815814	0.86964	0.843267	0.8137	0.780257	0.721794	0.81409	0.815077	0.833153	0.595843	0.00167285	0.226867	0.830913	0.707902	0.123011
cg25021706	chr16	12128209	-	SNX29	NM_032167	Body	0.147296	0.0865596	0.0924072	0.0938641	0.0964927	0.112532	0.145847	0.107544	0.0974267	0.116313	0.092636	0.360415	0.158823	0.185679	0.168437	0.354431	0.135481	0.215665	0.159367	0.205151	0.104341	0.112266	0.281943	0.153114	0.381386	0.658199	0.000348126	0.196209	0.215665	0.092636	0.123029
cg23403117	chr2	101175553	-				0.674471	0.776272	0.755529	0.835436	0.677128	0.75395	0.845354	0.791774	0.700351	0.704891	0.716482	0.695943	0.634213	0.869602	0.836136	0.769171	0.839635	0.859131	0.823006	0.707545	0.740574	0.637349	0.822296	0.753234	0.854839	0.508853	0.00938636	0.258119	0.839635	0.716482	0.123153
cg23008871	chr17	45949743	-				0.0831099	0.0645819	0.122821	0.117416	0.0946154	0.146627	0.250052	0.101953	0.124319	0.100086	0.0919516	0.0520912	0.216276	0.368777	0.078189	0.160412	0.349858	0.220782	0.257196	0.169608	0.117101	0.162023	0.186001	0.192483	0.215153	0.578907	0.00242945	0.234189	0.215153	0.0919516	0.123201
cg27295905	chr22	23271715	+				0.063555	0.0455173	0.0457789	0.0373163	0.0479136	0.096522	0.067072	0.0482017	0.0386831	0.0576345	0.0485333	0.253689	0.0813207	0.18695	0.100862	0.269205	0.17116	0.136273	0.0667319	0.128316	0.057557	0.0998331	0.11699	0.0739813	0.40998	0.701309	9.39752e-05	0.163077	0.17116	0.0479136	0.123247
cg24459872	chr20	5577361	+	GPCPD1	NM_019593	Body	0.707739	0.758261	0.655075	0.764391	0.576211	0.755779	0.792047	0.762432	0.586162	0.701447	0.676793	0.638565	0.620855	0.812802	0.814663	0.694204	0.800057	0.839009	0.767372	0.642281	0.710899	0.631133	0.756595	0.70507	0.77085	0.514242	0.00854259	0.255861	0.800057	0.676793	0.123263
cg10051543	chr10	61661479	+	CCDC6	NM_005436	Body	0.668545	0.725246	0.652302	0.798559	0.624508	0.779917	0.79271	0.78904	0.634934	0.731268	0.704154	0.718157	0.620665	0.842523	0.78168	0.738593	0.79185	0.848748	0.807396	0.624444	0.612198	0.687813	0.76527	0.769105	0.796203	0.603541	0.00140225	0.225295	0.79185	0.668545	0.123304
cg12609577	chr8	130882139	-	FAM49B;FAM49B;FAM49B;FAM49B;FAM49B	NM_001256763;NM_016623;NR_046359;NR_046361;NR_046360	Body;Body;Body;Body;Body	0.524966	0.633984	0.488696	0.594416	0.514033	0.614012	0.622511	0.613667	0.525554	0.631858	0.624415	0.64494	0.398369	0.721101	0.648279	0.612772	0.61602	0.688115	0.63682	0.524718	0.531852	0.533539	0.546831	0.612555	0.661165	0.540416	0.0052888	0.246397	0.648279	0.524966	0.123313
cg24958091	chr5	64847121	+	CENPK;CENPK	NM_022145;NM_001267038	Body;Body	0.676295	0.729688	0.684554	0.816146	0.618063	0.753393	0.821335	0.747168	0.598652	0.683927	0.686437	0.707815	0.557299	0.830994	0.807893	0.760232	0.795362	0.820959	0.761151	0.565903	0.650929	0.638531	0.753878	0.732913	0.810297	0.548884	0.00449176	0.244111	0.807893	0.684554	0.123339
cg04877786	chr2	111791007	+	ACOXL	NM_001142807	Body	0.723707	0.681712	0.770164	0.781678	0.766231	0.819824	0.824806	0.71419	0.712003	0.727139	0.758707	0.910048	0.833178	0.826093	0.891194	0.870143	0.745613	0.842966	0.718933	0.895595	0.682455	0.775535	0.877256	0.819533	0.882048	0.515012	0.00842738	0.255553	0.882048	0.758707	0.123341
cg08383544	chr8	37979735	-	ASH2L;ASH2L;ASH2L;ASH2L	NM_004674;NM_001105214;NM_001261832;NM_001282272	Body;Body;Body;Body	0.599428	0.706577	0.62492	0.767428	0.573664	0.738231	0.792795	0.74726	0.526522	0.673854	0.668278	0.595538	0.541012	0.817591	0.748368	0.713403	0.754885	0.787414	0.726885	0.549647	0.62087	0.605386	0.806696	0.716164	0.713634	0.529638	0.00647245	0.250452	0.748368	0.62492	0.123448
cg16450978	chr6	106436999	+				0.745122	0.736405	0.724288	0.813419	0.74102	0.847327	0.870246	0.857306	0.80309	0.845051	0.829527	0.8776	0.852174	0.896512	0.887933	0.758444	0.856009	0.831038	0.861653	0.751211	0.851106	0.812279	0.865458	0.78926	0.864518	0.662048	0.000312323	0.195957	0.864518	0.74102	0.123499
cg19998408	chr8	59507568	-	NSMAF;NSMAF	NM_001144772;NM_003580	Body;Body	0.123241	0.11023	0.0730124	0.0852197	0.09644	0.149501	0.0769485	0.0884779	0.115226	0.0728132	0.0726289	0.419406	0.0574192	0.14904	0.316985	0.170638	0.220056	0.117438	0.311859	0.118508	0.0553835	0.191098	0.168457	0.299786	0.1738	0.665127	0.000286034	0.195587	0.220056	0.09644	0.123616
cg16601000	chr11	75486791	-	DGAT2;DGAT2	NM_001253891;NM_032564	Body;Body	0.692461	0.668899	0.673227	0.644624	0.677735	0.711343	0.644041	0.661224	0.67282	0.650053	0.640172	0.866725	0.729131	0.719962	0.796865	0.765114	0.68964	0.740973	0.729549	0.813028	0.690103	0.65617	0.757877	0.766278	0.800248	0.517321	0.0080895	0.255154	0.796865	0.673227	0.123637
cg23264455	chr12	123590059	+	PITPNM2;PITPNM2	NM_020845;NM_001300801	5'UTR;5'UTR	0.381207	0.338599	0.341377	0.312757	0.354211	0.356524	0.331876	0.301363	0.314777	0.30103	0.333655	0.581725	0.37296	0.364705	0.465018	0.423181	0.35428	0.397185	0.436579	0.460512	0.312567	0.450403	0.531912	0.396254	0.47829	0.534257	0.00594052	0.248618	0.465018	0.341377	0.123641
cg07957397	chr6	25100774	+	CMAHP	NR_002174	Body	0.561068	0.468446	0.523146	0.69017	0.473889	0.638396	0.659421	0.59798	0.503158	0.582273	0.530115	0.641695	0.449229	0.691196	0.646796	0.590973	0.655733	0.639616	0.6093	0.50031	0.63365	0.467933	0.652954	0.556142	0.672759	0.508853	0.00938636	0.258119	0.646796	0.523146	0.12365
cg02797539	chr17	72740524	-	RAB37;RAB37;RAB37;RAB37	NM_001006638;NM_175738;NM_001163990;NM_001163989	Body;Body;Body;Body	0.237475	0.189572	0.181673	0.181116	0.187662	0.192739	0.203609	0.189574	0.22991	0.162862	0.222381	0.463686	0.297568	0.257879	0.303388	0.361077	0.225026	0.313227	0.296192	0.286204	0.200341	0.278952	0.359742	0.282293	0.348904	0.606621	0.00130505	0.223216	0.313227	0.189572	0.123656
cg01811815	chr13	114881103	+	RASA3	NM_007368	Body	0.0650029	0.0494274	0.0528822	0.0544945	0.0568836	0.0588132	0.0589089	0.0568565	0.0870087	0.0502294	0.0623795	0.399508	0.0778553	0.0829527	0.156097	0.260532	0.135821	0.180681	0.0801118	0.111182	0.0762357	0.069791	0.227282	0.105867	0.241623	0.656659	0.000363419	0.197176	0.180681	0.0568836	0.123798
cg25176357	chr3	41210614	+				0.483316	0.496239	0.502166	0.518577	0.495816	0.543506	0.53232	0.498192	0.484883	0.490282	0.459543	0.66094	0.56666	0.536184	0.581958	0.789156	0.560763	0.61969	0.527959	0.676521	0.604929	0.521353	0.668977	0.562086	0.741844	0.579677	0.00238963	0.234189	0.61969	0.495816	0.123874
cg17612557	chr12	65549728	+				0.834838	0.694576	0.676457	0.793063	0.586348	0.847488	0.772363	0.751647	0.691185	0.753224	0.668416	0.810808	0.794262	0.849156	0.785907	0.68211	0.800447	0.839424	0.815969	0.734168	0.683127	0.749652	0.824228	0.7815	0.791941	0.571209	0.00285981	0.23577	0.800447	0.676457	0.12399
cg06927938	chr9	124051224	+	GSN;GSN;GSN;GSN;GSN;GSN;GSN;GSN;GSN	NM_001127667;NM_001127666;NM_198252;NM_001127664;NM_001127662;NM_001127665;NM_001127663;NM_001258029;NM_001258030	5'UTR;5'UTR;5'UTR;5'UTR;5'UTR;5'UTR;Body;Body;Body	0.35961	0.389432	0.47049	0.402276	0.380007	0.45773	0.436465	0.434556	0.327978	0.403436	0.462589	0.575398	0.509847	0.439834	0.51346	0.45252	0.509775	0.52912	0.446735	0.477351	0.376291	0.445395	0.591132	0.456158	0.500422	0.575058	0.00263716	0.234736	0.51346	0.389432	0.124028
cg22876402	chr3	71553543	+	FOXP1;FOXP1	NM_032682;NM_001012505	5'UTR;5'UTR	0.602535	0.640814	0.667837	0.724835	0.535964	0.720446	0.750318	0.688196	0.621318	0.719013	0.764406	0.673317	0.487683	0.788316	0.764842	0.690004	0.776694	0.825059	0.763429	0.677877	0.626128	0.569148	0.746818	0.689779	0.708396	0.525019	0.00704374	0.251878	0.764842	0.640814	0.124028
cg10950125	chr6	106047526	+				0.578041	0.657748	0.655505	0.677844	0.691053	0.652788	0.700762	0.754489	0.723625	0.677641	0.588373	0.797224	0.611528	0.512387	0.710949	0.690359	0.792134	0.762683	0.697366	0.825884	0.635483	0.680679	0.693854	0.720009	0.779573	0.512702	0.00877695	0.256808	0.779573	0.655505	0.124068
cg08406698	chr6	168785320	-				0.677367	0.710543	0.601838	0.773996	0.68511	0.797016	0.795929	0.77134	0.740528	0.718713	0.728436	0.81746	0.633265	0.853017	0.809207	0.560088	0.827318	0.691445	0.733119	0.648295	0.621359	0.739337	0.769342	0.751725	0.560295	0.52425	0.00714294	0.251878	0.809207	0.68511	0.124096
cg03334213	chr4	76481053	+	C4orf26	NM_178497	TSS1500	0.701638	0.626982	0.601676	0.696292	0.525351	0.660581	0.725288	0.731882	0.681485	0.66462	0.624291	0.646227	0.574618	0.753835	0.789693	0.663381	0.655435	0.796951	0.816119	0.725041	0.576022	0.63303	0.676646	0.733171	0.74843	0.593534	0.00176229	0.228663	0.74843	0.624291	0.124138
cg23499115	chr3	179590806	-	PEX5L	NM_016559	Body	0.610665	0.638182	0.586762	0.674798	0.471001	0.71802	0.7309	0.652732	0.474763	0.702546	0.753733	0.785195	0.668659	0.832851	0.713326	0.660529	0.734943	0.785558	0.596205	0.643033	0.556097	0.586238	0.630153	0.666879	0.730029	0.528869	0.00656487	0.250689	0.734943	0.610665	0.124278
cg25552893	chr1	236958163	-	MTR	NM_000254	TSS1500	0.106088	0.120535	0.152731	0.122724	0.16065	0.122947	0.203565	0.215721	0.149347	0.170933	0.171435	0.444196	0.18966	0.0755541	0.25681	0.165305	0.208085	0.326077	0.259019	0.177856	0.0832033	0.237355	0.232426	0.160722	0.277073	0.551963	0.00422828	0.243353	0.277073	0.152731	0.124342
cg17424406	chr1	198977782	+	LINC01222	NR_110525	Body	0.627455	0.592328	0.464984	0.648441	0.56496	0.632633	0.693844	0.651216	0.501761	0.648467	0.635183	0.716683	0.453539	0.705003	0.63468	0.708403	0.744	0.793166	0.649648	0.575072	0.422498	0.497171	0.753237	0.667567	0.716351	0.632025	0.00070093	0.212948	0.716683	0.592328	0.124354
cg19929166	chr4	52708214	+	DCUN1D4;DCUN1D4;DCUN1D4	NM_001040402;NM_015115;NM_001287757	TSS1500;TSS1500;TSS1500	0.370817	0.45943	0.360613	0.429491	0.413943	0.439133	0.432607	0.491367	0.410781	0.415838	0.450175	0.706717	0.49397	0.498833	0.50126	0.509826	0.518121	0.598357	0.452787	0.39402	0.401802	0.427457	0.558243	0.480315	0.538301	0.722094	4.59684e-05	0.148357	0.538301	0.413943	0.124358
cg01322412	chr11	781977	-	LOC171391;LOC171391	NR_126343;NR_126342	Body;Body	0.36441	0.497876	0.457027	0.387387	0.349331	0.476067	0.567387	0.447214	0.327431	0.56675	0.383515	0.507894	0.510967	0.518105	0.377241	0.371493	0.59025	0.545423	0.39878	0.416006	0.373236	0.420546	0.484296	0.533723	0.41931	0.5204	0.00765664	0.253836	0.507894	0.383515	0.124379
cg01511480	chr12	6471251	-	SCNN1A;SCNN1A;SCNN1A	NM_001159575;NM_001038;NM_001159576	Body;Body;Body	0.524791	0.469416	0.454776	0.459577	0.471705	0.520757	0.54474	0.441314	0.403841	0.430627	0.486442	0.669246	0.443623	0.51154	0.596114	0.622407	0.540169	0.57863	0.537225	0.551687	0.483898	0.446553	0.612863	0.550936	0.65895	0.515782	0.00831347	0.255365	0.596114	0.471705	0.124409
cg00939032	chr5	156503693	+				0.0855821	0.086059	0.075465	0.0577865	0.102708	0.133782	0.0988777	0.0883767	0.0700074	0.103262	0.0652178	0.209995	0.115097	0.12703	0.105337	0.32771	0.20498	0.220975	0.083985	0.222932	0.124446	0.0899029	0.121085	0.214722	0.291175	0.557352	0.0037986	0.241821	0.209995	0.0855821	0.124413
cg14811319	chr6	88757392	-	SPACA1	NM_030960	TSS200	0.528532	0.550884	0.714582	0.544582	0.635244	0.516817	0.585422	0.546697	0.579022	0.588193	0.599167	0.723592	0.584258	0.916205	0.673332	0.483505	0.681763	0.749404	0.591046	0.585748	0.459768	0.557974	0.625851	0.667885	0.816112	0.542725	0.00506046	0.245974	0.723592	0.599167	0.124425
cg08538926	chr6	154925432	+				0.128639	0.0830539	0.0941628	0.110838	0.126831	0.135138	0.130804	0.0956134	0.0801266	0.117317	0.0898159	0.325238	0.137496	0.140235	0.180562	0.373636	0.179988	0.218594	0.129801	0.219915	0.134887	0.0900816	0.300487	0.162131	0.320426	0.597383	0.00161542	0.226402	0.218594	0.0941628	0.124431
cg07233343	chr1	17944660	-	ARHGEF10L;ARHGEF10L	NM_001011722;NM_018125	Body;Body	0.453201	0.427217	0.43382	0.422525	0.448558	0.493398	0.407281	0.406861	0.429407	0.42444	0.419116	0.691774	0.464178	0.573425	0.548679	0.741173	0.525152	0.558286	0.514785	0.591147	0.472779	0.46211	0.724089	0.53659	0.639527	0.568899	0.00300092	0.236794	0.558286	0.43382	0.124466
cg13722354	chr2	145459671	+	TEX41	NR_033870	Body	0.30942	0.353484	0.417515	0.354739	0.403165	0.34456	0.353802	0.410291	0.358303	0.386808	0.32283	0.477956	0.35267	0.436665	0.44407	0.510201	0.456381	0.488495	0.398629	0.607654	0.394127	0.357563	0.456973	0.421557	0.570904	0.546574	0.00469834	0.244599	0.477956	0.353484	0.124472
cg17784863	chr3	53926472	+	SELK	NM_021237	TSS1500	0.525482	0.623927	0.563593	0.721356	0.682615	0.723288	0.767919	0.700906	0.58041	0.706551	0.641524	0.916271	0.847499	0.802827	0.827461	0.656036	0.71567	0.748434	0.72444	0.812746	0.792146	0.819944	0.678608	0.758419	0.590331	0.541956	0.00513563	0.246272	0.748434	0.623927	0.124507
cg10274029	chr16	85981336	-				0.401313	0.374205	0.326965	0.358821	0.373802	0.347111	0.389015	0.39908	0.407506	0.39971	0.368878	0.768473	0.446056	0.476278	0.498332	0.45406	0.431437	0.48408	0.451179	0.523456	0.549373	0.356092	0.539023	0.411843	0.581634	0.519631	0.007763	0.254273	0.498332	0.373802	0.124531
cg01407558	chr3	46339669	+				0.0824495	0.115059	0.0545918	0.077388	0.0621513	0.0806152	0.0976087	0.11551	0.128883	0.0833045	0.0715408	0.218755	0.118079	0.129397	0.127427	0.225039	0.0804906	0.196156	0.0912177	0.228211	0.0762298	0.0853612	0.264389	0.117518	0.216153	0.568899	0.00300092	0.236794	0.196156	0.0715408	0.124615
cg12223400	chr5	133734862	+				0.721279	0.800589	0.771184	0.863672	0.534316	0.787927	0.860328	0.827999	0.695857	0.660363	0.732865	0.71636	0.678499	0.867491	0.857562	0.809573	0.843458	0.873019	0.855552	0.754555	0.774965	0.722778	0.839532	0.815028	0.857483	0.581216	0.00231165	0.233373	0.857483	0.732865	0.124618
cg12365956	chr2	26010289	+	ASXL2	NM_018263	Body	0.716968	0.707245	0.699681	0.815014	0.681542	0.789855	0.847018	0.636097	0.661531	0.754477	0.823148	0.747746	0.700806	0.849292	0.79856	0.795821	0.831872	0.873907	0.702297	0.702717	0.644945	0.737148	0.846532	0.779603	0.836275	0.534257	0.00594052	0.248618	0.831872	0.707245	0.124626
cg21743357	chr2	200296878	+	SATB2;SATB2;SATB2	NM_001172509;NM_001172517;NM_015265	Body;Body;Body	0.698915	0.718153	0.714016	0.808576	0.736792	0.843692	0.843071	0.786134	0.740841	0.840942	0.791611	0.732256	0.761137	0.873161	0.852762	0.749261	0.842814	0.861797	0.814367	0.753787	0.760729	0.678758	0.84047	0.832183	0.762268	0.574288	0.00268047	0.23499	0.842814	0.718153	0.124661
cg13673563	chr14	21738473	+	HNRNPC;HNRNPC;HNRNPC;HNRNPC	NM_031314;NM_001077442;NM_004500;NM_001077443	TSS1500;TSS1500;TSS1500;TSS1500	0.245176	0.192561	0.223932	0.267942	0.251409	0.230304	0.373668	0.245566	0.228871	0.251518	0.182745	0.533161	0.30865	0.274963	0.327223	0.409648	0.296547	0.348595	0.389329	0.412109	0.281186	0.313631	0.43641	0.347514	0.431658	0.637414	0.000610038	0.207851	0.348595	0.223932	0.124662
cg01001671	chr6	17738188	-				0.688116	0.80186	0.678397	0.845899	0.707157	0.774353	0.83652	0.818416	0.716631	0.757239	0.784064	0.68817	0.740669	0.840002	0.835064	0.824657	0.831894	0.855691	0.805263	0.756555	0.614381	0.761464	0.851276	0.79637	0.794419	0.569669	0.00295324	0.236776	0.831894	0.707157	0.124737
cg10766755	chr6	7401455	+	RIOK1;RIOK1	NM_153005;NM_031480	TSS1500;Body	0.611347	0.645998	0.615239	0.61308	0.674636	0.564862	0.605223	0.53586	0.622559	0.584342	0.526874	0.855836	0.623503	0.728689	0.739995	0.739242	0.725856	0.676453	0.671262	0.840387	0.580774	0.720659	0.728388	0.718197	0.82785	0.593534	0.00176229	0.228663	0.739995	0.615239	0.124756
cg04958055	chr14	69404437	-	ACTN1;ACTN1;ACTN1	NM_001130004;NM_001102;NM_001130005	Body;Body;Body	0.103425	0.0842476	0.0521786	0.10013	0.0827991	0.0732041	0.0839739	0.0794334	0.0552946	0.0522565	0.0542962	0.399826	0.110173	0.123914	0.273379	0.0873259	0.0740974	0.0998289	0.149775	0.177919	0.032473	0.160679	0.196529	0.154375	0.207615	0.61124	0.00117014	0.218472	0.207615	0.0827991	0.124816
cg26337146	chr9	134619980	+				0.237702	0.202288	0.197715	0.177799	0.237145	0.237437	0.243612	0.190229	0.220413	0.168778	0.202955	0.466348	0.212968	0.270296	0.327837	0.39086	0.199795	0.301798	0.282963	0.234497	0.239923	0.291852	0.35338	0.267906	0.424252	0.536567	0.00568864	0.247766	0.327837	0.202955	0.124882
cg21641482	chr6	41539244	+	FOXP4;FOXP4;FOXP4	NM_001012427;NM_001012426;NM_138457	Body;Body;Body	0.423619	0.466329	0.494627	0.478176	0.465308	0.567498	0.58468	0.462638	0.499336	0.459895	0.489996	0.719036	0.521747	0.527345	0.514426	0.619515	0.591271	0.577744	0.491138	0.573002	0.546318	0.436209	0.632015	0.503379	0.65074	0.52117	0.00755151	0.253565	0.591271	0.466329	0.124942
cg00868476	chr8	30186006	-				0.759957	0.702638	0.716015	0.759868	0.682781	0.821058	0.806215	0.783462	0.765379	0.754786	0.845542	0.709438	0.77747	0.847296	0.853052	0.771605	0.840995	0.864377	0.831087	0.74025	0.772179	0.689222	0.818038	0.806593	0.788132	0.574288	0.00268047	0.23499	0.840995	0.716015	0.12498
cg09120959	chr4	154684504	+				0.739017	0.71468	0.671176	0.767623	0.618287	0.791076	0.808095	0.758767	0.685135	0.67313	0.698769	0.726054	0.630192	0.848303	0.823771	0.722	0.825344	0.85869	0.7696	0.589682	0.705169	0.646268	0.759975	0.781279	0.785137	0.660508	0.000326239	0.195957	0.823771	0.698769	0.125002
cg07195438	chr21	39236351	+	KCNJ6	NM_002240	5'UTR	0.052973	0.060778	0.0827393	0.0457476	0.0716549	0.120073	0.0544858	0.0866247	0.0547351	0.0868819	0.083064	0.564466	0.163553	0.0610789	0.126939	0.112374	0.143112	0.19668	0.0903533	0.0933243	0.0887059	0.0797144	0.109477	0.107873	0.28632	0.544265	0.00491289	0.245235	0.19668	0.0716549	0.125025
cg16181497	chr6	45409732	-	RUNX2;RUNX2;RUNX2	NM_001015051;NM_001024630;NM_001278478	Body;Body;Body	0.493184	0.627759	0.831236	0.748404	0.740362	0.820725	0.810858	0.785219	0.661185	0.817583	0.836673	0.865408	0.822027	0.833844	0.843662	0.871631	0.851826	0.889026	0.83981	0.861779	0.720096	0.727547	0.853236	0.805797	0.883652	0.52194	0.00744758	0.253063	0.865408	0.740362	0.125046
cg01114846	chr3	195798994	+	TFRC;TFRC	NM_003234;NM_001128148	Body;Body	0.618019	0.791577	0.792594	0.832748	0.700424	0.763701	0.849802	0.799073	0.673742	0.781634	0.71122	0.624285	0.57329	0.852614	0.851016	0.778642	0.83627	0.849987	0.825343	0.694944	0.743819	0.675741	0.780789	0.81641	0.800811	0.516551	0.00820085	0.255192	0.83627	0.71122	0.12505
cg14182166	chr1	40508568	+	CAP1;CAP1	NM_006367;NM_001105530	5'UTR;5'UTR	0.419094	0.409324	0.449252	0.453653	0.442572	0.436835	0.394081	0.409986	0.454045	0.390559	0.422126	0.572161	0.450516	0.512706	0.524595	0.543129	0.461241	0.547179	0.467422	0.541908	0.456835	0.465544	0.538043	0.483071	0.569779	0.623557	0.000867436	0.215741	0.547179	0.422126	0.125052
cg12853765	chr6	137224053	-	PEX7	NM_000288	Body	0.592556	0.643915	0.594917	0.706032	0.531452	0.588291	0.729897	0.663551	0.438189	0.649244	0.609769	0.52513	0.398026	0.757286	0.719978	0.60626	0.733965	0.730293	0.694442	0.459177	0.599052	0.522173	0.653968	0.686347	0.704411	0.525789	0.0069457	0.251543	0.719978	0.594917	0.125061
cg08214455	chr16	33817457	-				0.594879	0.557761	0.492715	0.583208	0.533799	0.427873	0.659976	0.631378	0.467821	0.537338	0.556318	0.702526	0.566788	0.642405	0.681416	0.662084	0.515195	0.636157	0.652923	0.454863	0.514941	0.455949	0.622861	0.674501	0.724559	0.519631	0.007763	0.254273	0.681416	0.556318	0.125098
cg09180877	chr22	30962306	+	GAL3ST1	NM_004861	TSS1500	0.75021	0.859184	0.726471	0.816947	0.751785	0.85532	0.828398	0.832165	0.880208	0.891435	0.79294	0.90229	0.899375	0.908739	0.906253	0.815695	0.86157	0.872049	0.77902	0.840796	0.896252	0.809247	0.79809	0.874155	0.876904	0.511932	0.00889612	0.257232	0.876904	0.751785	0.12512
cg10460024	chr9	112618	+				0.592543	0.616386	0.533441	0.589255	0.579032	0.658332	0.557161	0.654395	0.65856	0.601799	0.608454	0.717695	0.732362	0.694027	0.7376	0.687021	0.685482	0.682193	0.687134	0.752553	0.671587	0.731916	0.608212	0.676119	0.719969	0.612009	0.00114886	0.218003	0.717695	0.592543	0.125152
cg04900179	chr11	3873994	-				0.673768	0.717608	0.726314	0.826674	0.682148	0.753858	0.827256	0.78325	0.725629	0.733949	0.832253	0.688153	0.685666	0.860273	0.853854	0.748882	0.842792	0.855401	0.827193	0.735781	0.681698	0.756285	0.81914	0.766543	0.788846	0.639723	0.000574327	0.207506	0.842792	0.717608	0.125184
cg00901401	chr2	24272044	-	FKBP1B;FKBP1B	NM_004116;NM_054033	TSS1500;TSS1500	0.12554	0.223298	0.126854	0.252225	0.216118	0.232911	0.357723	0.283272	0.272064	0.172343	0.227442	0.511258	0.384808	0.18951	0.241303	0.243457	0.462486	0.341344	0.361489	0.296813	0.18343	0.206796	0.322785	0.289074	0.23413	0.561201	0.00351484	0.239816	0.341344	0.216118	0.125226
cg21520741	chr7	127857179	-				0.426313	0.309572	0.270164	0.387572	0.285345	0.285276	0.547754	0.350389	0.308269	0.292996	0.34797	0.449638	0.333614	0.415248	0.438875	0.280747	0.416222	0.332279	0.333681	0.289213	0.201494	0.40403	0.379765	0.459178	0.434816	0.625096	0.000834844	0.214526	0.434816	0.309572	0.125244
cg02640525	chr8	31523272	+	NRG1	NM_013962	Body	0.734018	0.771332	0.869525	0.743533	0.79754	0.853425	0.721319	0.861757	0.846515	0.801255	0.693444	0.905187	0.893252	0.913722	0.896619	0.88163	0.863932	0.902751	0.778917	0.821213	0.871177	0.854752	0.824395	0.902327	0.829949	0.581986	0.00227348	0.233137	0.896619	0.771332	0.125288
cg18450079	chr1	46074964	-	NASP;NASP;NASP	NM_152298;NM_002482;NM_001195193	Body;Body;Body	0.692234	0.726289	0.693764	0.833019	0.628911	0.795993	0.822064	0.77642	0.696526	0.769533	0.788985	0.698362	0.711555	0.844279	0.838764	0.733871	0.769759	0.849299	0.7977	0.639641	0.67101	0.699382	0.785654	0.74165	0.81908	0.551193	0.00429289	0.243353	0.81908	0.693764	0.125316
cg22686195	chr18	68088916	-				0.0936927	0.0615786	0.105632	0.0549869	0.0905643	0.207109	0.200734	0.0721288	0.0866742	0.103907	0.115423	0.481149	0.174671	0.085476	0.129059	0.312841	0.21905	0.179452	0.137846	0.194228	0.0939914	0.123397	0.177474	0.228503	0.33825	0.515782	0.00831347	0.255365	0.21905	0.0936927	0.125358
cg24643995	chr19	12993285	+	DNASE2	NM_001375	TSS1500	0.606434	0.714377	0.577024	0.723165	0.663405	0.803061	0.615269	0.649616	0.620621	0.654994	0.80841	0.873648	0.685685	0.764465	0.833052	0.617285	0.788783	0.695776	0.740532	0.764957	0.606045	0.718354	0.637207	0.780071	0.74596	0.518861	0.00787059	0.254679	0.788783	0.663405	0.125378
cg27654744	chr3	122301621	-	PARP15;PARP15	NM_001113523;NM_001308320	Body;Body	0.548157	0.780386	0.771887	0.726036	0.700288	0.824774	0.829471	0.79575	0.64627	0.781044	0.607061	0.717347	0.699707	0.837574	0.847813	0.72153	0.808131	0.858161	0.66031	0.670857	0.636764	0.582607	0.817546	0.774733	0.825685	0.555812	0.00391741	0.242264	0.825685	0.700288	0.125397
cg24359706	chr5	131280497	-	MEIKIN	NM_001303622	Body	0.169589	0.0877679	0.118331	0.0841112	0.128292	0.126473	0.152905	0.093269	0.125249	0.16213	0.0896382	0.418242	0.101035	0.219155	0.238364	0.252225	0.243797	0.19259	0.246038	0.246318	0.108865	0.168396	0.157408	0.216551	0.357737	0.587375	0.00202106	0.231934	0.243797	0.118331	0.125467
cg24615954	chr17	29253798	-	ADAP2	NM_018404	Body	0.110491	0.0702674	0.0703106	0.0581681	0.0757478	0.110215	0.0991058	0.101388	0.103464	0.0736476	0.0958375	0.243163	0.153341	0.119549	0.12376	0.31279	0.136991	0.201243	0.0784176	0.147379	0.113555	0.108356	0.195648	0.108442	0.309445	0.548114	0.00455975	0.244475	0.201243	0.0757478	0.125495
cg09326762	chr3	50292471	-	GNAI2;GNAI2;GNAI2;GNAI2;GNAI2;GNAI2	NM_001166425;NM_001282619;NM_001282617;NM_001282618;NM_001282620;NM_002070	Body;Body;Body;Body;Body;Body	0.612761	0.565069	0.602705	0.584761	0.549575	0.639073	0.569999	0.585241	0.600888	0.582583	0.569221	0.72369	0.599139	0.629267	0.694747	0.643051	0.608658	0.647961	0.627294	0.667356	0.650147	0.600786	0.62549	0.647959	0.706768	0.538876	0.0054458	0.24717	0.694747	0.569221	0.125526
cg20260607	chr12	49388987	-	DDN	NM_015086	3'UTR	0.22505	0.300817	0.312103	0.299336	0.374592	0.343897	0.415903	0.349978	0.27842	0.310398	0.3426	0.490219	0.338179	0.347016	0.626418	0.272409	0.437639	0.36353	0.284123	0.446554	0.263032	0.401353	0.429142	0.486738	0.300599	0.596613	0.00164392	0.226455	0.437639	0.312103	0.125536
cg07536924	chr7	30452952	+				0.494386	0.532009	0.467595	0.543097	0.4972	0.481708	0.54875	0.505803	0.535322	0.533029	0.541845	0.752288	0.576171	0.57627	0.622753	0.672804	0.542652	0.605255	0.567315	0.639544	0.483414	0.567838	0.732362	0.501802	0.638626	0.56582	0.00319825	0.237762	0.622753	0.4972	0.125553
cg08665844	chr4	113485177	+	C4orf21	NM_018392	Body	0.412838	0.748528	0.712171	0.810268	0.673734	0.621778	0.804975	0.612187	0.694564	0.649706	0.575105	0.792549	0.572278	0.824388	0.800019	0.739711	0.766584	0.837549	0.81754	0.494785	0.721436	0.519244	0.705461	0.808731	0.799345	0.541186	0.00521174	0.246397	0.799345	0.673734	0.125611
cg20545694	chr8	48910778	+				0.623819	0.690445	0.576988	0.675072	0.664923	0.708149	0.701384	0.665706	0.75242	0.682067	0.638835	0.764503	0.716426	0.793236	0.813488	0.595575	0.694784	0.751346	0.589074	0.655801	0.707883	0.759701	0.791065	0.731285	0.768859	0.679754	0.000185773	0.184479	0.764503	0.638835	0.125668
cg24302529	chr10	45923083	-	ALOX5	NM_000698	Body	0.393465	0.502959	0.568436	0.502963	0.448618	0.50567	0.534379	0.527451	0.520128	0.489531	0.480669	0.639532	0.536319	0.487975	0.481457	0.515072	0.539528	0.606369	0.538224	0.565584	0.452239	0.550806	0.557159	0.558898	0.61904	0.518861	0.00787059	0.254679	0.606369	0.480669	0.1257
cg06722357	chr15	86123485	-	AKAP13;AKAP13	NM_007200;NM_006738	Body;Body	0.528878	0.495874	0.562728	0.518049	0.54331	0.515957	0.566002	0.555753	0.550527	0.584038	0.499286	0.740066	0.573846	0.598826	0.654617	0.714633	0.617505	0.651703	0.563194	0.654283	0.56494	0.493861	0.65165	0.622168	0.710941	0.592764	0.001793	0.229138	0.654617	0.528878	0.125739
cg11596009	chr1	36916744	-	OSCP1;OSCP1	NM_145047;NM_206837	TSS1500;TSS1500	0.375821	0.485659	0.381549	0.524548	0.568253	0.429839	0.401091	0.44177	0.554459	0.534169	0.515243	0.704005	0.593883	0.763441	0.713444	0.693469	0.611419	0.569748	0.591344	0.575055	0.581974	0.626577	0.493525	0.500598	0.593702	0.518861	0.00787059	0.254679	0.611419	0.485659	0.12576
cg04934519	chr1	185303447	+				0.695264	0.646553	0.753947	0.659239	0.783008	0.703419	0.727333	0.8156	0.776946	0.760451	0.683166	0.834401	0.79781	0.754107	0.821065	0.823887	0.789559	0.815683	0.803308	0.840472	0.793288	0.690494	0.847906	0.799671	0.864307	0.507313	0.00963978	0.258523	0.821065	0.695264	0.125801
cg20002051	chr10	28963427	-				0.52597	0.718755	0.624	0.731642	0.524572	0.67677	0.721159	0.697666	0.617717	0.606801	0.705476	0.562029	0.506248	0.762575	0.749862	0.677569	0.764008	0.824525	0.703366	0.59061	0.602475	0.528228	0.685679	0.733267	0.726771	0.569669	0.00295324	0.236776	0.749862	0.624	0.125862
cg15173892	chr18	76970215	-	ATP9B;ATP9B	NM_198531;NM_001306085	Body;Body	0.0914064	0.0516254	0.0450304	0.0593721	0.0798591	0.05861	0.119564	0.0497209	0.0595053	0.0642508	0.0488217	0.454757	0.16167	0.116845	0.177495	0.416203	0.0830999	0.15425	0.0603057	0.144326	0.0821189	0.0693476	0.297296	0.103721	0.476377	0.560431	0.00357011	0.240102	0.177495	0.0516254	0.125869
cg19949142	chr1	67772565	-	IL12RB2;IL12RB2;IL12RB2;IL12RB2;IL12RB2;IL12RB2	NM_001559;NM_001258216;NM_001258215;NM_001258214;NR_047584;NR_047583	TSS1500;TSS1500;TSS1500;TSS1500;TSS1500;TSS1500	0.562441	0.694269	0.583235	0.764957	0.554033	0.6531	0.781811	0.737035	0.540723	0.586266	0.670445	0.569778	0.480136	0.794615	0.709169	0.65635	0.748272	0.805622	0.763035	0.568458	0.561846	0.59122	0.700153	0.746965	0.667198	0.568899	0.00300092	0.236794	0.709169	0.583235	0.125934
cg21849844	chr13	100611865	-				0.0683064	0.226255	0.108041	0.0823217	0.113649	0.0969544	0.185924	0.156418	0.112585	0.174733	0.201226	0.660044	0.168561	0.187441	0.213855	0.129974	0.239599	0.310108	0.196197	0.102254	0.103409	0.125472	0.0947582	0.189555	0.234261	0.536567	0.00568864	0.247766	0.239599	0.113649	0.12595
cg27659383	chr14	94943902	+	SERPINA9;SERPINA9;SERPINA9;SERPINA9	NM_001284276;NM_001042518;NM_175739;NM_001284275	TSS1500;TSS1500;TSS1500;TSS1500	0.681773	0.636395	0.603147	0.759425	0.509281	0.748939	0.742521	0.662223	0.569901	0.59981	0.726202	0.651536	0.682695	0.803965	0.789449	0.628212	0.762356	0.817864	0.742198	0.493359	0.713566	0.566256	0.750417	0.709044	0.737313	0.542725	0.00506046	0.245974	0.762356	0.636395	0.125961
cg26827202	chr2	196439116	+				0.127899	0.0790681	0.138711	0.0904434	0.353737	0.16288	0.121432	0.241113	0.101942	0.0994469	0.0914061	0.286286	0.156247	0.22636	0.183051	0.25102	0.21049	0.253954	0.195845	0.243772	0.183156	0.18648	0.252453	0.256675	0.286522	0.52194	0.00744758	0.253063	0.253954	0.127899	0.126056
cg03582691	chr1	222131715	-				0.131682	0.177911	0.17531	0.147015	0.215848	0.19354	0.252081	0.136048	0.163559	0.246301	0.126859	0.301417	0.103901	0.257413	0.251552	0.211047	0.327736	0.32166	0.205188	0.228737	0.0878885	0.193938	0.261137	0.268929	0.191508	0.683603	0.000165167	0.181218	0.301417	0.17531	0.126108
cg11118092	chr3	112194528	-	BTLA;BTLA	NM_001085357;NM_181780	Body;Body	0.313899	0.29543	0.290098	0.407622	0.29512	0.245822	0.356924	0.33439	0.329574	0.26191	0.324583	0.686162	0.339916	0.329764	0.421555	0.357107	0.303154	0.514289	0.419582	0.505087	0.296457	0.53237	0.551674	0.418202	0.39303	0.616628	0.00102807	0.216443	0.421555	0.29543	0.126126
cg25003701	chr2	74840046	-	M1AP;M1AP;M1AP	NM_138804;NM_001281296;NM_001281295	Body;Body;Body	0.639294	0.637396	0.5809	0.761925	0.584145	0.746169	0.738792	0.697625	0.574795	0.690806	0.684431	0.617988	0.577943	0.790193	0.762155	0.722656	0.763526	0.792771	0.705464	0.587873	0.597116	0.488897	0.734392	0.746545	0.766615	0.605851	0.00132879	0.223794	0.763526	0.637396	0.12613
cg07661704	chr4	139144433	+	SLC7A11	NM_014331	Body	0.580041	0.581388	0.451014	0.558679	0.49571	0.678273	0.641597	0.540185	0.546054	0.543892	0.648572	0.837755	0.592495	0.764868	0.618998	0.594485	0.439852	0.773802	0.647583	0.602687	0.463962	0.529865	0.751597	0.664614	0.706241	0.519631	0.007763	0.254273	0.706241	0.580041	0.1262
cg02098293	chr7	106709269	-	PRKAR2B	NM_002736	Body	0.252799	0.285239	0.303465	0.212288	0.307798	0.334463	0.299373	0.321949	0.318799	0.396241	0.231345	0.411526	0.316729	0.320272	0.333727	0.363666	0.361491	0.453529	0.331074	0.355706	0.295008	0.288124	0.331387	0.360006	0.474188	0.588915	0.0019535	0.230457	0.411526	0.285239	0.126287
cg14450616	chr19	40867383	-	PLD3;PLD3;PLD3	NM_001291311;NM_001031696;NM_012268	5'UTR;5'UTR;5'UTR	0.203489	0.196781	0.239441	0.221866	0.244511	0.256754	0.217244	0.19681	0.202495	0.214991	0.200942	0.460786	0.267701	0.30639	0.303051	0.328461	0.268947	0.329859	0.267332	0.305552	0.217101	0.253124	0.332543	0.26016	0.399294	0.665897	0.000279772	0.195587	0.329859	0.203489	0.12637
cg01589514	chr17	79526378	-	NPLOC4;NPLOC4;NPLOC4	NR_130140;NR_130139;NM_017921	Body;Body;Body	0.415416	0.385388	0.378539	0.41391	0.372747	0.424258	0.43548	0.409806	0.416675	0.398675	0.369626	0.607733	0.486077	0.466745	0.504934	0.559114	0.423968	0.455475	0.443622	0.498553	0.384049	0.458748	0.553212	0.476519	0.592569	0.715166	5.8741e-05	0.155235	0.504934	0.378539	0.126396
cg20101057	chr16	67361968	+	KCTD19;LRRC36	NM_001100915;NM_018296	TSS1500;Body	0.0981668	0.063098	0.0582462	0.0855121	0.0728798	0.0862408	0.102604	0.0784204	0.0833138	0.0814875	0.0821768	0.308374	0.144553	0.102431	0.12699	0.416257	0.10995	0.199284	0.0916131	0.197572	0.106537	0.0853082	0.265786	0.105836	0.446878	0.592764	0.001793	0.229138	0.199284	0.0728798	0.126405
cg26749761	chr19	13372030	+	CACNA1A;CACNA1A;CACNA1A;CACNA1A;CACNA1A	NM_023035;NM_001127222;NM_001174080;NM_000068;NM_001127221	Body;Body;Body;Body;Body	0.0572226	0.0696655	0.0958612	0.0735848	0.0692613	0.0739187	0.146544	0.086203	0.090975	0.0959144	0.0813184	0.195207	0.0651907	0.157972	0.0922829	0.239731	0.235537	0.19615	0.100408	0.100768	0.0569095	0.066362	0.0658509	0.13927	0.236684	0.544265	0.00491289	0.245235	0.19615	0.0696655	0.126484
cg15545700	chr12	9268985	+	A2M	NM_000014	TSS1500	0.612547	0.579606	0.652985	0.647592	0.612206	0.621499	0.642796	0.542107	0.560429	0.635871	0.602987	0.779799	0.629697	0.646972	0.698932	0.709175	0.741522	0.738726	0.687362	0.625355	0.628571	0.611639	0.76884	0.65915	0.660377	0.578907	0.00242945	0.234189	0.738726	0.612206	0.12652
cg00365304	chr20	862151	+	ANGPT4	NM_015985	Body	0.434514	0.374472	0.399168	0.384233	0.343328	0.408012	0.387543	0.392069	0.386287	0.409349	0.371393	0.550778	0.344132	0.541644	0.501017	0.447627	0.496239	0.446139	0.477366	0.40046	0.344651	0.360984	0.43611	0.492247	0.507361	0.682063	0.000173156	0.182418	0.501017	0.374472	0.126545
cg24015814	chr4	107258035	+	AIMP1;AIMP1;AIMP1	NM_001142416;NM_004757;NM_001142415	Body;Body;Body	0.731648	0.795456	0.706511	0.870776	0.720123	0.816888	0.864771	0.823973	0.752273	0.830046	0.801623	0.789185	0.742061	0.82873	0.858209	0.795886	0.81495	0.879744	0.844522	0.730292	0.714984	0.683214	0.841123	0.825135	0.859644	0.507313	0.00963978	0.258523	0.858209	0.731648	0.126561
cg04061361	chr15	25296404	-	SNORD116-1	NR_003316	TSS1500	0.602892	0.560235	0.506161	0.616993	0.529773	0.651614	0.649025	0.614396	0.575667	0.526055	0.514496	0.438591	0.516738	0.677529	0.670194	0.481545	0.656369	0.546692	0.578615	0.642166	0.582978	0.600348	0.592211	0.635799	0.669234	0.518091	0.00797942	0.254995	0.656369	0.529773	0.126596
cg04034685	chr17	62085532	-	ICAM2;ICAM2;ICAM2;ICAM2;ICAM2	NM_000873;NM_001099789;NM_001099786;NM_001099787;NM_001099788	TSS1500;5'UTR;5'UTR;5'UTR;5'UTR	0.323029	0.303752	0.266586	0.236008	0.260456	0.226895	0.236135	0.20461	0.292266	0.208376	0.187826	0.647696	0.275113	0.351145	0.393388	0.385733	0.322979	0.380029	0.319549	0.376324	0.220176	0.308194	0.394083	0.410576	0.489391	0.628176	0.000772823	0.213641	0.393388	0.266586	0.126801
cg08005697	chr5	180245020	-				0.0615921	0.100506	0.151537	0.13832	0.105353	0.166143	0.223211	0.106299	0.0905311	0.161981	0.196372	0.288883	0.153422	0.183224	0.232184	0.219669	0.197102	0.233573	0.267102	0.233475	0.132159	0.10396	0.179519	0.187875	0.195851	0.569669	0.00295324	0.236776	0.232184	0.105353	0.126831
cg06464751	chr13	111329465	+	CARS2;CARS2	NM_024537;NM_024537	ExonBnd;Body	0.75942	0.588503	0.72079	0.656228	0.763225	0.804094	0.756223	0.813096	0.661142	0.715079	0.686176	0.827121	0.754929	0.749668	0.824537	0.846648	0.847662	0.890342	0.78907	0.795064	0.686046	0.695511	0.799021	0.732112	0.865015	0.516551	0.00820085	0.255192	0.847662	0.72079	0.126872
cg10385677	chr2	43386953	+				0.635139	0.573711	0.581955	0.582136	0.588449	0.641033	0.603452	0.579863	0.591191	0.570996	0.529993	0.766286	0.589358	0.651516	0.742932	0.727693	0.661666	0.668937	0.663435	0.666412	0.672832	0.578733	0.739494	0.685688	0.708831	0.584296	0.00216219	0.232722	0.708831	0.581955	0.126877
cg19835973	chr19	54746613	-	LILRA6;LILRA6	NM_024318;NM_024318	1stExon;5'UTR	0.0717478	0.131936	0.0345587	0.0527578	0.0583061	0.0602021	0.107799	0.0412845	0.0717365	0.0916881	0.047991	0.5278	0.0448722	0.0860364	0.185197	0.128757	0.153477	0.0643063	0.170493	0.223527	0.102221	0.068669	0.246517	0.207066	0.399148	0.516551	0.00820085	0.255192	0.185197	0.0583061	0.126891
cg10783469	chr19	52391234	+	ZNF577;ZNF577;ZNF577	NR_024181;NM_032679;NM_001135590	TSS200;TSS200;TSS200	0.0571067	0.102889	0.125306	0.0728635	0.123897	0.136229	0.230441	0.0735367	0.172501	0.199543	0.174314	0.568631	0.196542	0.190359	0.212617	0.196827	0.250834	0.311158	0.192634	0.175552	0.152075	0.114674	0.13883	0.338439	0.0924941	0.549654	0.00442462	0.243852	0.250834	0.123897	0.126937
cg18892073	chr4	53617992	+	ERVMER34-1;ERVMER34-1	NM_001242690;NM_024534	TSS200;TSS200	0.358284	0.382592	0.346529	0.32981	0.374066	0.321344	0.351605	0.387701	0.325504	0.471845	0.445279	0.861189	0.457409	0.459793	0.501008	0.422034	0.503491	0.440007	0.411871	0.38448	0.40495	0.463683	0.492999	0.436123	0.470654	0.61124	0.00117014	0.218472	0.501008	0.374066	0.126942
cg12728020	chr1	114698322	+				0.09415	0.207221	0.0682212	0.24122	0.245624	0.125722	0.141164	0.208922	0.173249	0.126753	0.129525	0.47545	0.240966	0.289275	0.256488	0.0949343	0.324183	0.19584	0.20749	0.221855	0.265886	0.179613	0.274316	0.296119	0.197568	0.572748	0.0027689	0.235066	0.256488	0.129525	0.126963
cg19853612	chr5	122059384	+	LOC101927379	NR_109881	Body	0.398787	0.370687	0.40424	0.41969	0.459993	0.43582	0.433416	0.467185	0.458336	0.477408	0.418892	0.531219	0.461929	0.42317	0.479422	0.706767	0.510262	0.538502	0.485124	0.547349	0.413146	0.423644	0.535764	0.528602	0.673284	0.587375	0.00202106	0.231934	0.531219	0.40424	0.126979
cg12286573	chr17	42734503	-	C17orf104	NM_001145080	Body	0.142227	0.112465	0.112259	0.161316	0.09907	0.0897492	0.0842553	0.0776671	0.104706	0.161003	0.147939	0.330492	0.116245	0.320181	0.361648	0.0810185	0.238657	0.163114	0.127008	0.0971997	0.0801809	0.136761	0.206432	0.158407	0.239503	0.553503	0.00410152	0.243024	0.239503	0.112465	0.127037
cg10557578	chr8	37758453	-	RAB11FIP1;RAB11FIP1	NM_025151;NM_001002814	TSS1500;TSS1500	0.26884	0.286441	0.269578	0.285039	0.264514	0.266426	0.273071	0.307098	0.259076	0.2491	0.307966	0.542051	0.279691	0.321925	0.403124	0.382704	0.320105	0.311037	0.354463	0.36416	0.232065	0.40726	0.45497	0.287936	0.396617	0.638953	0.000586024	0.207851	0.396617	0.269578	0.127039
cg06866616	chr1	2455264	-	PANK4	NM_018216	Body	0.581534	0.65606	0.685633	0.656177	0.623685	0.683605	0.657355	0.591071	0.694659	0.760366	0.668663	0.895741	0.69545	0.785166	0.754912	0.637502	0.783139	0.790517	0.695349	0.671483	0.651754	0.752105	0.606014	0.726198	0.614538	0.52425	0.00714294	0.251878	0.783139	0.65606	0.127079
cg17492716	chr21	33145332	-				0.0996975	0.0784626	0.0644042	0.0787009	0.128566	0.0738703	0.106048	0.0973114	0.0698211	0.102853	0.0605575	0.270676	0.175071	0.124401	0.166448	0.335251	0.118185	0.205568	0.096408	0.143368	0.0951069	0.127429	0.23074	0.104474	0.43025	0.547344	0.00462861	0.244475	0.205568	0.0784626	0.127106
cg08580224	chr5	180593235	+				0.541375	0.70306	0.679502	0.753117	0.59013	0.637262	0.798282	0.752691	0.62186	0.58189	0.633383	0.55622	0.544888	0.812779	0.816557	0.49154	0.639607	0.798482	0.762233	0.64047	0.58941	0.675968	0.730766	0.743467	0.760504	0.554273	0.00403936	0.242915	0.760504	0.633383	0.127121
cg09218557	chr17	66314801	-	ARSG;ARSG	NM_001267727;NM_014960	Body;Body	0.0665028	0.0548209	0.0601043	0.0499538	0.0633765	0.0782735	0.0735214	0.0516283	0.0505093	0.0863821	0.0752303	0.419712	0.0877562	0.114809	0.140662	0.262392	0.190523	0.0729576	0.17162	0.127456	0.0610333	0.101456	0.155622	0.23588	0.21134	0.647421	0.000468051	0.202373	0.190523	0.0633765	0.127146
cg07464217	chr20	57583263	-	CTSZ	NM_001336	TSS1500	0.465045	0.545918	0.531698	0.473045	0.487633	0.509471	0.500284	0.489736	0.483849	0.565333	0.475346	0.664116	0.503035	0.517667	0.594038	0.54284	0.554223	0.61478	0.62545	0.553466	0.53196	0.531454	0.576844	0.616846	0.622201	0.606621	0.00130505	0.223216	0.61478	0.487633	0.127148
cg17613629	chr2	43355158	+				0.379796	0.381605	0.40022	0.375945	0.356768	0.429619	0.413163	0.369713	0.385276	0.3407	0.369216	0.560186	0.375497	0.466482	0.506969	0.482513	0.430147	0.442542	0.453421	0.481057	0.38799	0.460733	0.533911	0.407529	0.518459	0.65358	0.000395767	0.199674	0.506969	0.379796	0.127173
cg26244522	chr11	60686575	-	TMEM109	NM_024092	5'UTR	0.0959075	0.107682	0.123659	0.0845261	0.0855399	0.16984	0.182477	0.0991282	0.0962444	0.114745	0.14483	0.440747	0.119678	0.270201	0.221879	0.269464	0.195713	0.234881	0.160317	0.239231	0.104692	0.0837357	0.213037	0.136526	0.336871	0.585835	0.00209061	0.232596	0.234881	0.107682	0.1272
cg11251255	chr5	175007306	+				0.625172	0.64287	0.668098	0.791328	0.673362	0.68148	0.801543	0.753248	0.596378	0.65235	0.634817	0.728511	0.553712	0.806442	0.766384	0.768806	0.787719	0.796366	0.745862	0.652709	0.744502	0.620728	0.809519	0.692946	0.770104	0.545805	0.00476896	0.244751	0.770104	0.64287	0.127234
cg04884090	chr3	49894441	+	TRAIP	NM_005879	TSS1500	0.603641	0.460895	0.489363	0.430509	0.322848	0.369228	0.432926	0.45722	0.382714	0.539234	0.369475	0.894697	0.398674	0.91027	0.41901	0.60647	0.515265	0.656826	0.469571	0.569788	0.373389	0.587195	0.61075	0.61159	0.588182	0.536567	0.00568864	0.247766	0.588182	0.460895	0.127287
cg15824303	chr10	23540223	-				0.618713	0.570982	0.559398	0.628352	0.491886	0.687643	0.689503	0.622062	0.518476	0.628958	0.564847	0.618426	0.506543	0.761141	0.711127	0.577186	0.692159	0.759528	0.646686	0.460027	0.497411	0.559438	0.680308	0.645424	0.656358	0.670516	0.000244651	0.193445	0.692159	0.564847	0.127312
cg01135546	chr17	45949828	-				0.18956	0.135464	0.270001	0.241855	0.163614	0.259186	0.453185	0.215876	0.29924	0.261234	0.248784	0.0659756	0.405175	0.503997	0.19961	0.305061	0.47544	0.336068	0.415373	0.307358	0.321386	0.286076	0.315759	0.325862	0.316888	0.527329	0.00675304	0.250843	0.316888	0.18956	0.127327
cg11246912	chr19	52318394	+	FPR3	NM_002030	5'UTR	0.65076	0.698724	0.589826	0.722102	0.642844	0.729137	0.703747	0.62074	0.61044	0.741489	0.610564	0.842604	0.745369	0.665972	0.745704	0.818703	0.727962	0.770176	0.767422	0.824836	0.709939	0.654827	0.821445	0.804785	0.815321	0.536567	0.00568864	0.247766	0.770176	0.642844	0.127332
cg02087985	chr1	151665715	-	SNX27	NM_030918	Body	0.490045	0.544471	0.556589	0.701837	0.454764	0.554717	0.678445	0.570092	0.547418	0.626296	0.597416	0.539726	0.386333	0.684679	0.717032	0.657537	0.6756	0.671809	0.689415	0.545209	0.450741	0.551336	0.644576	0.607362	0.622623	0.508083	0.00951237	0.258274	0.671809	0.544471	0.127338
cg09057011	chr19	55182665	-				0.290972	0.274039	0.3215	0.2348	0.326804	0.366309	0.356558	0.27569	0.252185	0.328002	0.228803	0.519171	0.338643	0.457595	0.418327	0.444934	0.34387	0.599082	0.340394	0.544845	0.407907	0.238416	0.374625	0.475223	0.407686	0.597383	0.00161542	0.226402	0.418327	0.290972	0.127355
cg25192081	chr1	65308244	-	JAK1	NM_002227	Body	0.523184	0.491565	0.487699	0.491851	0.516116	0.505839	0.508219	0.511945	0.535236	0.496462	0.445787	0.687474	0.551182	0.550822	0.571527	0.705905	0.567843	0.618938	0.557161	0.637455	0.589917	0.485133	0.724024	0.572079	0.704348	0.518861	0.00787059	0.254679	0.618938	0.491565	0.127373
cg15747671	chr6	163476433	+	LOC101929239;LOC101929239;PACRG;PACRG;PACRG	NR_110872;NR_110871;NM_152410;NM_001080378;NM_001080379	TSS1500;TSS1500;Body;Body;Body	0.614917	0.641091	0.548886	0.741572	0.441853	0.668919	0.775413	0.671611	0.512833	0.62356	0.608093	0.599088	0.501213	0.75005	0.743888	0.547021	0.73554	0.803842	0.698027	0.496388	0.582149	0.50902	0.673674	0.633717	0.65606	0.52194	0.00744758	0.253063	0.73554	0.608093	0.127448
cg02311275	chr4	84277683	-				0.364136	0.272445	0.24146	0.284602	0.292187	0.357401	0.286455	0.371533	0.371135	0.278647	0.27352	0.647062	0.384626	0.40834	0.366605	0.414082	0.369613	0.400989	0.423781	0.459476	0.345755	0.279079	0.534909	0.368009	0.594286	0.585835	0.00209061	0.232596	0.400989	0.27352	0.127469
cg13539943	chr19	7564427	+	C19orf45	NM_198534	5'UTR	0.510059	0.479243	0.486616	0.463134	0.472719	0.497313	0.476466	0.472662	0.503388	0.463566	0.511993	0.688726	0.499409	0.510096	0.539258	0.599824	0.528805	0.614107	0.543646	0.528624	0.520167	0.526776	0.612482	0.562045	0.661653	0.60739	0.00128168	0.222494	0.614107	0.486616	0.127491
cg26325685	chr12	113854036	-				0.796112	0.772903	0.843836	0.793655	0.769214	0.876018	0.875038	0.710011	0.77443	0.855783	0.876215	0.931634	0.859224	0.889636	0.93205	0.932397	0.895619	0.923621	0.911394	0.914729	0.795344	0.823335	0.921815	0.884597	0.891309	0.6097	0.00121371	0.219942	0.923621	0.796112	0.127509
cg16392409	chr11	77561261	+	AAMDC	NM_024684	Body	0.507874	0.708612	0.650639	0.779406	0.492217	0.6855	0.772115	0.692222	0.500086	0.672897	0.612567	0.531332	0.516479	0.791802	0.740152	0.700169	0.710184	0.798438	0.713912	0.539941	0.557607	0.619292	0.625088	0.67962	0.75044	0.508083	0.00951237	0.258274	0.740152	0.612567	0.127584
cg24833775	chr18	9814449	-	RAB31	NM_006868	Body	0.629254	0.724051	0.597547	0.79193	0.639229	0.680366	0.78504	0.720089	0.582805	0.62007	0.665289	0.606566	0.524322	0.824006	0.794999	0.646204	0.766887	0.834073	0.751175	0.569158	0.604446	0.653945	0.68136	0.698344	0.743602	0.546574	0.00469834	0.244599	0.766887	0.639229	0.127658
cg06760651	chr11	72099100	-	CLPB;CLPB;CLPB;CLPB	NM_001258393;NM_001258392;NM_030813;NM_001258394	Body;Body;Body;Body	0.375562	0.314699	0.372405	0.357547	0.335579	0.37723	0.363676	0.349916	0.352882	0.37338	0.314403	0.520492	0.337363	0.392308	0.410799	0.438473	0.412455	0.463237	0.383517	0.420974	0.440183	0.32718	0.411827	0.419488	0.498954	0.518861	0.00787059	0.254679	0.463237	0.335579	0.127658
cg19338452	chr12	87007189	+	MGAT4C	NM_013244	5'UTR	0.541295	0.511408	0.577117	0.709145	0.508356	0.444768	0.51152	0.668217	0.326834	0.498041	0.404774	0.753013	0.38808	0.672494	0.733512	0.533245	0.61418	0.639075	0.579136	0.329784	0.579629	0.536877	0.56936	0.645182	0.555866	0.525019	0.00704374	0.251878	0.639075	0.511408	0.127667
cg04725693	chr22	23223553	-				0.501021	0.473761	0.470693	0.499603	0.530736	0.548377	0.53068	0.553591	0.493337	0.497676	0.4458	0.601463	0.565391	0.506559	0.546569	0.76963	0.598493	0.686217	0.547306	0.640997	0.616685	0.507367	0.645119	0.613689	0.719578	0.52425	0.00714294	0.251878	0.601463	0.473761	0.127701
cg13152694	chr16	15675523	-	C16orf45;C16orf45	NM_033201;NM_001142469	Body;Body	0.055396	0.0496783	0.0553112	0.0407571	0.061988	0.058223	0.0505999	0.0411359	0.0487143	0.0453537	0.0668508	0.298902	0.0709952	0.103753	0.183121	0.208757	0.0907397	0.103539	0.106019	0.137366	0.0776648	0.0606464	0.173691	0.0764834	0.268399	0.545805	0.00476896	0.244751	0.183121	0.055396	0.127725
cg04866260	chr11	124939867	-	SLC37A2;SLC37A2	NM_198277;NM_001145290	Body;Body	0.101451	0.108923	0.0841275	0.0790422	0.10376	0.114886	0.126816	0.0723147	0.0902823	0.0902274	0.104173	0.398556	0.134119	0.203219	0.231517	0.244712	0.120534	0.174749	0.0915128	0.26492	0.0673844	0.124548	0.322763	0.182093	0.366087	0.630485	0.00072896	0.213259	0.231517	0.10376	0.127757
cg10077239	chr14	30397686	-	PRKD1	NM_002742	TSS1500	0.235979	0.335966	0.31003	0.21712	0.214287	0.273846	0.230103	0.27822	0.347108	0.281953	0.275696	0.4035	0.388098	0.48572	0.233833	0.249318	0.444536	0.391528	0.339497	0.347588	0.233248	0.331767	0.343715	0.360811	0.418664	0.625866	0.000818949	0.214025	0.4035	0.275696	0.127804
cg08817105	chr14	100905738	+	WDR25;WDR25	NM_024515;NM_001161476	Body;Body	0.645562	0.661526	0.734895	0.657786	0.590207	0.775185	0.792341	0.677394	0.598709	0.778411	0.745972	0.826006	0.779927	0.729077	0.789484	0.718313	0.785034	0.791661	0.768578	0.791407	0.436029	0.700195	0.816313	0.778912	0.747477	0.605851	0.00132879	0.223794	0.789484	0.661526	0.127958
cg07249742	chr3	124570104	+	ITGB5	NM_002213	Body	0.627086	0.699253	0.664061	0.730999	0.637727	0.726156	0.787885	0.747975	0.647742	0.709644	0.647614	0.615123	0.550749	0.785285	0.775643	0.757159	0.750026	0.798828	0.776437	0.667194	0.66068	0.67821	0.639491	0.741466	0.802035	0.546574	0.00469834	0.244599	0.775643	0.647614	0.12803
cg25866254	chr5	54960784	+	SLC38A9;SLC38A9;SLC38A9;SLC38A9;SLC38A9	NR_047649;NM_001282429;NM_001258286;NM_001258287;NM_173514	Body;Body;Body;Body;Body	0.515244	0.61283	0.621201	0.686028	0.552931	0.603764	0.758069	0.629051	0.428309	0.602679	0.5857	0.552265	0.407513	0.752572	0.764592	0.618374	0.713752	0.752877	0.705451	0.481138	0.561458	0.504084	0.654181	0.683405	0.668166	0.542725	0.00506046	0.245974	0.713752	0.5857	0.128052
cg19349699	chr5	139971474	+				0.575372	0.559351	0.614175	0.588754	0.58859	0.654603	0.57359	0.60088	0.602648	0.56276	0.561814	0.772469	0.615694	0.603735	0.703456	0.698238	0.633375	0.615446	0.694168	0.739457	0.632152	0.653276	0.725341	0.660824	0.730329	0.574288	0.00268047	0.23499	0.703456	0.575372	0.128084
cg20648632	chr6	88182161	+	SLC35A1;SLC35A1	NM_006416;NM_001168398	TSS1500;TSS1500	0.200275	0.113708	0.198317	0.166827	0.243059	0.301866	0.232513	0.238654	0.403373	0.241537	0.156002	0.426521	0.215129	0.489903	0.251804	0.147022	0.172282	0.326452	0.349254	0.288588	0.280536	0.290955	0.2904	0.274329	0.371353	0.510393	0.0091385	0.257663	0.326452	0.198317	0.128135
cg26673648	chr5	177209285	-				0.512235	0.416391	0.53065	0.44891	0.412269	0.347367	0.492947	0.408078	0.369466	0.303947	0.420187	0.487435	0.377572	0.494356	0.561262	0.44626	0.55709	0.493335	0.54358	0.436205	0.412371	0.485505	0.557329	0.534555	0.548335	0.558892	0.00368285	0.24062	0.548335	0.420187	0.128148
cg23468507	chr7	56049269	-	GBAS;GBAS;GBAS;GBAS	NM_001483;NM_001202469;NM_001483;NM_001202469	ExonBnd;ExonBnd;Body;Body	0.714451	0.769809	0.716834	0.815185	0.702674	0.773887	0.809001	0.780725	0.666417	0.732842	0.705867	0.706882	0.602238	0.864611	0.850367	0.777523	0.842642	0.868532	0.844549	0.675081	0.632995	0.703766	0.816238	0.776697	0.839177	0.6097	0.00121371	0.219942	0.842642	0.714451	0.128191
cg00961792	chr1	207120407	-	PIGR	NM_002644	TSS1500	0.323581	0.313577	0.307383	0.360121	0.338938	0.318118	0.311497	0.346798	0.324705	0.360019	0.333378	0.524245	0.380593	0.38195	0.370014	0.578441	0.405178	0.451803	0.412544	0.449774	0.362429	0.289123	0.535077	0.388201	0.544198	0.542725	0.00506046	0.245974	0.451803	0.323581	0.128222
cg19269039	chr1	111743200	+	DENND2D;DENND2D	NM_024901;NM_024901	1stExon;5'UTR	0.0778989	0.0574409	0.0507872	0.0459706	0.0788375	0.0480116	0.0740053	0.0363421	0.254342	0.0319498	0.0885553	0.511402	0.049508	0.0975211	0.206213	0.188009	0.118321	0.148949	0.154896	0.220237	0.0262857	0.0840346	0.244863	0.220966	0.212343	0.525789	0.0069457	0.251543	0.206213	0.0778989	0.128314
cg12387247	chr19	7766974	-	FCER2;FCER2	NM_002002;NM_002002	1stExon;5'UTR	0.157353	0.13415	0.132458	0.135678	0.159158	0.129732	0.142038	0.226174	0.114961	0.157296	0.143713	0.412239	0.153565	0.176217	0.172192	0.315114	0.232346	0.272041	0.162346	0.227081	0.171143	0.101524	0.285504	0.228703	0.364142	0.547344	0.00462861	0.244475	0.272041	0.143713	0.128329
cg06821460	chr12	49332783	-	ARF3	NM_001659	Body	0.156859	0.083578	0.0791856	0.100648	0.0776428	0.0911053	0.134743	0.0941557	0.101303	0.0796902	0.097426	0.43427	0.145756	0.172916	0.200137	0.299595	0.154512	0.211912	0.148256	0.174226	0.0987521	0.128907	0.378524	0.0964085	0.393283	0.580447	0.00235036	0.233884	0.211912	0.083578	0.128334
cg24333473	chr16	3493428	+	ZNF597;ZNF597;NAT15	NM_152457;NM_152457;NM_001083601	1stExon;5'UTR;TSS1500	0.209866	0.204732	0.152607	0.294172	0.215993	0.238277	0.456084	0.277063	0.32528	0.169682	0.402725	0.333723	0.141901	0.475771	0.483328	0.149615	0.33823	0.380642	0.239299	0.268198	0.202488	0.144719	0.342149	0.404284	0.292876	0.585066	0.00212614	0.232722	0.33823	0.209866	0.128363
cg12773057	chr2	26055180	+	ASXL2	NM_018263	Body	0.623387	0.698491	0.599447	0.796754	0.597558	0.702694	0.765341	0.714562	0.506616	0.609821	0.641608	0.612698	0.559429	0.799302	0.739772	0.651127	0.771483	0.797888	0.749753	0.545299	0.636145	0.563668	0.72581	0.698791	0.751751	0.538106	0.00552576	0.247239	0.751751	0.623387	0.128365
cg26466623	chr3	172872159	-				0.447516	0.557525	0.495425	0.572939	0.604689	0.534918	0.607511	0.568136	0.584836	0.515419	0.598863	0.528115	0.525424	0.760096	0.778853	0.514783	0.717738	0.685915	0.587683	0.611938	0.408155	0.661289	0.622604	0.61396	0.537035	0.660508	0.000326239	0.195957	0.685915	0.557525	0.12839
cg24694643	chr14	21316867	+				0.304389	0.325236	0.416726	0.342196	0.322173	0.450074	0.400399	0.385677	0.331307	0.339207	0.350501	0.44492	0.335219	0.398885	0.423232	0.548505	0.463466	0.45365	0.439512	0.513408	0.329969	0.307758	0.45042	0.506893	0.50868	0.573518	0.00272438	0.23499	0.45365	0.325236	0.128413
cg18397477	chr12	123679132	-	MPHOSPH9;MPHOSPH9;MPHOSPH9;MPHOSPH9	NM_022782;NR_103517;NR_103517;NM_022782	ExonBnd;ExonBnd;Body;Body	0.652067	0.791702	0.725275	0.831446	0.709261	0.722103	0.833829	0.804843	0.69569	0.679143	0.710939	0.634667	0.601261	0.836558	0.854021	0.771507	0.839373	0.839391	0.823556	0.736368	0.709602	0.708347	0.767501	0.73068	0.839626	0.5204	0.00765664	0.253836	0.839391	0.710939	0.128451
cg08122691	chr12	46378401	+	SCAF11	NM_004719	5'UTR	0.0997084	0.118936	0.124208	0.120757	0.0906639	0.0825306	0.0997196	0.128994	0.0863946	0.118868	0.0714916	0.393637	0.0848807	0.13769	0.228185	0.119421	0.164189	0.225913	0.103165	0.231585	0.0669722	0.17799	0.157639	0.106404	0.333983	0.582756	0.00223585	0.23283	0.228185	0.0997084	0.128476
cg19943300	chr12	126991181	-				0.514747	0.388859	0.56076	0.66935	0.485919	0.691138	0.627091	0.626662	0.518183	0.593668	0.495625	0.624146	0.433475	0.763216	0.605985	0.54274	0.602899	0.709781	0.423963	0.365589	0.41149	0.454561	0.558802	0.66267	0.648511	0.511932	0.00889612	0.257232	0.624146	0.495625	0.128521
cg08220966	chr10	88717364	+	MMRN2;SNCG;MMRN2	NM_024756;NM_003087;NM_024756	5'UTR;TSS1500;1stExon	0.196296	0.155003	0.160975	0.161401	0.203832	0.16658	0.225685	0.189069	0.19024	0.188407	0.167281	0.500336	0.194055	0.23075	0.295808	0.317349	0.210061	0.279163	0.200972	0.216726	0.160326	0.17048	0.393213	0.219711	0.361436	0.662048	0.000312323	0.195957	0.295808	0.167281	0.128527
cg03624610	chr12	57546097	+	LRP1	NM_002332	Body	0.533282	0.420409	0.492496	0.429241	0.475293	0.531922	0.44796	0.400561	0.398436	0.491389	0.45544	0.758215	0.432259	0.568976	0.549126	0.649675	0.580139	0.603828	0.562727	0.562426	0.396519	0.430776	0.585153	0.637032	0.626977	0.56659	0.00314791	0.237427	0.603828	0.475293	0.128535
cg04256697	chr12	120688557	+	PXN;PXN;PXN	NM_001080855;NM_025157;NM_002859	Body;TSS1500;Body	0.474579	0.536872	0.584746	0.668043	0.501096	0.540629	0.484281	0.531796	0.549802	0.514336	0.405673	0.597677	0.418201	0.528869	0.629643	0.55322	0.64501	0.554668	0.649158	0.573361	0.504665	0.56752	0.615833	0.611485	0.641384	0.508083	0.00951237	0.258274	0.629643	0.501096	0.128547
cg17607231	chr2	231090329	-	SP140;SP140	NM_001005176;NM_007237	TSS200;TSS200	0.164161	0.153832	0.0881923	0.130152	0.107929	0.0742287	0.126236	0.162941	0.0821502	0.0991503	0.112561	0.551065	0.0506855	0.190278	0.241131	0.100577	0.207978	0.140597	0.15745	0.122265	0.0472051	0.196735	0.127257	0.157805	0.28876	0.615089	0.00106705	0.216842	0.241131	0.112561	0.128571
cg14643399	chr13	44706965	+				0.138541	0.216311	0.24064	0.209247	0.196393	0.241237	0.274478	0.184835	0.228121	0.222081	0.191372	0.521174	0.162804	0.318729	0.248927	0.418727	0.300376	0.324964	0.219379	0.349697	0.204075	0.155619	0.427919	0.270045	0.410827	0.552733	0.00416449	0.243353	0.324964	0.196393	0.128571
cg25838091	chr10	50887934	+	C10orf53;C10orf53	NM_182554;NM_001042427	Body;Body	0.403816	0.363762	0.331229	0.329581	0.332878	0.348766	0.41394	0.30696	0.349841	0.367122	0.3231	0.479935	0.384284	0.408097	0.480063	0.276077	0.410059	0.389804	0.412621	0.436901	0.35437	0.397921	0.419719	0.338771	0.461501	0.543495	0.00498621	0.24555	0.461501	0.332878	0.128623
cg21761853	chr6	30704809	-	FLOT1	NM_005803	Body	0.115313	0.0985264	0.107258	0.101299	0.113144	0.12927	0.123093	0.127541	0.11656	0.123884	0.0960019	0.261104	0.190949	0.139753	0.235914	0.36849	0.162278	0.23142	0.14242	0.194181	0.201927	0.118117	0.246455	0.187744	0.353836	0.623557	0.000867436	0.215741	0.235914	0.107258	0.128656
cg17758808	chr8	37979743	-	ASH2L;ASH2L;ASH2L;ASH2L	NM_004674;NM_001105214;NM_001261832;NM_001282272	Body;Body;Body;Body	0.64478	0.678431	0.648703	0.790276	0.609323	0.725256	0.805705	0.722706	0.522097	0.682707	0.680793	0.65473	0.601729	0.82214	0.793238	0.711874	0.777385	0.812857	0.774277	0.589996	0.656526	0.565263	0.725985	0.71546	0.726582	0.556582	0.00385762	0.241821	0.777385	0.648703	0.128682
cg21590666	chr12	85307435	-	SLC6A15;SLC6A15;SLC6A15	NM_182767;NM_018057;NM_001146335	TSS1500;TSS1500;TSS1500	0.0964054	0.206365	0.134626	0.119591	0.140975	0.130806	0.157509	0.200514	0.166916	0.13804	0.279725	0.486512	0.147116	0.246736	0.269677	0.121888	0.392738	0.216184	0.144962	0.208926	0.253258	0.192536	0.33468	0.152211	0.265378	0.52271	0.00734485	0.25274	0.269677	0.140975	0.128702
cg19856897	chr7	142495846	+				0.212474	0.241449	0.276426	0.0918127	0.260068	0.329969	0.369737	0.285952	0.401185	0.414315	0.223524	0.370188	0.295265	0.380757	0.315861	0.171924	0.265531	0.471636	0.195359	0.343998	0.151641	0.387557	0.394962	0.401837	0.427575	0.549654	0.00442462	0.243852	0.370188	0.241449	0.128739
cg23468312	chr8	130426887	-	CCDC26;CCDC26;CCDC26;CCDC26	NR_130918;NR_130919;NR_130920;NR_130917	Body;Body;Body;Body	0.292981	0.4063	0.487591	0.557767	0.571141	0.175857	0.398898	0.617486	0.389893	0.486108	0.608109	0.616372	0.558286	0.717606	0.771174	0.710464	0.582167	0.86315	0.554255	0.735762	0.467869	0.488824	0.815544	0.732485	0.579237	0.594303	0.00173203	0.227496	0.616372	0.487591	0.128781
cg12994448	chr12	108130839	+	PRDM4;LOC101929162	NM_012406;NR_120474	Body;Body	0.175527	0.0938829	0.0892083	0.132412	0.0805761	0.112044	0.100957	0.114397	0.124932	0.131642	0.0895767	0.346426	0.145392	0.165501	0.21837	0.222546	0.155187	0.210628	0.179534	0.229009	0.110326	0.185351	0.234799	0.180272	0.263566	0.648191	0.00045843	0.2023	0.21837	0.0895767	0.128794
cg26713735	chr7	81475350	-				0.132211	0.153239	0.173213	0.110283	0.198994	0.168864	0.154767	0.161154	0.204832	0.0806617	0.175349	0.638408	0.111986	0.210376	0.302012	0.33132	0.239927	0.26192	0.266316	0.33015	0.167042	0.259483	0.52395	0.230097	0.368482	0.568899	0.00300092	0.236794	0.302012	0.173213	0.128799
cg19128969	chr1	204673553	+				0.329278	0.2911	0.327809	0.286666	0.38384	0.397878	0.375201	0.324348	0.308089	0.382999	0.305668	0.631838	0.420413	0.399882	0.448223	0.480942	0.413403	0.456692	0.378187	0.435581	0.430336	0.296892	0.438891	0.412522	0.555801	0.510393	0.0091385	0.257663	0.456692	0.327809	0.128883
cg18864275	chr2	8257163	+	LINC00299	NR_034135	Body	0.284714	0.224762	0.230336	0.227624	0.244845	0.203943	0.293824	0.218704	0.249444	0.190312	0.252767	0.599164	0.232114	0.31793	0.37375	0.31225	0.266124	0.27317	0.357456	0.389682	0.14915	0.437721	0.450531	0.311093	0.438412	0.591224	0.00185579	0.229748	0.37375	0.244845	0.128905
cg00903453	chr3	179045853	+	ZNF639;ZNF639;ZNF639	NM_001303426;NM_001303425;NM_016331	5'UTR;5'UTR;5'UTR	0.514862	0.652071	0.498071	0.689251	0.472853	0.532314	0.68048	0.646244	0.406056	0.531267	0.526049	0.540983	0.399689	0.734067	0.643771	0.576326	0.704029	0.730642	0.682837	0.449279	0.551511	0.515958	0.58484	0.564258	0.629628	0.537337	0.0056067	0.247726	0.643771	0.514862	0.128908
cg02852070	chr6	49755579	-	PGK2	NM_138733	TSS1500	0.664296	0.635086	0.559744	0.75505	0.523794	0.651612	0.726507	0.639089	0.572513	0.63784	0.581056	0.655368	0.593882	0.763213	0.709978	0.646075	0.670298	0.711984	0.694637	0.613718	0.585201	0.608037	0.666654	0.669704	0.730823	0.668976	0.000255904	0.193785	0.709978	0.581056	0.128922
cg10848058	chr10	65137125	-	JMJD1C	NM_032776	Body	0.182101	0.151056	0.186675	0.143856	0.169583	0.189893	0.361316	0.216458	0.167396	0.148816	0.170145	0.714266	0.203368	0.203338	0.29908	0.311592	0.180828	0.288079	0.176798	0.420995	0.19612	0.232549	0.424846	0.199053	0.568971	0.555812	0.00391741	0.242264	0.29908	0.170145	0.128935
cg11013329	chr2	47707813	-	MSH2;MSH2	NM_001258281;NM_000251	Body;Body	0.711102	0.734117	0.66651	0.792794	0.637571	0.753549	0.804819	0.744272	0.614017	0.687787	0.683061	0.679018	0.525102	0.824142	0.800158	0.707545	0.812063	0.858114	0.780875	0.632389	0.595086	0.618943	0.687898	0.743753	0.836658	0.536567	0.00568864	0.247766	0.812063	0.683061	0.129002
cg07824636	chr1	221967245	-				0.114759	0.0734437	0.0753405	0.112802	0.0969487	0.0813766	0.135996	0.0822896	0.128369	0.0959166	0.10491	0.294201	0.1314	0.11026	0.112983	0.201262	0.152653	0.249182	0.123361	0.253083	0.0874377	0.114208	0.235413	0.235986	0.225971	0.584296	0.00216219	0.232722	0.225971	0.0969487	0.129023
cg19816059	chr13	22322116	+				0.608649	0.684476	0.694844	0.7903	0.622225	0.838975	0.754333	0.739955	0.707597	0.72002	0.8105	0.813544	0.710628	0.827199	0.818644	0.780816	0.793453	0.86096	0.784076	0.710895	0.780325	0.72942	0.68738	0.812007	0.697769	0.56428	0.00330097	0.238298	0.813544	0.684476	0.129068
cg11399136	chr16	17510922	+	XYLT1	NM_022166	Body	0.14175	0.159541	0.223202	0.139223	0.16981	0.123939	0.257849	0.146082	0.181701	0.172356	0.235025	0.406953	0.232236	0.250219	0.265502	0.417825	0.279939	0.298958	0.331662	0.384165	0.161447	0.233933	0.397839	0.252235	0.418983	0.598922	0.00155968	0.225773	0.298958	0.16981	0.129148
cg24737193	chr18	12778029	-				0.89127	0.826746	0.658764	0.886001	0.791287	0.804785	0.909127	0.765395	0.74926	0.897382	0.730089	0.92872	0.867166	0.946398	0.91798	0.889099	0.920564	0.923364	0.927543	0.921578	0.91226	0.898777	0.917403	0.783188	0.91916	0.602772	0.0014275	0.225661	0.920564	0.791287	0.129277
cg18854666	chr2	219247055	+	SLC11A1;SLC11A1	NM_000578;NM_000578	1stExon;5'UTR	0.146947	0.114828	0.09676	0.116286	0.103376	0.0959137	0.120234	0.0961284	0.0955884	0.0841653	0.106693	0.426712	0.0873868	0.125778	0.245116	0.179297	0.121155	0.157065	0.185235	0.190341	0.0576585	0.115114	0.231216	0.199502	0.236081	0.602002	0.00145314	0.225661	0.236081	0.106693	0.129388
cg21625445	chr2	86225906	+				0.511071	0.525679	0.592529	0.568514	0.54975	0.540904	0.565468	0.538945	0.535526	0.531111	0.515989	0.701943	0.551995	0.586483	0.655209	0.694914	0.607296	0.605815	0.346949	0.63212	0.500664	0.555685	0.700596	0.547651	0.665599	0.505774	0.00989886	0.259089	0.655209	0.525679	0.12953
cg19478962	chr12	93428978	-				0.687338	0.612426	0.61991	0.716036	0.601229	0.674048	0.664112	0.661912	0.632431	0.67567	0.797535	0.695747	0.637029	0.699978	0.754842	0.704398	0.749478	0.754623	0.701041	0.654026	0.701015	0.695009	0.74138	0.729328	0.738152	0.532718	0.00611359	0.249143	0.749478	0.61991	0.129568
cg12855547	chr5	112824700	-	MCC	NM_001085377	TSS200	0.538173	0.565114	0.373192	0.582819	0.591441	0.613019	0.631606	0.571767	0.619014	0.600705	0.650849	0.671483	0.583789	0.814274	0.745831	0.502175	0.694739	0.700092	0.571432	0.610364	0.517856	0.674845	0.534441	0.655476	0.523203	0.582756	0.00223585	0.23283	0.694739	0.565114	0.129625
cg21410595	chr17	42625246	-				0.461367	0.435767	0.51102	0.463548	0.424573	0.454073	0.487702	0.478923	0.420188	0.582446	0.401985	0.621021	0.433062	0.550686	0.592766	0.516561	0.548093	0.565392	0.585225	0.57833	0.505523	0.425676	0.51574	0.573232	0.547858	0.581216	0.00231165	0.233373	0.565392	0.435767	0.129625
cg02714988	chr4	85556351	-	CDS1	NM_001263	Body	0.704229	0.777678	0.766867	0.834055	0.703599	0.779964	0.839298	0.76666	0.563343	0.755337	0.635913	0.711856	0.638207	0.812332	0.781001	0.747712	0.836328	0.84349	0.782016	0.63121	0.652773	0.634938	0.796031	0.808597	0.833873	0.535797	0.00577158	0.248228	0.833873	0.704229	0.129644
cg11311053	chr12	124912049	+	NCOR2;NCOR2	NM_006312;NM_001077261	Body;Body	0.471161	0.382348	0.375648	0.407352	0.38565	0.427935	0.468614	0.387585	0.402256	0.421816	0.395662	0.789557	0.510585	0.441964	0.470786	0.572343	0.515372	0.491021	0.43417	0.496593	0.408835	0.430878	0.572921	0.406139	0.652756	0.541956	0.00513563	0.246272	0.515372	0.38565	0.129722
cg03840694	chr7	139991704	-				0.379158	0.338764	0.349658	0.342131	0.23434	0.332982	0.382715	0.291944	0.403607	0.328962	0.42489	0.605352	0.418201	0.491146	0.437061	0.366054	0.479492	0.323735	0.43948	0.329099	0.254354	0.374743	0.513233	0.378306	0.504168	0.5204	0.00765664	0.253836	0.479492	0.349658	0.129834
cg14236850	chr8	11647313	-				0.843123	0.768627	0.709058	0.836043	0.741778	0.806632	0.754853	0.757029	0.744942	0.843522	0.727666	0.871621	0.806017	0.879794	0.919222	0.843366	0.856199	0.802635	0.762555	0.83878	0.691771	0.802973	0.86062	0.852175	0.885416	0.646651	0.000477846	0.203471	0.871621	0.741778	0.129843
cg11078126	chr4	139898680	+				0.099588	0.075853	0.0546426	0.0770895	0.0954082	0.086471	0.0781674	0.0797768	0.119714	0.0910816	0.106043	0.342017	0.15976	0.171868	0.225256	0.422476	0.0917648	0.184178	0.115883	0.259608	0.0776524	0.176427	0.410636	0.135981	0.439789	0.552733	0.00416449	0.243353	0.225256	0.0954082	0.129848
cg08223928	chr7	76916583	+	CCDC146	NM_020879	Body	0.61098	0.561322	0.558278	0.555126	0.475117	0.625626	0.684752	0.604599	0.507529	0.533142	0.556545	0.58733	0.53198	0.722257	0.688158	0.640929	0.703424	0.747228	0.650369	0.56406	0.586266	0.542425	0.620158	0.680058	0.588005	0.671286	0.000239188	0.193445	0.688158	0.558278	0.129881
cg11903855	chr6	109767843	-	MICAL1;MICAL1;MICAL1	NM_001159291;NM_022765;NM_001286613	Body;Body;Body	0.792314	0.786813	0.705811	0.478296	0.572048	0.680193	0.792629	0.816798	0.712593	0.734359	0.681196	0.850928	0.798906	0.695966	0.835783	0.655461	0.822462	0.772228	0.683056	0.861007	0.556943	0.807739	0.794837	0.8568	0.857148	0.581216	0.00231165	0.233373	0.835783	0.705811	0.129972
cg04837642	chr2	232462110	+				0.177562	0.151615	0.134797	0.0959313	0.149127	0.157778	0.240685	0.111498	0.17286	0.0921798	0.131859	0.43214	0.187807	0.183292	0.186168	0.406288	0.170593	0.279114	0.184196	0.181956	0.239198	0.162543	0.311413	0.208788	0.472876	0.538106	0.00552576	0.247239	0.279114	0.149127	0.129987
cg04670132	chr5	95203005	+				0.684755	0.724265	0.705872	0.655277	0.669272	0.740784	0.753363	0.649863	0.769378	0.756015	0.712045	0.856183	0.643524	0.724469	0.835874	0.737066	0.845934	0.777584	0.780384	0.803574	0.598782	0.578683	0.701771	0.81306	0.82706	0.541956	0.00513563	0.246272	0.835874	0.705872	0.130002
cg08190562	chr6	29528774	-	UBD	NM_006398	TSS1500	0.779279	0.697155	0.680559	0.800795	0.644789	0.813156	0.799217	0.783163	0.68771	0.772128	0.795523	0.745822	0.634789	0.835424	0.835019	0.738779	0.827162	0.852442	0.822643	0.64767	0.715554	0.65168	0.768283	0.807275	0.780715	0.560431	0.00357011	0.240102	0.827162	0.697155	0.130008
cg15317580	chr18	46524438	-				0.583817	0.637657	0.782987	0.662227	0.745125	0.871015	0.83315	0.705651	0.710529	0.80262	0.804524	0.913177	0.792292	0.80934	0.807962	0.901605	0.829126	0.875161	0.811426	0.879869	0.735994	0.710141	0.860689	0.831096	0.887907	0.541956	0.00513563	0.246272	0.875161	0.745125	0.130037
cg21001667	chr20	32954013	+	ITCH	NM_031483	5'UTR	0.105635	0.102074	0.11984	0.0945223	0.0914338	0.0996535	0.0974584	0.0773106	0.0915703	0.0758999	0.0942189	0.393978	0.110689	0.214468	0.232128	0.228877	0.128565	0.178362	0.196876	0.218889	0.11118	0.199848	0.2886	0.137068	0.289443	0.60739	0.00128168	0.222494	0.232128	0.102074	0.130055
cg26264372	chr1	20702161	-	LINC01141	NR_033887	Body	0.764488	0.852	0.725275	0.844714	0.743916	0.825402	0.831166	0.739183	0.783206	0.842548	0.869884	0.892968	0.768018	0.915341	0.920912	0.834357	0.883618	0.896898	0.817174	0.896204	0.831472	0.884047	0.708952	0.835083	0.894587	0.509623	0.00926174	0.257945	0.894587	0.764488	0.130099
cg14552877	chr2	105050723	-	LINC01102	NR_015399	TSS200	0.583718	0.683812	0.619583	0.7326	0.555421	0.713612	0.754825	0.593189	0.471716	0.625739	0.66463	0.681054	0.57771	0.75256	0.765312	0.675492	0.749709	0.721161	0.724752	0.566202	0.508062	0.700928	0.681908	0.636422	0.760616	0.599692	0.00153243	0.225773	0.749709	0.619583	0.130126
cg09059267	chr2	220223082	+				0.286667	0.348304	0.321233	0.417375	0.301001	0.375127	0.373498	0.436845	0.385156	0.366187	0.309125	0.263206	0.502889	0.564938	0.498566	0.450583	0.439299	0.428013	0.360641	0.466404	0.276613	0.397632	0.453442	0.348969	0.495599	0.555043	0.00397799	0.242488	0.439299	0.309125	0.130174
cg19860631	chr1	173395286	-	LOC100506023;LOC101928673	NR_037845;NR_125960	Body;Body	0.273285	0.263285	0.214029	0.282937	0.312312	0.308317	0.346876	0.194287	0.32015	0.165146	0.262166	0.643266	0.317724	0.558436	0.39349	0.448425	0.300539	0.3709	0.265135	0.361381	0.324086	0.343015	0.404768	0.383323	0.54622	0.637414	0.000610038	0.207851	0.39349	0.263285	0.130206
cg23664545	chr17	74070257	-	GALR2	NM_003857	TSS1500	0.127673	0.109581	0.0746427	0.0887949	0.103145	0.105935	0.113214	0.137271	0.122148	0.168415	0.0976927	0.369866	0.222893	0.112805	0.244592	0.165744	0.120537	0.180645	0.163265	0.131644	0.120299	0.138151	0.121385	0.142961	0.233365	0.527329	0.00675304	0.250843	0.233365	0.103145	0.13022
cg17278038	chr1	45452570	-	EIF2B3;EIF2B3;EIF2B3	NM_001166588;NM_020365;NM_001261418	TSS200;TSS200;TSS200	0.255658	0.174753	0.180383	0.27025	0.150935	0.235759	0.2132	0.133842	0.200126	0.218136	0.157053	0.428688	0.358934	0.555618	0.250311	0.227961	0.391077	0.305053	0.295756	0.230573	0.267186	0.282763	0.283789	0.257579	0.281461	0.661278	0.000319215	0.195957	0.305053	0.174753	0.130301
cg25363347	chr3	73524443	+	PDZRN3;PDZRN3;PDZRN3;PDZRN3	NM_001303141;NM_001303139;NM_015009;NM_001303140	TSS1500;Body;Body;5'UTR	0.694633	0.76689	0.684352	0.804183	0.679869	0.787902	0.80412	0.785219	0.689543	0.700143	0.774198	0.691757	0.598869	0.837084	0.831634	0.786524	0.824982	0.867736	0.816208	0.694246	0.719492	0.733535	0.770643	0.784081	0.796731	0.599692	0.00153243	0.225773	0.824982	0.694633	0.130349
cg18654674	chr7	92794982	-				0.690817	0.656778	0.673273	0.703297	0.656354	0.676248	0.666551	0.691357	0.673214	0.749135	0.642449	0.795878	0.761867	0.677258	0.707352	0.789665	0.769903	0.82538	0.728172	0.742723	0.75213	0.719555	0.795244	0.71897	0.787159	0.506544	0.00976861	0.258744	0.787159	0.656778	0.130382
cg21834463	chr6	134538515	-	SGK1	NM_001143676	Body	0.45882	0.463802	0.459344	0.435658	0.448705	0.452069	0.428373	0.370327	0.508692	0.419192	0.403779	0.851175	0.580556	0.519853	0.710609	0.506135	0.505119	0.502402	0.554593	0.680285	0.318534	0.67178	0.66547	0.528935	0.589267	0.591224	0.00185579	0.229748	0.589267	0.45882	0.130447
cg13329533	chr19	56457291	-				0.33591	0.393865	0.467845	0.342453	0.309725	0.366554	0.399709	0.520719	0.526879	0.486821	0.569731	0.435595	0.511686	0.841183	0.766334	0.44163	0.388122	0.669705	0.541768	0.486208	0.264902	0.476741	0.567237	0.558377	0.524322	0.557352	0.0037986	0.241821	0.524322	0.393865	0.130457
cg10574566	chr1	203377808	-				0.0862168	0.0781703	0.114823	0.0702226	0.0877071	0.126012	0.12079	0.0920387	0.076764	0.0975662	0.0441462	0.25577	0.113808	0.218408	0.155414	0.256835	0.138013	0.216675	0.133069	0.217081	0.168335	0.068751	0.261625	0.176844	0.299231	0.592764	0.001793	0.229138	0.216675	0.0862168	0.130459
cg17879856	chr1	3806715	-	C1orf174	NM_207356	Body	0.659605	0.78069	0.624376	0.733712	0.622912	0.51524	0.701323	0.656937	0.75963	0.570707	0.665761	0.790083	0.595946	0.784601	0.752767	0.781881	0.758783	0.799143	0.67395	0.669753	0.642767	0.690672	0.76886	0.664518	0.809453	0.518091	0.00797942	0.254995	0.790083	0.659605	0.130478
cg27012744	chr6	71376642	-	SMAP1;SMAP1;SMAP1	NM_001044305;NM_021940;NM_001281439	TSS1500;TSS1500;TSS1500	0.302396	0.239304	0.247919	0.276371	0.276735	0.174099	0.257654	0.24601	0.233007	0.227592	0.26336	0.655315	0.423479	0.41878	0.393838	0.531196	0.303724	0.355901	0.357229	0.507207	0.242368	0.443914	0.52797	0.326134	0.577626	0.541186	0.00521174	0.246397	0.393838	0.26336	0.130478
cg06511330	chr1	234635574	+				0.311941	0.261544	0.272969	0.295832	0.323677	0.321917	0.333541	0.292115	0.278357	0.265334	0.328347	0.687251	0.43506	0.365713	0.391671	0.611075	0.339792	0.442431	0.376855	0.47553	0.281897	0.314246	0.623087	0.313477	0.665416	0.561201	0.00351484	0.239816	0.442431	0.311941	0.130489
cg09230870	chr17	61216274	-	TANC2	NM_025185	Body	0.119884	0.0851444	0.124873	0.0887679	0.115055	0.102221	0.0921791	0.113148	0.12152	0.123525	0.0978581	0.348755	0.127889	0.12265	0.139127	0.399416	0.14064	0.2804	0.287758	0.38369	0.127583	0.168808	0.420498	0.228111	0.245594	0.511932	0.00889612	0.257232	0.245594	0.115055	0.130539
cg09468055	chr2	113942608	+	PSD4	NM_012455	Body	0.329697	0.306094	0.327335	0.297176	0.292301	0.283976	0.300066	0.251808	0.241908	0.20391	0.276283	0.607563	0.32011	0.380662	0.449668	0.344825	0.334164	0.294982	0.366741	0.368158	0.241068	0.398721	0.459763	0.309378	0.436686	0.533487	0.00602653	0.248913	0.436686	0.306094	0.130592
cg09007470	chr19	38746639	-	PPP1R14A	NM_033256	Body	0.47284	0.412117	0.483378	0.419124	0.377826	0.419977	0.419803	0.437945	0.420761	0.525561	0.411781	0.463146	0.44508	0.483098	0.484636	0.53794	0.542978	0.588373	0.442347	0.470297	0.430282	0.43476	0.473856	0.483378	0.565492	0.540416	0.0052888	0.246397	0.542978	0.412117	0.130861
cg09923671	chr20	61041341	+	GATA5	NM_080473	Body	0.601876	0.692691	0.707331	0.60983	0.607916	0.677697	0.676273	0.661473	0.612221	0.67644	0.534557	0.77927	0.601395	0.790235	0.73088	0.677522	0.73884	0.774231	0.641595	0.613395	0.591284	0.66993	0.697041	0.689108	0.718245	0.658969	0.000340693	0.195957	0.73884	0.607916	0.130924
cg27418560	chr2	231760369	-	LOC151484	NR_038238	Body	0.588054	0.519121	0.505131	0.516046	0.507549	0.595378	0.520285	0.581287	0.508995	0.557945	0.507876	0.657967	0.553323	0.573028	0.576306	0.676346	0.548485	0.638819	0.550084	0.531406	0.505615	0.509416	0.67316	0.563969	0.653284	0.511163	0.00901663	0.257467	0.638819	0.507876	0.130944
cg02526950	chr7	116328089	-	MET;MET	NM_000245;NM_001127500	5'UTR;5'UTR	0.0694524	0.053319	0.113517	0.0491199	0.0648767	0.104306	0.0912015	0.110374	0.0645969	0.0678726	0.0901371	0.3921	0.07841	0.213239	0.142807	0.149941	0.224738	0.157233	0.11081	0.110297	0.11343	0.0627219	0.110394	0.0977722	0.200407	0.56736	0.00309825	0.237023	0.200407	0.0694524	0.130955
cg18222865	chr11	14664689	-	PDE3B;PSMA1	NM_000922;NM_148976	TSS1500;5'UTR	0.431393	0.415843	0.448688	0.429883	0.449301	0.450115	0.438813	0.427037	0.459913	0.458003	0.471489	0.752961	0.513511	0.513189	0.579676	0.567619	0.472266	0.536403	0.568104	0.616261	0.310147	0.511774	0.63236	0.530251	0.604028	0.626636	0.000803316	0.213717	0.579676	0.448688	0.130988
cg18324359	chr6	21901096	-	CASC15	NR_015410	Body	0.650638	0.674884	0.516907	0.626181	0.543325	0.737436	0.700624	0.726586	0.734665	0.619982	0.697489	0.781632	0.645176	0.768302	0.77648	0.797504	0.71284	0.792384	0.746774	0.734744	0.665933	0.642671	0.767131	0.769275	0.801417	0.69592	0.000112035	0.16597	0.781632	0.650638	0.130995
cg22979041	chr5	134787907	+	TIFAB;TIFAB	NM_001099221;NM_001099221	1stExon;5'UTR	0.324185	0.30347	0.290859	0.304533	0.297827	0.37448	0.33621	0.318886	0.311609	0.326162	0.295918	0.475077	0.395153	0.362209	0.428828	0.536918	0.358789	0.427528	0.381047	0.422322	0.335331	0.304749	0.499476	0.341399	0.545995	0.641263	0.000551541	0.204824	0.428828	0.297827	0.131001
cg06398600	chr9	89029140	+				0.694297	0.707401	0.490182	0.743635	0.661379	0.737079	0.708462	0.820968	0.644482	0.716817	0.64497	0.792382	0.70876	0.904185	0.831654	0.824131	0.825723	0.667345	0.805748	0.705307	0.814505	0.619677	0.768712	0.818258	0.792336	0.587375	0.00202106	0.231934	0.792382	0.661379	0.131003
cg02805612	chr3	137228231	-				0.738325	0.769698	0.767848	0.745932	0.760486	0.805609	0.798185	0.735632	0.778113	0.752935	0.683009	0.913872	0.849642	0.90522	0.909835	0.868835	0.81837	0.854893	0.708624	0.753069	0.865585	0.79399	0.885283	0.787457	0.891552	0.585066	0.00212614	0.232722	0.891552	0.760486	0.131066
cg07083818	chr19	18385672	-	KIAA1683;KIAA1683;KIAA1683	NM_025249;NM_001145304;NM_001145305	TSS1500;TSS1500;TSS1500	0.57666	0.464604	0.521289	0.459529	0.461617	0.518337	0.56919	0.481981	0.481261	0.524412	0.541372	0.771493	0.498507	0.594067	0.652105	0.632826	0.613523	0.652373	0.566158	0.595559	0.492738	0.36817	0.49362	0.679685	0.73252	0.561971	0.00346031	0.239388	0.652373	0.521289	0.131084
cg27475105	chr12	114008053	-				0.710587	0.689346	0.599358	0.750522	0.751089	0.841548	0.808518	0.705618	0.631201	0.744286	0.697048	0.907694	0.737119	0.89941	0.901517	0.865907	0.804636	0.775615	0.792256	0.767718	0.932697	0.734086	0.81626	0.757412	0.828199	0.525789	0.0069457	0.251543	0.828199	0.697048	0.131151
cg15870818	chr3	180319597	+	TTC14;TTC14	NM_001042601;NM_133462	TSS1500;TSS1500	0.425391	0.452741	0.397526	0.38701	0.400375	0.444531	0.462971	0.476647	0.502289	0.511081	0.425848	0.918322	0.488855	0.561081	0.643049	0.428044	0.556602	0.482279	0.516595	0.485243	0.397403	0.618426	0.383827	0.570927	0.48158	0.677444	0.000199188	0.187282	0.556602	0.425391	0.131211
cg19733633	chr5	112824746	+	MCC	NM_001085377	TSS1500	0.504785	0.542657	0.517006	0.531985	0.596399	0.457125	0.643989	0.477027	0.648335	0.539084	0.583563	0.897131	0.48456	0.873514	0.673881	0.616725	0.624861	0.72223	0.530053	0.586947	0.572398	0.700855	0.828356	0.574055	0.623044	0.551963	0.00422828	0.243353	0.673881	0.542657	0.131224
cg07571519	chr10	73472315	+	C10orf105;C10orf105;CDH23	NM_001164375;NM_001168390;NM_022124	3'UTR;3'UTR;Body	0.150195	0.0927504	0.140257	0.103517	0.101318	0.109566	0.0988347	0.127294	0.192451	0.113017	0.0900887	0.584503	0.239835	0.201836	0.267787	0.263862	0.123221	0.172403	0.15822	0.312445	0.164741	0.151019	0.269975	0.779965	0.232554	0.56505	0.00324927	0.238298	0.232554	0.101318	0.131236
cg26486972	chr10	27390386	+	ANKRD26;ANKRD26	NM_001256053;NM_014915	TSS1500;TSS1500	0.831218	0.757675	0.88514	0.764762	0.80349	0.927028	0.884899	0.901496	0.854109	0.884555	0.716311	0.933762	0.899428	0.928217	0.949473	0.920653	0.906482	0.934864	0.850779	0.918884	0.937207	0.8829	0.942981	0.927389	0.938679	0.65358	0.000395767	0.199674	0.934864	0.80349	0.131374
cg06777844	chr8	41161995	+	SFRP1	NM_003012	Body	0.738663	0.617051	0.789826	0.718751	0.732853	0.840327	0.771328	0.716565	0.852167	0.814341	0.818623	0.852271	0.756506	0.867734	0.903143	0.665569	0.870118	0.817579	0.793754	0.719621	0.827484	0.839084	0.791335	0.848137	0.888435	0.598922	0.00155968	0.225773	0.870118	0.738663	0.131455
cg26277102	chr3	75834282	+	ZNF717	NM_001128223	TSS200	0.374978	0.535732	0.434522	0.450822	0.500009	0.475116	0.463353	0.466821	0.525814	0.485557	0.461332	0.561748	0.533088	0.634835	0.649657	0.507918	0.592827	0.497832	0.505842	0.528998	0.539383	0.471638	0.568183	0.575128	0.610149	0.65358	0.000395767	0.199674	0.592827	0.461332	0.131495
cg13751963	chr7	117039562	-	ASZ1;ASZ1;ASZ1	NM_130768;NM_001301821;NM_001301822	Body;Body;5'UTR	0.745662	0.863567	0.737323	0.748361	0.776404	0.771862	0.760167	0.85556	0.813561	0.755791	0.620797	0.574463	0.690106	0.896416	0.902212	0.862395	0.88467	0.871107	0.811148	0.783841	0.757282	0.732441	0.842075	0.86523	0.877164	0.572748	0.0027689	0.235066	0.877164	0.745662	0.131502
cg17594624	chr11	77813234	-	ALG8;ALG8	NM_001007027;NM_024079	3'UTR;Body	0.493461	0.624373	0.607729	0.720344	0.618829	0.709305	0.744434	0.686402	0.638913	0.610622	0.614749	0.577897	0.521561	0.727309	0.738078	0.722044	0.74627	0.764324	0.73085	0.531638	0.571922	0.597452	0.614738	0.626982	0.752132	0.515012	0.00842738	0.255553	0.74627	0.614749	0.131521
cg10415685	chr10	115805676	-	ADRB1;ADRB1	NM_000684;NM_000684	3'UTR;1stExon	0.348868	0.320296	0.304535	0.443347	0.308851	0.301597	0.327163	0.402644	0.318585	0.381927	0.321955	0.44743	0.312989	0.394842	0.610065	0.25926	0.467843	0.410136	0.455626	0.51659	0.36648	0.382094	0.261651	0.378098	0.45183	0.525019	0.00704374	0.251878	0.45183	0.320296	0.131534
cg11331992	chr2	101902592	+	RNF149	NM_173647	Body	0.625301	0.670826	0.590507	0.778905	0.594872	0.711113	0.78235	0.756451	0.542228	0.579593	0.699544	0.623997	0.515244	0.79084	0.756887	0.675632	0.773445	0.800657	0.790249	0.596957	0.660566	0.653788	0.696728	0.662475	0.740987	0.515012	0.00842738	0.255553	0.756887	0.625301	0.131586
cg20619194	chr20	3694791	+				0.147353	0.108833	0.0734558	0.100005	0.156703	0.117116	0.121816	0.115704	0.146793	0.0928132	0.117163	0.588655	0.273062	0.20797	0.244839	0.467739	0.139413	0.24876	0.147262	0.238524	0.0955416	0.147807	0.3883	0.216399	0.490975	0.558892	0.00368285	0.24062	0.24876	0.117163	0.131597
cg18167020	chr15	57392520	+	TCF12;TCF12;TCF12;TCF12	NM_207038;NM_207037;NM_207036;NM_003205	Body;Body;Body;Body	0.268138	0.303758	0.242824	0.269544	0.230363	0.258522	0.308546	0.276169	0.225384	0.329578	0.212362	0.471447	0.279209	0.297981	0.374443	0.332589	0.272762	0.357079	0.382197	0.426874	0.125794	0.310606	0.450388	0.317158	0.42845	0.60893	0.00123601	0.220835	0.374443	0.242824	0.131619
cg24234212	chr6	45678425	+				0.33458	0.368066	0.369257	0.357252	0.381113	0.365115	0.365495	0.386431	0.337128	0.354443	0.340537	0.532521	0.37728	0.391475	0.426681	0.467752	0.432614	0.499765	0.405649	0.48242	0.301583	0.342351	0.484595	0.44391	0.566976	0.65435	0.000387454	0.199674	0.499765	0.368066	0.131699
cg04595719	chr8	25325122	-	CDCA2	NM_152562	Body	0.62298	0.726741	0.700653	0.789494	0.673749	0.753941	0.806216	0.748037	0.636539	0.696672	0.662863	0.69554	0.580567	0.832284	0.802141	0.710841	0.81146	0.831339	0.764692	0.620347	0.653605	0.623818	0.791939	0.709923	0.805596	0.570439	0.00290621	0.236431	0.805596	0.673749	0.131847
cg05738030	chr19	55586811	+	EPS8L1	NM_133180	TSS1500	0.423855	0.393244	0.363954	0.328522	0.406686	0.437579	0.413233	0.405901	0.429734	0.450596	0.34781	0.69142	0.338484	0.461031	0.570323	0.372951	0.525101	0.453968	0.426121	0.336538	0.351541	0.320786	0.440934	0.452483	0.485382	0.613549	0.00110731	0.217318	0.525101	0.393244	0.131857
cg13366899	chr7	5322580	-	SLC29A4;SLC29A4;SLC29A4;SLC29A4;SLC29A4;SLC29A4	NM_153247;NM_001040661;NM_001300847;NM_153247;NM_001040661;NM_001300847	1stExon;1stExon;1stExon;5'UTR;5'UTR;5'UTR	0.381235	0.479445	0.396491	0.362287	0.492951	0.438012	0.478212	0.541917	0.450847	0.294249	0.424459	0.551997	0.278858	0.554175	0.611851	0.431269	0.614141	0.556399	0.457256	0.494746	0.476662	0.427065	0.575875	0.360266	0.517827	0.518861	0.00787059	0.254679	0.556399	0.424459	0.131941
cg12075669	chr13	111316145	-	CARS2	NM_024537	Body	0.585656	0.51227	0.546339	0.603368	0.575016	0.627823	0.610601	0.584184	0.508624	0.557824	0.579487	0.707025	0.652627	0.611974	0.677109	0.64352	0.597917	0.717385	0.604814	0.721473	0.613254	0.544676	0.661417	0.601444	0.762389	0.506544	0.00976861	0.258744	0.707025	0.575016	0.132009
cg11580118	chr1	67223914	-	TCTEX1D1	NM_152665	Body	0.100212	0.0816611	0.186669	0.128052	0.130551	0.115003	0.149334	0.132958	0.128468	0.1108	0.103169	0.2352	0.225086	0.135689	0.126942	0.167301	0.195505	0.468547	0.25047	0.315167	0.239311	0.107355	0.287056	0.255256	0.320823	0.506544	0.00976861	0.258744	0.2352	0.103169	0.132031
cg02293228	chr19	51222322	-				0.278305	0.253201	0.21466	0.16908	0.246799	0.36174	0.386471	0.240239	0.300893	0.306334	0.246361	0.322611	0.221947	0.360634	0.443041	0.27714	0.426641	0.378953	0.274355	0.25061	0.250988	0.25651	0.274832	0.390831	0.236785	0.558892	0.00368285	0.24062	0.378953	0.246799	0.132154
cg16291637	chr15	56249418	-	NEDD4	NM_006154	Body	0.612666	0.630683	0.637271	0.741221	0.575001	0.696201	0.768459	0.664221	0.482804	0.614665	0.699886	0.678962	0.660772	0.758248	0.76714	0.726611	0.633636	0.790453	0.719306	0.563131	0.581807	0.61513	0.761819	0.673936	0.762877	0.538876	0.0054458	0.24717	0.762877	0.630683	0.132194
cg12770187	chr16	46512538	+	ANKRD26P1	NR_026556	Body	0.706822	0.787085	0.708682	0.834681	0.700537	0.730549	0.835469	0.723652	0.64372	0.741015	0.809916	0.684534	0.576659	0.852839	0.840877	0.789782	0.816785	0.848393	0.801105	0.678796	0.648325	0.739871	0.815746	0.78407	0.849327	0.514242	0.00854259	0.255861	0.840877	0.708682	0.132195
cg15046693	chr19	33863876	-	CEBPG	NM_001806	TSS1500	0.500254	0.492592	0.498627	0.434333	0.475495	0.456974	0.559034	0.456688	0.532499	0.543267	0.57465	0.805963	0.534892	0.595693	0.630829	0.423013	0.547393	0.659249	0.566765	0.617157	0.360747	0.556427	0.660659	0.560949	0.564945	0.620477	0.000935928	0.216024	0.630829	0.498627	0.132202
cg12598340	chr1	33367416	+	TMEM54	NM_033504	TSS1500	0.193116	0.166653	0.18021	0.158217	0.220874	0.210469	0.154787	0.198214	0.185205	0.270948	0.293827	0.410966	0.347202	0.32364	0.299015	0.163124	0.325354	0.382437	0.314823	0.259265	0.141608	0.218318	0.330495	0.218777	0.295893	0.580447	0.00235036	0.233884	0.325354	0.193116	0.132239
cg22794796	chr1	40007476	+	PPIEL	NR_003929	Body	0.759249	0.732921	0.701514	0.818328	0.722261	0.763585	0.759523	0.652272	0.795947	0.804532	0.677103	0.878866	0.815615	0.840325	0.839164	0.880057	0.806047	0.854534	0.845061	0.867931	0.686652	0.767134	0.874948	0.811797	0.883054	0.597383	0.00161542	0.226402	0.854534	0.722261	0.132273
cg21039221	chr2	19616327	-				0.586112	0.632576	0.563178	0.712842	0.589613	0.720329	0.700887	0.565843	0.441808	0.658722	0.530835	0.614529	0.575398	0.731695	0.708702	0.663481	0.729272	0.742385	0.695923	0.51855	0.559544	0.591471	0.629045	0.606209	0.7186	0.551963	0.00422828	0.243353	0.7186	0.586112	0.132488
cg19560014	chr12	31799118	+	C12orf72	NM_001135864	TSS1500	0.367865	0.249022	0.23389	0.387073	0.325357	0.392715	0.325051	0.305435	0.399082	0.354887	0.334754	0.509419	0.286807	0.321329	0.376672	0.412716	0.50551	0.457859	0.379115	0.464941	0.347793	0.455257	0.415615	0.427883	0.447639	0.514242	0.00854259	0.255861	0.457859	0.325357	0.132502
cg09207372	chr8	38763116	-	PLEKHA2	NM_021623	5'UTR	0.0843666	0.0994887	0.129225	0.0808897	0.106961	0.0848424	0.114787	0.0558625	0.0828309	0.0887323	0.0880463	0.285149	0.217428	0.187453	0.231992	0.267881	0.144961	0.218854	0.194391	0.246606	0.100463	0.209823	0.291676	0.13706	0.374074	0.56736	0.00309825	0.237023	0.231992	0.0994887	0.132503
cg13460556	chr15	89709638	+	ABHD2;ABHD2	NM_152924;NM_007011	Body;Body	0.0592674	0.0571923	0.0607041	0.0464015	0.0598435	0.0466654	0.0493042	0.0504177	0.0538557	0.0703759	0.0409748	0.387928	0.0920092	0.170538	0.191806	0.229833	0.0734747	0.117513	0.198716	0.275093	0.0528371	0.148454	0.208349	0.0957978	0.456175	0.555812	0.00391741	0.242264	0.191806	0.0592674	0.132539
cg24114899	chr1	47901721	-	MGC12982;FOXD2;FOXD2	NR_026878;NM_004474;NM_004474	TSS1500;1stExon;5'UTR	0.428844	0.369389	0.462071	0.420522	0.43782	0.486349	0.542925	0.55579	0.47155	0.487397	0.543471	0.525771	0.460982	0.558785	0.594982	0.481513	0.570362	0.590958	0.489167	0.45289	0.493854	0.515467	0.347768	0.513423	0.544438	0.633564	0.000673837	0.212085	0.570362	0.43782	0.132541
cg12207494	chr1	153378438	+				0.703999	0.734689	0.678768	0.776155	0.701282	0.811334	0.727371	0.815333	0.768398	0.812073	0.732712	0.867223	0.812039	0.833862	0.874226	0.770694	0.816986	0.769119	0.774372	0.786331	0.851718	0.815263	0.797094	0.706099	0.836601	0.518861	0.00787059	0.254679	0.836601	0.703999	0.132602
cg23800812	chr15	34332617	+	AVEN;CHRM5	NM_020371;NM_012125	TSS1500;5'UTR	0.657447	0.503953	0.598105	0.675069	0.58329	0.725817	0.6686	0.637036	0.510948	0.585873	0.571183	0.630545	0.571471	0.6925	0.715908	0.579919	0.729789	0.750257	0.659372	0.545297	0.620618	0.497248	0.678122	0.681818	0.696646	0.598153	0.00158734	0.225773	0.715908	0.58329	0.132618
cg25987983	chr8	73455231	+	KCNB2	NM_004770	5'UTR	0.48925	0.526486	0.490927	0.736559	0.415941	0.563099	0.539569	0.615093	0.361822	0.54961	0.485705	0.491421	0.595076	0.810754	0.630444	0.484766	0.613863	0.621872	0.40319	0.504673	0.417272	0.47621	0.752387	0.518503	0.726663	0.515782	0.00831347	0.255365	0.621872	0.48925	0.132621
cg21020906	chr2	105591993	-	LOC102724691	NR_110603	Body	0.117824	0.0755963	0.0956447	0.0717798	0.116535	0.0813715	0.104166	0.120537	0.121989	0.117072	0.0912884	0.40496	0.160504	0.121475	0.193285	0.260386	0.146995	0.228367	0.172809	0.214958	0.154194	0.0837335	0.255971	0.125766	0.351665	0.515012	0.00842738	0.255553	0.228367	0.0956447	0.132722
cg00963674	chr12	402444	+	KDM5A	NM_001042603	Body	0.250639	0.196992	0.261094	0.253707	0.262129	0.260495	0.239873	0.226754	0.192433	0.276473	0.186169	0.606429	0.379276	0.302653	0.34142	0.485452	0.334823	0.383366	0.257619	0.419165	0.225383	0.242293	0.571028	0.352715	0.452864	0.52348	0.00724331	0.252159	0.383366	0.250639	0.132726
cg04721103	chr2	158592649	+				0.629682	0.70522	0.730997	0.807102	0.597982	0.737786	0.781158	0.68222	0.535521	0.689014	0.650223	0.598093	0.527919	0.801068	0.78297	0.718649	0.804141	0.816459	0.744873	0.566404	0.54359	0.730177	0.740151	0.734521	0.78246	0.560431	0.00357011	0.240102	0.78297	0.650223	0.132747
cg04937481	chr20	5637035	-				0.672189	0.60335	0.616373	0.600171	0.662223	0.682246	0.570439	0.560529	0.614257	0.616518	0.607374	0.902479	0.762438	0.645696	0.796691	0.681011	0.652035	0.715124	0.712741	0.807115	0.571189	0.697834	0.777008	0.790689	0.749158	0.513472	0.00865911	0.256348	0.749158	0.616373	0.132785
cg08922308	chr12	95226993	+	MIR492	NR_030171	TSS1500	0.151138	0.348063	0.37783	0.370903	0.320791	0.166579	0.336846	0.154077	0.156453	0.260047	0.129813	0.300054	0.395224	0.461913	0.549227	0.0356846	0.453597	0.487484	0.471756	0.600595	0.342897	0.197857	0.543002	0.496878	0.34586	0.535027	0.00585554	0.248397	0.453597	0.320791	0.132806
cg02096518	chr15	99670079	+	SYNM;SYNM	NM_015286;NM_145728	Body;Body	0.124464	0.0476076	0.0783151	0.0782899	0.0803532	0.0787855	0.0898839	0.0914275	0.0900496	0.0810529	0.0537021	0.382483	0.191566	0.107307	0.167915	0.211735	0.124845	0.211172	0.124355	0.154863	0.108385	0.0931007	0.208028	0.138394	0.326146	0.612779	0.00112792	0.217428	0.211172	0.0783151	0.132857
cg16094024	chr1	94885184	-	ABCD3;ABCD3	NM_001122674;NM_002858	Body;Body	0.686283	0.652912	0.59293	0.777859	0.728901	0.741412	0.76832	0.787113	0.719784	0.723765	0.63481	0.839998	0.546015	0.872053	0.796022	0.649514	0.515148	0.785793	0.739433	0.70569	0.516828	0.664495	0.811107	0.73481	0.779522	0.514242	0.00854259	0.255861	0.785793	0.652912	0.132881
cg02918872	chr5	157079463	+	SOX30;SOX30;SOX30	NM_178424;NM_007017;NM_001308165	TSS200;TSS200;Body	0.809762	0.789006	0.772141	0.599406	0.696948	0.745677	0.778576	0.758578	0.688864	0.726494	0.684876	0.912686	0.838989	0.860398	0.91871	0.651045	0.798159	0.755818	0.716823	0.821758	0.66026	0.812142	0.725464	0.85896	0.905072	0.575828	0.00259445	0.234736	0.905072	0.772141	0.132931
cg00156858	chr10	119028963	+	SLC18A2	NM_003054	Body	0.642279	0.716535	0.699836	0.777075	0.592481	0.730797	0.695045	0.749751	0.545997	0.621619	0.648787	0.547195	0.635344	0.817768	0.781839	0.734141	0.782199	0.822373	0.773816	0.568185	0.630434	0.653057	0.753244	0.694538	0.758553	0.515782	0.00831347	0.255365	0.781839	0.648787	0.133052
cg02030410	chr1	245646925	-	KIF26B	NM_018012	Body	0.474443	0.517628	0.474707	0.550725	0.411361	0.463342	0.622986	0.604976	0.438518	0.548239	0.580198	0.620954	0.419173	0.71921	0.527985	0.573772	0.575742	0.626544	0.60517	0.519227	0.467337	0.491522	0.578236	0.535754	0.607866	0.573518	0.00272438	0.23499	0.607866	0.474707	0.133158
cg14333162	chr2	7016969	+	RSAD2	NM_080657	TSS1500	0.496699	0.572186	0.59412	0.668982	0.50812	0.617937	0.596607	0.528722	0.416625	0.560282	0.509461	0.662911	0.541441	0.663613	0.642638	0.551012	0.563624	0.690359	0.609877	0.377372	0.506776	0.572165	0.62307	0.59151	0.595547	0.549654	0.00442462	0.243852	0.642638	0.509461	0.133177
cg06701036	chr16	87989507	+	BANP;BANP;BANP;BANP;BANP	NM_001173541;NM_001173539;NM_001173540;NM_017869;NM_079837	5'UTR;5'UTR;5'UTR;5'UTR;5'UTR	0.56845	0.570399	0.662507	0.647285	0.592239	0.693019	0.698258	0.617812	0.595871	0.658236	0.629206	0.818758	0.666651	0.631608	0.725426	0.662197	0.66335	0.605415	0.679835	0.742467	0.621943	0.63705	0.711129	0.726721	0.733048	0.547344	0.00462861	0.244475	0.725426	0.592239	0.133187
cg13466660	chr12	110435302	-	GIT2;GIT2;GIT2;GIT2;GIT2;GIT2	NM_001135213;NM_001135214;NM_139201;NM_014776;NM_057170;NM_057169	TSS1500;TSS1500;TSS1500;TSS1500;TSS1500;TSS1500	0.372481	0.455557	0.421843	0.553717	0.456717	0.462713	0.597319	0.481602	0.388619	0.454806	0.536024	0.550742	0.396639	0.582396	0.608805	0.5875	0.474743	0.599397	0.501622	0.493744	0.382957	0.473297	0.623657	0.445719	0.588846	0.535797	0.00577158	0.248228	0.588846	0.455557	0.133288
cg00597118	chr8	103870375	-	AZIN1;AZIN1;AZIN1;AZIN1;AZIN1;AZIN1	NM_001301668;NM_015878;NM_148174;NM_001301668;NM_015878;NM_148174	ExonBnd;ExonBnd;ExonBnd;5'UTR;5'UTR;5'UTR	0.640366	0.605642	0.661637	0.671297	0.636478	0.636	0.663032	0.671327	0.607271	0.59465	0.63317	0.769768	0.662417	0.668954	0.718402	0.777087	0.727123	0.778103	0.650546	0.674689	0.650925	0.590233	0.827153	0.68239	0.795342	0.61124	0.00117014	0.218472	0.769768	0.636478	0.13329
cg22446538	chr20	8570923	-	PLCB1;PLCB1	NM_182734;NM_015192	Body;Body	0.764689	0.659397	0.622318	0.805547	0.598028	0.803261	0.764691	0.708869	0.624673	0.705765	0.761073	0.687049	0.645124	0.822198	0.797308	0.712759	0.77788	0.835884	0.779949	0.665565	0.711066	0.656742	0.77015	0.736812	0.792706	0.511163	0.00901663	0.257467	0.792706	0.659397	0.133309
cg09309282	chr2	236523347	+	AGAP1;AGAP1;AGAP1	NM_001244888;NM_001037131;NM_014914	Body;Body;Body	0.166901	0.145644	0.146151	0.161518	0.153567	0.171077	0.155941	0.122852	0.126878	0.160057	0.12724	0.275804	0.224068	0.172898	0.279522	0.313827	0.252229	0.32024	0.226168	0.237873	0.262919	0.133872	0.18975	0.257801	0.335123	0.538876	0.0054458	0.24717	0.279522	0.146151	0.133371
cg13856674	chr15	93722590	-				0.140797	0.0960201	0.0586209	0.060377	0.0795013	0.0858406	0.106586	0.0592252	0.0612059	0.0706208	0.0698882	0.447547	0.113422	0.191571	0.212906	0.259052	0.131758	0.167765	0.22308	0.130724	0.0865246	0.209984	0.27085	0.192523	0.316475	0.649731	0.000439703	0.201469	0.212906	0.0795013	0.133405
cg16908234	chr16	46835765	+				0.624845	0.72248	0.644013	0.796771	0.593443	0.730396	0.80789	0.743217	0.5347	0.629484	0.715567	0.640116	0.562564	0.80672	0.729512	0.737329	0.777443	0.81405	0.774221	0.600808	0.603682	0.652622	0.764151	0.728999	0.785392	0.551193	0.00429289	0.243353	0.777443	0.644013	0.133431
cg08233112	chr12	123574762	+	PITPNM2;PITPNM2	NM_020845;NM_001300801	5'UTR;5'UTR	0.158795	0.109125	0.182629	0.0944418	0.123682	0.264294	0.255539	0.118855	0.123913	0.173845	0.15525	0.375922	0.0873693	0.228818	0.220626	0.313019	0.30529	0.257161	0.171486	0.232339	0.128166	0.117246	0.199723	0.340397	0.288707	0.548114	0.00455975	0.244475	0.288707	0.15525	0.133457
cg20755748	chr12	31799116	+	C12orf72	NM_001135864	TSS1500	0.31693	0.206439	0.211355	0.314216	0.280593	0.327079	0.274556	0.243187	0.323182	0.276464	0.283971	0.485549	0.231721	0.305348	0.316483	0.393758	0.414131	0.387766	0.325817	0.393025	0.23263	0.35419	0.366086	0.353672	0.435828	0.551963	0.00422828	0.243353	0.414131	0.280593	0.133538
cg07995225	chr4	38839586	+	TLR6	NM_006068	5'UTR	0.388985	0.405952	0.461409	0.442117	0.362687	0.467919	0.533375	0.428808	0.320874	0.446802	0.476053	0.467431	0.385255	0.564407	0.539496	0.433644	0.552924	0.651719	0.505329	0.352389	0.432681	0.44396	0.442977	0.497168	0.408076	0.578907	0.00242945	0.234189	0.539496	0.405952	0.133544
cg05460647	chr10	121464085	+				0.122607	0.113632	0.13404	0.110874	0.113329	0.150431	0.149243	0.0861857	0.0941771	0.0751103	0.113048	0.434504	0.319074	0.16603	0.247288	0.174231	0.134209	0.22685	0.163845	0.2326	0.116724	0.138096	0.237935	0.184332	0.402698	0.636644	0.000622361	0.208212	0.247288	0.113632	0.133656
cg07377178	chr6	3025064	+				0.0601338	0.0566745	0.0704721	0.0418829	0.109688	0.0927938	0.082375	0.047154	0.0413002	0.0558552	0.0465631	0.219779	0.0514799	0.112596	0.193819	0.280242	0.129956	0.122718	0.185593	0.193505	0.0660184	0.15608	0.271343	0.0704609	0.262878	0.509623	0.00926174	0.257945	0.193819	0.0601338	0.133685
cg03421507	chr12	109548872	+				0.297415	0.236555	0.0819112	0.278385	0.194234	0.324809	0.21892	0.310605	0.230936	0.402226	0.26904	0.370246	0.343012	0.407827	0.276998	0.441121	0.52549	0.372861	0.384455	0.227101	0.216351	0.334564	0.310345	0.332571	0.291704	0.552733	0.00416449	0.243353	0.370246	0.236555	0.13369
cg13113349	chr5	53736379	-				0.387531	0.338506	0.340764	0.320426	0.347866	0.42582	0.377688	0.363173	0.363106	0.389279	0.29368	0.474491	0.358613	0.411384	0.386604	0.454516	0.388073	0.496546	0.396241	0.424747	0.393071	0.291254	0.435778	0.459663	0.555756	0.545035	0.00484047	0.245035	0.474491	0.340764	0.133726
cg26034658	chr11	65836743	-	PACS1	NM_018026	TSS1500	0.59534	0.610734	0.606122	0.617539	0.619873	0.560723	0.50096	0.551121	0.613425	0.617257	0.529147	0.864181	0.648961	0.703084	0.739853	0.706545	0.685684	0.731054	0.725019	0.761303	0.578438	0.623717	0.718664	0.748658	0.785171	0.643572	0.000518831	0.203847	0.739853	0.606122	0.133731
cg06975684	chr2	159248551	-	CCDC148;CCDC148;CCDC148	NM_138803;NM_001301685;NM_001301684	Body;Body;5'UTR	0.49478	0.436984	0.508228	0.482402	0.593739	0.563777	0.604608	0.528458	0.564945	0.579771	0.481547	0.68143	0.468243	0.545405	0.623804	0.525566	0.628521	0.544839	0.577148	0.573505	0.460833	0.541112	0.622356	0.548604	0.632139	0.535797	0.00577158	0.248228	0.628521	0.49478	0.133741
cg17923401	chr19	51644168	-	SIGLEC7;SIGLEC7	NM_016543;NM_014385	TSS1500;TSS1500	0.703697	0.748292	0.856874	0.85884	0.710721	0.83327	0.720804	0.879094	0.772002	0.843519	0.890224	0.877615	0.825989	0.91635	0.882125	0.798027	0.899604	0.903792	0.860921	0.783758	0.736228	0.832461	0.895035	0.789389	0.851255	0.549654	0.00442462	0.243852	0.882125	0.748292	0.133833
cg00880860	chr2	43334066	-				0.518295	0.506754	0.565482	0.499154	0.502825	0.545537	0.496293	0.495019	0.500834	0.550454	0.522662	0.786742	0.605555	0.610293	0.652208	0.653626	0.549966	0.606271	0.598049	0.651807	0.521693	0.559014	0.666438	0.589763	0.685696	0.531178	0.00629087	0.249735	0.652208	0.518295	0.133912
cg12478095	chr19	5565558	-	TINCR	NR_027064	Body	0.604461	0.591197	0.665107	0.634019	0.600776	0.592452	0.642725	0.63377	0.69701	0.652184	0.693577	0.712984	0.663805	0.773624	0.773767	0.572387	0.75629	0.738466	0.599162	0.573433	0.59569	0.644905	0.681469	0.637501	0.714351	0.536567	0.00568864	0.247766	0.738466	0.604461	0.134005
cg12006284	chr11	32449638	-	WT1;WT1;WT1;WT1	NM_024425;NM_024426;NM_000378;NM_024424	Body;Body;Body;Body	0.408014	0.476493	0.433677	0.496941	0.392494	0.519803	0.439154	0.423741	0.344583	0.383472	0.358833	0.413597	0.368065	0.466793	0.654825	0.535088	0.542029	0.625145	0.549419	0.431427	0.463488	0.513628	0.507004	0.593934	0.476047	0.593534	0.00176229	0.228663	0.542029	0.408014	0.134015
cg26901467	chr14	76190277	-	TTLL5	NM_015072	Body	0.507965	0.446316	0.486165	0.544903	0.462475	0.510643	0.490356	0.429588	0.405399	0.557199	0.525378	0.633265	0.412792	0.685504	0.620192	0.55385	0.592066	0.621846	0.536024	0.436685	0.511423	0.509593	0.52489	0.571264	0.518057	0.56582	0.00319825	0.237762	0.620192	0.486165	0.134027
cg17227395	chr7	18678293	+	HDAC9;HDAC9;HDAC9;HDAC9;HDAC9;HDAC9;HDAC9;HDAC9;HDAC9	NM_001204147;NM_001204148;NM_001204144;NM_014707;NM_001204146;NM_001204145;NM_178423;NM_058176;NM_178425	Body;Body;Body;Body;Body;Body;Body;Body;Body	0.569875	0.639105	0.79162	0.656856	0.754733	0.63874	0.701544	0.70273	0.789605	0.660057	0.666722	0.825675	0.671855	0.781188	0.8456	0.788902	0.800313	0.779528	0.847389	0.871526	0.56798	0.757297	0.79467	0.8464	0.80084	0.61047	0.00119175	0.219485	0.80084	0.666722	0.134117
cg25020590	chr5	157029805	+				0.0812192	0.0848233	0.0715992	0.0494335	0.070679	0.0781918	0.0902405	0.0691362	0.313632	0.120379	0.0938403	0.288699	0.0698626	0.109122	0.152822	0.12305	0.115112	0.396825	0.0964269	0.178519	0.0919926	0.0839393	0.127799	0.204853	0.215417	0.530408	0.00638112	0.250252	0.215417	0.0812192	0.134198
cg04004780	chr17	41464938	+	LINC00910;LINC00910	NR_027413;NR_027412	Body;Body	0.375937	0.477065	0.380569	0.495005	0.410142	0.422647	0.447583	0.51486	0.387333	0.432316	0.397198	0.352417	0.478207	0.534676	0.629799	0.464232	0.531461	0.516303	0.506401	0.425042	0.4593	0.41325	0.410511	0.533871	0.587756	0.643572	0.000518831	0.203847	0.531461	0.397198	0.134263
cg07822203	chr3	177719585	+				0.145835	0.0698835	0.0611358	0.0640451	0.0684523	0.092159	0.100463	0.0848554	0.0843433	0.064006	0.0838058	0.385394	0.0736605	0.095495	0.249309	0.111682	0.181525	0.11948	0.173952	0.218997	0.0372696	0.218644	0.141646	0.158433	0.204182	0.685143	0.000157502	0.181182	0.204182	0.0698835	0.134298
cg02999013	chr19	36195455	+				0.632536	0.516682	0.620694	0.581555	0.596362	0.737573	0.733449	0.64644	0.65232	0.673332	0.657516	0.926532	0.592843	0.881511	0.643393	0.557959	0.755026	0.868355	0.612332	0.720109	0.638696	0.737	0.774226	0.711825	0.511261	0.514242	0.00854259	0.255861	0.755026	0.620694	0.134332
cg10293217	chr17	42678919	-				0.371336	0.311771	0.454506	0.385501	0.281969	0.347169	0.466933	0.356479	0.37262	0.517627	0.3883	0.630527	0.419642	0.473719	0.646409	0.394777	0.441132	0.454065	0.558491	0.599102	0.438299	0.463166	0.478076	0.540025	0.505683	0.613549	0.00110731	0.217318	0.505683	0.371336	0.134348
cg14634089	chr19	36302777	-	PRODH2	NM_021232	Body	0.506068	0.528561	0.467728	0.548567	0.517616	0.58269	0.677876	0.579654	0.551264	0.647901	0.620939	0.745166	0.655808	0.741722	0.771881	0.642691	0.652	0.601256	0.584828	0.575031	0.691954	0.532911	0.537912	0.669511	0.526226	0.52194	0.00744758	0.253063	0.652	0.517616	0.134384
cg25547309	chr1	12466458	+	VPS13D;VPS13D	NM_018156;NM_015378	Body;Body	0.514524	0.504882	0.540718	0.521045	0.488705	0.502156	0.487897	0.565645	0.601001	0.538021	0.403312	0.716984	0.500517	0.537603	0.572133	0.708566	0.61534	0.639309	0.587976	0.662425	0.537552	0.551802	0.715279	0.553847	0.747951	0.531948	0.0062017	0.249557	0.639309	0.504882	0.134427
cg13892622	chr14	95008607	+				0.693038	0.766863	0.555165	0.793094	0.733994	0.763148	0.737682	0.757926	0.815417	0.782112	0.6833	0.852458	0.800251	0.840618	0.825843	0.782283	0.827605	0.823368	0.803356	0.780474	0.893789	0.834964	0.760872	0.788538	0.832797	0.602772	0.0014275	0.225661	0.827605	0.693038	0.134567
cg27445796	chr11	113061382	+	NCAM1;NCAM1;NCAM1;NCAM1;NCAM1	NM_001076682;NM_001242608;NM_000615;NM_181351;NM_001242607	Body;Body;Body;Body;Body	0.154101	0.220284	0.193113	0.214691	0.203644	0.352337	0.224962	0.254223	0.175141	0.24136	0.121447	0.441396	0.136657	0.405665	0.285843	0.322527	0.327683	0.284666	0.277489	0.236556	0.333084	0.233902	0.301601	0.279009	0.418016	0.635874	0.000634899	0.209732	0.327683	0.193113	0.134571
cg19263433	chr2	118618151	+				0.563337	0.52696	0.575621	0.650799	0.623885	0.755137	0.585811	0.536395	0.648775	0.482334	0.640784	0.895241	0.806528	0.864317	0.786049	0.401341	0.576745	0.68737	0.670292	0.623295	0.46091	0.67128	0.702645	0.657595	0.710211	0.598153	0.00158734	0.225773	0.710211	0.575621	0.13459
cg16478015	chr18	46574584	+	DYM	NM_017653	Body	0.209863	0.231689	0.204504	0.184349	0.247376	0.2677	0.236588	0.239035	0.206708	0.235512	0.186869	0.473267	0.349588	0.262118	0.307057	0.351614	0.302137	0.344483	0.28745	0.323579	0.309648	0.172735	0.407021	0.327997	0.445538	0.538876	0.0054458	0.24717	0.344483	0.209863	0.13462
cg00958927	chr1	175162553	+	KIAA0040;KIAA0040;KIAA0040;KIAA0040	NM_001162895;NM_001162893;NM_001162894;NM_014656	TSS1500;TSS1500;TSS1500;TSS1500	0.627618	0.71135	0.531766	0.562993	0.465525	0.568967	0.654656	0.669957	0.568966	0.605346	0.6858	0.57877	0.591245	0.751748	0.781628	0.660535	0.707035	0.762948	0.549254	0.588325	0.600077	0.678149	0.656797	0.691274	0.762246	0.571979	0.00281405	0.23553	0.762246	0.627618	0.134627
cg03308652	chr3	62354991	+				0.366503	0.222496	0.226727	0.231542	0.220122	0.22281	0.258334	0.25866	0.303353	0.331397	0.261451	0.499676	0.236199	0.369546	0.339574	0.291299	0.327928	0.361398	0.311138	0.281365	0.241955	0.251229	0.503081	0.271993	0.371617	0.555043	0.00397799	0.242488	0.361398	0.226727	0.134671
cg02109988	chr1	234792752	+	LOC101927787	NR_125944	Body	0.390709	0.367488	0.385103	0.311152	0.33778	0.493341	0.364095	0.362884	0.394104	0.321592	0.417055	0.767196	0.361984	0.496619	0.437121	0.56153	0.396938	0.519829	0.371568	0.542925	0.23519	0.449122	0.559065	0.478775	0.611415	0.541186	0.00521174	0.246397	0.519829	0.385103	0.134726
cg21255796	chr4	25260838	-	PI4K2B	NM_018323	Body	0.680856	0.741804	0.689007	0.801963	0.67218	0.777432	0.815615	0.777382	0.647565	0.715072	0.75216	0.68016	0.611539	0.85272	0.823741	0.747197	0.828529	0.852488	0.810292	0.651026	0.666103	0.690943	0.796792	0.690945	0.807702	0.549654	0.00442462	0.243852	0.823741	0.689007	0.134735
cg20066188	chr22	37678791	+	CYTH4	NM_013385	Body	0.23809	0.315884	0.321693	0.323944	0.29646	0.371549	0.383964	0.311128	0.238124	0.394345	0.230715	0.432181	0.278094	0.399127	0.330693	0.354227	0.431246	0.45115	0.380691	0.401413	0.301919	0.315037	0.355107	0.395646	0.41335	0.692841	0.000123668	0.170761	0.431246	0.29646	0.134785
cg26797722	chr6	15432551	+	JARID2	NM_004973	Body	0.258936	0.300925	0.362598	0.345042	0.274134	0.400799	0.400848	0.300677	0.332822	0.355449	0.364094	0.48356	0.300906	0.383632	0.401947	0.325363	0.371233	0.435782	0.341357	0.381473	0.223841	0.30259	0.389024	0.448071	0.455485	0.668207	0.000261697	0.195084	0.435782	0.300925	0.134858
cg23576250	chr14	22519747	-				0.694027	0.714997	0.610053	0.834545	0.615177	0.744824	0.770884	0.677265	0.488456	0.713104	0.61892	0.616148	0.686527	0.805387	0.758367	0.721267	0.768492	0.753809	0.731174	0.561991	0.631896	0.568769	0.738016	0.799753	0.74741	0.548114	0.00455975	0.244475	0.753809	0.61892	0.134889
cg04879838	chr7	27352954	+				0.302223	0.119596	0.349754	0.381452	0.310197	0.334736	0.33797	0.399129	0.305805	0.279852	0.309571	0.781538	0.318255	0.357921	0.444527	0.3979	0.348792	0.354406	0.189378	0.462049	0.194273	0.378965	0.595148	0.402673	0.562847	0.585835	0.00209061	0.232596	0.444527	0.309571	0.134956
cg21008129	chr15	65864617	-	HACD3	NM_016395	Body	0.732479	0.671339	0.63496	0.682857	0.7139	0.725854	0.736141	0.804918	0.681929	0.733618	0.678876	0.802705	0.754415	0.70903	0.813849	0.873672	0.779936	0.880793	0.793847	0.759616	0.710215	0.574414	0.818627	0.821078	0.87137	0.591224	0.00185579	0.229748	0.813849	0.678876	0.134973
cg20446824	chr12	125076771	-				0.204538	0.196089	0.215987	0.117741	0.147455	0.0786329	0.216454	0.160876	0.197127	0.125252	0.118871	0.407402	0.152668	0.232889	0.203279	0.0972185	0.214731	0.331065	0.180229	0.267155	0.148107	0.152953	0.267642	0.288391	0.342228	0.582756	0.00223585	0.23283	0.331065	0.196089	0.134976
cg20623702	chr11	55431584	-	OR4C6	NM_001004704	TSS1500	0.807747	0.77426	0.49974	0.617958	0.710631	0.713876	0.847665	0.776886	0.791767	0.659888	0.59383	0.860944	0.772894	0.892464	0.643665	0.817152	0.845692	0.795232	0.804643	0.733989	0.829456	0.769858	0.86569	0.832497	0.860601	0.571979	0.00281405	0.23553	0.845692	0.710631	0.135061
cg16377790	chr10	93412294	+				0.816054	0.729615	0.732038	0.814833	0.670919	0.830955	0.735372	0.762425	0.747139	0.789165	0.784885	0.83943	0.794074	0.855332	0.872942	0.763839	0.852777	0.8798	0.812403	0.735196	0.724516	0.767447	0.866549	0.743609	0.867113	0.598153	0.00158734	0.225773	0.867113	0.732038	0.135075
cg15544765	chr2	142254537	-	LRP1B	NM_018557	Body	0.482105	0.217598	0.285509	0.6112	0.417151	0.279466	0.444733	0.357956	0.444086	0.399276	0.416956	0.697827	0.303041	0.655326	0.552059	0.664589	0.597076	0.489987	0.352106	0.441075	0.322649	0.415812	0.670595	0.481796	0.547566	0.508853	0.00938636	0.258119	0.552059	0.416956	0.135103
cg19620513	chr1	11679241	-				0.729401	0.734762	0.630374	0.828073	0.757189	0.786663	0.810783	0.854013	0.816102	0.779151	0.779452	0.869872	0.927532	0.883206	0.904377	0.831351	0.871174	0.861146	0.769943	0.84301	0.911196	0.820079	0.876339	0.770049	0.810743	0.52348	0.00724331	0.252159	0.869872	0.734762	0.13511
cg26672980	chr19	19975787	+	ZNF253	NM_021047	TSS1500	0.610965	0.683284	0.730471	0.740176	0.622039	0.681864	0.739128	0.742422	0.570917	0.6501	0.578393	0.559719	0.611248	0.767744	0.76798	0.702203	0.741371	0.757183	0.764101	0.612631	0.564352	0.636337	0.761629	0.692128	0.79399	0.555812	0.00391741	0.242264	0.757183	0.622039	0.135143
cg17700835	chr6	27390890	+				0.710619	0.636235	0.719511	0.812873	0.764276	0.729027	0.816837	0.77474	0.834009	0.743371	0.819397	0.885444	0.784007	0.877005	0.819229	0.81419	0.854756	0.875727	0.804767	0.814066	0.842902	0.854324	0.773419	0.800381	0.763058	0.512702	0.00877695	0.256808	0.854756	0.719511	0.135246
cg00147413	chr3	105733106	+				0.601917	0.659912	0.871035	0.77303	0.766917	0.92439	0.919565	0.826155	0.777237	0.887431	0.878716	0.903699	0.8846	0.890667	0.911669	0.895084	0.895443	0.902172	0.900586	0.885077	0.816215	0.808524	0.873601	0.869357	0.880611	0.535797	0.00577158	0.248228	0.902172	0.766917	0.135256
cg04570984	chr5	58223316	-				0.264308	0.243059	0.335299	0.301173	0.32044	0.273884	0.31286	0.307957	0.238029	0.265712	0.266965	0.438425	0.271519	0.361753	0.402224	0.37445	0.332748	0.303503	0.28818	0.481731	0.233654	0.409894	0.434546	0.314305	0.467381	0.532718	0.00611359	0.249143	0.402224	0.266965	0.135259
cg14678662	chr22	40784465	-	SGSM3;SGSM3	NM_015705;NM_001301849	5'UTR;5'UTR	0.606683	0.681333	0.605781	0.719433	0.510033	0.671074	0.725464	0.691609	0.557672	0.723084	0.70127	0.650962	0.512165	0.783357	0.750093	0.681404	0.741974	0.805327	0.788111	0.63096	0.589255	0.647456	0.643469	0.693909	0.712027	0.568129	0.00304926	0.236794	0.741974	0.606683	0.135291
cg15453396	chr6	2684536	+	MYLK4	NM_001012418	Body	0.515868	0.521847	0.617232	0.583425	0.521301	0.621037	0.621041	0.548463	0.471007	0.57261	0.665075	0.724759	0.568465	0.628361	0.657139	0.696939	0.611913	0.587151	0.547982	0.656398	0.513716	0.576291	0.601015	0.723467	0.702722	0.509623	0.00926174	0.257945	0.657139	0.521847	0.135293
cg07863854	chr1	32264595	+	SPOCD1;SPOCD1;SPOCD1	NM_001281988;NM_144569;NM_001281987	Body;Body;Body	0.604008	0.669901	0.607978	0.696074	0.681735	0.723009	0.743482	0.676021	0.639624	0.700872	0.617503	0.544192	0.718779	0.853829	0.752978	0.720399	0.786965	0.805614	0.715105	0.630217	0.707868	0.689037	0.826441	0.72228	0.699418	0.640493	0.000562834	0.206101	0.752978	0.617503	0.135475
cg22726370	chr16	28175094	+	XPO6;XPO6	NM_001270940;NM_015171	Body;Body	0.253343	0.132929	0.109963	0.146365	0.100799	0.127732	0.10211	0.103382	0.134384	0.0551284	0.122105	0.590294	0.232361	0.293529	0.257636	0.158017	0.16306	0.129279	0.202665	0.241068	0.0732315	0.160407	0.209495	0.213121	0.27703	0.570439	0.00290621	0.236431	0.257636	0.122105	0.135531
cg13525276	chr14	81426012	+	TSHR;TSHR;TSHR	NM_001018036;NM_001142626;NM_000369	Body;Body;Body	0.0497956	0.0617749	0.0727334	0.0406575	0.0603732	0.084425	0.0668169	0.0592687	0.0740259	0.084099	0.0462526	0.302812	0.0859939	0.0837706	0.14736	0.0691375	0.0861901	0.195931	0.0698224	0.0850244	0.094898	0.0667449	0.132048	0.0792109	0.226375	0.576598	0.00255233	0.234736	0.195931	0.0603732	0.135558
cg10966582	chr1	17085860	+	MST1P9	NR_002729	Body	0.102707	0.0939677	0.0606588	0.0693406	0.0955226	0.0984541	0.155992	0.0784515	0.117632	0.10976	0.0440739	0.336908	0.163066	0.41045	0.229534	0.0901495	0.103166	0.329896	0.145482	0.140437	0.103366	0.190013	0.208598	0.173855	0.193095	0.772133	6.14617e-06	0.116452	0.229534	0.0939677	0.135566
cg05979854	chr6	56633110	+	DST;DST;DST	NM_183380;NM_001144770;NM_001144769	Body;Body;Body	0.664965	0.73551	0.662716	0.787249	0.670009	0.76442	0.795852	0.759058	0.666812	0.677443	0.764642	0.637465	0.548451	0.828136	0.814709	0.722778	0.805581	0.812765	0.801842	0.622021	0.63583	0.665901	0.746119	0.740561	0.773538	0.518091	0.00797942	0.254995	0.805581	0.670009	0.135572
cg03665818	chr16	54724064	+				0.590772	0.563328	0.518042	0.700358	0.465827	0.698526	0.687314	0.663497	0.500158	0.580441	0.63571	0.523031	0.524734	0.757385	0.701795	0.569538	0.698951	0.765151	0.723105	0.491351	0.499317	0.499596	0.731059	0.68521	0.682366	0.580447	0.00235036	0.233884	0.698951	0.563328	0.135623
cg27549186	chr17	76858248	-	TIMP2	NM_003255	Body	0.10081	0.217616	0.239103	0.136474	0.278841	0.324394	0.348196	0.265846	0.238289	0.222166	0.158321	0.755967	0.249923	0.459596	0.353275	0.430266	0.301401	0.333744	0.126411	0.416566	0.174338	0.129382	0.180117	0.408609	0.439715	0.541956	0.00513563	0.246272	0.353275	0.217616	0.135659
cg19454999	chr17	41278357	+	BRCA1;NBR2;BRCA1;BRCA1;BRCA1;BRCA1	NM_007300;NR_003108;NM_007294;NM_007297;NM_007299;NR_027676	TSS1500;Body;TSS1500;TSS1500;TSS1500;TSS1500	0.733804	0.762359	0.629357	0.842035	0.698286	0.847539	0.799852	0.479559	0.741197	0.811325	0.751823	0.891962	0.820739	0.910832	0.869505	0.840175	0.859208	0.828264	0.706223	0.741713	0.798944	0.632795	0.685594	0.86914	0.888599	0.550424	0.00435834	0.243566	0.869505	0.733804	0.135701
cg00620426	chr9	102192787	-				0.293737	0.372074	0.590639	0.317847	0.401402	0.468247	0.532935	0.474411	0.437003	0.41615	0.452542	0.610173	0.438739	0.583221	0.583282	0.468186	0.51244	0.490223	0.423957	0.507181	0.349001	0.394549	0.47291	0.596399	0.537105	0.641263	0.000551541	0.204824	0.537105	0.401402	0.135703
cg15535177	chr15	86123481	-	AKAP13;AKAP13	NM_007200;NM_006738	Body;Body	0.384904	0.310858	0.343109	0.29148	0.341085	0.340738	0.371151	0.366415	0.354151	0.410554	0.328568	0.583883	0.403056	0.396797	0.47073	0.614561	0.455213	0.47682	0.443646	0.466159	0.337295	0.268743	0.483539	0.480787	0.566778	0.586605	0.00205558	0.232322	0.47682	0.341085	0.135736
cg02755555	chr6	30981960	-				0.654239	0.72404	0.616091	0.78887	0.501367	0.731116	0.787027	0.714699	0.587454	0.669506	0.684625	0.67966	0.551339	0.797531	0.792095	0.681352	0.764856	0.820226	0.77245	0.599248	0.583326	0.617191	0.732607	0.678661	0.790022	0.572748	0.0027689	0.235066	0.790022	0.654239	0.135784
cg06071063	chr5	150936730	-	FAT2	NM_001447	Body	0.355978	0.280087	0.305553	0.300934	0.304732	0.338857	0.331733	0.287535	0.275839	0.276179	0.271664	0.605457	0.33013	0.399837	0.440595	0.562489	0.378589	0.405031	0.387119	0.472975	0.382168	0.28599	0.536894	0.396379	0.608737	0.575828	0.00259445	0.234736	0.440595	0.304732	0.135863
cg12149081	chr2	111790599	-	ACOXL	NM_001142807	Body	0.0290448	0.0342964	0.0304836	0.0369292	0.0350437	0.0334098	0.032891	0.028083	0.0286315	0.0217497	0.0272644	0.379467	0.0352358	0.0814483	0.166427	0.0777903	0.0391739	0.033838	0.0382817	0.0815158	0.024088	0.120946	0.108944	0.04733	0.230138	0.649731	0.000439703	0.201469	0.166427	0.0304836	0.135944
cg07965774	chr1	17746286	+	RCC2;RCC2	NM_018715;NM_001136204	Body;Body	0.39411	0.448902	0.374094	0.399164	0.395762	0.421146	0.472016	0.367618	0.466307	0.436868	0.372985	0.530057	0.499398	0.454443	0.508382	0.501684	0.424567	0.561875	0.408631	0.437788	0.537292	0.440572	0.50881	0.457558	0.554424	0.508083	0.00951237	0.258274	0.530057	0.39411	0.135947
cg13276580	chr10	125792941	-	CHST15	NM_015892	Body	0.346362	0.321898	0.389554	0.310507	0.284097	0.401715	0.346209	0.270697	0.328092	0.327319	0.392704	0.659635	0.422136	0.432045	0.40541	0.549043	0.458731	0.48232	0.439819	0.489784	0.355232	0.422944	0.484646	0.395171	0.697631	0.588145	0.00198704	0.230962	0.48232	0.346362	0.135958
cg12091331	chr8	42065314	-	PLAT;PLAT	NM_033011;NM_000930	TSS200;TSS200	0.175563	0.0594404	0.122048	0.0778546	0.0590432	0.132807	0.0520261	0.101799	0.0793553	0.0668765	0.0713049	0.307905	0.0570384	0.103022	0.125619	0.370533	0.178268	0.20727	0.225743	0.223256	0.0475685	0.192112	0.179819	0.22404	0.248565	0.506544	0.00976861	0.258744	0.20727	0.0713049	0.135966
cg03123940	chr10	5804926	-	FAM208B	NM_017782	Body	0.612906	0.61392	0.544216	0.721082	0.562963	0.646783	0.765147	0.642176	0.505339	0.590749	0.594564	0.561442	0.523944	0.763654	0.695313	0.615637	0.737099	0.761206	0.653596	0.520721	0.583084	0.585499	0.65167	0.64295	0.730557	0.56505	0.00324927	0.238298	0.730557	0.594564	0.135993
cg08456420	chr1	39570175	-	MACF1	NM_012090	Body	0.15464	0.128361	0.162618	0.14049	0.118497	0.114271	0.149923	0.104851	0.147814	0.111478	0.122234	0.514526	0.137047	0.287226	0.260391	0.25938	0.137388	0.264406	0.222209	0.263613	0.109591	0.151035	0.260149	0.182854	0.333042	0.568899	0.00300092	0.236794	0.264406	0.128361	0.136045
cg23666117	chr6	31629909	+	C6orf47;BAT4	NM_021184;NM_033177	TSS1500;3'UTR	0.098198	0.094507	0.115079	0.206617	0.112545	0.0739117	0.136862	0.135985	0.132777	0.173859	0.104157	0.464034	0.149264	0.184985	0.116498	0.354813	0.212263	0.240259	0.119972	0.151512	0.114536	0.0686779	0.225359	0.230219	0.322559	0.563511	0.00335338	0.238461	0.240259	0.104157	0.136102
cg13202527	chr2	219232091	-	CATIP;CATIP-AS1	NM_198559;NR_110573	Body;Body	0.646854	0.65874	0.663872	0.691774	0.650048	0.722688	0.714489	0.660521	0.651217	0.630724	0.74522	0.88902	0.714757	0.668535	0.832952	0.748325	0.695314	0.775616	0.719078	0.764073	0.779754	0.717782	0.771421	0.85116	0.79487	0.56582	0.00319825	0.237762	0.79487	0.65874	0.13613
cg14687930	chr13	113125773	+				0.346326	0.484739	0.548913	0.557987	0.387869	0.644294	0.700044	0.555084	0.393758	0.508418	0.530636	0.466246	0.488184	0.695814	0.510266	0.547902	0.675711	0.652395	0.651714	0.548197	0.51481	0.586653	0.480262	0.56514	0.620907	0.541956	0.00513563	0.246272	0.620907	0.484739	0.136168
cg06821692	chr7	965379	+	ADAP1;ADAP1;ADAP1;ADAP1	NM_001284310;NM_001284309;NM_006869;NM_001284308	Body;Body;Body;Body	0.222851	0.101818	0.131767	0.0656814	0.0895566	0.115437	0.139168	0.0942378	0.143857	0.133992	0.0826332	0.392168	0.164724	0.128789	0.209575	0.158604	0.237996	0.134428	0.139177	0.102945	0.0745016	0.122931	0.254328	0.163108	0.240314	0.519631	0.007763	0.254273	0.237996	0.101818	0.136178
cg26773585	chr2	42268178	-				0.859233	0.776636	0.748467	0.854285	0.794493	0.818067	0.883016	0.826354	0.886816	0.843232	0.786778	0.929007	0.811588	0.926999	0.93579	0.869936	0.84476	0.875124	0.823928	0.822725	0.831684	0.812971	0.918515	0.879721	0.923148	0.638953	0.000586024	0.207851	0.923148	0.786778	0.13637
cg24377271	chr10	125137553	+				0.259603	0.397534	0.244392	0.444139	0.388641	0.477033	0.440421	0.427207	0.512894	0.388906	0.375269	0.401997	0.446181	0.541394	0.593643	0.336969	0.533794	0.326018	0.425475	0.390465	0.369095	0.443404	0.504187	0.395658	0.511655	0.586605	0.00205558	0.232322	0.511655	0.375269	0.136386
cg14002533	chr4	18693594	-				0.299157	0.347281	0.338548	0.41604	0.39647	0.392031	0.343007	0.687855	0.436266	0.427833	0.322164	0.426315	0.419809	0.463436	0.534186	0.465491	0.474975	0.406231	0.500843	0.468293	0.416762	0.528126	0.5536	0.405883	0.520155	0.56659	0.00314791	0.237427	0.474975	0.338548	0.136428
cg24152638	chr1	95369146	-	CNN3;CNN3;CNN3	NM_001286055;NM_001839;NM_001286056	Body;Body;5'UTR	0.910193	0.917804	0.799782	0.936151	0.750178	0.925165	0.926098	0.807146	0.929055	0.924683	0.78273	0.90772	0.903504	0.9294	0.940238	0.907699	0.844827	0.943576	0.94269	0.909861	0.80672	0.783492	0.941687	0.928166	0.93625	0.505774	0.00989886	0.259089	0.93625	0.799782	0.136468
cg05058758	chr2	143784246	-	KYNU	NM_003937	Body	0.466395	0.310792	0.343089	0.28923	0.372941	0.275486	0.426141	0.338084	0.255123	0.473995	0.459807	0.509539	0.391256	0.374934	0.57849	0.472008	0.509339	0.564109	0.428482	0.367456	0.272004	0.503152	0.37305	0.51864	0.470402	0.563511	0.00335338	0.238461	0.509539	0.372941	0.136598
cg05807943	chr10	135092621	+	TUBGCP2;TUBGCP2;TUBGCP2;TUBGCP2	NM_006659;NM_001256618;NM_001256617;NR_046330	3'UTR;3'UTR;3'UTR;Body	0.367914	0.407387	0.375989	0.422332	0.396942	0.386576	0.403655	0.42001	0.408455	0.324823	0.35741	0.597193	0.388866	0.420621	0.409261	0.40582	0.420117	0.57069	0.526901	0.40765	0.47258	0.403274	0.486315	0.478737	0.512607	0.658199	0.000348126	0.196209	0.512607	0.375989	0.136618
cg12194409	chr17	1092098	-	ABR	NM_001159746	TSS1500	0.217418	0.241721	0.235059	0.239196	0.232469	0.2449	0.235682	0.189176	0.206923	0.253082	0.222618	0.506362	0.2997	0.264849	0.336093	0.358831	0.278506	0.369111	0.320465	0.291019	0.152145	0.310781	0.384068	0.295303	0.415071	0.664357	0.000292418	0.195587	0.369111	0.232469	0.136642
cg20379258	chr5	180526995	+				0.233606	0.298168	0.303023	0.217558	0.168212	0.242726	0.241403	0.184173	0.286601	0.219691	0.209823	0.487018	0.210036	0.285298	0.374489	0.271415	0.36256	0.293362	0.173556	0.256397	0.125198	0.248986	0.416884	0.314712	0.370291	0.548884	0.00449176	0.244111	0.370291	0.233606	0.136685
cg04996472	chr12	10313615	-	OLR1;OLR1;OLR1	NM_002543;NM_001172632;NM_001172633	Body;Body;Body	0.0895215	0.0895517	0.137544	0.109641	0.0975821	0.148533	0.083582	0.141428	0.164484	0.113558	0.118541	0.497867	0.160749	0.171831	0.17259	0.26094	0.153052	0.23427	0.142577	0.258823	0.125989	0.152437	0.304981	0.177599	0.362764	0.664357	0.000292418	0.195587	0.23427	0.0975821	0.136688
cg13972793	chr5	140751454	-	PCDHGA4;PCDHGB3;PCDHGA1;PCDHGA5;PCDHGB1;PCDHGA3;PCDHGB3;PCDHGA2;PCDHGB2	NM_018917;NM_018924;NM_018912;NM_018918;NM_018922;NM_018916;NM_032097;NM_018915;NM_018923	Body;1stExon;Body;Body;Body;Body;1stExon;Body;Body	0.416299	0.397323	0.412773	0.380199	0.393015	0.458027	0.471043	0.480615	0.400693	0.391504	0.378415	0.76102	0.4652	0.446087	0.522298	0.337092	0.435246	0.551651	0.393149	0.509847	0.50953	0.469503	0.400372	0.440677	0.534082	0.525789	0.0069457	0.251543	0.534082	0.397323	0.13676
cg07163745	chr12	132883414	+	GALNT9	NM_001122636	Body	0.655467	0.623858	0.774522	0.811021	0.694604	0.82424	0.757687	0.726018	0.79596	0.656741	0.780683	0.863295	0.894961	0.821602	0.865378	0.630295	0.798472	0.831566	0.741906	0.699998	0.672413	0.804346	0.739051	0.843021	0.809063	0.630485	0.00072896	0.213259	0.831566	0.694604	0.136962
cg02411663	chr12	8130007	-				0.220817	0.158308	0.261236	0.193418	0.159809	0.207421	0.21504	0.237646	0.274312	0.220483	0.216178	0.617412	0.256476	0.328956	0.35315	0.479605	0.291849	0.284629	0.354691	0.359786	0.282089	0.326286	0.423666	0.235158	0.497887	0.557352	0.0037986	0.241821	0.35315	0.216178	0.136972
cg10635122	chr19	52391090	+	ZNF577;ZNF577;ZNF577;ZNF577	NR_024181;NM_001135590;NM_032679;NM_001135590	Body;5'UTR;5'UTR;1stExon	0.124663	0.118808	0.137902	0.0752548	0.158372	0.165972	0.184926	0.118526	0.18959	0.136352	0.169253	0.403214	0.266231	0.241625	0.26322	0.24649	0.312484	0.274919	0.201237	0.174792	0.190069	0.180856	0.171614	0.314519	0.165546	0.670516	0.000244651	0.193445	0.274919	0.137902	0.137016
cg04190813	chr17	7199099	+	YBX2	NM_015982	TSS1500	0.765277	0.706553	0.814191	0.766759	0.784677	0.87297	0.75942	0.757955	0.764253	0.807167	0.784977	0.921704	0.92117	0.94044	0.951547	0.709321	0.827995	0.906769	0.841789	0.82333	0.822214	0.896329	0.915736	0.843402	0.929898	0.675905	0.000208595	0.189341	0.921704	0.784677	0.137027
cg23524537	chr14	95036219	+	SERPINA4	NM_006215	3'UTR	0.662649	0.657611	0.598774	0.67778	0.771157	0.862283	0.762851	0.706331	0.606156	0.733052	0.634858	0.889316	0.803817	0.857302	0.766473	0.627794	0.831793	0.794773	0.666688	0.740873	0.687485	0.684157	0.827506	0.751581	0.776208	0.628176	0.000772823	0.213641	0.794773	0.657611	0.137163
cg17123970	chr8	38635420	+	TACC1	NM_001146216	5'UTR	0.203942	0.218354	0.234519	0.238072	0.19779	0.261408	0.288685	0.245782	0.218332	0.138106	0.275943	0.407591	0.15369	0.395881	0.355642	0.32624	0.319624	0.26437	0.266656	0.342019	0.174052	0.289672	0.338344	0.292106	0.42934	0.714396	6.03371e-05	0.155235	0.355642	0.218354	0.137288
cg11772801	chr14	51711237	+	TMX1	NM_030755	Body	0.255058	0.305199	0.202608	0.24095	0.250282	0.305865	0.271936	0.255567	0.362825	0.260265	0.236577	0.51198	0.301855	0.24865	0.327259	0.335972	0.305815	0.387665	0.324961	0.427825	0.300704	0.258847	0.423221	0.356963	0.416264	0.516551	0.00820085	0.255192	0.387665	0.250282	0.137383
cg04216650	chr9	44990473	-	FAM27C	NR_027421	Body	0.602216	0.48538	0.558862	0.509734	0.494329	0.589145	0.570308	0.544314	0.545084	0.560404	0.501246	0.542418	0.53147	0.596714	0.638639	0.593027	0.650879	0.675071	0.550995	0.56436	0.56874	0.55167	0.614449	0.562753	0.608156	0.525019	0.00704374	0.251878	0.638639	0.501246	0.137392
cg26104711	chr4	123299647	-	ADAD1;ADAD1;ADAD1	NM_139243;NM_001159285;NM_001159295	TSS1500;TSS1500;TSS1500	0.576492	0.654909	0.623432	0.771913	0.588301	0.69746	0.722022	0.62708	0.654178	0.606521	0.561174	0.620421	0.462617	0.767762	0.818905	0.661103	0.762787	0.725709	0.719905	0.593079	0.610039	0.600611	0.768032	0.714048	0.702281	0.613549	0.00110731	0.217318	0.725709	0.588301	0.137408
cg17469017	chr8	1693941	-				0.343158	0.344309	0.400292	0.378249	0.322428	0.450687	0.440495	0.344269	0.301228	0.393269	0.413826	0.58316	0.423355	0.378615	0.470236	0.547907	0.473548	0.481804	0.483906	0.518233	0.322457	0.388257	0.523569	0.487188	0.565986	0.582756	0.00223585	0.23283	0.481804	0.344309	0.137495
cg13218688	chr18	72125544	-	FAM69C	NM_001044369	TSS1500	0.457307	0.416658	0.370172	0.441388	0.345464	0.506106	0.482325	0.461566	0.472308	0.469119	0.417839	0.642982	0.411943	0.504812	0.554162	0.432105	0.600391	0.518152	0.432243	0.403879	0.401912	0.46125	0.407291	0.53233	0.458018	0.682833	0.00016912	0.181218	0.554162	0.416658	0.137504
cg01249778	chr5	142083240	-				0.623634	0.719337	0.58864	0.764153	0.613204	0.743011	0.794367	0.709186	0.481331	0.608393	0.706073	0.620895	0.538479	0.79698	0.779907	0.629837	0.754177	0.80806	0.742893	0.604943	0.572335	0.592026	0.74524	0.673137	0.761146	0.526559	0.0068488	0.251188	0.761146	0.623634	0.137512
cg10025846	chr4	15296812	-	LOC101929095	NR_125911	Body	0.130621	0.146128	0.218584	0.277531	0.178075	0.282721	0.209913	0.282338	0.14674	0.148539	0.129035	0.283643	0.173104	0.190386	0.34004	0.119858	0.307678	0.155778	0.344886	0.206126	0.202108	0.333239	0.218996	0.2926	0.238205	0.588915	0.0019535	0.230457	0.283643	0.146128	0.137515
cg20416013	chr2	233928294	-	INPP5D;INPP5D	NM_005541;NM_001017915	Body;Body	0.16267	0.192736	0.206929	0.180312	0.203178	0.211787	0.177736	0.196388	0.209866	0.194826	0.195095	0.458035	0.242841	0.265496	0.267044	0.375124	0.259845	0.332647	0.35842	0.354648	0.164969	0.267527	0.354962	0.353022	0.401176	0.648191	0.00045843	0.2023	0.332647	0.195095	0.137551
cg09237583	chr14	70272490	+				0.632958	0.614344	0.591695	0.698708	0.565337	0.721335	0.721495	0.668644	0.565276	0.666044	0.64992	0.602856	0.537493	0.771098	0.751948	0.579385	0.732356	0.788367	0.725392	0.552527	0.595508	0.595767	0.661154	0.6396	0.772057	0.558892	0.00368285	0.24062	0.751948	0.614344	0.137604
cg23369909	chr11	134582508	-				0.63893	0.61049	0.55939	0.675634	0.676524	0.688407	0.631625	0.693276	0.670712	0.710032	0.585019	0.773114	0.74582	0.81826	0.748301	0.624519	0.714929	0.538434	0.666332	0.624234	0.648711	0.695718	0.697445	0.731923	0.779578	0.605851	0.00132879	0.223794	0.748301	0.61049	0.137811
cg24301278	chr16	72942625	-	ZFHX3;ZFHX3	NM_001164766;NM_006885	Body;Body	0.551647	0.502463	0.581262	0.53032	0.529204	0.698582	0.632329	0.550933	0.490189	0.598604	0.624412	0.812243	0.678171	0.622531	0.672804	0.675724	0.689508	0.642732	0.675573	0.762431	0.58189	0.611894	0.549165	0.632439	0.744184	0.514242	0.00854259	0.255861	0.689508	0.551647	0.137861
cg18743793	chr7	50464661	-	IKZF1	NM_006060	Body	0.627234	0.520062	0.607087	0.547443	0.62927	0.584965	0.631292	0.59665	0.690383	0.651042	0.656279	0.777081	0.64414	0.671636	0.765105	0.801583	0.72233	0.732459	0.648483	0.700078	0.656422	0.544518	0.77591	0.732854	0.80922	0.547344	0.00462861	0.244475	0.765105	0.627234	0.137871
cg11669285	chr17	40558061	-	PTRF	NM_012232	Body	0.293	0.325192	0.441998	0.32342	0.315229	0.375025	0.410819	0.349047	0.336183	0.461439	0.266968	0.707515	0.456088	0.512479	0.473724	0.415184	0.398095	0.387692	0.367139	0.368366	0.247516	0.453337	0.550707	0.392507	0.453106	0.603541	0.00140225	0.225295	0.453106	0.315229	0.137877
cg07037927	chr3	19584211	-				0.184882	0.125962	0.169612	0.115725	0.167969	0.187085	0.146049	0.188489	0.135831	0.157069	0.136067	0.363044	0.169863	0.184724	0.19862	0.323877	0.224811	0.305894	0.143774	0.30222	0.192585	0.160422	0.339782	0.219228	0.317969	0.511932	0.00889612	0.257232	0.305894	0.167969	0.137925
cg19029127	chr4	37604497	+	RELL1	NM_001085399	3'UTR	0.746225	0.764378	0.652543	0.818416	0.747642	0.75845	0.810508	0.853285	0.866562	0.749403	0.858919	0.710056	0.73885	0.804577	0.886728	0.845258	0.893856	0.885627	0.797237	0.778136	0.600748	0.785747	0.852127	0.826432	0.860536	0.525789	0.0069457	0.251543	0.885627	0.747642	0.137986
cg24733560	chr20	60626293	-	TAF4	NM_003185	Body	0.709177	0.671921	0.717975	0.761396	0.750593	0.764109	0.89379	0.870678	0.847417	0.770607	0.761285	0.875046	0.841803	0.702498	0.855967	0.679755	0.878944	0.780158	0.880083	0.797848	0.71887	0.926507	0.902394	0.796005	0.836402	0.551193	0.00429289	0.243353	0.855967	0.717975	0.137992
cg25675423	chr22	48548363	+				0.674489	0.624269	0.818618	0.752586	0.712408	0.844377	0.741518	0.755671	0.800761	0.722737	0.801391	0.825389	0.735416	0.843487	0.877925	0.867485	0.84032	0.850423	0.823266	0.807973	0.824507	0.722638	0.844729	0.815148	0.85314	0.56659	0.00314791	0.237427	0.850423	0.712408	0.138014
cg16013247	chr19	57630202	-	USP29	NM_020903	TSS1500	0.751202	0.706169	0.771469	0.752418	0.686126	0.700891	0.760553	0.765881	0.764354	0.736934	0.676093	0.844188	0.778395	0.673062	0.876857	0.7793	0.785719	0.859099	0.76106	0.779761	0.782078	0.745149	0.79726	0.794524	0.794913	0.528099	0.0066584	0.250717	0.844188	0.706169	0.138019
cg16124595	chr10	101428453	-	ENTPD7	NM_020354	Body	0.649684	0.722904	0.69497	0.781172	0.676778	0.780903	0.797341	0.764477	0.601637	0.636222	0.653165	0.688574	0.613438	0.822408	0.754543	0.738285	0.814832	0.828609	0.760526	0.587076	0.674646	0.685975	0.748401	0.704911	0.815653	0.562741	0.00340649	0.239247	0.814832	0.676778	0.138054
cg22211198	chr1	85796657	+	DDAH1;DDAH1	NM_001134445;NM_012137	Body;Body	0.168357	0.14832	0.185238	0.153413	0.218777	0.243372	0.228962	0.177827	0.204175	0.242881	0.121616	0.347595	0.308996	0.247427	0.306432	0.271843	0.266845	0.320718	0.22101	0.228108	0.203097	0.164314	0.408154	0.268771	0.281831	0.668207	0.000261697	0.195084	0.306432	0.168357	0.138075
cg12457771	chr18	374829	-	COLEC12	NM_130386	Body	0.250006	0.201325	0.311417	0.261365	0.299266	0.206892	0.260517	0.349784	0.236393	0.229069	0.262352	0.405704	0.306	0.360093	0.353072	0.467647	0.334409	0.400451	0.453767	0.375992	0.36574	0.288339	0.404333	0.333709	0.604802	0.511163	0.00901663	0.257467	0.400451	0.262352	0.138099
cg26801880	chr12	64495055	-	SRGAP1	NM_020762	Body	0.56273	0.491918	0.486543	0.692066	0.437358	0.521117	0.575061	0.54693	0.375511	0.59092	0.559297	0.565679	0.470947	0.736687	0.60611	0.549286	0.630049	0.738383	0.575734	0.443793	0.456267	0.496164	0.62212	0.603534	0.712325	0.641263	0.000551541	0.204824	0.630049	0.491918	0.138132
cg24640783	chr12	13365457	-	EMP1	NM_001423	Body	0.657059	0.632932	0.548262	0.7147	0.586591	0.770703	0.729842	0.687331	0.651431	0.596692	0.710876	0.709456	0.614448	0.78944	0.783771	0.635838	0.771084	0.800733	0.751015	0.636903	0.620932	0.612526	0.767957	0.687181	0.739426	0.665897	0.000279772	0.195587	0.771084	0.632932	0.138153
cg11283403	chr19	18972137	-	UPF1;UPF1	NM_001297549;NM_002911	Body;Body	0.178404	0.134054	0.112589	0.148878	0.157767	0.186903	0.213504	0.13412	0.161993	0.161114	0.158185	0.523446	0.309649	0.176437	0.263702	0.488058	0.193378	0.29594	0.222889	0.335615	0.20264	0.241618	0.480623	0.201979	0.556281	0.551963	0.00422828	0.243353	0.29594	0.157767	0.138173
cg24180759	chr5	167551234	-	ODZ2	NM_001122679	Body	0.49304	0.499701	0.429013	0.415531	0.568768	0.598405	0.484266	0.462461	0.524438	0.515615	0.390707	0.694844	0.559084	0.589304	0.598347	0.795706	0.590703	0.63123	0.582603	0.669319	0.575463	0.595193	0.677718	0.597413	0.76434	0.589685	0.00192045	0.230334	0.63123	0.49304	0.13819
cg04007028	chr17	36735584	-	SRCIN1	NM_025248	Body	0.249828	0.264358	0.280227	0.256363	0.271502	0.307593	0.275575	0.232441	0.276033	0.270444	0.302457	0.497537	0.352358	0.382348	0.427056	0.265719	0.365225	0.342045	0.306875	0.338217	0.226502	0.28538	0.357548	0.299266	0.409694	0.698999	0.000101375	0.164164	0.409694	0.271502	0.138193
cg17874421	chr19	55864234	-	COX6B2	NM_144613	3'UTR	0.864645	0.722123	0.765133	0.851059	0.762272	0.890307	0.858194	0.684964	0.858265	0.876568	0.886426	0.620878	0.887839	0.931014	0.932924	0.821528	0.911779	0.90334	0.884542	0.756292	0.824568	0.8391	0.90071	0.923633	0.824809	0.514242	0.00854259	0.255861	0.90334	0.765133	0.138207
cg15668639	chr9	103790257	-	LPPR1	NM_207299	TSS1500	0.147472	0.132593	0.08713	0.0900247	0.12457	0.136656	0.260934	0.0732451	0.0935434	0.190014	0.136929	0.444788	0.165616	0.460427	0.316501	0.132598	0.270804	0.100322	0.123084	0.116265	0.112773	0.0983433	0.247764	0.266843	0.256153	0.534257	0.00594052	0.248618	0.270804	0.132593	0.138211
cg20385461	chr2	161342383	+	RBMS1;RBMS1	NM_002897;NM_016836	Body;Body	0.615631	0.640296	0.557553	0.674995	0.549216	0.738865	0.745158	0.717539	0.699078	0.62808	0.656059	0.595303	0.632215	0.761865	0.814645	0.722805	0.701676	0.767958	0.679419	0.697584	0.612095	0.576302	0.67217	0.693662	0.75386	0.598922	0.00155968	0.225773	0.75386	0.615631	0.138229
cg04550762	chr10	81088695	+				0.494166	0.469338	0.528179	0.501965	0.51482	0.574214	0.573461	0.478503	0.457087	0.551574	0.510782	0.76646	0.548205	0.586867	0.649061	0.709515	0.561319	0.593037	0.572397	0.649133	0.528928	0.482676	0.67981	0.549766	0.738515	0.547344	0.00462861	0.244475	0.649061	0.510782	0.138279
cg01218047	chr20	47238246	+				0.635553	0.502955	0.541198	0.575268	0.464339	0.582019	0.625472	0.504447	0.507851	0.568495	0.493617	0.579305	0.590026	0.617471	0.60718	0.623731	0.641352	0.653507	0.546959	0.627835	0.480458	0.646013	0.600117	0.634475	0.651705	0.629715	0.000743335	0.213641	0.641352	0.502955	0.138398
cg24481263	chr4	38524865	+	LINC01258	NR_110951	TSS200	0.0890968	0.0767215	0.0971414	0.0819242	0.108601	0.143269	0.114975	0.0643607	0.0770571	0.0546184	0.0842179	0.624769	0.127713	0.243596	0.227516	0.251861	0.186321	0.121981	0.126681	0.354065	0.093336	0.0674831	0.247152	0.227565	0.324184	0.558122	0.00374035	0.241276	0.227516	0.0890968	0.138419
cg22372131	chr6	30956603	+	MUC21	NM_001010909	3'UTR	0.685483	0.683151	0.466677	0.767282	0.714367	0.740402	0.84756	0.626879	0.647887	0.727335	0.669236	0.880857	0.543218	0.900302	0.821818	0.700541	0.821581	0.810625	0.758948	0.75576	0.560143	0.762891	0.876721	0.620381	0.671225	0.513472	0.00865911	0.256348	0.821581	0.683151	0.13843
cg02146079	chr5	140724204	-	PCDHGA2;PCDHGA3;PCDHGA3;PCDHGA1	NM_018915;NM_018916;NM_032011;NM_018912	Body;1stExon;1stExon;Body	0.79178	0.756288	0.55171	0.667003	0.660737	0.872851	0.858925	0.856495	0.707808	0.726277	0.88349	0.772351	0.701658	0.912272	0.938299	0.887842	0.850929	0.924063	0.806568	0.838468	0.845625	0.811552	0.90667	0.751103	0.894799	0.531178	0.00629087	0.249735	0.894799	0.756288	0.138512
cg11951169	chr1	155470302	+	ASH1L	NM_018489	Body	0.54022	0.534992	0.57742	0.619507	0.532794	0.573798	0.596672	0.592855	0.564558	0.561224	0.539267	0.677792	0.587362	0.571114	0.64327	0.731514	0.650727	0.683236	0.63039	0.651545	0.562769	0.619132	0.669845	0.621002	0.725493	0.669746	0.000250222	0.193445	0.677792	0.539267	0.138525
cg18709562	chr20	20248696	-	CFAP61	NM_015585	Body	0.118585	0.0683855	0.0793377	0.0752798	0.0982077	0.0933313	0.126911	0.0539514	0.0650677	0.0697777	0.105897	0.422672	0.280076	0.255014	0.23681	0.493955	0.147056	0.11018	0.209262	0.351239	0.069121	0.279951	0.48737	0.16145	0.482556	0.533487	0.00602653	0.248913	0.23681	0.0982077	0.138602
cg09749511	chr19	40015375	-				0.0854047	0.06256	0.0831612	0.0610645	0.0722365	0.0849645	0.0910102	0.0733348	0.111741	0.0720724	0.0535371	0.452944	0.179953	0.1246	0.155663	0.38846	0.144959	0.210859	0.095898	0.189914	0.123122	0.111503	0.322544	0.146147	0.424501	0.647421	0.000468051	0.202373	0.210859	0.0722365	0.138622
cg04026295	chr4	188789422	+				0.659949	0.709206	0.629384	0.790439	0.731152	0.687976	0.780729	0.823616	0.737726	0.801541	0.722997	0.898821	0.834657	0.840247	0.847876	0.655697	0.862067	0.829499	0.712844	0.693741	0.760741	0.821879	0.707177	0.765237	0.816812	0.645112	0.000497973	0.203648	0.847876	0.709206	0.13867
cg18285539	chr12	54779260	+	ZNF385A;ZNF385A;ZNF385A;ZNF385A;ZNF385A;ZNF385A;LOC102724050;LOC102724050	NM_001290004;NM_001290002;NM_001290001;NM_015481;NM_001130968;NM_001130967;NR_120487;NR_120486	5'UTR;5'UTR;TSS1500;TSS1500;Body;Body;Body;Body	0.316872	0.289845	0.303907	0.341529	0.310663	0.315638	0.342889	0.28644	0.285015	0.257976	0.23982	0.51574	0.404233	0.402665	0.39167	0.477136	0.40832	0.442608	0.34912	0.501435	0.360915	0.341344	0.517678	0.411348	0.542984	0.65435	0.000387454	0.199674	0.442608	0.303907	0.138701
cg07680505	chr22	50223663	+				0.684343	0.533173	0.561296	0.537358	0.57092	0.735555	0.587921	0.633437	0.682317	0.607001	0.421185	0.8696	0.759985	0.691593	0.689705	0.855624	0.693224	0.700215	0.667325	0.782391	0.668752	0.658926	0.821291	0.731955	0.842517	0.561971	0.00346031	0.239388	0.700215	0.561296	0.138918
cg06160153	chr9	38383604	-				0.779049	0.746298	0.772916	0.742454	0.908937	0.81557	0.765456	0.89771	0.770537	0.800432	0.909033	0.918133	0.914378	0.919012	0.933108	0.907199	0.902161	0.922545	0.796413	0.820895	0.75396	0.88644	0.929399	0.923573	0.800865	0.597383	0.00161542	0.226402	0.918133	0.779049	0.139085
cg00488091	chr6	144536326	-				0.0760789	0.0605704	0.0622104	0.0740349	0.0749893	0.0578372	0.0694505	0.0634759	0.0548668	0.0600255	0.0539658	0.428478	0.0739371	0.148696	0.20131	0.235131	0.0884625	0.115759	0.128792	0.164314	0.0363734	0.131462	0.186381	0.125613	0.288296	0.625096	0.000834844	0.214526	0.20131	0.0622104	0.139099
cg00562089	chr21	34777747	-	IFNGR2	NM_005534	Body	0.150694	0.324988	0.362679	0.330534	0.337854	0.355638	0.279366	0.330095	0.297137	0.274649	0.285299	0.709074	0.206972	0.358202	0.497233	0.343701	0.293637	0.440626	0.41629	0.366778	0.159996	0.415105	0.441362	0.385518	0.464148	0.583526	0.00219876	0.232722	0.464148	0.324988	0.13916
cg18746357	chr11	65429465	-	RELA;RELA	NM_021975;NM_001145138	Body;Body	0.695994	0.670876	0.79663	0.677567	0.718414	0.684456	0.722354	0.690589	0.697176	0.710738	0.706819	0.889381	0.663786	0.860176	0.846041	0.775957	0.82934	0.778236	0.744794	0.735448	0.619796	0.744399	0.839054	0.753947	0.846722	0.646651	0.000477846	0.203471	0.846041	0.706819	0.139222
cg16213346	chr11	64188916	-				0.635955	0.558468	0.592213	0.636599	0.546546	0.640148	0.658556	0.666398	0.584639	0.62136	0.685793	0.736442	0.556862	0.734346	0.747279	0.660257	0.703068	0.731476	0.718149	0.621079	0.601677	0.598102	0.682762	0.617832	0.711529	0.617398	0.00100904	0.216243	0.731476	0.592213	0.139263
cg02816525	chr15	59024033	+	ADAM10	NM_001110	Body	0.219561	0.22153	0.210814	0.159745	0.238893	0.246771	0.216856	0.212005	0.207251	0.210039	0.169612	0.333591	0.229896	0.364363	0.286709	0.512009	0.358853	0.393169	0.281634	0.355684	0.200657	0.256558	0.346759	0.343806	0.500013	0.690531	0.000133075	0.174281	0.358853	0.219561	0.139292
cg06483946	chr9	134511560	-	RAPGEF1;RAPGEF1;RAPGEF1	NM_198679;NM_005312;NM_001304275	Body;Body;Body	0.364011	0.220552	0.189124	0.239823	0.205805	0.196845	0.258659	0.210175	0.200492	0.306468	0.218394	0.550767	0.205084	0.351039	0.357755	0.224726	0.322763	0.276496	0.351826	0.286176	0.124423	0.270214	0.310184	0.269226	0.410818	0.558122	0.00374035	0.241276	0.357755	0.218394	0.139361
cg25935697	chr3	51853898	-				0.219848	0.264533	0.263613	0.24782	0.231864	0.272229	0.27524	0.222636	0.27355	0.250636	0.296849	0.421384	0.302792	0.430474	0.326563	0.311381	0.453363	0.306471	0.250445	0.246364	0.362436	0.263018	0.26183	0.301073	0.403113	0.552733	0.00416449	0.243353	0.403113	0.263613	0.139501
cg16328299	chr4	154544292	+	KIAA0922;KIAA0922	NM_001131007;NM_015196	Body;Body	0.641508	0.682456	0.661796	0.737977	0.708993	0.721252	0.742381	0.67703	0.745849	0.671814	0.698295	0.877815	0.769169	0.729942	0.836442	0.805897	0.731013	0.768238	0.721432	0.7753	0.705261	0.713639	0.851871	0.755931	0.821966	0.635104	0.000647656	0.210526	0.821966	0.682456	0.13951
cg07896620	chr5	6312588	+	FLJ33360	NR_028351	Body	0.650543	0.681962	0.641399	0.776419	0.709357	0.754154	0.773862	0.689326	0.758503	0.737296	0.766242	0.848346	0.810546	0.815808	0.836985	0.757912	0.804992	0.821526	0.729186	0.676268	0.81198	0.828573	0.803693	0.739375	0.786323	0.60739	0.00128168	0.222494	0.821526	0.681962	0.139564
cg04519541	chr14	65465663	+	FNTB;CHURC1-FNTB;CHURC1-FNTB	NM_002028;NM_001202559;NM_001202558	Body;Body;Body	0.649741	0.526703	0.59991	0.613926	0.52657	0.679606	0.636099	0.589927	0.600669	0.521047	0.628501	0.64518	0.62015	0.74476	0.702557	0.720191	0.739502	0.786195	0.665998	0.58743	0.542839	0.581851	0.658388	0.708114	0.742671	0.686682	0.000150152	0.179058	0.739502	0.59991	0.139592
cg24873095	chr5	115367991	-				0.0999654	0.0705642	0.0730053	0.0976546	0.142125	0.113639	0.123028	0.138218	0.157174	0.144464	0.112618	0.0653627	0.112092	0.153117	0.147027	0.20571	0.270169	0.275481	0.557258	0.29411	0.0744205	0.14281	0.188658	0.227568	0.239563	0.56428	0.00330097	0.238298	0.239563	0.0999654	0.139598
cg16540147	chr15	101680336	-				0.083099	0.0691286	0.0741644	0.0719797	0.0744656	0.0802759	0.117762	0.0760813	0.0894549	0.096	0.0684751	0.489163	0.132956	0.0952808	0.210935	0.248148	0.123438	0.213838	0.0862143	0.124562	0.12413	0.0758359	0.255093	0.135573	0.391123	0.622787	0.000884139	0.215741	0.213838	0.0741644	0.139674
cg15969901	chr6	36810478	+				0.193723	0.188403	0.178964	0.144135	0.187005	0.153342	0.200825	0.155575	0.164383	0.134783	0.192123	0.51666	0.172278	0.216566	0.328093	0.259376	0.210235	0.190874	0.21048	0.343311	0.0979017	0.247126	0.318937	0.239932	0.358433	0.578907	0.00242945	0.234189	0.328093	0.188403	0.13969
cg05163491	chr3	184434507	-				0.528626	0.458948	0.565976	0.45953	0.491648	0.560079	0.520076	0.525311	0.497806	0.424042	0.477029	0.80398	0.435888	0.591478	0.606087	0.618199	0.631529	0.630019	0.542481	0.745179	0.509889	0.580928	0.659432	0.649096	0.65037	0.655889	0.000371282	0.198137	0.631529	0.491648	0.13988
cg21140028	chr12	19388225	+	PLEKHA5;PLEKHA5	NM_001143821;NM_019012	5'UTR;Body	0.637672	0.560908	0.641676	0.578657	0.704941	0.601146	0.723877	0.663533	0.67093	0.713421	0.652656	0.781573	0.552593	0.676951	0.700738	0.821887	0.771365	0.79176	0.747875	0.732946	0.520897	0.656121	0.802025	0.710855	0.808093	0.529638	0.00647245	0.250452	0.781573	0.641676	0.139898
cg23697157	chr7	137609343	-	CREB3L2	NM_194071	Body	0.592131	0.543084	0.453904	0.659263	0.520181	0.584967	0.539604	0.458832	0.46053	0.565496	0.505758	0.670064	0.584745	0.630758	0.621714	0.584602	0.555684	0.752954	0.546232	0.519411	0.470496	0.501783	0.6049	0.602607	0.660128	0.531948	0.0062017	0.249557	0.660128	0.520181	0.139947
cg17278207	chr3	148768046	+	HLTF;HLTF	NM_003071;NM_139048	Body;Body	0.585567	0.664736	0.534577	0.73612	0.493309	0.658046	0.753586	0.635225	0.516029	0.677101	0.594293	0.538384	0.485109	0.760883	0.725541	0.594196	0.699022	0.757428	0.686975	0.49438	0.52818	0.565193	0.655693	0.671527	0.728613	0.536567	0.00568864	0.247766	0.725541	0.585567	0.139975
cg27576485	chr17	40558063	-	PTRF	NM_012232	Body	0.192595	0.17771	0.288934	0.179276	0.141842	0.182224	0.23576	0.215154	0.133173	0.268593	0.18934	0.632794	0.227987	0.433952	0.363262	0.207801	0.249925	0.232667	0.195639	0.170622	0.129124	0.317722	0.34728	0.253572	0.329414	0.65358	0.000395767	0.199674	0.329414	0.18934	0.140074
cg11748131	chr4	110393587	-	SEC24B;SEC24B;SEC24B	NM_006323;NM_001042734;NM_001300813	Body;Body;Body	0.419394	0.31476	0.400553	0.438943	0.41762	0.394809	0.432967	0.412392	0.542842	0.445927	0.380154	0.556223	0.438928	0.453879	0.495143	0.597614	0.540716	0.486251	0.516589	0.534849	0.411403	0.397575	0.501975	0.529297	0.56783	0.544265	0.00491289	0.245235	0.540716	0.400553	0.140163
cg10339573	chr11	9532189	+	ZNF143;ZNF143;ZNF143	NM_001282656;NM_003442;NM_001282657	Body;Body;Body	0.284957	0.248175	0.337208	0.266867	0.279154	0.334727	0.323383	0.292095	0.358406	0.353217	0.193318	0.419343	0.52177	0.306405	0.371509	0.588106	0.409497	0.508756	0.336071	0.488452	0.283229	0.292178	0.551409	0.510097	0.594655	0.56428	0.00330097	0.238298	0.419343	0.279154	0.140189
cg23270757	chr6	29427699	-	OR2H1	NM_030883	5'UTR	0.733615	0.781928	0.70651	0.825399	0.745528	0.825319	0.738925	0.71987	0.772407	0.711693	0.875575	0.928052	0.857004	0.902696	0.759218	0.797973	0.885819	0.888478	0.779625	0.812969	0.800145	0.814396	0.864771	0.823311	0.865632	0.547344	0.00462861	0.244475	0.885819	0.745528	0.140291
cg15862390	chr12	125387709	-				0.526232	0.541351	0.622505	0.597502	0.572507	0.577072	0.681601	0.628299	0.494837	0.575501	0.556179	0.679959	0.617425	0.649196	0.696476	0.797436	0.594508	0.735532	0.636189	0.686726	0.659756	0.582265	0.791511	0.626702	0.790522	0.552733	0.00416449	0.243353	0.696476	0.556179	0.140297
cg13068285	chr8	80522759	+	STMN2;STMN2	NM_001199214;NM_007029	TSS1500;TSS1500	0.52291	0.635587	0.682957	0.690955	0.658983	0.710049	0.655565	0.813421	0.761476	0.764684	0.822953	0.872739	0.794224	0.884897	0.882382	0.623154	0.703161	0.7993	0.700738	0.688259	0.682555	0.814048	0.652029	0.822128	0.670925	0.508083	0.00951237	0.258274	0.7993	0.658983	0.140318
cg22108374	chr15	74557527	+	CCDC33	NM_025055	Body	0.437656	0.419437	0.45216	0.384795	0.400697	0.428844	0.441232	0.458925	0.455141	0.486762	0.438583	0.774445	0.501694	0.570145	0.800192	0.428756	0.578033	0.477637	0.457714	0.472542	0.602989	0.488785	0.460211	0.43624	0.556691	0.550424	0.00435834	0.243566	0.578033	0.437656	0.140377
cg13257618	chr3	187467946	-				0.367228	0.296496	0.292082	0.296105	0.301835	0.344628	0.30088	0.339606	0.333434	0.356234	0.295318	0.577819	0.416851	0.348437	0.41062	0.586924	0.393049	0.436886	0.388665	0.409165	0.353988	0.273891	0.458971	0.404594	0.572529	0.509623	0.00926174	0.257945	0.436886	0.296496	0.14039
cg00057722	chr18	45934156	+				0.32575	0.340086	0.46342	0.291095	0.304611	0.411121	0.348825	0.390117	0.314415	0.338485	0.309889	0.486322	0.409537	0.361931	0.443234	0.285872	0.490377	0.466144	0.32532	0.343815	0.303044	0.335478	0.390336	0.362666	0.415678	0.577367	0.00251079	0.234736	0.466144	0.32575	0.140394
cg10118167	chr12	94676545	-	PLXNC1	NM_005761	Body	0.50014	0.533016	0.478104	0.515552	0.429399	0.310666	0.582612	0.482271	0.626163	0.434941	0.468043	0.618518	0.530589	0.549676	0.650329	0.543933	0.469617	0.579985	0.600906	0.583228	0.461967	0.545047	0.598093	0.510887	0.638984	0.52425	0.00714294	0.251878	0.618518	0.478104	0.140415
cg25415829	chr14	103871234	-	MARK3;MARK3;MARK3;MARK3;MARK3	NM_001128919;NM_002376;NM_001128921;NM_001128920;NM_001128918	Body;Body;Body;Body;Body	0.588592	0.691644	0.63354	0.726107	0.606751	0.741886	0.746197	0.715595	0.559246	0.579378	0.716746	0.572973	0.622496	0.805292	0.784707	0.690858	0.774009	0.822021	0.741332	0.541257	0.649566	0.636611	0.67578	0.658196	0.761634	0.510393	0.0091385	0.257663	0.774009	0.63354	0.140468
cg24223558	chr15	96913875	+				0.394699	0.490759	0.324171	0.433727	0.304319	0.226582	0.63986	0.427483	0.279274	0.505169	0.452392	0.546191	0.66083	0.54245	0.473447	0.535642	0.505959	0.535229	0.700284	0.578599	0.35511	0.497554	0.341631	0.553002	0.626424	0.535797	0.00577158	0.248228	0.535229	0.394699	0.14053
cg27443224	chr9	34710135	+	CCL21;CCL21	NM_002989;NM_002989	1stExon;5'UTR	0.189923	0.0969639	0.129107	0.111336	0.16529	0.132159	0.147664	0.150512	0.187996	0.198344	0.134513	0.40852	0.21311	0.177983	0.275104	0.163764	0.252729	0.271638	0.212057	0.290442	0.289522	0.135033	0.210055	0.246742	0.382085	0.515782	0.00831347	0.255365	0.275104	0.134513	0.14059
cg16034863	chr1	15946777	-	DDI2	NM_032341	Body	0.130926	0.11371	0.107922	0.146978	0.153208	0.152155	0.18564	0.132834	0.139448	0.210428	0.110364	0.506824	0.141961	0.212831	0.195816	0.182939	0.236966	0.254326	0.314633	0.276698	0.168586	0.140805	0.152989	0.252375	0.383513	0.669746	0.000250222	0.193445	0.254326	0.11371	0.140617
cg05296770	chr16	4357318	-				0.0388337	0.0361042	0.0356917	0.0324706	0.048022	0.0454019	0.0833485	0.0417238	0.0399352	0.0283139	0.0530324	0.362747	0.105187	0.0877953	0.179487	0.179537	0.0630395	0.131851	0.120292	0.189236	0.0480005	0.0960473	0.209738	0.0519971	0.20256	0.616628	0.00102807	0.216443	0.179487	0.0388337	0.140654
cg13712183	chr11	121447448	+	SORL1	NM_003105	Body	0.161482	0.133075	0.175337	0.124868	0.128135	0.206224	0.129766	0.157544	0.0937119	0.103961	0.144775	0.436524	0.163545	0.245071	0.207293	0.197642	0.212751	0.285491	0.25689	0.208824	0.11978	0.13877	0.311781	0.169722	0.343519	0.635874	0.000634899	0.209732	0.285491	0.144775	0.140716
cg20715159	chr5	142305468	+	ARHGAP26;ARHGAP26	NM_001135608;NM_015071	Body;Body	0.188475	0.191217	0.188132	0.158146	0.216412	0.263358	0.127903	0.0870807	0.0892691	0.159016	0.134955	0.477979	0.315087	0.332272	0.317233	0.386015	0.255497	0.329205	0.308972	0.345617	0.120326	0.289975	0.35243	0.250567	0.453154	0.539646	0.00536682	0.246766	0.329205	0.188475	0.14073
cg20464155	chr1	203372112	-				0.604176	0.496969	0.595944	0.587316	0.528226	0.577002	0.562332	0.559712	0.59448	0.538132	0.60907	0.758788	0.597136	0.613193	0.736743	0.705545	0.671961	0.733618	0.665895	0.654064	0.610802	0.496762	0.739911	0.681472	0.744544	0.575828	0.00259445	0.234736	0.736743	0.595944	0.140799
cg20981451	chr19	52954615	-				0.0393835	0.0696707	0.0813938	0.0979243	0.113895	0.203893	0.170822	0.123755	0.155384	0.0599466	0.14645	0.398214	0.216539	0.0374943	0.480788	0.080302	0.188363	0.204119	0.153681	0.205538	0.0493284	0.223193	0.167618	0.197598	0.222268	0.569669	0.00295324	0.236776	0.222268	0.0813938	0.140874
cg04454166	chr12	129295687	+	SLC15A4	NM_145648	Body	0.675972	0.742117	0.712346	0.729166	0.696067	0.76582	0.770946	0.762676	0.729136	0.72498	0.694476	0.800867	0.674996	0.7837	0.844496	0.797286	0.756811	0.83701	0.753105	0.762621	0.747229	0.726446	0.801147	0.744917	0.849725	0.675135	0.000213443	0.190551	0.83701	0.696067	0.140943
cg11066245	chr5	39196896	+	FYB;FYB;FYB	NM_001465;NM_199335;NM_001243093	Body;Body;Body	0.235903	0.249407	0.343535	0.29992	0.321506	0.366346	0.307112	0.257305	0.265712	0.320115	0.3286	0.512872	0.355647	0.429214	0.426158	0.557909	0.381745	0.462574	0.37037	0.513433	0.303897	0.204864	0.51278	0.413594	0.587835	0.548884	0.00449176	0.244111	0.462574	0.321506	0.141068
cg06558322	chr17	37062940	-	LASP1;LASP1;LASP1	NR_073384;NM_006148;NM_001271608	Body;Body;Body	0.107838	0.215446	0.309091	0.224914	0.243232	0.360688	0.277669	0.227043	0.191943	0.305318	0.250144	0.52181	0.297208	0.411829	0.343469	0.444342	0.38434	0.323354	0.372531	0.393454	0.237631	0.336988	0.375393	0.320764	0.465762	0.637414	0.000610038	0.207851	0.38434	0.243232	0.141108
cg06721411	chr2	74753759	+	DQX1	NM_133637	TSS1500	0.105499	0.066966	0.0917125	0.0788676	0.0575727	0.0697583	0.0788831	0.0830628	0.0884465	0.0817753	0.0584216	0.270465	0.101402	0.0894818	0.118648	0.15439	0.145004	0.208128	0.0914313	0.100073	0.149851	0.0944181	0.154082	0.130053	0.211091	0.530408	0.00638112	0.250252	0.208128	0.066966	0.141162
cg14742940	chr21	22599971	+	NCAM2	NM_004540	Body	0.56508	0.672699	0.555665	0.686421	0.601739	0.610552	0.695843	0.659088	0.398547	0.488189	0.530326	0.663315	0.487118	0.762925	0.623825	0.443491	0.739441	0.7063	0.57925	0.425372	0.555235	0.59156	0.70502	0.648021	0.774466	0.581986	0.00227348	0.233137	0.7063	0.56508	0.14122
cg04746287	chr6	14094744	+				0.587814	0.55271	0.615036	0.562702	0.487032	0.627975	0.569635	0.524802	0.629485	0.660225	0.561165	0.731102	0.700137	0.632314	0.682145	0.748874	0.688357	0.702411	0.672779	0.745957	0.621692	0.497515	0.705981	0.678146	0.821453	0.528099	0.0066584	0.250717	0.702411	0.561165	0.141246
cg12261095	chr19	7764345	-	FCER2	NM_002002	Body	0.123994	0.17945	0.146009	0.158347	0.200227	0.0781537	0.15802	0.135938	0.169696	0.194908	0.133447	0.29076	0.183348	0.204712	0.153267	0.328252	0.259148	0.287277	0.214384	0.238683	0.106874	0.150059	0.209746	0.22075	0.32341	0.518091	0.00797942	0.254995	0.287277	0.146009	0.141269
cg07072052	chr1	209825878	-	LAMB3;LAMB3;LAMB3	NM_001017402;NM_000228;NM_001127641	TSS1500;TSS200;TSS1500	0.603162	0.661249	0.60944	0.710713	0.604618	0.69433	0.680164	0.628526	0.59138	0.674803	0.63311	0.782795	0.664348	0.714821	0.75076	0.714948	0.646379	0.673445	0.712206	0.624176	0.602809	0.641904	0.714437	0.644064	0.771912	0.558892	0.00368285	0.24062	0.75076	0.60944	0.14132
cg22152229	chr5	140208954	-	PCDHA6;PCDHA2;PCDHA1;PCDHA1;PCDHA6;PCDHA5;PCDHA3;PCDHA4;PCDHA6	NM_031849;NM_018905;NM_031411;NM_018900;NM_031848;NM_018908;NM_018906;NM_018907;NM_018909	1stExon;Body;Body;Body;1stExon;Body;Body;Body;1stExon	0.588051	0.636304	0.633613	0.556046	0.559167	0.617431	0.636631	0.676759	0.558177	0.602367	0.617362	0.907466	0.605267	0.640739	0.759376	0.671988	0.71376	0.673391	0.625778	0.649808	0.4899	0.670206	0.680265	0.594268	0.758692	0.625866	0.000818949	0.214025	0.758692	0.617362	0.14133
cg17579089	chr3	47269695	+	KIF9;KIF9;KIF9	NM_182902;NM_001134878;NM_022342	3'UTR;3'UTR;3'UTR	0.424841	0.398263	0.437318	0.423566	0.453358	0.446005	0.43633	0.451972	0.461644	0.438139	0.401992	0.674084	0.464116	0.46553	0.566258	0.669949	0.49958	0.506245	0.43413	0.584015	0.502679	0.495889	0.618099	0.507483	0.688603	0.605081	0.0013529	0.224598	0.566258	0.424841	0.141418
cg00504410	chr16	4732262	+	MGRN1;MGRN1;MGRN1;MGRN1	NM_015246;NM_001142291;NM_001142290;NM_001142289	Body;Body;Body;Body	0.507425	0.461788	0.488178	0.494191	0.481038	0.555893	0.587943	0.502513	0.49213	0.539565	0.571107	0.817811	0.584049	0.608443	0.572043	0.750422	0.538105	0.660313	0.585065	0.591603	0.54237	0.53256	0.680033	0.609902	0.629611	0.634334	0.000660635	0.211033	0.629611	0.488178	0.141433
cg09465516	chr2	54751985	-	SPTBN1	NM_003128	5'UTR	0.195353	0.184708	0.0964527	0.15044	0.102096	0.121367	0.129113	0.141686	0.202358	0.122557	0.127948	0.269383	0.189488	0.156047	0.154129	0.269152	0.238775	0.291562	0.178027	0.191984	0.144534	0.119858	0.289027	0.246598	0.339434	0.508083	0.00951237	0.258274	0.269383	0.127948	0.141435
cg15649411	chr16	56943610	-	SLC12A3;SLC12A3;SLC12A3	NM_001126108;NM_001126107;NM_000339	Body;Body;Body	0.736405	0.703589	0.725582	0.754943	0.690801	0.742179	0.712442	0.725782	0.708085	0.757552	0.702261	0.845088	0.776064	0.749357	0.85094	0.818907	0.769122	0.821371	0.742115	0.848421	0.807079	0.667704	0.814825	0.775505	0.868893	0.505774	0.00989886	0.259089	0.845088	0.703589	0.141498
cg09740468	chr6	3025325	+				0.0835624	0.0471708	0.0482248	0.0408193	0.0490811	0.0656121	0.0571628	0.0522554	0.0486287	0.0373231	0.0541543	0.278576	0.0634929	0.0954873	0.217766	0.0935604	0.0752991	0.0746337	0.103278	0.113321	0.0375259	0.133277	0.196787	0.0484147	0.1906	0.568129	0.00304926	0.236794	0.1906	0.0490811	0.141519
cg08127462	chr1	153514264	-	S100A5	NM_002962	TSS200	0.585378	0.542875	0.566731	0.418376	0.457455	0.637233	0.525817	0.513649	0.555362	0.544281	0.523373	0.768875	0.552765	0.650812	0.684403	0.647902	0.625103	0.643496	0.645077	0.623958	0.505094	0.59527	0.703894	0.621694	0.735305	0.662048	0.000312323	0.195957	0.684403	0.542875	0.141528
cg23103826	chr5	131795931	-	C5orf56	NR_045116	Body	0.0929648	0.113864	0.157237	0.123177	0.102203	0.161252	0.147728	0.0747885	0.104595	0.078857	0.124516	0.437495	0.108041	0.135755	0.276908	0.206691	0.199125	0.184897	0.258181	0.243549	0.0947843	0.115339	0.192155	0.286088	0.255419	0.631255	0.000714826	0.213259	0.255419	0.113864	0.141555
cg00976993	chr1	17944499	-	ARHGEF10L;ARHGEF10L	NM_018125;NM_001011722	Body;Body	0.877341	0.770471	0.771399	0.805283	0.799014	0.865952	0.810538	0.801837	0.798311	0.832447	0.754579	0.923495	0.869202	0.889417	0.912966	0.940586	0.875114	0.908566	0.856824	0.904249	0.873111	0.858152	0.931004	0.881815	0.93229	0.617398	0.00100904	0.216243	0.912966	0.771399	0.141568
cg21160062	chr6	28890518	-	TRIM27	NM_006510	Body	0.209241	0.182379	0.166275	0.2964	0.220145	0.181282	0.2617	0.207103	0.303362	0.228703	0.293183	0.350819	0.249446	0.319055	0.339874	0.479849	0.411244	0.210346	0.289462	0.326988	0.162917	0.334723	0.302067	0.242258	0.433759	0.525789	0.0069457	0.251543	0.350819	0.209241	0.141579
cg13574911	chr17	75872184	+				0.125929	0.151471	0.146867	0.0823345	0.0794806	0.180915	0.244964	0.17668	0.165602	0.119416	0.12117	0.267524	0.205044	0.288084	0.157298	0.269058	0.292536	0.193764	0.178436	0.245004	0.168358	0.224805	0.288967	0.0834369	0.37467	0.585066	0.00212614	0.232722	0.267524	0.125929	0.141595
cg14299863	chr7	30843119	-	FAM188B;INMT-FAM188B	NM_032222;NR_037598	Body;Body	0.657563	0.72857	0.604478	0.770926	0.589377	0.711067	0.760298	0.756334	0.594459	0.579354	0.739279	0.659969	0.542733	0.811125	0.79916	0.748621	0.830839	0.834531	0.818759	0.644969	0.590522	0.682547	0.811821	0.667735	0.765731	0.597383	0.00161542	0.226402	0.79916	0.657563	0.141597
cg10849498	chr6	31829800	-	NEU1	NM_000434	Body	0.675585	0.801089	0.74467	0.785808	0.691883	0.709307	0.724601	0.812818	0.853643	0.682808	0.745307	0.564431	0.822649	0.946049	0.88642	0.629991	0.775002	0.900006	0.802759	0.750167	0.795543	0.850208	0.907898	0.788735	0.909798	0.525789	0.0069457	0.251543	0.88642	0.74467	0.14175
cg26476820	chr2	85637851	+	CAPG	NM_001747	TSS200	0.276562	0.288553	0.330323	0.269483	0.257804	0.36158	0.309429	0.205299	0.270615	0.364006	0.17381	0.301855	0.387059	0.328778	0.40368	0.624587	0.418322	0.455776	0.36409	0.521321	0.313048	0.358695	0.486972	0.423952	0.51791	0.536567	0.00568864	0.247766	0.418322	0.276562	0.141759
cg25377915	chr8	95127949	+				0.13696	0.171198	0.254843	0.137195	0.153982	0.238067	0.254477	0.18728	0.145591	0.414602	0.147387	0.423121	0.18237	0.326349	0.295795	0.121744	0.308293	0.203158	0.220678	0.289802	0.210093	0.176554	0.254854	0.270261	0.207082	0.556582	0.00385762	0.241821	0.295795	0.153982	0.141813
cg22343476	chr1	225845563	-				0.519798	0.510816	0.549683	0.491768	0.531174	0.616023	0.627044	0.613854	0.617759	0.570497	0.523169	0.629064	0.426262	0.613762	0.554391	0.683039	0.682886	0.665102	0.645545	0.603047	0.489656	0.546206	0.632482	0.543214	0.713253	0.52348	0.00724331	0.252159	0.665102	0.523169	0.141933
[truncated: 987 more rows]

## Sheet: Hypo-
CpG	chr	pos	strand	UCSC_RefGene_Name	UCSC_RefGene_Accession	UCSC_RefGene_Group	CON_1	CON_2	CON_3	CON_4	CON_5	CON_6	CON_7	CON_8	CON_9	CON_10	CON_11	SEP_1	SEP_2	SEP_3	SEP_4	SEP_5	SEP_6	SEP_7	SEP_8	SEP_9	SEP_10	SEP_11	SEP_12	SEP_13	SEP_14	spearman.estimate	spearman.pvalue	FDR	median_high	median_low	dif
[truncated: 1,087 more rows]
