# Supplementary material for: Inflammatory cytokines and organ dysfunction associate with the aberrant DNA methylome of monocytes in sepsis
Source: Genome Med. 2019 Oct 29;11:66. doi: 10.1186/s13073-019-0674-2 (PMC6820973; doi:10.1186/s13073-019-0674-2)
Supplement: Supplementary file 8 — Additional file 8: Table S6. List of hypermethylated and hypomethylated CpGs related to IL-6 cytokine. [file 13073_2019_674_MOESM8_ESM.xlsx]

## Sheet: Hyper-
Table S6. List of hypermethylated and hypomethylated genes related to IL6 (р-value<0.01;r>0.5; ∆β≥0.1)
CpG	chr	pos	strand	UCSC_RefGene_Name	UCSC_RefGene_Accession	UCSC_RefGene_Group	CON_1	CON_2	CON_3	CON_4	CON_5	CON_6	CON_7	CON_8	CON_9	CON_10	CON_11	SEP_1	SEP_2	SEP_3	SEP_4	SEP_5	SEP_6	SEP_7	SEP_8	SEP_9	SEP_10	SEP_11	SEP_12	SEP_13	SEP_14	spearman.estimate	spearman.pvalue	FDR	median_high	median_low	dif
cg11476001	chr12	52305261	+	ACVRL1;ACVRL1	NM_000020;NM_001077401	5'UTR;TSS1500	0.0375472	0.032911	0.0388172	0.039614	0.0364168	0.0418423	0.0612401	0.0379886	0.0319725	0.0283997	0.0365958	0.191261	0.0331336	0.066094	0.113797	0.136639	0.049926	0.0745241	0.0454195	0.0952747	0.0525644	0.0341316	0.0842252	0.0662146	0.189143	0.641277	0.00055133	0.224871	0.136639	0.0365958	0.100044
cg05475524	chr11	66326798	-	ACTN3	NM_001104	Body	0.10313	0.0859314	0.248103	0.0656095	0.102788	0.0459422	0.105589	0.0280024	0.0657402	0.122553	0.0975134	0.17838	0.232821	0.197635	0.307623	0.0849773	0.292841	0.114619	0.179035	0.100335	0.0667184	0.109151	0.145788	0.31353	0.268964	0.527794	0.00669574	0.454786	0.197635	0.0975134	0.100122
cg00562089	chr21	34777747	-	IFNGR2	NM_005534	Body	0.150694	0.324988	0.362679	0.330534	0.337854	0.355638	0.279366	0.330095	0.297137	0.274649	0.285299	0.709074	0.206972	0.358202	0.497233	0.343701	0.293637	0.440626	0.41629	0.366778	0.159996	0.415105	0.441362	0.385518	0.464148	0.70552	8.16956e-05	0.125555	0.385518	0.285299	0.100219
cg06121507	chr1	153347819	+	S100A12	NM_005621	5'UTR	0.727817	0.687007	0.67622	0.685458	0.700324	0.723327	0.714892	0.685921	0.718574	0.681063	0.635402	0.785735	0.732441	0.688079	0.792184	0.847613	0.666382	0.779728	0.754369	0.801888	0.813649	0.746504	0.751704	0.801786	0.773732	0.546259	0.00472718	0.412288	0.785735	0.685458	0.100277
cg04638282	chr17	3832636	-	ATP2A3;ATP2A3;ATP2A3;ATP2A3;ATP2A3;ATP2A3;ATP2A3;ATP2A3;ATP2A3;ATP2A3;ATP2A3;ATP2A3;ATP2A3;ATP2A3	NM_005173;NM_174953;NM_174957;NM_174956;NM_174955;NM_174954;NM_174958;NM_174955;NM_005173;NM_174953;NM_174957;NM_174956;NM_174954;NM_174958	ExonBnd;ExonBnd;ExonBnd;ExonBnd;ExonBnd;ExonBnd;ExonBnd;Body;Body;Body;Body;Body;Body;Body	0.251368	0.262542	0.322951	0.301975	0.307196	0.331232	0.39715	0.265759	0.267793	0.291392	0.332882	0.506228	0.347809	0.391692	0.37153	0.337634	0.340369	0.337394	0.283243	0.356942	0.280461	0.298688	0.369956	0.300053	0.407345	0.516638	0.00818828	0.479341	0.391692	0.291392	0.1003
cg12151328	chr3	112709521	-	GTPBP8;GTPBP8	NM_138485;NM_014170	TSS1500;TSS1500	0.336205	0.453674	0.401812	0.39728	0.415379	0.496016	0.508676	0.451247	0.501701	0.3856	0.537214	0.885714	0.421736	0.668935	0.644907	0.490249	0.62915	0.344625	0.53976	0.542304	0.634559	0.528307	0.562614	0.497646	0.456936	0.592037	0.00182241	0.31589	0.497646	0.39728	0.100367
cg04542760	chr1	168415129	+				0.166909	0.172757	0.194908	0.142318	0.200809	0.202559	0.195714	0.14974	0.119235	0.140288	0.146393	0.396765	0.182236	0.245544	0.241933	0.263494	0.183202	0.14572	0.169999	0.134917	0.220149	0.227196	0.342823	0.173509	0.246789	0.549336	0.00445219	0.40462	0.246789	0.146393	0.100396
cg21370522	chr6	31543219	+	TNF	NM_000594	TSS200	0.0293818	0.0261483	0.0194569	0.0197444	0.0270523	0.0255645	0.033407	0.0253094	0.0234237	0.0312999	0.0261148	0.218392	0.030498	0.0352388	0.0396621	0.126571	0.0239184	0.0342357	0.026129	0.0422975	0.0321209	0.0304619	0.0939685	0.0275391	0.142349	0.541643	0.00516645	0.423957	0.126571	0.0261483	0.100422
cg15136195	chr2	37875651	-	CDC42EP3;CDC42EP3;CDC42EP3;CDC42EP3	NM_001270437;NM_001270438;NM_006449;NM_001270436	5'UTR;5'UTR;5'UTR;5'UTR	0.109993	0.0873378	0.111037	0.0899694	0.136265	0.103909	0.0547386	0.0953959	0.123231	0.0782831	0.0846329	0.575089	0.119959	0.100588	0.142562	0.187761	0.0976719	0.0945283	0.201859	0.224258	0.0835079	0.145583	0.322941	0.136391	0.271327	0.585497	0.00210615	0.328398	0.187761	0.0873378	0.100423
cg25678819	chr6	140262016	+				0.718972	0.831773	0.831738	0.854317	0.839647	0.78459	0.820983	0.822707	0.843569	0.758666	0.781826	0.900703	0.838806	0.788652	0.846151	0.88226	0.851607	0.860099	0.865106	0.879981	0.794294	0.868062	0.902012	0.858306	0.904619	0.598961	0.00155829	0.30175	0.88226	0.781826	0.100435
cg04879838	chr7	27352954	+				0.302223	0.119596	0.349754	0.381452	0.310197	0.334736	0.33797	0.399129	0.305805	0.279852	0.309571	0.781538	0.318255	0.357921	0.444527	0.3979	0.348792	0.354406	0.189378	0.462049	0.194273	0.378965	0.595148	0.402673	0.562847	0.589344	0.00193501	0.321104	0.402673	0.302223	0.10045
cg10502324	chr12	76372038	+				0.0680285	0.0319286	0.0660613	0.0527831	0.0529751	0.0445469	0.0690691	0.0425977	0.0466006	0.0527107	0.0432964	0.218587	0.0447087	0.0548375	0.0877996	0.142956	0.0632278	0.138595	0.0590387	0.155397	0.0365016	0.03932	0.0534244	0.176101	0.153199	0.509713	0.00924719	0.494424	0.153199	0.0527107	0.100488
cg08428949	chr15	43208721	-	TTBK2	NM_173500	5'UTR	0.620097	0.572085	0.675523	0.64541	0.619404	0.624042	0.517159	0.627647	0.688822	0.618976	0.637616	0.739915	0.635193	0.700738	0.668802	0.720588	0.679734	0.641176	0.650883	0.717372	0.639978	0.719279	0.741985	0.534622	0.748872	0.505867	0.0098831	0.502995	0.720588	0.620097	0.100491
cg00658360	chr15	26029273	-	ATP10A	NM_024490	Body	0.142388	0.100622	0.113312	0.0824758	0.0728887	0.11826	0.238541	0.0714546	0.0816055	0.0744311	0.130588	0.258289	0.186556	0.201125	0.2087	0.164506	0.160863	0.19066	0.105242	0.250604	0.109138	0.14189	0.208885	0.193896	0.288186	0.571648	0.0028336	0.356025	0.201125	0.100622	0.100503
cg01783525	chr16	33939152	-				0.653112	0.555417	0.573485	0.52018	0.552948	0.56105	0.587214	0.5688	0.533412	0.534165	0.528872	0.631679	0.563649	0.704282	0.63732	0.601018	0.622973	0.61933	0.566061	0.494676	0.608275	0.594517	0.544927	0.635316	0.634686	0.563185	0.00337573	0.375474	0.634686	0.534165	0.100521
cg10209274	chr5	169727643	-				0.224816	0.2256	0.257232	0.258065	0.263028	0.267847	0.244887	0.236541	0.248322	0.257032	0.228668	0.329955	0.270723	0.292111	0.296759	0.32921	0.22264	0.276046	0.344708	0.333358	0.212187	0.28837	0.40559	0.301422	0.3564	0.64397	0.00051337	0.219632	0.32921	0.228668	0.100542
cg17042683	chr20	53096513	-	DOK5	NM_018431	Body	0.59066	0.636232	0.573757	0.656372	0.687315	0.642809	0.617389	0.679639	0.709762	0.704919	0.708962	0.880036	0.660152	0.886275	0.879128	0.756927	0.564566	0.773103	0.620601	0.668535	0.655462	0.742819	0.805637	0.667703	0.72605	0.550875	0.00431984	0.400468	0.756927	0.656372	0.100555
cg14169163	chr15	20500279	-				0.670397	0.667716	0.669528	0.658899	0.690478	0.724214	0.731234	0.716883	0.705081	0.717498	0.766699	0.821642	0.67466	0.826202	0.84356	0.733048	0.727759	0.732238	0.723307	0.72038	0.781341	0.602962	0.766944	0.727092	0.77098	0.539719	0.00535936	0.428377	0.77098	0.670397	0.100582
cg06687640	chr5	159560692	-				0.203762	0.192141	0.185424	0.19085	0.140578	0.214796	0.244088	0.161907	0.21982	0.209549	0.145781	0.108011	0.27333	0.357097	0.281471	0.244691	0.187356	0.262429	0.244948	0.239531	0.129357	0.223008	0.293461	0.292738	0.302538	0.505482	0.00994864	0.503934	0.292738	0.192141	0.100597
cg19162416	chr13	49147524	+				0.307742	0.282506	0.318485	0.295604	0.347914	0.265407	0.287693	0.261086	0.329916	0.25887	0.265751	0.622698	0.184758	0.383128	0.415567	0.356144	0.332128	0.347119	0.346824	0.424642	0.317073	0.303195	0.455422	0.344666	0.459879	0.674745	0.000215935	0.165366	0.383128	0.282506	0.100622
cg11358199	chr2	8453529	-				0.60819	0.602855	0.649245	0.64801	0.625894	0.625476	0.628557	0.645603	0.607376	0.606823	0.595153	0.751473	0.625331	0.648987	0.716661	0.712696	0.660354	0.675234	0.670567	0.660868	0.679824	0.6359	0.707321	0.64628	0.707518	0.650894	0.000425994	0.206964	0.707518	0.606823	0.100695
cg03342868	chr1	211757109	+				0.0533297	0.0637976	0.0628846	0.0443428	0.0661641	0.0677542	0.0788974	0.0445763	0.0726468	0.0364092	0.0961606	0.37845	0.0612841	0.0991288	0.114118	0.154027	0.128513	0.0618499	0.0971308	0.15573	0.0644872	0.129494	0.201114	0.0644248	0.223933	0.688594	0.000141444	0.146917	0.154027	0.0533297	0.100697
cg16479633	chr8	20080666	-				0.145941	0.259115	0.248229	0.165568	0.26059	0.294493	0.131341	0.165663	0.208587	0.259563	0.104734	0.334959	0.225832	0.266273	0.267216	0.247714	0.252235	0.260565	0.373156	0.19405	0.310851	0.291211	0.25105	0.25802	0.299355	0.520485	0.00764508	0.470824	0.266273	0.165568	0.100705
cg23291200	chr19	1473179	-	APC2	NM_005883	3'UTR	0.611102	0.584305	0.699606	0.580403	0.640241	0.562131	0.622006	0.596616	0.615332	0.583634	0.635522	0.733687	0.659777	0.705062	0.702871	0.606774	0.662535	0.62287	0.607234	0.586777	0.589088	0.621605	0.613018	0.66072	0.685024	0.547798	0.00458795	0.408915	0.685024	0.584305	0.100718
cg17522929	chr15	72515024	-	PKM;PKM;PKM;PKM;PKM;PKM;PKM	NM_001206799;NM_001206796;NM_002654;NM_001206797;NM_182471;NM_182470;NM_001206798	Body;Body;5'UTR;5'UTR;5'UTR;5'UTR;5'UTR	0.477411	0.488341	0.522355	0.497441	0.509747	0.5647	0.527589	0.482683	0.477381	0.50617	0.503927	0.599641	0.516899	0.531416	0.54798	0.634482	0.523971	0.558058	0.534627	0.570726	0.425935	0.470376	0.579782	0.543511	0.598161	0.52587	0.00693543	0.458283	0.598161	0.497441	0.10072
cg22267830	chr2	10626719	+				0.501519	0.520273	0.524238	0.552879	0.628822	0.468687	0.673147	0.577924	0.624673	0.636287	0.617672	0.854169	0.566375	0.502617	0.738907	0.65366	0.687142	0.512225	0.585948	0.66197	0.679428	0.729494	0.672613	0.628292	0.683547	0.552029	0.00422278	0.397864	0.65366	0.552879	0.100782
cg02099919	chr5	72679749	-				0.540676	0.543178	0.532015	0.505071	0.669201	0.422343	0.645221	0.626877	0.628191	0.612193	0.64377	0.909549	0.531793	0.564889	0.699221	0.643982	0.632897	0.746017	0.623981	0.614654	0.53779	0.71811	0.48073	0.704257	0.462724	0.527794	0.00669574	0.454786	0.643982	0.543178	0.100804
cg04250920	chr17	79798629	+				0.268453	0.311463	0.264947	0.240318	0.290475	0.282389	0.281756	0.259536	0.272823	0.298546	0.281603	0.446735	0.343245	0.308117	0.313645	0.382471	0.248462	0.308966	0.330557	0.290889	0.248985	0.313734	0.370365	0.312943	0.382451	0.571264	0.00285652	0.356537	0.382451	0.281603	0.100848
cg04517263	chr9	123689193	+	TRAF1	NM_005658	TSS200	0.45345	0.431839	0.468559	0.432539	0.470257	0.472951	0.472626	0.415688	0.47524	0.472396	0.476491	0.71366	0.48303	0.507333	0.469881	0.438251	0.443966	0.611304	0.598662	0.569024	0.534633	0.640725	0.51593	0.554307	0.630041	0.518177	0.00796726	0.475611	0.554307	0.45345	0.100856
cg13130319	chr14	77964542	+	ISM2;ISM2	NM_199296;NM_182509	Body;Body	0.257966	0.293996	0.314445	0.26006	0.304593	0.340486	0.299353	0.293896	0.222782	0.314817	0.303748	0.480176	0.369086	0.39496	0.303099	0.316691	0.418941	0.318359	0.350298	0.320529	0.270451	0.341036	0.328943	0.324387	0.437977	0.592037	0.00182241	0.31589	0.39496	0.293996	0.100964
cg24358397	chr5	157117958	+				0.563343	0.605228	0.618379	0.521904	0.545054	0.584495	0.633211	0.57589	0.566698	0.619866	0.547734	0.720373	0.656975	0.714033	0.699166	0.605536	0.634472	0.668855	0.575365	0.595778	0.525631	0.624243	0.683335	0.659783	0.664317	0.658588	0.000344349	0.190645	0.664317	0.563343	0.100974
cg11343938	chr3	72978007	-	GXYLT2	NM_001080393	Body	0.814406	0.898312	0.805534	0.857422	0.874404	0.875534	0.888656	0.875252	0.862746	0.841722	0.836076	0.942756	0.860168	0.951547	0.961395	0.94274	0.927571	0.923479	0.844253	0.908165	0.930796	0.919292	0.927241	0.830328	0.928468	0.635892	0.000634611	0.231446	0.94274	0.841722	0.101019
cg26591047	chr13	30748617	+				0.278029	0.282146	0.311537	0.311897	0.339984	0.256953	0.361663	0.433497	0.290566	0.280811	0.288334	0.453445	0.325907	0.348149	0.32597	0.383178	0.312702	0.34768	0.345228	0.319408	0.272138	0.337285	0.487741	0.289682	0.426444	0.58819	0.00198506	0.323664	0.383178	0.282146	0.101032
cg01838863	chr16	87736832	-	LOC100129637	NR_024488	Body	0.559329	0.440021	0.555194	0.565792	0.578765	0.598172	0.565043	0.570428	0.457739	0.531493	0.575222	0.581594	0.47276	0.676056	0.70631	0.600911	0.578416	0.636298	0.531196	0.423724	0.484433	0.592509	0.504842	0.660402	0.707767	0.611656	0.00115858	0.276406	0.660402	0.559329	0.101073
cg07908047	chr1	151961819	+	S100A10	NM_002966	5'UTR	0.162837	0.161521	0.147194	0.125928	0.133596	0.136316	0.196682	0.0959308	0.155041	0.105925	0.146543	0.439906	0.126201	0.208446	0.221391	0.247619	0.178968	0.162764	0.190645	0.252493	0.1027	0.180632	0.259933	0.207283	0.318977	0.703597	8.71167e-05	0.12766	0.247619	0.146543	0.101076
cg26447841	chr14	52774926	-				0.665039	0.702358	0.737075	0.607207	0.62354	0.641178	0.662766	0.644224	0.614138	0.638349	0.608863	0.739446	0.669501	0.740807	0.815236	0.708054	0.670644	0.70916	0.71222	0.696677	0.671197	0.683568	0.720716	0.650968	0.790716	0.602039	0.00145189	0.295129	0.739446	0.638349	0.101097
cg14941199	chr10	81006500	+	ZMIZ1	NM_020338	Body	0.187784	0.207654	0.210128	0.196151	0.232723	0.171348	0.201276	0.186222	0.193159	0.187268	0.191473	0.421924	0.200963	0.28774	0.26606	0.245934	0.237258	0.265279	0.235989	0.24379	0.155724	0.212199	0.231171	0.292619	0.307424	0.78669	3.10886e-06	0.0689426	0.292619	0.191473	0.101147
cg08564625	chr8	134263111	-	NDRG1;NDRG1;NDRG1;NDRG1	NM_001258433;NM_001258432;NM_006096;NM_001135242	Body;Body;Body;Body	0.132853	0.0965679	0.099484	0.149714	0.117711	0.09278	0.124827	0.142802	0.104941	0.0916369	0.158959	0.437027	0.112129	0.157925	0.194949	0.234044	0.0979783	0.182671	0.190811	0.176681	0.0714809	0.202192	0.339461	0.102515	0.319286	0.561646	0.0034832	0.378119	0.234044	0.132853	0.101192
cg06410284	chr16	3493133	-	ZNF597;NAT15	NM_152457;NM_001083601	Body;TSS1500	0.402574	0.41783	0.456256	0.385805	0.431669	0.388435	0.457853	0.471886	0.440491	0.382034	0.457241	0.503782	0.449481	0.526445	0.505542	0.550069	0.517062	0.542329	0.395659	0.456769	0.489364	0.386222	0.502769	0.469179	0.489952	0.565493	0.00321981	0.370599	0.503782	0.402574	0.101208
cg22076676	chr2	43503935	-	THADA;THADA	NM_022065;NM_001083953	Body;Body	0.323015	0.296036	0.310253	0.268364	0.291791	0.284899	0.286421	0.283777	0.271144	0.268029	0.314636	0.501804	0.302084	0.324251	0.342923	0.397285	0.271911	0.314725	0.306981	0.336889	0.269689	0.325318	0.442931	0.3034	0.402323	0.564339	0.00329699	0.372007	0.397285	0.296036	0.101249
cg06158978	chr19	44066539	-	XRCC1	NM_006297	Body	0.0701551	0.0732894	0.045825	0.0854344	0.069985	0.0618046	0.0904658	0.0577716	0.0611902	0.0392584	0.0968738	0.384342	0.133872	0.153822	0.231298	0.174555	0.0764015	0.112802	0.176071	0.190754	0.0467444	0.161459	0.152056	0.125584	0.25055	0.708213	7.46052e-05	0.122826	0.174555	0.0732894	0.101266
cg14722458	chr2	214090787	+				0.339157	0.343874	0.334389	0.340899	0.405366	0.379176	0.404183	0.363097	0.370034	0.373405	0.351377	0.629339	0.406039	0.389336	0.424405	0.41286	0.353838	0.394745	0.459348	0.565271	0.335844	0.482726	0.541137	0.445281	0.499328	0.725909	4.00399e-05	0.104245	0.445281	0.343874	0.101407
cg17714096	chr5	149059933	-				0.0997776	0.107132	0.107716	0.101956	0.0974492	0.0703259	0.114047	0.0763802	0.0827139	0.0860817	0.119659	0.396766	0.0974773	0.109957	0.14749	0.203424	0.103459	0.121134	0.112235	0.138793	0.0559777	0.149462	0.271036	0.0829886	0.225752	0.512791	0.0087633	0.488094	0.203424	0.101956	0.101468
cg03965713	chr7	75535762	+				0.278504	0.251149	0.290181	0.289553	0.28129	0.277176	0.265435	0.232969	0.29537	0.269016	0.258369	0.42926	0.302571	0.258761	0.328635	0.379892	0.25719	0.306733	0.311812	0.343094	0.262023	0.336132	0.418083	0.296867	0.370541	0.50779	0.00956075	0.498986	0.370541	0.269016	0.101524
cg12535109	chr2	216708370	-				0.75883	0.815238	0.905548	0.840562	0.848937	0.948868	0.945012	0.825541	0.796397	0.930123	0.935179	0.942447	0.930989	0.947155	0.961008	0.942094	0.948589	0.945078	0.936605	0.947409	0.836333	0.89521	0.926353	0.924229	0.931573	0.519715	0.00775124	0.472602	0.942094	0.840562	0.101532
cg22568103	chr9	3746471	+				0.0864298	0.0651528	0.0984296	0.0438809	0.147845	0.112359	0.0743296	0.261389	0.167343	0.10911	0.0815796	0.0790193	0.109758	0.183139	0.146078	0.217813	0.111392	0.226558	0.396685	0.0950549	0.223376	0.278483	0.0690683	0.266582	0.151853	0.546259	0.00472718	0.412288	0.183139	0.0815796	0.101559
cg21693464	chr11	60753653	+	CD6;CD6;CD6;CD6	NR_045638;NM_006725;NM_001254751;NM_001254750	Body;Body;Body;Body	0.21921	0.184016	0.196689	0.159669	0.17735	0.163522	0.276244	0.189172	0.222896	0.168308	0.189743	0.515703	0.186813	0.243755	0.252763	0.300435	0.252782	0.245122	0.17355	0.343345	0.252879	0.193837	0.170178	0.278076	0.285608	0.55703	0.00382318	0.387557	0.285608	0.184016	0.101592
cg12792897	chr2	37799046	+				0.527324	0.581908	0.616188	0.555044	0.523498	0.533032	0.554264	0.580314	0.576756	0.489139	0.529061	0.802267	0.558711	0.567231	0.59078	0.630669	0.558814	0.567593	0.596282	0.764501	0.580638	0.617814	0.713244	0.577898	0.666506	0.538565	0.005478	0.431164	0.630669	0.529061	0.101608
cg04184094	chr2	219187299	-	PNKD;PNKD	NM_022572;NM_015488	TSS1500;Body	0.0849957	0.169036	0.103392	0.0762058	0.187569	0.128362	0.0694317	0.0916667	0.147883	0.119553	0.179235	0.31002	0.0966153	0.224582	0.208231	0.221247	0.122278	0.0975119	0.308907	0.236707	0.0788408	0.145342	0.301179	0.155757	0.190997	0.561646	0.0034832	0.378119	0.221247	0.119553	0.101693
cg12938127	chr13	114908785	-				0.689479	0.728988	0.830906	0.74954	0.751615	0.787153	0.755118	0.745706	0.740888	0.84188	0.7567	0.851249	0.802899	0.851291	0.874879	0.804499	0.754112	0.853236	0.81694	0.782974	0.779078	0.791488	0.804175	0.826128	0.872933	0.620119	0.00094419	0.259164	0.851249	0.74954	0.101708
cg18437685	chr12	34554116	-				0.557086	0.477438	0.438097	0.546494	0.607213	0.558393	0.577682	0.594809	0.586131	0.454128	0.628374	0.667077	0.446867	0.736528	0.707198	0.638357	0.56081	0.241768	0.552904	0.465626	0.556889	0.624188	0.674247	0.555779	0.648254	0.53241	0.00614866	0.444623	0.648254	0.546494	0.10176
cg04813904	chr5	66488838	-	CD180	NM_005582	Body	0.687934	0.757026	0.772358	0.740121	0.788322	0.792664	0.695946	0.684574	0.753924	0.733952	0.698027	0.885071	0.716823	0.811847	0.811962	0.835749	0.80774	0.809395	0.781792	0.842058	0.68128	0.795991	0.837436	0.804825	0.874173	0.711291	6.717e-05	0.119017	0.835749	0.733952	0.101797
cg23270714	chr7	155971398	-				0.715659	0.65438	0.72942	0.67711	0.812262	0.730139	0.804188	0.690169	0.771396	0.634177	0.736615	0.726277	0.683726	0.736538	0.73286	0.896787	0.77265	0.797942	0.703135	0.836457	0.760589	0.784856	0.761758	0.778956	0.809185	0.521639	0.00748811	0.468068	0.778956	0.67711	0.101846
cg25318189	chr7	2800436	+	GNA12	NM_007353	Body	0.147264	0.116306	0.192118	0.161008	0.207837	0.188031	0.218367	0.127202	0.132631	0.190246	0.13573	0.257162	0.14994	0.205271	0.158139	0.252895	0.169315	0.267689	0.247433	0.235471	0.109677	0.16045	0.271281	0.249115	0.247222	0.514714	0.00847173	0.483679	0.249115	0.147264	0.101851
cg01056399	chr11	47963843	-				0.252174	0.230317	0.248113	0.225443	0.238638	0.238047	0.245739	0.222223	0.212928	0.209852	0.257497	0.534785	0.27901	0.283881	0.296774	0.332254	0.354373	0.280635	0.254991	0.323965	0.232697	0.232816	0.416903	0.269297	0.421422	0.580881	0.00232845	0.339011	0.332254	0.230317	0.101937
cg17628249	chr17	58499854	-	C17orf64	NM_181707	TSS200	0.251507	0.274009	0.272409	0.231259	0.2688	0.221254	0.235166	0.256516	0.260814	0.270684	0.252449	0.448423	0.370681	0.319612	0.337969	0.42677	0.280552	0.391078	0.333767	0.404966	0.335794	0.327979	0.471329	0.269967	0.35439	0.541643	0.00516645	0.423957	0.35439	0.252449	0.101941
cg15266774	chr18	61629059	-				0.600439	0.707605	0.721508	0.71939	0.710325	0.7226	0.727975	0.684465	0.659147	0.720418	0.715528	0.817483	0.673814	0.797407	0.779639	0.845209	0.759219	0.782305	0.746479	0.788053	0.734666	0.720412	0.782785	0.707815	0.826816	0.612425	0.0011375	0.274762	0.817483	0.715528	0.101955
cg00474561	chr6	134557109	+	SGK1	NM_001143676	Body	0.100572	0.129257	0.136797	0.137628	0.13125	0.0904944	0.142533	0.0902924	0.118126	0.117031	0.0966966	0.251979	0.105084	0.218993	0.129873	0.19536	0.177282	0.202664	0.167243	0.213042	0.109293	0.115594	0.21788	0.180032	0.230335	0.585497	0.00210615	0.328398	0.218993	0.117031	0.101962
cg18623069	chr3	127026195	-				0.0477657	0.0749513	0.0497237	0.0618448	0.118885	0.0519917	0.181677	0.0565749	0.0618252	0.0517567	0.0506895	0.153827	0.0849805	0.0692307	0.0732365	0.241373	0.0552983	0.136799	0.093723	0.11657	0.10808	0.0807548	0.186661	0.0980932	0.18499	0.519331	0.00780478	0.473453	0.153827	0.0517567	0.10207
cg10274029	chr16	85981336	-				0.401313	0.374205	0.326965	0.358821	0.373802	0.347111	0.389015	0.39908	0.407506	0.39971	0.368878	0.768473	0.446056	0.476278	0.498332	0.45406	0.431437	0.48408	0.451179	0.523456	0.549373	0.356092	0.539023	0.411843	0.581634	0.515868	0.00830069	0.481005	0.476278	0.374205	0.102073
cg05545351	chr6	31082835	+	PSORS1C1	NM_014068	5'UTR	0.135071	0.0949446	0.136533	0.289501	0.229105	0.271728	0.220497	0.177267	0.24294	0.194044	0.254506	0.277639	0.174386	0.344789	0.255595	0.290715	0.321253	0.297248	0.32988	0.180806	0.235996	0.190597	0.273394	0.313674	0.296124	0.573187	0.00274346	0.352097	0.296124	0.194044	0.10208
cg19039673	chr6	90887871	-	BACH2;BACH2	NM_021813;NM_001170794	5'UTR;5'UTR	0.147102	0.148359	0.120062	0.191837	0.151796	0.189665	0.191798	0.17407	0.184117	0.170459	0.142578	0.300543	0.264715	0.20826	0.196411	0.250502	0.21058	0.303197	0.246688	0.256575	0.235476	0.178978	0.312627	0.245559	0.317054	0.548952	0.00448581	0.405319	0.250502	0.148359	0.102143
cg24170465	chr4	159094277	+	FAM198B;FAM198B;FAM198B	NM_001031700;NM_016613;NM_001128424	TSS200;TSS1500;TSS200	0.464844	0.453239	0.605061	0.45917	0.545515	0.495301	0.521208	0.478228	0.63491	0.411	0.584858	0.589067	0.288812	0.561325	0.629407	0.433844	0.513736	0.506232	0.668971	0.558976	0.293432	0.589237	0.517505	0.674565	0.510553	0.52587	0.00693543	0.458283	0.561325	0.45917	0.102156
cg08306178	chr1	13911964	+	PDPN;PDPN;PDPN;PDPN	NM_001006625;NM_001006624;NM_198389;NM_006474	TSS200;TSS200;Body;Body	0.122287	0.164316	0.171352	0.130895	0.181308	0.125304	0.238724	0.125054	0.127019	0.240268	0.124754	0.432709	0.204688	0.24579	0.248574	0.207957	0.143789	0.430908	0.244031	0.212265	0.191054	0.170381	0.278363	0.176101	0.233077	0.574341	0.00267746	0.350485	0.233077	0.130895	0.102182
cg05003908	chr8	144789164	-	LOC100130274	NM_001162914	Body	0.695295	0.714663	0.790001	0.73393	0.716214	0.790167	0.779236	0.746714	0.76386	0.749956	0.791177	0.874332	0.828065	0.836152	0.861156	0.841616	0.802573	0.861176	0.777993	0.669309	0.832293	0.826558	0.664908	0.797019	0.812974	0.568186	0.00304568	0.363627	0.836152	0.73393	0.102222
cg01748818	chr22	24861698	-	ADORA2A-AS1;ADORA2A-AS1	NR_028484;NR_028483	Body;Body	0.575446	0.61098	0.713471	0.628735	0.686043	0.624146	0.655779	0.629631	0.586223	0.62793	0.558548	0.752873	0.618277	0.62954	0.620067	0.725301	0.631022	0.640077	0.656842	0.695164	0.634574	0.655228	0.707674	0.679047	0.713208	0.512022	0.00888225	0.489854	0.713208	0.61098	0.102228
cg02311337	chr7	1955432	+	MAD1L1;MAD1L1;MAD1L1	NM_003550;NM_001013837;NM_001013836	Body;Body;Body	0.789984	0.938328	0.818306	0.851781	0.950697	0.94486	0.943252	0.946846	0.788335	0.833436	0.850036	0.940926	0.946001	0.962012	0.875923	0.943818	0.955877	0.845933	0.946485	0.954057	0.770313	0.950008	0.942212	0.952322	0.954635	0.576649	0.00254952	0.345815	0.952322	0.850036	0.102286
cg14279274	chr5	135290477	+	LECT2	NM_002302	1stExon	0.60805	0.632719	0.801132	0.765857	0.77364	0.830915	0.780652	0.791369	0.785363	0.811189	0.738524	0.850856	0.815788	0.827255	0.832898	0.840966	0.7861	0.864362	0.805387	0.801297	0.767298	0.699488	0.847815	0.816465	0.858044	0.551645	0.00425493	0.399366	0.840966	0.738524	0.102442
cg15412634	chr21	36422800	-	RUNX1	NM_001754	TSS1500	0.194368	0.197219	0.152971	0.180944	0.189393	0.424712	0.205235	0.192975	0.170399	0.201958	0.21705	0.445166	0.256065	0.216595	0.280975	0.294383	0.195104	0.226111	0.256379	0.283352	0.134612	0.282558	0.345135	0.375492	0.299668	0.571264	0.00285652	0.356537	0.299668	0.197219	0.102449
cg04245131	chr1	235133338	-				0.419359	0.34993	0.42574	0.322236	0.355108	0.41616	0.349549	0.333282	0.288772	0.349334	0.381196	0.611354	0.347223	0.444827	0.424254	0.452391	0.389762	0.452827	0.497101	0.381215	0.2443	0.372614	0.51798	0.416828	0.479302	0.532795	0.00610482	0.44382	0.452391	0.34993	0.10246
cg05982799	chr1	150124192	-	PLEKHO1;PLEKHO1;PLEKHO1;PLEKHO1	NM_001304722;NM_001304724;NM_016274;NM_001304723	5'UTR;5'UTR;Body;5'UTR	0.17313	0.136873	0.176301	0.109857	0.121304	0.140521	0.144049	0.134808	0.182905	0.157053	0.101994	0.307317	0.140123	0.23465	0.168749	0.233924	0.208471	0.314659	0.189404	0.227542	0.169694	0.165259	0.21003	0.23935	0.331665	0.63743	0.000609773	0.230197	0.23935	0.136873	0.102477
cg24633315	chr11	114130967	-				0.584935	0.681339	0.745379	0.721852	0.754958	0.759241	0.774273	0.773678	0.701284	0.723034	0.699602	0.841803	0.697265	0.770419	0.788774	0.802141	0.739028	0.812185	0.770971	0.813237	0.781227	0.689157	0.797966	0.793136	0.804319	0.593191	0.0017759	0.313576	0.802141	0.699602	0.102539
cg03417932	chr3	16954317	-	PLCL2	NM_001144382	Body	0.609395	0.649353	0.673043	0.632396	0.704634	0.655833	0.652417	0.68163	0.729288	0.676935	0.640293	0.760286	0.772194	0.714882	0.751859	0.743057	0.685792	0.73567	0.733401	0.749991	0.712222	0.67254	0.814739	0.693931	0.782047	0.583574	0.00219647	0.332411	0.743057	0.640293	0.102764
cg22697688	chr2	119786471	-				0.702398	0.806625	0.832333	0.822417	0.681835	0.826256	0.872347	0.864031	0.876054	0.862568	0.713389	0.930296	0.909839	0.932923	0.938815	0.864936	0.914695	0.935303	0.788752	0.850184	0.764711	0.833218	0.917985	0.909404	0.764417	0.530102	0.00641732	0.448922	0.909404	0.806625	0.102779
cg01649192	chr1	4787160	-	AJAP1;AJAP1	NM_018836;NM_001042478	Body;Body	0.528375	0.608703	0.660829	0.643469	0.627345	0.57833	0.718716	0.644951	0.670315	0.588584	0.582346	0.691436	0.51742	0.717642	0.741917	0.710549	0.596277	0.654848	0.64489	0.559522	0.635901	0.628463	0.690497	0.64835	0.684341	0.585497	0.00210615	0.328398	0.691436	0.588584	0.102851
cg05918002	chr17	5019452	+	ZNF232	NM_014519	5'UTR	0.156105	0.215668	0.167362	0.165447	0.283868	0.213885	0.268264	0.119303	0.238456	0.240707	0.231745	0.421894	0.274616	0.318536	0.247824	0.251594	0.273026	0.237137	0.238465	0.217338	0.276269	0.309276	0.163508	0.338053	0.275498	0.633199	0.00068019	0.236307	0.318536	0.215668	0.102868
cg14640513	chr15	59467284	-	MYO1E	NM_004998	Body	0.304663	0.381915	0.392589	0.321709	0.378844	0.352956	0.396016	0.409401	0.312326	0.425863	0.384421	0.475906	0.3203	0.48482	0.395644	0.526141	0.464722	0.425966	0.487733	0.47923	0.306236	0.32739	0.441956	0.429948	0.609238	0.617811	0.000998955	0.263182	0.48482	0.381915	0.102905
cg15697374	chr2	235953034	+	SH3BP4	NM_014521	Body	0.124578	0.0627819	0.0496991	0.0643286	0.0724012	0.0557149	0.0695565	0.0670951	0.0953105	0.0673309	0.0526195	0.267495	0.0817549	0.0884512	0.183631	0.167234	0.0871152	0.138218	0.0955067	0.120638	0.110904	0.0897208	0.185392	0.0601752	0.251437	0.523562	0.0072325	0.46349	0.167234	0.0643286	0.102905
cg10964179	chr1	249153882	-	ZNF692;ZNF692;ZNF692	NM_001136036;NM_017865;NM_001193328	TSS1500;TSS1500;TSS1500	0.0578492	0.0553411	0.0439779	0.050915	0.0645672	0.0446434	0.0640203	0.0650762	0.0401031	0.0488926	0.0744087	0.242506	0.064958	0.0766156	0.0731705	0.207294	0.0528672	0.0716192	0.0573912	0.0835757	0.035377	0.107084	0.178385	0.0654645	0.158267	0.620889	0.00092652	0.257354	0.158267	0.0553411	0.102926
cg08134803	chr11	1218913	-				0.807161	0.740085	0.809059	0.801111	0.874034	0.832862	0.865278	0.848236	0.839551	0.838304	0.79875	0.911925	0.848963	0.922577	0.913673	0.904056	0.872027	0.920518	0.832285	0.767975	0.908208	0.873417	0.901187	0.851856	0.731533	0.576649	0.00254952	0.345815	0.904056	0.801111	0.102945
cg26797722	chr6	15432551	+	JARID2	NM_004973	Body	0.258936	0.300925	0.362598	0.345042	0.274134	0.400799	0.400848	0.300677	0.332822	0.355449	0.364094	0.48356	0.300906	0.383632	0.401947	0.325363	0.371233	0.435782	0.341357	0.381473	0.223841	0.30259	0.389024	0.448071	0.455485	0.506636	0.00975309	0.501431	0.448071	0.345042	0.103028
cg12231009	chr14	69152471	+				0.0862226	0.0836998	0.101485	0.0540664	0.0985062	0.0920757	0.122803	0.112429	0.118855	0.127085	0.083005	0.186734	0.127549	0.113843	0.108917	0.211115	0.125805	0.204168	0.137812	0.226853	0.118506	0.121668	0.24627	0.150009	0.195133	0.562031	0.00345607	0.377339	0.186734	0.0836998	0.103034
cg14790391	chr18	456806	+	COLEC12	NM_130386	Body	0.477826	0.424491	0.38134	0.399541	0.444019	0.452126	0.404098	0.459645	0.400536	0.426753	0.406659	0.73583	0.430214	0.455801	0.463261	0.527528	0.454612	0.46708	0.43721	0.470362	0.447417	0.491929	0.595272	0.444238	0.565473	0.585497	0.00210615	0.328398	0.527528	0.424491	0.103037
cg04221461	chr1	243877024	-	AKT3;AKT3	NM_005465;NM_181690	Body;Body	0.362585	0.432528	0.398941	0.461596	0.529465	0.470971	0.538783	0.46282	0.497428	0.525303	0.421161	0.684029	0.565753	0.510323	0.746066	0.490884	0.48842	0.50191	0.594656	0.628206	0.47322	0.545938	0.679773	0.535575	0.672934	0.701673	9.28517e-05	0.129442	0.535575	0.432528	0.103047
cg07512993	chr16	66582592	-	TK2	NM_004614	Body	0.251686	0.231347	0.256844	0.25162	0.266292	0.247346	0.216339	0.253329	0.243664	0.270405	0.222355	0.536981	0.294659	0.295812	0.363791	0.354731	0.271255	0.305585	0.338941	0.416212	0.190834	0.313193	0.463369	0.275924	0.446363	0.69975	9.8916e-05	0.130174	0.354731	0.25162	0.103111
cg09323079	chr10	115476444	+	CASP7;CASP7;CASP7;CASP7;CASP7;CASP7;CASP7	NM_001267057;NM_033338;NM_033340;NM_001227;NM_001267056;NM_033339;NM_001267058	Body;Body;Body;Body;Body;Body;Body	0.175676	0.0869928	0.14197	0.168956	0.149233	0.107789	0.162075	0.155619	0.111133	0.153108	0.161483	0.264623	0.139671	0.236983	0.222168	0.272488	0.233011	0.283472	0.235095	0.312815	0.211214	0.105068	0.183931	0.18593	0.301072	0.530487	0.00637187	0.448132	0.264623	0.161483	0.103141
cg19726658	chr17	79304225	+	TMEM105;TMEM105	NM_178520;NM_178520	1stExon;5'UTR	0.145847	0.105856	0.0982627	0.104661	0.117366	0.125878	0.110045	0.103986	0.0909719	0.0691908	0.0888921	0.33181	0.10889	0.136236	0.150148	0.207852	0.121355	0.134473	0.0914573	0.1887	0.0896393	0.115992	0.228114	0.125306	0.258788	0.557415	0.00379381	0.387089	0.207852	0.104661	0.103191
cg25022682	chr22	26564499	+	SEZ6L;SEZ6L;SEZ6L;SEZ6L;SEZ6L;SEZ6L	NM_001184776;NM_001184775;NM_001184774;NM_001184777;NM_001184773;NM_021115	TSS1500;TSS1500;TSS1500;TSS1500;TSS1500;TSS1500	0.572007	0.545578	0.545635	0.541538	0.554632	0.559865	0.577387	0.550159	0.556216	0.57513	0.519053	0.668491	0.553754	0.581466	0.645513	0.691565	0.592765	0.631138	0.598393	0.632656	0.60269	0.540809	0.635519	0.604713	0.648869	0.616272	0.00103697	0.266549	0.648869	0.545578	0.103291
cg10424751	chr16	32289757	+				0.586943	0.735168	0.705958	0.676091	0.665703	0.713913	0.745857	0.800124	0.712001	0.548165	0.763648	0.779385	0.694083	0.758392	0.811504	0.756477	0.801885	0.669666	0.706111	0.715383	0.688213	0.70323	0.77697	0.792731	0.780349	0.53895	0.00543821	0.429947	0.779385	0.676091	0.103294
cg16059802	chr5	66499712	+				0.118827	0.163054	0.114468	0.102132	0.156206	0.162631	0.146117	0.112897	0.179594	0.0838284	0.128278	0.286602	0.119499	0.222136	0.165771	0.182502	0.199546	0.135187	0.13708	0.142078	0.164426	0.172674	0.139324	0.13823	0.251642	0.640508	0.000562613	0.225626	0.222136	0.118827	0.103309
cg03631999	chr19	39820262	+	GMFG;GMFG;GMFG;GMFG	NM_001301008;NM_004877;NM_001301008;NM_004877	Body;Body;ExonBnd;ExonBnd	0.115975	0.125974	0.119848	0.122245	0.110902	0.137937	0.16012	0.15099	0.163706	0.145822	0.116039	0.249836	0.191253	0.123788	0.160353	0.20869	0.126832	0.192097	0.199538	0.137714	0.104727	0.1353	0.253746	0.22557	0.254617	0.525101	0.0070333	0.459449	0.22557	0.122245	0.103325
cg14801038	chr6	134214307	-	TCF21	NM_198392	3'UTR	0.251206	0.3345	0.348275	0.335033	0.353311	0.374252	0.399647	0.374586	0.442561	0.389606	0.353263	0.506734	0.410467	0.532143	0.407739	0.43838	0.487921	0.449141	0.358654	0.365997	0.343994	0.38876	0.438725	0.375853	0.360327	0.603193	0.00141363	0.292842	0.43838	0.335033	0.103347
cg15765789	chr5	39224442	-	FYB	NM_001243093	Body	0.0387752	0.0346836	0.042235	0.0332467	0.0468589	0.0425537	0.0564275	0.03386	0.0451844	0.0247608	0.0354723	0.353336	0.0293803	0.0939587	0.125089	0.0496099	0.0899989	0.111562	0.0519494	0.185018	0.0233942	0.0329952	0.0555626	0.138032	0.148952	0.671668	0.000236518	0.169024	0.138032	0.0346836	0.103348
cg03335125	chr1	46088541	-	CCDC17	NM_001114938	Body	0.969906	0.822668	0.632277	0.820084	0.821962	0.691649	0.974718	0.829747	0.883956	0.876009	0.933078	0.98198	0.932913	0.980045	0.985877	0.970632	0.972591	0.971056	0.850949	0.723858	0.702332	0.922961	0.87423	0.979371	0.880353	0.562416	0.00342911	0.37657	0.979371	0.876009	0.103361
cg14129775	chr4	107957941	+	DKK2	NM_014421	TSS1500	0.181902	0.144345	0.0942403	0.12958	0.193361	0.214919	0.123668	0.159347	0.126226	0.11496	0.145409	0.464253	0.15311	0.292114	0.231273	0.188231	0.116019	0.129491	0.150591	0.176348	0.163342	0.273779	0.0885489	0.247711	0.239226	0.55703	0.00382318	0.387557	0.247711	0.144345	0.103366
cg25263912	chr17	21157094	+	NATD1	NM_152914	TSS1500	0.42689	0.394498	0.446822	0.395402	0.423691	0.449236	0.371694	0.409547	0.453573	0.431897	0.330552	0.563482	0.262913	0.491421	0.480619	0.498768	0.486538	0.381458	0.431161	0.413144	0.368168	0.478638	0.416274	0.519779	0.421809	0.59396	0.00174546	0.311515	0.498768	0.395402	0.103366
cg14210726	chr17	76136952	-	TMC8	NM_152468	Body	0.385372	0.43044	0.474905	0.414734	0.41142	0.410042	0.467837	0.408708	0.441145	0.447731	0.490918	0.4285	0.501928	0.533859	0.61326	0.548964	0.440918	0.528876	0.468661	0.419783	0.329654	0.55777	0.534037	0.491495	0.572045	0.591652	0.00183815	0.316593	0.533859	0.43044	0.103418
cg24678869	chr1	153919638	+	DENND4B	NM_014856	TSS1500	0.354936	0.320215	0.333548	0.357168	0.368952	0.336274	0.35557	0.351383	0.312633	0.363519	0.307916	0.464729	0.387914	0.368076	0.398685	0.49463	0.360703	0.425495	0.398891	0.427708	0.39667	0.342725	0.451832	0.423927	0.458368	0.576265	0.00257047	0.346117	0.458368	0.354936	0.103432
cg20157328	chr9	138303016	-				0.730738	0.807402	0.595085	0.756595	0.846929	0.822771	0.749912	0.803754	0.893786	0.785495	0.819515	0.927807	0.695984	0.915682	0.917858	0.867972	0.827242	0.890823	0.698284	0.759512	0.894283	0.86979	0.705668	0.839657	0.888998	0.567802	0.00307005	0.365091	0.888998	0.785495	0.103502
cg13240333	chr8	77528456	-	ZFHX4-AS1	NR_024360	Body	0.146919	0.167253	0.198828	0.114955	0.243732	0.168713	0.240678	0.190597	0.179333	0.196829	0.262579	0.584951	0.138453	0.219327	0.370191	0.219509	0.281976	0.206213	0.189644	0.38255	0.207688	0.22639	0.254402	0.344097	0.27077	0.673976	0.000220928	0.166216	0.27077	0.167253	0.103517
cg18288193	chr5	180233833	+	MGAT1;MGAT1	NM_001114618;NM_001114617	5'UTR;5'UTR	0.088498	0.130885	0.144073	0.140189	0.151928	0.0864053	0.0836128	0.0882926	0.113794	0.0648124	0.124815	0.458759	0.141933	0.155262	0.237812	0.179736	0.220685	0.15444	0.307198	0.25143	0.085978	0.319667	0.285121	0.22834	0.3573	0.737065	2.63862e-05	0.0958023	0.22834	0.124815	0.103525
cg00768572	chr2	70343229	+				0.317582	0.264868	0.259076	0.275407	0.256793	0.234546	0.226299	0.290923	0.207492	0.312424	0.265697	0.547426	0.272061	0.327172	0.299045	0.378937	0.267583	0.39452	0.330727	0.38196	0.161046	0.339764	0.423864	0.305844	0.470738	0.517407	0.00807714	0.477682	0.378937	0.275407	0.10353
cg12784827	chr19	1655481	-				0.0707123	0.0969496	0.0942845	0.0707778	0.0838187	0.0984251	0.0954608	0.0923693	0.0992228	0.0829962	0.0728715	0.323973	0.0946125	0.146054	0.12658	0.176454	0.130286	0.126729	0.077249	0.0829393	0.0669283	0.0928002	0.124851	0.129978	0.198867	0.642816	0.000529351	0.221802	0.176454	0.0728715	0.103582
cg16741323	chr13	110918325	-	COL4A1;COL4A1	NM_001845;NM_001303110	Body;Body	0.629223	0.681964	0.528921	0.698942	0.770586	0.688376	0.770769	0.738977	0.713995	0.769037	0.611659	0.850648	0.680255	0.687166	0.871622	0.745923	0.822941	0.613446	0.712095	0.805943	0.838513	0.754809	0.682494	0.785559	0.859412	0.562416	0.00342911	0.37657	0.785559	0.681964	0.103595
cg00198680	chr16	28758506	+				0.459067	0.476202	0.491952	0.497793	0.52895	0.456863	0.494058	0.530169	0.499306	0.464844	0.514266	0.693351	0.561386	0.449362	0.541327	0.57982	0.548491	0.643162	0.5486	0.540745	0.495102	0.533896	0.461031	0.566807	0.588911	0.530487	0.00637187	0.448132	0.57982	0.476202	0.103618
cg13064789	chr1	153762564	-				0.712367	0.696272	0.737004	0.708761	0.713539	0.736175	0.777232	0.702517	0.787278	0.794765	0.787388	0.883074	0.660823	0.898812	0.874474	0.74653	0.751945	0.811451	0.78536	0.771139	0.628287	0.827636	0.773611	0.816002	0.613204	0.566647	0.00314418	0.367881	0.816002	0.712367	0.103635
cg22867608	chr10	64573356	-	EGR2;EGR2;EGR2;EGR2	NM_001136178;NM_000399;NM_001136179;NM_001136177	Body;Body;Body;Body	0.850019	0.87774	0.944388	0.863511	0.795351	0.917613	0.954983	0.807186	0.964362	0.870114	0.909009	0.975629	0.946733	0.977576	0.980615	0.963545	0.828074	0.956746	0.842066	0.96139	0.963488	0.972277	0.96353	0.925687	0.97375	0.585113	0.00212396	0.328779	0.97375	0.870114	0.103636
cg17179784	chr17	4748423	+	MINK1;MINK1;MINK1;MINK1	NM_015716;NM_153827;NM_170663;NM_001024937	Body;Body;Body;Body	0.259558	0.262802	0.290841	0.262321	0.285656	0.317877	0.331311	0.307248	0.269891	0.337679	0.245163	0.367029	0.298787	0.278712	0.363249	0.36596	0.293649	0.353237	0.357701	0.40041	0.351862	0.348448	0.384283	0.322807	0.384622	0.620504	0.000935319	0.258299	0.36596	0.262321	0.103639
cg02549973	chr19	1076202	-	HMHA1;HMHA1;HMHA1;HMHA1	NM_001282334;NM_001258328;NM_012292;NM_001282335	TSS1500;Body;Body;Body	0.68588	0.550786	0.666442	0.57875	0.592651	0.70679	0.572486	0.609653	0.727198	0.642168	0.710249	0.816851	0.597125	0.625974	0.740186	0.750941	0.7322	0.704225	0.724605	0.740426	0.609411	0.62102	0.731992	0.725321	0.745844	0.522793	0.00733385	0.464966	0.745844	0.642168	0.103675
cg18838958	chr3	67048112	+	KBTBD8	NM_032505	TSS1500	0.217093	0.239833	0.287817	0.206687	0.212048	0.18016	0.228601	0.233172	0.255977	0.21099	0.22259	0.323972	0.17805	0.248691	0.258365	0.298965	0.254137	0.32889	0.309167	0.327871	0.168881	0.260016	0.192716	0.32081	0.372355	0.624351	0.000850492	0.251071	0.32081	0.217093	0.103716
cg01455766	chr16	3211341	+				0.754584	0.657932	0.620901	0.658877	0.719596	0.769654	0.644965	0.706998	0.740547	0.68157	0.735218	0.80066	0.766439	0.785297	0.822526	0.771282	0.776472	0.808598	0.716599	0.782391	0.579325	0.749971	0.776928	0.733164	0.799993	0.595114	0.00170064	0.309147	0.785297	0.68157	0.103727
cg19069769	chr3	15341899	+	SH3BP5;SH3BP5	NM_004844;NM_001018009	Body;5'UTR	0.0687298	0.0502311	0.0630922	0.0431863	0.0639652	0.0658703	0.0525998	0.049266	0.0472594	0.0804922	0.0568761	0.23266	0.086099	0.0752993	0.101048	0.160661	0.0802611	0.0681632	0.0619657	0.115959	0.069621	0.0721813	0.105955	0.0674742	0.208372	0.521639	0.00748811	0.468068	0.160661	0.0568761	0.103785
cg26182406	chr14	105491309	+				0.235081	0.204816	0.277881	0.171761	0.217755	0.267036	0.249359	0.268083	0.190042	0.214178	0.204209	0.399836	0.166275	0.305872	0.216151	0.318164	0.294645	0.236562	0.255433	0.270435	0.161759	0.225494	0.245554	0.243245	0.308626	0.523178	0.00728303	0.464386	0.308626	0.204816	0.10381
cg09643471	chr6	11139663	+				0.556978	0.675973	0.764674	0.685927	0.770145	0.736533	0.795547	0.744659	0.707526	0.705423	0.737321	0.789765	0.743107	0.804	0.804778	0.798177	0.776427	0.752377	0.793089	0.81563	0.822484	0.771964	0.757041	0.742172	0.738313	0.644739	0.00050295	0.218391	0.789765	0.685927	0.103838
cg18068635	chr6	31168323	-	HCG27	NR_026791	Body	0.72808	0.671133	0.640453	0.707759	0.744516	0.743664	0.664192	0.642401	0.72234	0.71983	0.642138	0.856069	0.845517	0.757554	0.750477	0.756028	0.70997	0.788665	0.713773	0.737753	0.722547	0.743036	0.800909	0.811639	0.846092	0.564724	0.00327109	0.372007	0.811639	0.707759	0.10388
cg27382745	chr12	47097026	-				0.667903	0.708591	0.766432	0.70786	0.781682	0.684975	0.766334	0.728785	0.764045	0.707295	0.678234	0.811232	0.770708	0.728315	0.785153	0.867296	0.748655	0.774727	0.747451	0.822376	0.807405	0.776819	0.824903	0.747855	0.825557	0.563955	0.00332306	0.373343	0.811232	0.707295	0.103938
cg24024424	chr5	140858046	-	PCDHGA4;PCDHGA12;PCDHGA11;PCDHGA11;PCDHGA9;PCDHGA1;PCDHGB1;PCDHGB6;PCDHGC3;PCDHGB3;PCDHGB7;PCDHGA6;PCDHGA8;PCDHGA10;PCDHGA5;PCDHGB4;PCDHGA3;PCDHGA2;PCDHGA7;PCDHGB2;PCDHGB5;PCDHGC3;PCDHGC3	NM_018917;NM_003735;NM_032092;NM_018914;NM_018921;NM_018912;NM_018922;NM_018926;NM_032402;NM_018924;NM_018927;NM_018919;NM_032088;NM_018913;NM_018918;NM_003736;NM_018916;NM_018915;NM_018920;NM_018923;NM_018925;NM_002588;NM_032403	Body;Body;Body;Body;Body;Body;Body;Body;1stExon;Body;Body;Body;Body;Body;Body;Body;Body;Body;Body;Body;Body;1stExon;Body	0.384844	0.397409	0.427785	0.350163	0.464395	0.480292	0.433232	0.505012	0.466002	0.430641	0.508692	0.497339	0.465146	0.548336	0.550321	0.501421	0.351491	0.619357	0.378616	0.512126	0.392699	0.487923	0.479787	0.433241	0.552647	0.509713	0.00924719	0.494424	0.501421	0.397409	0.104012
cg21486834	chr17	74477542	+	RHBDF2;RHBDF2	NM_001005498;NM_024599	Body;Body	0.429971	0.448262	0.427935	0.462032	0.466329	0.447232	0.459726	0.441907	0.454962	0.412162	0.467099	0.68838	0.469698	0.470468	0.518938	0.552339	0.465173	0.491846	0.484538	0.537702	0.474733	0.485956	0.599706	0.475204	0.586615	0.717061	5.49691e-05	0.110793	0.552339	0.448262	0.104078
cg02369635	chr20	52731902	-				0.353528	0.336954	0.343337	0.341386	0.431209	0.372968	0.384293	0.317515	0.321504	0.344866	0.396284	0.581865	0.411894	0.357806	0.408601	0.448966	0.286906	0.410647	0.3699	0.479691	0.360778	0.456383	0.557115	0.448388	0.503409	0.524332	0.00713231	0.461469	0.448966	0.344866	0.1041
cg21186576	chr17	79466077	-				0.930336	0.83866	0.871798	0.75889	0.914241	0.818836	0.808171	0.749923	0.927325	0.839955	0.835275	0.95356	0.912735	0.942769	0.931921	0.953458	0.918051	0.950321	0.898418	0.84342	0.919037	0.907204	0.850114	0.939561	0.850682	0.539719	0.00535936	0.428377	0.942769	0.83866	0.104109
cg03026003	chr8	67372499	-	ADHFE1	NM_144650	Body	0.271365	0.2809	0.230585	0.28101	0.248684	0.3135	0.258393	0.240014	0.216532	0.20633	0.238595	0.442325	0.3033	0.375475	0.406919	0.347744	0.303558	0.333812	0.340907	0.354909	0.296539	0.338628	0.348309	0.344313	0.416942	0.761685	9.73127e-06	0.082787	0.375475	0.271365	0.10411
cg19987665	chr2	223159250	+	PAX3;PAX3;PAX3;PAX3;PAX3;PAX3;PAX3;PAX3	NM_181458;NM_181461;NM_000438;NM_181459;NM_181460;NM_013942;NM_181457;NM_001127366	Body;Body;Body;Body;Body;Body;Body;Body	0.0782256	0.097953	0.112091	0.0729236	0.106313	0.0965467	0.174497	0.0962843	0.110503	0.154604	0.113275	0.403329	0.0975333	0.233386	0.131482	0.0858938	0.125824	0.187094	0.146066	0.157151	0.105065	0.153843	0.0855353	0.202134	0.0784077	0.51356	0.00864568	0.486002	0.202134	0.097953	0.104181
cg23328945	chr10	112853633	-				0.360177	0.321201	0.383481	0.327509	0.325073	0.450168	0.424622	0.374119	0.355022	0.372002	0.373522	0.464358	0.317466	0.407097	0.362267	0.497512	0.430342	0.413884	0.394897	0.451452	0.392545	0.383128	0.415958	0.375292	0.473607	0.514714	0.00847173	0.483679	0.464358	0.360177	0.104181
cg10825530	chr11	16023708	-	SOX6;SOX6;SOX6;SOX6	NM_033326;NM_001145819;NM_017508;NM_001145811	Body;Body;Body;Body	0.133949	0.151525	0.158021	0.147553	0.149814	0.140958	0.172408	0.189224	0.147306	0.12432	0.16782	0.362645	0.148931	0.121616	0.214916	0.283962	0.176583	0.210806	0.291164	0.242268	0.129531	0.172264	0.249794	0.205581	0.251881	0.576649	0.00254952	0.345815	0.251881	0.147553	0.104328
cg25589521	chr6	87184611	-				0.782034	0.402086	0.755071	0.708827	0.426128	0.449427	0.676595	0.771606	0.758463	0.769278	0.471437	0.821151	0.762684	0.813209	0.798002	0.723589	0.817203	0.780026	0.783918	0.811596	0.665453	0.719439	0.745091	0.81736	0.775299	0.55126	0.00428728	0.399635	0.813209	0.708827	0.104382
cg02467005	chr7	16468509	+				0.20841	0.171622	0.26735	0.184635	0.212379	0.372137	0.212797	0.258811	0.243658	0.209679	0.242573	0.405051	0.200112	0.247043	0.283457	0.312895	0.22222	0.209304	0.267461	0.275292	0.221353	0.257318	0.41177	0.257576	0.332988	0.577034	0.00252871	0.345815	0.312895	0.20841	0.104486
cg05974628	chr20	58193691	+	PHACTR3;PHACTR3	NM_001199505;NM_080672	Body;Body	0.477718	0.51489	0.561154	0.466488	0.54304	0.565076	0.496254	0.451051	0.455226	0.506211	0.506872	0.610733	0.459622	0.6278	0.611972	0.604708	0.585556	0.614706	0.538408	0.473663	0.539422	0.583104	0.657484	0.493109	0.611088	0.574726	0.00265576	0.349388	0.610733	0.506211	0.104523
cg15510895	chr19	34178390	+	CHST8;CHST8;CHST8	NM_022467;NM_001127895;NM_001127896	5'UTR;5'UTR;5'UTR	0.786093	0.587312	0.575982	0.722257	0.615964	0.824431	0.785971	0.698306	0.707188	0.567885	0.712057	0.88445	0.649254	0.832555	0.879843	0.719726	0.79723	0.833109	0.700632	0.71763	0.689828	0.733847	0.816677	0.761178	0.816594	0.564724	0.00327109	0.372007	0.816594	0.712057	0.104537
cg04464475	chr3	13054327	-	IQSEC1	NM_001134382	Body	0.166307	0.162058	0.190039	0.170154	0.190126	0.217945	0.201669	0.181397	0.171546	0.168677	0.17978	0.394926	0.220828	0.220173	0.210963	0.273215	0.200547	0.212472	0.21321	0.222462	0.199663	0.174882	0.286293	0.180153	0.327088	0.553953	0.0040651	0.394243	0.273215	0.168677	0.104538
cg25464079	chr12	7044822	+	ATN1;ATN1	NM_001940;NM_001007026	Body;Body	0.175853	0.191812	0.200888	0.171287	0.200098	0.20051	0.281486	0.183181	0.166342	0.143889	0.262522	0.462591	0.193295	0.238974	0.27343	0.302491	0.231852	0.20902	0.211883	0.265403	0.127532	0.266955	0.344764	0.27115	0.280397	0.705136	8.27554e-05	0.125555	0.280397	0.175853	0.104545
cg12373979	chr5	173525952	+	HMP19	NM_015980	Body	0.324866	0.313214	0.338652	0.295046	0.331759	0.345729	0.377648	0.32846	0.455226	0.359449	0.428569	0.570988	0.315495	0.351962	0.388244	0.377372	0.468369	0.362492	0.355153	0.3677	0.296146	0.373211	0.38654	0.444168	0.429444	0.595499	0.00168592	0.308609	0.429444	0.324866	0.104578
cg06708213	chr17	74864041	-	MGAT5B	NM_144677	TSS1500	0.574794	0.67164	0.672955	0.702877	0.60342	0.713787	0.675716	0.687122	0.685219	0.684892	0.645174	0.881297	0.72753	0.776347	0.695295	0.720759	0.692105	0.760414	0.740686	0.637128	0.748307	0.771182	0.576706	0.796955	0.715258	0.582804	0.00223351	0.334161	0.776347	0.67164	0.104707
cg22433759	chr17	71824272	-	C17orf54	NR_027146	Body	0.417418	0.360248	0.406595	0.347071	0.418695	0.384248	0.407596	0.303666	0.371051	0.348174	0.414783	0.656859	0.341811	0.40998	0.473015	0.46499	0.337612	0.384627	0.52825	0.405534	0.487951	0.468773	0.447624	0.418428	0.504719	0.543566	0.00497942	0.41862	0.46499	0.360248	0.104742
cg17111236	chr1	42175736	+	HIVEP3;HIVEP3	NM_001127714;NM_024503	5'UTR;5'UTR	0.69884	0.674269	0.752228	0.711365	0.715997	0.790674	0.749915	0.660562	0.711386	0.715669	0.734425	0.903518	0.725127	0.7628	0.804034	0.830624	0.733489	0.790646	0.774446	0.828389	0.798999	0.758935	0.839164	0.680064	0.816225	0.521254	0.00754013	0.468977	0.816225	0.711365	0.104859
cg18391104	chr22	23117003	+				0.0596488	0.0463916	0.0539856	0.0445167	0.0466348	0.0611315	0.0586254	0.0565595	0.0420156	0.0559116	0.0438787	0.190239	0.0623015	0.0588781	0.0901345	0.153783	0.0728868	0.0926931	0.0645078	0.0742982	0.0673784	0.046932	0.127096	0.0774362	0.15126	0.595114	0.00170064	0.309147	0.15126	0.0463916	0.104869
cg09607043	chr17	17295349	+				0.228219	0.180176	0.232703	0.178149	0.232312	0.283066	0.257387	0.226933	0.206652	0.275094	0.177357	0.3704	0.30198	0.235111	0.328827	0.26407	0.22614	0.3073	0.219445	0.517507	0.190531	0.262364	0.311265	0.473701	0.285093	0.55126	0.00428728	0.399635	0.285093	0.180176	0.104917
cg10576154	chr14	93112540	-	RIN3	NM_024832	Body	0.631401	0.615916	0.648805	0.636372	0.659641	0.683142	0.62741	0.605229	0.659897	0.649661	0.618883	0.88249	0.654274	0.653544	0.779244	0.736328	0.59276	0.724102	0.740619	0.791144	0.597533	0.724945	0.821158	0.669046	0.769277	0.593576	0.00176063	0.312985	0.736328	0.631401	0.104927
cg19093019	chr22	39348558	+				0.0768068	0.05692	0.0635869	0.0692338	0.0640776	0.0577606	0.0472853	0.0605246	0.037073	0.0594955	0.0584723	0.301237	0.0511359	0.0645607	0.12607	0.164448	0.0630862	0.0792911	0.128738	0.0479426	0.0477774	0.134342	0.149031	0.0873969	0.169402	0.565109	0.00324537	0.371281	0.164448	0.0594955	0.104952
cg09446615	chr5	86263094	+				0.643659	0.693303	0.783817	0.657308	0.701458	0.640312	0.697033	0.718506	0.742153	0.678507	0.658735	0.763761	0.675163	0.640706	0.818663	0.814005	0.690536	0.712702	0.746321	0.784481	0.757173	0.750928	0.802064	0.737732	0.803876	0.535103	0.00584723	0.438701	0.763761	0.658735	0.105026
cg03824789	chr16	67895101	-	NUTF2	NM_005796	5'UTR	0.708503	0.752383	0.822454	0.767213	0.78227	0.895766	0.878552	0.834114	0.820424	0.7913	0.817599	0.870876	0.827009	0.885958	0.887092	0.87226	0.839153	0.848282	0.743958	0.879803	0.774662	0.783072	0.813289	0.869583	0.900902	0.552029	0.00422278	0.397864	0.87226	0.767213	0.105047
cg26351547	chr7	6651564	-				0.768829	0.635225	0.804043	0.698217	0.800917	0.814315	0.800858	0.780587	0.802658	0.704584	0.77988	0.787553	0.810247	0.791599	0.81858	0.809637	0.822728	0.843635	0.779372	0.783956	0.784008	0.796501	0.834237	0.826202	0.815393	0.515484	0.00835738	0.481818	0.809637	0.704584	0.105053
cg21110915	chr17	8888894	+				0.0762818	0.0805308	0.0814096	0.087716	0.0987616	0.0843176	0.0802101	0.0733168	0.0895517	0.0825094	0.0639927	0.593	0.109119	0.139108	0.265106	0.119299	0.130068	0.133901	0.230923	0.170981	0.0938749	0.11058	0.202109	0.185651	0.281967	0.791691	2.43021e-06	0.0689426	0.185651	0.0805308	0.10512
cg04027166	chr11	46694128	+	ATG13;ATG13;ATG13;ATG13;ATG13;ATG13	NM_014741;NM_001205120;NM_001205122;NM_001205121;NM_001205119;NM_001142673	3'UTR;3'UTR;3'UTR;3'UTR;3'UTR;3'UTR	0.172136	0.194719	0.175449	0.200805	0.201038	0.184983	0.176561	0.157172	0.148465	0.159613	0.185997	0.412392	0.204159	0.298044	0.271813	0.274677	0.131778	0.209028	0.225687	0.261816	0.145094	0.240988	0.343692	0.18752	0.291128	0.580496	0.00234785	0.339888	0.291128	0.185997	0.105131
cg17092523	chr12	6571600	+	VAMP1;VAMP1;VAMP1	NM_199245;NM_014231;NM_016830	3'UTR;3'UTR;3'UTR	0.224361	0.21049	0.229874	0.174399	0.227586	0.236849	0.25196	0.165767	0.229194	0.26566	0.21042	0.471115	0.178366	0.301757	0.288249	0.315701	0.195563	0.242511	0.281348	0.270546	0.188461	0.296912	0.388383	0.210362	0.334926	0.607425	0.00128066	0.284033	0.315701	0.21049	0.105211
cg16419034	chr15	42837423	-	LRRC57	NM_153260	Body	0.266928	0.334212	0.4714	0.347733	0.567139	0.310352	0.435958	0.350849	0.347849	0.3194	0.275678	0.345451	0.260178	0.424618	0.454817	0.488952	0.335116	0.413944	0.438489	0.319307	0.411624	0.419916	0.36434	0.372524	0.447349	0.547028	0.00465712	0.410403	0.424618	0.3194	0.105219
cg20638879	chr3	23201502	+				0.142733	0.277662	0.273002	0.175262	0.213455	0.260651	0.329451	0.20424	0.231652	0.24813	0.252841	0.562943	0.294887	0.353368	0.347909	0.275406	0.244387	0.409354	0.290401	0.461027	0.259976	0.315301	0.206551	0.179737	0.450887	0.517407	0.00807714	0.477682	0.353368	0.24813	0.105237
cg16494291	chr1	243876786	-	AKT3;AKT3;AKT3	NM_181690;NM_001206729;NM_005465	Body;Body;Body	0.543285	0.50642	0.619235	0.64443	0.671185	0.623245	0.657349	0.66691	0.765596	0.654018	0.625178	0.885781	0.681748	0.730448	0.865081	0.537237	0.680758	0.613174	0.736284	0.769053	0.670598	0.693729	0.850893	0.667922	0.801373	0.6005	0.00150428	0.297815	0.730448	0.625178	0.105269
cg25921609	chr17	8379225	-	MYH10	NM_005964	Body	0.3983	0.294071	0.40512	0.384944	0.436851	0.328215	0.374645	0.314294	0.445045	0.464787	0.337989	0.738738	0.383163	0.469969	0.517966	0.517352	0.240773	0.505476	0.42108	0.363674	0.327757	0.392581	0.60157	0.477622	0.490238	0.520869	0.00759245	0.469896	0.490238	0.384944	0.105294
cg01555579	chr2	230273736	-	DNER	NM_139072	Body	0.60077	0.605319	0.658405	0.574381	0.68604	0.548934	0.639173	0.660391	0.600659	0.590671	0.620535	0.81598	0.599936	0.719738	0.762364	0.706067	0.696157	0.66773	0.696619	0.815157	0.707712	0.641471	0.679952	0.623528	0.696429	0.692441	0.000125254	0.141287	0.706067	0.60077	0.105297
cg12733412	chr2	71232927	-				0.413957	0.418174	0.475954	0.458802	0.470103	0.441472	0.471386	0.462995	0.436923	0.436681	0.423673	0.557957	0.432233	0.505178	0.507533	0.528994	0.468606	0.468439	0.445121	0.445575	0.417978	0.446805	0.441882	0.458136	0.536633	0.655895	0.00037122	0.194907	0.528994	0.423673	0.105321
cg19093260	chr2	10987681	+				0.705345	0.867244	0.864788	0.788734	0.858168	0.879562	0.865343	0.839615	0.848476	0.853118	0.768111	0.894078	0.824837	0.895925	0.920488	0.879611	0.870197	0.878932	0.86495	0.876995	0.919062	0.850081	0.86608	0.833872	0.904863	0.543951	0.0049427	0.417692	0.894078	0.788734	0.105344
cg07637213	chr10	50820604	-	CHAT;SLC18A3;CHAT;CHAT;CHAT;CHAT;CHAT;CHAT;SLC18A3	NM_020549;NM_003055;NM_020986;NM_001142929;NM_001142933;NM_020985;NM_020984;NM_001142934;NM_003055	TSS1500;1stExon;TSS1500;TSS1500;TSS1500;TSS1500;5'UTR;TSS1500;3'UTR	0.300678	0.202189	0.225383	0.168901	0.245482	0.17223	0.204577	0.230971	0.207144	0.282472	0.199325	0.307557	0.188646	0.305173	0.444197	0.344853	0.224218	0.311271	0.229214	0.24967	0.201098	0.198264	0.206383	0.245795	0.496249	0.520869	0.00759245	0.469896	0.307557	0.202189	0.105368
cg06664978	chr4	5964325	+				0.678469	0.826418	0.886377	0.850049	0.873147	0.876852	0.765735	0.771002	0.819881	0.758879	0.779361	0.916716	0.906243	0.918128	0.934323	0.860832	0.891098	0.892217	0.788202	0.84042	0.838936	0.908453	0.918854	0.823286	0.884734	0.543566	0.00497942	0.41862	0.884734	0.779361	0.105373
cg03997678	chr1	31986656	+	LINC01226;LINC01226	NR_027085;NR_027085	Body;ExonBnd	0.826612	0.696508	0.811017	0.742455	0.740533	0.834764	0.770379	0.728825	0.741983	0.779427	0.800973	0.91328	0.87298	0.828298	0.872691	0.884858	0.837662	0.852822	0.832311	0.91218	0.835992	0.77903	0.846238	0.864902	0.896872	0.511637	0.00894223	0.491164	0.884858	0.779427	0.105431
cg05519462	chr20	1973413	+	PDYN;PDYN;PDYN;PDYN;PDYN;PDYN	NM_001190892;NM_001190892;NM_001190900;NM_001190899;NM_001190898;NM_024411	1stExon;5'UTR;5'UTR;5'UTR;5'UTR;5'UTR	0.27144	0.283349	0.409142	0.248927	0.330691	0.274886	0.495004	0.324526	0.326154	0.358724	0.381145	0.451361	0.354516	0.425006	0.384686	0.385701	0.41337	0.201657	0.344701	0.375764	0.257733	0.493774	0.295	0.388806	0.289399	0.527794	0.00669574	0.454786	0.388806	0.283349	0.105456
cg05940940	chr21	43925312	-	SLC37A1	NM_018964	5'UTR	0.147811	0.10729	0.11093	0.0690981	0.104999	0.126416	0.134681	0.0993288	0.145567	0.123657	0.106902	0.250855	0.14038	0.138248	0.191962	0.212759	0.152923	0.187459	0.142228	0.199644	0.115028	0.100372	0.224428	0.156457	0.2676	0.522793	0.00733385	0.464966	0.212759	0.10729	0.105469
cg19600101	chr17	73074717	+				0.101143	0.0874759	0.0775827	0.0844929	0.0931029	0.0688676	0.112663	0.0632131	0.0856019	0.0769198	0.112751	0.241479	0.102512	0.0929395	0.266894	0.192968	0.0845314	0.151048	0.0791931	0.145273	0.0893842	0.0934551	0.191419	0.123365	0.223899	0.514714	0.00847173	0.483679	0.192968	0.0874759	0.105492
cg25678231	chr1	157069611	+	ETV3L	NM_001004341	TSS200	0.0851216	0.140593	0.118199	0.0922098	0.0887645	0.0772463	0.150128	0.0676085	0.129919	0.072685	0.0961468	0.290445	0.0931774	0.112472	0.153459	0.197794	0.119598	0.163477	0.128528	0.212542	0.115137	0.175688	0.188742	0.142467	0.224918	0.639354	0.000579913	0.227516	0.197794	0.0922098	0.105584
cg07536924	chr7	30452952	+				0.494386	0.532009	0.467595	0.543097	0.4972	0.481708	0.54875	0.505803	0.535322	0.533029	0.541845	0.752288	0.576171	0.57627	0.622753	0.672804	0.542652	0.605255	0.567315	0.639544	0.483414	0.567838	0.732362	0.501802	0.638626	0.582035	0.00227108	0.336809	0.638626	0.533029	0.105597
cg05168491	chr14	38080446	+				0.438137	0.399037	0.394936	0.360687	0.374047	0.397693	0.440755	0.411494	0.420327	0.406484	0.405928	0.685788	0.401456	0.51154	0.496001	0.432055	0.512688	0.51448	0.394531	0.397076	0.427756	0.431984	0.450838	0.441918	0.62329	0.6005	0.00150428	0.297815	0.51154	0.405928	0.105612
cg15108521	chr1	160680856	+	CD48;CD48	NM_001778;NM_001256030	Body;Body	0.127496	0.109093	0.184004	0.118868	0.167637	0.108504	0.126265	0.115793	0.148629	0.166243	0.208506	0.414385	0.113899	0.233129	0.272139	0.233444	0.16705	0.19796	0.221973	0.294254	0.080483	0.129865	0.12469	0.184046	0.229787	0.618965	0.00097124	0.260694	0.233129	0.127496	0.105633
cg02924459	chr4	818664	-	CPLX1	NM_006651	5'UTR	0.0830633	0.0951163	0.0914367	0.075065	0.106061	0.0642891	0.101788	0.0793557	0.120986	0.0877417	0.114021	0.515085	0.133935	0.219833	0.111575	0.10394	0.105725	0.12177	0.102421	0.103818	0.0665432	0.102895	0.106418	0.193443	0.131628	0.574726	0.00265576	0.349388	0.193443	0.0877417	0.105701
cg24873095	chr5	115367991	-				0.0999654	0.0705642	0.0730053	0.0976546	0.142125	0.113639	0.123028	0.138218	0.157174	0.144464	0.112618	0.0653627	0.112092	0.153117	0.147027	0.20571	0.270169	0.275481	0.557258	0.29411	0.0744205	0.14281	0.188658	0.227568	0.239563	0.569725	0.00294981	0.359141	0.20571	0.0999654	0.105745
cg13487918	chr3	38067350	+	PLCD1;PLCD1;PLCD1	NM_001130964;NR_024071;NM_006225	TSS1500;TSS1500;Body	0.611755	0.680153	0.764608	0.684605	0.68681	0.74951	0.739288	0.71956	0.745901	0.644074	0.746393	0.703883	0.65599	0.74948	0.750105	0.791854	0.765219	0.76197	0.767816	0.774193	0.695508	0.712935	0.728615	0.78591	0.787081	0.585497	0.00210615	0.328398	0.78591	0.680153	0.105758
cg13399903	chr15	50352288	+	ATP8B4	NM_024837	Body	0.111244	0.0753636	0.122252	0.0868208	0.125041	0.0598526	0.0979297	0.0995297	0.122875	0.0796718	0.0643103	0.442457	0.0967088	0.0840268	0.210647	0.18548	0.399354	0.103814	0.154578	0.267247	0.152741	0.116481	0.242762	0.281724	0.155282	0.609733	0.00121277	0.280209	0.18548	0.0796718	0.105809
cg10005639	chr17	71737119	-	LOC100134391	NM_001278587	Body	0.348647	0.355053	0.371764	0.32168	0.339715	0.343448	0.300258	0.280316	0.313068	0.278312	0.327448	0.727186	0.317519	0.43467	0.433124	0.362024	0.364538	0.306776	0.483978	0.37678	0.363275	0.442442	0.516667	0.433272	0.428463	0.630891	0.000721487	0.23882	0.433272	0.327448	0.105824
cg02350144	chr1	160545376	-	CD84;CD84;CD84;CD84	NM_003874;NM_001184882;NM_001184879;NM_001184881	Body;Body;Body;Body	0.349257	0.340962	0.386015	0.350546	0.3498	0.381214	0.335584	0.346115	0.376366	0.324085	0.353132	0.518798	0.352698	0.337579	0.410836	0.458294	0.371102	0.421969	0.405376	0.462562	0.31629	0.446247	0.528331	0.356905	0.455159	0.506251	0.00981792	0.50254	0.455159	0.349257	0.105902
cg14043316	chr22	50743420	+	PLXNB2	NM_012401	5'UTR	0.0924979	0.0750209	0.085808	0.0710929	0.0959024	0.0911977	0.10944	0.0741093	0.0769012	0.106864	0.100139	0.234152	0.0963724	0.116031	0.130021	0.22412	0.101654	0.123729	0.099435	0.136424	0.0735538	0.118666	0.171767	0.0987336	0.198423	0.68744	0.000146646	0.149083	0.198423	0.0924979	0.105925
cg18025055	chr8	131342019	-	ASAP1;ASAP1	NM_001247996;NM_018482	Body;Body	0.250331	0.258375	0.334406	0.274045	0.356946	0.278161	0.218548	0.272185	0.275685	0.239605	0.207955	0.505439	0.248679	0.330137	0.323226	0.356279	0.217524	0.292214	0.358318	0.354002	0.200855	0.334815	0.405691	0.305349	0.382319	0.572033	0.00281083	0.354864	0.356279	0.250331	0.105948
cg06706156	chr1	230183251	+				0.0814526	0.121918	0.131941	0.0854341	0.0915492	0.0776494	0.168829	0.0767566	0.0825482	0.0864128	0.0976548	0.307857	0.130549	0.127463	0.138411	0.192362	0.0858755	0.105774	0.121252	0.147291	0.0769352	0.205866	0.250166	0.0875241	0.248581	0.526255	0.00688693	0.458092	0.192362	0.0864128	0.10595
cg20217781	chr21	30591695	-	LINC00189	NR_027072	Body	0.154592	0.0882608	0.126216	0.111452	0.130574	0.156217	0.121949	0.0898864	0.110408	0.0992142	0.0669786	0.560658	0.0817975	0.205188	0.345401	0.181358	0.113079	0.22589	0.170251	0.300215	0.069819	0.170281	0.134069	0.15714	0.303318	0.750144	1.57521e-05	0.0854073	0.205188	0.0992142	0.105973
cg14482998	chr6	111984370	+	FYN;FYN;FYN	NM_153048;NM_153047;NM_002037	Body;Body;Body	0.0650161	0.0898161	0.0963156	0.0941458	0.0857059	0.0531348	0.136378	0.159561	0.0908517	0.0838358	0.0585757	0.406631	0.16894	0.189841	0.153187	0.141882	0.136514	0.151984	0.200037	0.0502578	0.0681504	0.214751	0.21225	0.150791	0.209158	0.664743	0.000289203	0.180512	0.189841	0.0838358	0.106005
cg19605392	chr2	696745	+				0.72553	0.701013	0.82096	0.734446	0.807344	0.715382	0.720487	0.763663	0.733742	0.807867	0.699446	0.848887	0.76905	0.799883	0.868747	0.831538	0.841753	0.860682	0.831439	0.84178	0.824199	0.737553	0.815883	0.815173	0.838908	0.610117	0.00120176	0.279892	0.831538	0.72553	0.106008
cg16993682	chr1	158259268	+	CD1C	NM_001765	TSS1500	0.666114	0.613787	0.696343	0.665815	0.660115	0.675087	0.702958	0.646574	0.634251	0.676701	0.70238	0.86059	0.735876	0.640116	0.755374	0.818696	0.728855	0.706797	0.746275	0.819117	0.64488	0.687295	0.786837	0.765319	0.772157	0.511252	0.00900254	0.491786	0.772157	0.666114	0.106043
cg26904169	chr7	89839865	-	STEAP2;STEAP2	NM_152999;NM_001040665	TSS1500;TSS1500	0.570151	0.49077	0.614139	0.683438	0.718346	0.677624	0.721501	0.750555	0.67939	0.624079	0.653857	0.37273	0.624851	0.861564	0.731707	0.730266	0.768607	0.700441	0.755324	0.662454	0.569924	0.657533	0.798079	0.694954	0.773549	0.531256	0.00628178	0.446585	0.730266	0.624079	0.106187
cg16627087	chr1	8933118	-	ENO1;ENO1	NM_001201483;NM_001428	TSS1500;Body	0.547843	0.502407	0.595253	0.535486	0.566955	0.60774	0.527091	0.554931	0.591165	0.567481	0.545274	0.701294	0.585604	0.534044	0.683102	0.641563	0.511503	0.605622	0.640308	0.641897	0.454317	0.615477	0.679638	0.651486	0.654593	0.568571	0.00302147	0.362493	0.651486	0.545274	0.106212
cg10250177	chr1	32739752	-	LCK;LCK;LCK	NM_005356;NM_001042771;NM_001042771	5'UTR;1stExon;5'UTR	0.444613	0.458271	0.530373	0.433398	0.511508	0.569855	0.573175	0.474736	0.492215	0.60867	0.539148	0.601384	0.406958	0.598833	0.547337	0.525694	0.542227	0.64515	0.498465	0.632596	0.473586	0.604789	0.580309	0.564505	0.504885	0.511252	0.00900254	0.491786	0.564505	0.458271	0.106234
cg04519541	chr14	65465663	+	FNTB;CHURC1-FNTB;CHURC1-FNTB	NM_002028;NM_001202559;NM_001202558	Body;Body;Body	0.649741	0.526703	0.59991	0.613926	0.52657	0.679606	0.636099	0.589927	0.600669	0.521047	0.628501	0.64518	0.62015	0.74476	0.702557	0.720191	0.739502	0.786195	0.665998	0.58743	0.542839	0.581851	0.658388	0.708114	0.742671	0.518177	0.00796726	0.475611	0.720191	0.613926	0.106265
cg11346550	chr5	96149902	+	ERAP1	NM_001198541	TSS200	0.213561	0.411605	0.42003	0.265928	0.37536	0.363344	0.376384	0.359588	0.316834	0.309178	0.358582	0.614786	0.242868	0.41545	0.407033	0.408691	0.381026	0.362651	0.38732	0.447409	0.333632	0.465526	0.494621	0.367177	0.475008	0.630891	0.000721487	0.23882	0.41545	0.309178	0.106272
cg24179591	chr16	66967636	-	FAM96B;FAM96B;FAM96B;CES2;CES2;CES2;FAM96B;FAM96B;FAM96B	NR_046109;NR_024525;NM_016062;NM_198061;NM_003869;NR_036684;NM_016062;NR_046109;NR_024525	Body;Body;Body;TSS1500;TSS1500;TSS1500;ExonBnd;ExonBnd;ExonBnd	0.608668	0.657827	0.60554	0.651218	0.681785	0.712186	0.712724	0.628289	0.657528	0.64479	0.732612	0.837828	0.723587	0.799017	0.744449	0.757521	0.730004	0.682652	0.68951	0.650827	0.729558	0.69135	0.706001	0.723814	0.694518	0.559338	0.00364984	0.38218	0.757521	0.651218	0.106302
cg08878896	chr17	48299683	+				0.345769	0.461693	0.471705	0.422157	0.416328	0.457187	0.469107	0.513068	0.580772	0.457409	0.444242	0.643153	0.471056	0.522976	0.541853	0.550561	0.498209	0.504932	0.530018	0.555487	0.585855	0.499769	0.559581	0.471688	0.566189	0.584728	0.00214189	0.329985	0.550561	0.444242	0.106319
cg00913794	chr17	7024641	+				0.163806	0.143777	0.194413	0.148371	0.18378	0.14536	0.167527	0.151422	0.159933	0.142473	0.200638	0.378925	0.150652	0.25588	0.191866	0.204288	0.164503	0.196726	0.224252	0.243036	0.10717	0.163137	0.226461	0.186765	0.254803	0.597423	0.00161395	0.303988	0.254803	0.148371	0.106433
cg04225775	chr5	143191771	+	HMHB1;HMHB1	NM_021182;NM_021182	1stExon;5'UTR	0.139582	0.0929744	0.0922983	0.0673511	0.112268	0.0972257	0.0907366	0.0804987	0.0867826	0.107268	0.0837352	0.277462	0.0835341	0.164406	0.12848	0.325402	0.0999191	0.118487	0.104049	0.0843486	0.0853087	0.107603	0.134322	0.104445	0.19944	0.568571	0.00302147	0.362493	0.19944	0.0929744	0.106466
cg01618151	chr6	35707957	-	C6orf81	NM_145028	Body	0.150309	0.112963	0.11723	0.100241	0.101635	0.128342	0.113205	0.107912	0.117095	0.118602	0.125155	0.376433	0.0817812	0.154716	0.208662	0.225087	0.0990344	0.166992	0.131995	0.174789	0.057135	0.169571	0.260348	0.112911	0.269689	0.511637	0.00894223	0.491164	0.225087	0.118602	0.106485
cg17322655	chr2	242802127	+	PDCD1	NM_005018	TSS1500	0.790321	0.769213	0.795588	0.786448	0.852026	0.810829	0.892489	0.832626	0.842823	0.839556	0.801976	0.937013	0.841665	0.805997	0.82538	0.935894	0.89248	0.923933	0.875352	0.853433	0.867351	0.851949	0.904954	0.848635	0.89688	0.57588	0.00259157	0.346663	0.89688	0.790321	0.106559
cg17613629	chr2	43355158	+				0.379796	0.381605	0.40022	0.375945	0.356768	0.429619	0.413163	0.369713	0.385276	0.3407	0.369216	0.560186	0.375497	0.466482	0.506969	0.482513	0.430147	0.442542	0.453421	0.481057	0.38799	0.460733	0.533911	0.407529	0.518459	0.758223	1.1275e-05	0.082787	0.482513	0.375945	0.106567
cg06297798	chr9	38011552	+	SHB	NM_003028	Body	0.186054	0.137777	0.174438	0.161829	0.156143	0.128071	0.154481	0.208397	0.110428	0.130914	0.173166	0.268434	0.149315	0.220399	0.176056	0.300522	0.232429	0.201718	0.183308	0.216502	0.20173	0.16593	0.258558	0.173216	0.275352	0.508944	0.00937157	0.496472	0.268434	0.161829	0.106605
cg12002047	chr19	7767279	-	FCER2	NM_002002	TSS1500	0.564631	0.556287	0.565503	0.553468	0.544856	0.642829	0.560024	0.570872	0.569	0.587302	0.581325	0.760779	0.567007	0.616277	0.624576	0.671247	0.590067	0.636862	0.591963	0.628052	0.639682	0.600175	0.637542	0.600554	0.678659	0.596653	0.00164242	0.305668	0.671247	0.564631	0.106616
cg12838765	chr1	29779135	+				0.543243	0.487744	0.551115	0.573422	0.563974	0.646187	0.655308	0.634677	0.617472	0.636957	0.593933	0.718296	0.534869	0.68241	0.652353	0.666748	0.704541	0.665744	0.605537	0.57412	0.681303	0.613468	0.656965	0.680149	0.464648	0.517407	0.00807714	0.477682	0.680149	0.573422	0.106727
cg06639923	chr7	5534978	-	FBXL18	NM_024963	Body	0.653777	0.59289	0.722928	0.705339	0.685706	0.749836	0.745418	0.666201	0.668525	0.67403	0.709833	0.813191	0.666191	0.777063	0.777643	0.818157	0.759603	0.789715	0.789091	0.773232	0.696064	0.710045	0.797462	0.779819	0.780788	0.721293	4.73083e-05	0.107166	0.780788	0.67403	0.106759
cg24757160	chr11	67804112	+	NDUFS8	NM_002496	3'UTR	0.226127	0.153046	0.158991	0.14104	0.169483	0.175474	0.269042	0.10876	0.322439	0.203439	0.156912	0.572576	0.144998	0.2615	0.311692	0.263736	0.194234	0.136853	0.30129	0.250586	0.163545	0.197913	0.513342	0.166093	0.382196	0.510867	0.00906319	0.492486	0.263736	0.156912	0.106824
cg06571687	chr17	152259	-	RPH3AL	NM_006987	Body	0.658453	0.559864	0.64929	0.62458	0.443924	0.473091	0.617247	0.578092	0.670679	0.588839	0.586898	0.740419	0.496691	0.695685	0.731282	0.630886	0.665825	0.697455	0.671496	0.63965	0.577753	0.727957	0.608898	0.644822	0.767371	0.651279	0.000421545	0.206157	0.695685	0.588839	0.106846
cg09519120	chr1	161050990	+	PVRL4	NM_030916	Body	0.141315	0.096679	0.118535	0.0781415	0.0894244	0.120863	0.109057	0.0624646	0.0806861	0.064763	0.124264	0.340441	0.0617296	0.203527	0.179922	0.164825	0.153426	0.139287	0.0762496	0.158875	0.0447734	0.0996226	0.136621	0.171083	0.226371	0.589729	0.00191857	0.319943	0.203527	0.096679	0.106848
cg22101973	chr15	98044826	-	LOC101927286	NR_120324	Body	0.108395	0.0812562	0.123967	0.066459	0.0971458	0.0795135	0.248025	0.077141	0.124374	0.0794655	0.0957882	0.318572	0.0790479	0.147376	0.175262	0.148789	0.0927258	0.140371	0.0989598	0.13149	0.175922	0.0876451	0.0832008	0.188138	0.225715	0.568571	0.00302147	0.362493	0.188138	0.0812562	0.106882
cg12232146	chr12	76347937	+				0.415672	0.719886	0.860576	0.782631	0.842281	0.909418	0.912216	0.753615	0.78053	0.845781	0.887452	0.889531	0.877963	0.9008	0.91525	0.900899	0.878767	0.915593	0.906388	0.883437	0.777053	0.832514	0.912224	0.881237	0.86142	0.515099	0.00841439	0.482437	0.889531	0.782631	0.1069
cg02558611	chr5	118324627	+	DTWD2;DTWD2	NM_001308081;NM_173666	TSS1500;TSS1500	0.411034	0.414915	0.407288	0.503329	0.492291	0.397348	0.626434	0.456502	0.677297	0.440033	0.481679	0.917674	0.419183	0.501892	0.501398	0.546965	0.493814	0.412693	0.494707	0.519269	0.350376	0.616981	0.668242	0.610936	0.482386	0.541258	0.00520456	0.424855	0.546965	0.440033	0.106931
cg08476985	chr5	134936845	+				0.13535	0.123008	0.182653	0.117454	0.14796	0.180657	0.180419	0.110515	0.152623	0.168381	0.148347	0.367978	0.164145	0.193853	0.200085	0.242297	0.141854	0.203062	0.132337	0.222249	0.188522	0.16586	0.241858	0.189844	0.290092	0.571264	0.00285652	0.356537	0.242297	0.13535	0.106948
cg25148572	chr7	1365002	-				0.491908	0.506548	0.498009	0.58148	0.571102	0.488479	0.562023	0.562659	0.591754	0.62177	0.464195	0.686972	0.509486	0.723789	0.62473	0.613509	0.592493	0.521091	0.325654	0.589972	0.451109	0.638109	0.487661	0.54287	0.600402	0.546644	0.00469204	0.411164	0.613509	0.506548	0.106961
cg03328982	chr14	24910296	-	KHNYN;KHNYN;KHNYN;SDR39U1;SDR39U1;SDR39U1;SDR39U1	NM_001290257;NM_001290256;NM_015299;NM_001290293;NM_001290292;NM_001308075;NM_020195	3'UTR;3'UTR;3'UTR;Body;Body;Body;Body	0.114327	0.111859	0.153097	0.0822889	0.130419	0.0937926	0.191082	0.0740977	0.143114	0.068319	0.102296	0.326029	0.109913	0.200024	0.138613	0.190637	0.142455	0.194088	0.121442	0.218169	0.15762	0.0927063	0.225493	0.209266	0.272139	0.538565	0.005478	0.431164	0.209266	0.102296	0.10697
cg08571745	chr1	175065171	+	TNN	NM_022093	Body	0.468364	0.452307	0.470241	0.484749	0.478137	0.47563	0.4362	0.45789	0.463837	0.498328	0.442093	0.591596	0.512039	0.507635	0.489319	0.578286	0.485057	0.514503	0.533743	0.554293	0.521237	0.488415	0.605125	0.498366	0.575335	0.530102	0.00641732	0.448922	0.575335	0.468364	0.106971
cg08900770	chr15	81517556	+	IL16;IL16	NM_172217;NM_001172128	TSS200;5'UTR	0.692063	0.596045	0.650613	0.655039	0.632048	0.631172	0.697473	0.630835	0.590819	0.596381	0.619729	0.835125	0.641968	0.682426	0.74498	0.726723	0.612874	0.674735	0.663003	0.717938	0.726199	0.656949	0.77925	0.673382	0.774146	0.526255	0.00688693	0.458092	0.726723	0.619729	0.106994
cg01539483	chr4	147164948	-				0.387875	0.37156	0.355902	0.418336	0.448806	0.441714	0.406811	0.382577	0.370819	0.38282	0.498265	0.530729	0.609291	0.582103	0.535816	0.494883	0.485342	0.439335	0.430802	0.500665	0.398513	0.423005	0.44635	0.434111	0.468678	0.506636	0.00975309	0.501431	0.494883	0.387875	0.107008
cg13440544	chr14	52792228	-	PTGER2	NM_000956	Body	0.299287	0.322858	0.340777	0.308206	0.335387	0.356218	0.327566	0.361496	0.332988	0.275415	0.361191	0.415266	0.294717	0.319115	0.361678	0.419064	0.396275	0.410343	0.381284	0.360473	0.310847	0.391244	0.395305	0.3986	0.427047	0.690517	0.000133133	0.145338	0.415266	0.308206	0.107059
cg11358720	chr12	34190161	-				0.496874	0.477143	0.538605	0.488843	0.559305	0.504305	0.564293	0.554983	0.572646	0.499246	0.515213	0.64867	0.508052	0.523104	0.609635	0.603945	0.644855	0.531017	0.572839	0.649207	0.522145	0.552168	0.632081	0.554538	0.64868	0.690517	0.000133133	0.145338	0.603945	0.496874	0.107072
cg15608714	chr6	109193762	-	ARMC2	NM_032131	Body	0.781212	0.768064	0.793206	0.79262	0.803877	0.832848	0.807889	0.834066	0.804232	0.810379	0.806327	0.899695	0.855821	0.824636	0.899845	0.908144	0.79477	0.881781	0.823649	0.884379	0.900029	0.806648	0.880976	0.819851	0.906256	0.548952	0.00448581	0.405319	0.899695	0.79262	0.107075
cg06223856	chr1	36272405	+	2004-08-01	NM_017629	TSS1500	0.366975	0.372444	0.41854	0.364339	0.36171	0.380098	0.406632	0.309723	0.409443	0.292472	0.442832	0.735854	0.374585	0.499406	0.418637	0.413217	0.343867	0.37466	0.390238	0.457167	0.245877	0.517296	0.545804	0.413789	0.474058	0.568186	0.00304568	0.363627	0.474058	0.366975	0.107083
cg08629099	chr1	244418111	+				0.0948069	0.0653984	0.0769792	0.056753	0.0743043	0.0726225	0.124126	0.0540514	0.0740853	0.0730806	0.0564917	0.116646	0.0669892	0.172483	0.163347	0.202032	0.135157	0.17412	0.135202	0.167507	0.0779099	0.154049	0.193386	0.0947483	0.28981	0.727832	3.73152e-05	0.102528	0.172483	0.0653984	0.107085
cg06422353	chr9	7319206	-				0.325771	0.830474	0.860435	0.775353	0.819242	0.702734	0.885953	0.71441	0.716467	0.700015	0.751604	0.659716	0.457811	0.898415	0.877045	0.878422	0.884978	0.905144	0.890559	0.836948	0.80852	0.832913	0.708522	0.858774	0.805811	0.521254	0.00754013	0.468977	0.858774	0.751604	0.10717
cg11698478	chr12	101958929	-				0.11946	0.123808	0.0884741	0.104065	0.10228	0.140668	0.162189	0.157721	0.0991239	0.190251	0.106375	0.54889	0.118914	0.223742	0.259114	0.226632	0.0905243	0.199408	0.231813	0.38583	0.142905	0.235135	0.399456	0.075424	0.275537	0.518946	0.00785863	0.474349	0.226632	0.11946	0.107172
cg10104496	chr14	92917051	-	SLC24A4;SLC24A4;SLC24A4	NM_153647;NM_153646;NM_153648	Body;Body;Body	0.578509	0.58037	0.616768	0.64189	0.636046	0.603216	0.572873	0.5636	0.636219	0.541551	0.590287	0.787514	0.614015	0.644218	0.715692	0.720975	0.598298	0.647462	0.683414	0.694947	0.709975	0.635294	0.697044	0.628561	0.687566	0.56357	0.00334931	0.374636	0.687566	0.58037	0.107196
cg12456597	chr1	165611525	+	MGST3	NM_004528	5'UTR	0.639893	0.634216	0.676276	0.650596	0.751218	0.730847	0.70626	0.696576	0.757995	0.710014	0.681208	0.856347	0.755921	0.698595	0.721616	0.807844	0.73656	0.71764	0.722831	0.868299	0.718255	0.759697	0.856235	0.758045	0.754724	0.597423	0.00161395	0.303988	0.758045	0.650596	0.107448
cg14083146	chr20	20694136	+	RALGAPA2	NM_020343	TSS1500	0.0666329	0.0419493	0.0490159	0.0366962	0.0491157	0.0620545	0.0872118	0.0514839	0.0482215	0.0564506	0.0968816	0.33511	0.0990134	0.0638504	0.099374	0.17701	0.0479986	0.110268	0.0830304	0.113945	0.0351023	0.0958973	0.205787	0.0798355	0.163955	0.520869	0.00759245	0.469896	0.163955	0.0564506	0.107505
cg01946451	chr1	147782558	+				0.354626	0.337962	0.487173	0.288153	0.418892	0.449515	0.537269	0.472346	0.453362	0.419606	0.380868	0.653293	0.565524	0.249266	0.591003	0.462167	0.424188	0.651038	0.505212	0.525978	0.41278	0.696947	0.390189	0.548131	0.436266	0.537796	0.0055583	0.433334	0.462167	0.354626	0.10754
cg16870156	chr6	130197180	-				0.0577586	0.0620474	0.0987548	0.0691072	0.0885656	0.0764904	0.0807165	0.0863101	0.148206	0.0707802	0.0850849	0.324541	0.0771265	0.0558825	0.136525	0.260744	0.0984132	0.10971	0.0961925	0.295752	0.172895	0.174578	0.110346	0.0809549	0.176738	0.528563	0.00660183	0.453406	0.176738	0.0691072	0.107631
cg20487585	chr6	15090262	-				0.172811	0.180974	0.176406	0.180517	0.167996	0.215061	0.173886	0.192716	0.204578	0.170286	0.193433	0.418075	0.201813	0.192993	0.260909	0.288203	0.148946	0.189629	0.259015	0.263047	0.13326	0.232481	0.363169	0.199315	0.310423	0.528179	0.00664865	0.4539	0.288203	0.180517	0.107686
cg23565821	chr6	33385056	-	CUTA;CUTA;CUTA;CUTA;CUTA	NM_001014433;NM_001014840;NM_015921;NM_001014838;NM_001014837	Body;Body;Body;Body;Body	0.0461361	0.0843422	0.201065	0.089269	0.0906183	0.150548	0.19294	0.122825	0.127164	0.12182	0.0994152	0.11788	0.0616758	0.209766	0.101021	0.220213	0.180026	0.234628	0.128256	0.148108	0.0718604	0.132515	0.140173	0.181608	0.197044	0.533949	0.00597486	0.441114	0.197044	0.089269	0.107775
cg16235891	chr7	158243546	+	PTPRN2;PTPRN2;PTPRN2	NM_002847;NM_130842;NM_130843	Body;Body;Body	0.711387	0.767426	0.675636	0.721382	0.866424	0.762438	0.895778	0.778186	0.767971	0.86258	0.770673	0.917	0.739219	0.932336	0.930791	0.875248	0.735906	0.846075	0.659583	0.774038	0.851114	0.883138	0.872537	0.803438	0.578113	0.506636	0.00975309	0.501431	0.875248	0.767426	0.107822
cg15265092	chr6	34723499	+	SNRPC;SNRPC	NR_029472;NM_003093	TSS1500;TSS1500	0.547691	0.62846	0.613224	0.697966	0.614417	0.651592	0.71356	0.634273	0.58189	0.552475	0.623092	0.726737	0.649372	0.771461	0.776847	0.730939	0.762759	0.814762	0.677675	0.688012	0.585623	0.599778	0.807805	0.663276	0.777965	0.577419	0.00250804	0.344732	0.730939	0.623092	0.107846
cg05165907	chr6	140007645	+				0.117831	0.107077	0.161801	0.12071	0.147825	0.181879	0.126371	0.140518	0.123292	0.129959	0.123799	0.393767	0.147237	0.2286	0.175193	0.195944	0.0968747	0.139411	0.160026	0.150238	0.109428	0.263773	0.299757	0.150354	0.231618	0.64974	0.000439589	0.209195	0.2286	0.12071	0.10789
cg02997296	chr5	130982693	+	FNIP1;FNIP1	NM_133372;NM_001008738	Body;Body	0.714721	0.805918	0.802718	0.687225	0.747337	0.804448	0.824785	0.879058	0.811264	0.757026	0.823328	0.886781	0.844262	0.839365	0.876071	0.864942	0.805651	0.852707	0.86115	0.892033	0.842491	0.862473	0.863645	0.835888	0.883053	0.668975	0.000255915	0.173445	0.864942	0.757026	0.107917
cg08127462	chr1	153514264	-	S100A5	NM_002962	TSS200	0.585378	0.542875	0.566731	0.418376	0.457455	0.637233	0.525817	0.513649	0.555362	0.544281	0.523373	0.768875	0.552765	0.650812	0.684403	0.647902	0.625103	0.643496	0.645077	0.623958	0.505094	0.59527	0.703894	0.621694	0.735305	0.692826	0.000123728	0.140935	0.650812	0.542875	0.107937
cg01083050	chr1	18700899	+	IGSF21	NM_032880	Body	0.318266	0.45739	0.308289	0.349706	0.394611	0.576186	0.417232	0.391198	0.324707	0.423923	0.335101	0.442447	0.460438	0.553269	0.62012	0.457643	0.353175	0.597538	0.444008	0.460744	0.266567	0.504583	0.540615	0.39149	0.514336	0.545874	0.00476254	0.412585	0.457643	0.349706	0.107937
cg15971010	chr17	19436900	-	SLC47A1	NM_018242	TSS1500	0.125935	0.101051	0.106679	0.135733	0.0979461	0.136789	0.110728	0.234694	0.26312	0.102609	0.0922251	0.320101	0.175507	0.236621	0.254001	0.122682	0.115486	0.11305	0.145203	0.188802	0.143572	0.222244	0.165591	0.179489	0.210578	0.583574	0.00219647	0.332411	0.210578	0.102609	0.107969
cg13383507	chr3	185367506	+	IGF2BP2;IGF2BP2;IGF2BP2;IGF2BP2;IGF2BP2;IGF2BP2;IGF2BP2	NM_001291875;NM_001291874;NM_001291872;NM_001291873;NM_001007225;NM_001291869;NM_006548	Body;Body;Body;Body;Body;Body;Body	0.58607	0.575302	0.57303	0.595045	0.599707	0.605348	0.604178	0.57545	0.592414	0.614632	0.586154	0.750193	0.624743	0.593608	0.640271	0.700871	0.606915	0.636573	0.603796	0.63933	0.620634	0.6277	0.673235	0.604821	0.694182	0.587805	0.00200198	0.324472	0.694182	0.586154	0.108028
cg04058621	chr20	48285160	+	B4GALT5	NM_004776	Body	0.193937	0.242646	0.207091	0.233137	0.19795	0.195424	0.314612	0.237622	0.155281	0.235378	0.18769	0.6018	0.222113	0.255208	0.374934	0.288153	0.229314	0.310762	0.238077	0.221276	0.155127	0.246836	0.330429	0.341198	0.485504	0.680515	0.000181526	0.158735	0.341198	0.233137	0.108061
cg25492585	chr11	19690112	+	NAV2	NM_001111018	Body	0.355099	0.32205	0.262591	0.260643	0.316412	0.340388	0.345578	0.282334	0.277517	0.272123	0.237773	0.358888	0.24329	0.327399	0.35498	0.478453	0.405679	0.349262	0.329909	0.413931	0.343285	0.341575	0.342736	0.380187	0.497456	0.60704	0.00129228	0.284363	0.380187	0.272123	0.108064
cg06142108	chr16	19195208	+	SYT17	NM_016524	Body	0.556533	0.470564	0.477064	0.491253	0.499866	0.536682	0.515944	0.503949	0.501237	0.506113	0.495122	0.739098	0.488343	0.471953	0.563598	0.603205	0.560906	0.558676	0.594686	0.666605	0.487847	0.564936	0.649695	0.572576	0.643816	0.596269	0.00165681	0.306942	0.603205	0.495122	0.108083
cg04576707	chr4	71811504	-	MOBKL1A	NM_173468	Body	0.486987	0.530773	0.560191	0.491674	0.571552	0.505235	0.472514	0.482554	0.514367	0.475382	0.552266	0.763269	0.456646	0.597933	0.626748	0.596756	0.531551	0.570839	0.628953	0.542627	0.507555	0.483189	0.597609	0.599779	0.636629	0.606655	0.001304	0.285551	0.599779	0.491674	0.108105
cg15495240	chr17	7236029	+				0.547522	0.437993	0.515546	0.465254	0.482506	0.555627	0.490453	0.433712	0.440688	0.426152	0.488648	0.646406	0.531686	0.531426	0.561097	0.56658	0.592118	0.588976	0.475629	0.596131	0.49881	0.549378	0.572857	0.573434	0.616178	0.58819	0.00198506	0.323664	0.573434	0.465254	0.108179
cg18476689	chr5	32581687	-				0.423652	0.414289	0.459169	0.465327	0.489065	0.447086	0.472188	0.404708	0.433554	0.429299	0.47677	0.728207	0.449707	0.487246	0.551936	0.537481	0.441147	0.451748	0.511071	0.529969	0.452494	0.495339	0.661967	0.387443	0.620101	0.518177	0.00796726	0.475611	0.537481	0.429299	0.108182
cg21211357	chr12	69327531	+	CPM;CPM;CPM	NM_198320;NM_001005502;NM_001874	TSS1500;TSS1500;5'UTR	0.247961	0.221728	0.401785	0.231475	0.216137	0.23654	0.245903	0.23556	0.214423	0.269281	0.256109	0.42291	0.269493	0.360357	0.290444	0.273543	0.308089	0.276039	0.270007	0.2459	0.275322	0.303223	0.193343	0.258335	0.356173	0.518946	0.00785863	0.474349	0.356173	0.247961	0.108212
cg22226804	chr8	142482939	+	FLJ43860	NM_207414	Body	0.735583	0.766578	0.807186	0.701752	0.83869	0.747925	0.882861	0.823765	0.864756	0.820302	0.863622	0.912729	0.845589	0.885693	0.918009	0.83314	0.792501	0.834813	0.78253	0.833254	0.765895	0.838817	0.847362	0.817856	0.874806	0.554337	0.00403417	0.393354	0.874806	0.766578	0.108228
cg20112984	chr10	1447183	-	ADARB2	NM_018702	Body	0.668226	0.765682	0.85628	0.827232	0.833563	0.772566	0.686611	0.857609	0.781347	0.787236	0.863326	0.895523	0.831189	0.899647	0.904705	0.893229	0.868606	0.801405	0.733996	0.870648	0.746192	0.795006	0.852786	0.902618	0.855197	0.550106	0.0043856	0.402026	0.895523	0.787236	0.108286
cg09262559	chr12	12014507	+	ETV6;RNU6-19P	NM_001987;NR_046487	Body;Body	0.634097	0.633432	0.680097	0.637112	0.751567	0.645239	0.679459	0.620284	0.674817	0.649696	0.669812	0.801923	0.661334	0.74542	0.706088	0.722474	0.653695	0.743723	0.761183	0.757664	0.712524	0.732648	0.716861	0.690267	0.822649	0.702058	9.16789e-05	0.129442	0.74542	0.637112	0.108308
cg08447373	chr5	90478943	-				0.582923	0.719781	0.822721	0.742711	0.78653	0.768301	0.801623	0.749145	0.794613	0.82893	0.715598	0.910296	0.734543	0.770277	0.878626	0.828098	0.813044	0.804353	0.847958	0.897522	0.679439	0.830295	0.865404	0.722494	0.868384	0.607809	0.00126912	0.283407	0.828098	0.719781	0.108317
cg11997486	chr6	14100671	+				0.433795	0.477951	0.475471	0.471186	0.471971	0.46398	0.466458	0.440459	0.400757	0.486114	0.46609	0.601747	0.417379	0.534126	0.507503	0.60903	0.517281	0.553157	0.557305	0.521691	0.475851	0.377439	0.53894	0.537652	0.579516	0.525101	0.0070333	0.459449	0.579516	0.471186	0.10833
cg19623397	chr1	211517803	-	TRAF5;TRAF5	NM_004619;NM_001033910	5'UTR;5'UTR	0.231625	0.177438	0.205272	0.193484	0.241546	0.217421	0.195829	0.203277	0.202462	0.195359	0.150781	0.387617	0.190196	0.210245	0.248891	0.30184	0.242349	0.293911	0.266281	0.260864	0.286023	0.192769	0.240978	0.300162	0.312824	0.588575	0.00196825	0.323126	0.30184	0.193484	0.108356
cg24197536	chr3	87724165	+				0.108707	0.125022	0.176677	0.0999525	0.168218	0.123298	0.189763	0.141033	0.300371	0.153333	0.112119	0.220501	0.188563	0.108078	0.261256	0.265367	0.263489	0.228917	0.200486	0.277316	0.250327	0.262473	0.156113	0.167342	0.309739	0.535488	0.0058052	0.438622	0.220501	0.112119	0.108382
cg16619352	chr12	111754800	-	CUX2	NM_015267	Body	0.481361	0.34577	0.288131	0.26032	0.349902	0.412611	0.393116	0.284716	0.468387	0.411424	0.278681	0.665308	0.382048	0.423856	0.410158	0.367157	0.419699	0.411561	0.501987	0.374721	0.361925	0.422506	0.528619	0.454171	0.502719	0.508559	0.00943428	0.497429	0.454171	0.34577	0.1084
cg09923671	chr20	61041341	+	GATA5	NM_080473	Body	0.601876	0.692691	0.707331	0.60983	0.607916	0.677697	0.676273	0.661473	0.612221	0.67644	0.534557	0.77927	0.601395	0.790235	0.73088	0.677522	0.73884	0.774231	0.641595	0.613395	0.591284	0.66993	0.697041	0.689108	0.718245	0.57011	0.00292625	0.359141	0.718245	0.60983	0.108415
cg19751930	chr22	37678222	+	CYTH4	NM_013385	TSS1500	0.280294	0.35777	0.344026	0.261974	0.335158	0.380118	0.333116	0.311911	0.26031	0.387028	0.203777	0.411226	0.31029	0.351718	0.336818	0.38873	0.375187	0.399135	0.390352	0.333489	0.240331	0.341394	0.376295	0.389491	0.383393	0.512791	0.0087633	0.488094	0.38873	0.280294	0.108436
cg07333545	chr6	52170606	+				0.14313	0.100155	0.126865	0.110687	0.13045	0.0792487	0.136349	0.11058	0.13914	0.134755	0.131761	0.437233	0.129488	0.138501	0.147662	0.240221	0.131834	0.193292	0.236404	0.236586	0.132919	0.255039	0.315953	0.134937	0.273883	0.650894	0.000425994	0.206964	0.240221	0.131761	0.108459
cg10281249	chr1	160546979	-	CD84;CD84;CD84;CD84	NM_003874;NM_001184882;NM_001184879;NM_001184881	Body;Body;Body;Body	0.639206	0.770161	0.83116	0.728011	0.799504	0.802841	0.814881	0.76505	0.790875	0.796392	0.803662	0.901128	0.805003	0.832485	0.86882	0.878678	0.816487	0.870869	0.851271	0.858648	0.7555	0.78154	0.893609	0.794838	0.892803	0.581266	0.00230919	0.338877	0.878678	0.770161	0.108516
cg14714346	chr1	19974176	-	NBL1;NBL1;MINOS1-NBL1;MINOS1-NBL1;NBL1;NBL1;NBL1;NBL1;NBL1;NBL1	NM_001204086;NM_001278166;NM_001204089;NM_001204088;NM_001278164;NM_182744;NM_001278165;NM_001204084;NM_005380;NM_001204085	Body;5'UTR;5'UTR;Body;5'UTR;Body;5'UTR;5'UTR;5'UTR;5'UTR	0.178169	0.181323	0.203148	0.213483	0.162738	0.400186	0.342441	0.213839	0.240563	0.369073	0.213229	0.284796	0.172554	0.271647	0.546463	0.321771	0.256845	0.290592	0.139044	0.24882	0.209885	0.260039	0.235346	0.377501	0.343953	0.51356	0.00864568	0.486002	0.321771	0.213229	0.108543
cg19634252	chr4	38155144	+				0.24711	0.269237	0.221183	0.283633	0.336053	0.287444	0.299312	0.209253	0.163563	0.238303	0.223248	0.364543	0.146426	0.320725	0.347257	0.326296	0.282179	0.340803	0.352188	0.320282	0.235593	0.224193	0.260058	0.355776	0.393404	0.611656	0.00115858	0.276406	0.355776	0.24711	0.108666
cg00201196	chr16	8738469	-	C16orf68	NM_024109	Body	0.43708	0.445442	0.414085	0.468209	0.449855	0.426485	0.459167	0.433965	0.390064	0.459588	0.449554	0.623619	0.44408	0.487227	0.487869	0.558234	0.422936	0.482767	0.484012	0.468072	0.446836	0.503601	0.545457	0.416009	0.56281	0.52587	0.00693543	0.458283	0.558234	0.449554	0.10868
cg13066889	chr2	71695782	-	DYSF;DYSF;DYSF;DYSF;DYSF;DYSF;DYSF;DYSF;DYSF;DYSF;DYSF;DYSF;DYSF;DYSF	NM_001130455;NM_001130979;NM_001130980;NM_001130982;NM_001130976;NM_001130987;NM_001130986;NM_001130981;NM_001130984;NM_001130983;NM_001130978;NM_001130985;NM_003494;NM_001130977	Body;Body;Body;Body;Body;Body;Body;Body;Body;Body;Body;Body;Body;Body	0.82856	0.771715	0.865511	0.781974	0.749482	0.8641	0.855328	0.774139	0.787117	0.772597	0.778635	0.92895	0.791445	0.887317	0.891126	0.866007	0.8595	0.7581	0.81815	0.851037	0.859407	0.877231	0.665033	0.828232	0.904367	0.547413	0.00462243	0.409698	0.887317	0.778635	0.108683
cg04570984	chr5	58223316	-				0.264308	0.243059	0.335299	0.301173	0.32044	0.273884	0.31286	0.307957	0.238029	0.265712	0.266965	0.438425	0.271519	0.361753	0.402224	0.37445	0.332748	0.303503	0.28818	0.481731	0.233654	0.409894	0.434546	0.314305	0.467381	0.709367	7.17362e-05	0.120792	0.37445	0.265712	0.108738
cg10209616	chr14	81862626	+	STON2;STON2	NM_001256430;NM_033104	Body;Body	0.684845	0.650468	0.70367	0.688343	0.673496	0.74622	0.659538	0.725287	0.688402	0.633209	0.645065	0.759228	0.726483	0.725203	0.771525	0.767084	0.723542	0.681065	0.668477	0.810179	0.706183	0.745273	0.738768	0.73442	0.817984	0.598961	0.00155829	0.30175	0.759228	0.650468	0.108759
cg22891465	chr1	160986514	+	F11R	NM_016946	Body	0.259556	0.224458	0.248703	0.141163	0.239123	0.281622	0.26966	0.22552	0.259005	0.173944	0.235272	0.505299	0.278876	0.333219	0.295221	0.274687	0.275613	0.271473	0.291233	0.283544	0.174414	0.319455	0.3575	0.291791	0.340711	0.78669	3.10886e-06	0.0689426	0.333219	0.224458	0.108761
cg03400783	chr10	132143941	+				0.711349	0.760253	0.666305	0.650573	0.736896	0.799713	0.777381	0.634785	0.743557	0.716528	0.717164	0.848029	0.684503	0.878913	0.86045	0.690179	0.833521	0.81422	0.761517	0.786298	0.786696	0.722406	0.891923	0.82532	0.716623	0.5578	0.00376464	0.386293	0.82532	0.716528	0.108792
cg24929136	chr18	12318427	+	TUBB6;TUBB6;TUBB6;TUBB6;TUBB6;TUBB6;TUBB6;TUBB6	NM_001303528;NM_001303529;NM_001303530;NM_001303524;NM_001303526;NM_032525;NM_001303525;NM_001303527	5'UTR;5'UTR;5'UTR;Body;Body;Body;Body;Body	0.623751	0.660812	0.675068	0.6343	0.596925	0.622168	0.688735	0.615275	0.685685	0.56507	0.66576	0.798954	0.647987	0.743162	0.774257	0.777842	0.594655	0.738037	0.683339	0.661079	0.819181	0.713871	0.725823	0.659452	0.727484	0.536642	0.00568062	0.435358	0.743162	0.6343	0.108862
cg02895598	chr13	21592225	-	LATS2	NM_014572	Body	0.696055	0.626073	0.671669	0.652658	0.693288	0.722851	0.636295	0.603791	0.715279	0.691759	0.644398	0.811122	0.661049	0.719136	0.730345	0.712769	0.701316	0.750371	0.713052	0.691374	0.653146	0.709201	0.768207	0.788216	0.76158	0.659742	0.000333362	0.188935	0.76158	0.652658	0.108922
cg13601957	chr8	60218373	-				0.513157	0.555911	0.557732	0.582368	0.632762	0.52286	0.500454	0.599774	0.616789	0.497668	0.603169	0.727819	0.464117	0.621472	0.592402	0.66492	0.529737	0.617455	0.61657	0.663614	0.60046	0.610805	0.689093	0.582826	0.690136	0.542027	0.00512858	0.422898	0.66492	0.555911	0.109009
cg14928672	chr16	74291175	-				0.0608765	0.0644279	0.078653	0.0552608	0.0595082	0.0607029	0.0713853	0.0620813	0.0531502	0.060348	0.0656061	0.364382	0.0579615	0.0410555	0.0928901	0.0691115	0.0710397	0.129302	0.0888035	0.120832	0.0667317	0.0735264	0.0867526	0.172046	0.169913	0.561262	0.00351052	0.378407	0.169913	0.0608765	0.109036
cg21369466	chr7	55437329	-	LANCL2	NM_018697	Body	0.134938	0.115034	0.144765	0.0963875	0.16637	0.11243	0.16067	0.127543	0.16035	0.139107	0.105164	0.437541	0.165801	0.125134	0.184133	0.380418	0.199596	0.200199	0.142834	0.196454	0.270119	0.158584	0.248211	0.204179	0.224092	0.558569	0.00370686	0.384243	0.224092	0.115034	0.109058
cg01995468	chr5	176544135	-				0.137765	0.0558618	0.109888	0.0645963	0.0867967	0.145186	0.168645	0.0787921	0.138374	0.131675	0.0676466	0.140008	0.160414	0.192514	0.403724	0.0521228	0.133275	0.168237	0.191409	0.161425	0.144048	0.151657	0.171607	0.176718	0.233885	0.632814	0.000686927	0.236426	0.176718	0.0676466	0.109071
cg24007919	chr14	92451572	-	TRIP11	NM_004239	Body	0.692448	0.734401	0.734163	0.668922	0.76462	0.72705	0.709761	0.702435	0.728319	0.702282	0.752143	0.847742	0.731545	0.759029	0.752462	0.836793	0.725056	0.784845	0.795918	0.731602	0.643695	0.718538	0.821571	0.753244	0.811409	0.549721	0.00441879	0.403161	0.811409	0.702282	0.109127
cg15696830	chr1	208062058	+	CD34;CD34	NM_001025109;NM_001773	Body;Body	0.357644	0.295521	0.347886	0.31798	0.345307	0.316088	0.344369	0.311138	0.356718	0.336294	0.333137	0.639686	0.41525	0.436979	0.428326	0.44227	0.40114	0.434289	0.410199	0.510374	0.373295	0.382031	0.542211	0.330678	0.517517	0.598577	0.00157205	0.301898	0.44227	0.333137	0.109133
cg01732347	chr20	52812832	+				0.22796	0.250986	0.252618	0.251952	0.272701	0.21328	0.273976	0.331376	0.177721	0.209927	0.267063	0.465828	0.22229	0.270829	0.26462	0.360133	0.340355	0.312367	0.29589	0.301594	0.200422	0.37852	0.433096	0.257091	0.400842	0.626274	0.00081063	0.246829	0.360133	0.250986	0.109147
cg00825734	chr1	1217511	+	SCNN1D;SCNN1D;SCNN1D	NM_001130413;NM_002978;NM_001130413	5'UTR;TSS200;1stExon	0.665334	0.703484	0.58102	0.661507	0.754846	0.65837	0.742117	0.75751	0.742511	0.657889	0.791409	0.686504	0.736952	0.794634	0.815566	0.798274	0.762093	0.775197	0.708126	0.681435	0.695831	0.707813	0.763139	0.743989	0.774486	0.546644	0.00469204	0.411164	0.774486	0.665334	0.109152
cg20535085	chr1	160616604	+	SLAMF1	NM_003037	Body	0.703614	0.689594	0.716776	0.706603	0.71061	0.66082	0.737899	0.727695	0.711015	0.685673	0.686634	0.883379	0.716914	0.738562	0.826826	0.801154	0.734919	0.700042	0.75703	0.797831	0.739579	0.785084	0.842143	0.688893	0.798776	0.642816	0.000529351	0.221802	0.798776	0.689594	0.109182
cg22343476	chr1	225845563	-				0.519798	0.510816	0.549683	0.491768	0.531174	0.616023	0.627044	0.613854	0.617759	0.570497	0.523169	0.629064	0.426262	0.613762	0.554391	0.683039	0.682886	0.665102	0.645545	0.603047	0.489656	0.546206	0.632482	0.543214	0.713253	0.530102	0.00641732	0.448922	0.629064	0.519798	0.109266
cg15384772	chr1	235107121	-				0.0829466	0.140703	0.124364	0.105179	0.136481	0.128806	0.144135	0.145708	0.143352	0.0841357	0.109974	0.345468	0.101306	0.153616	0.133819	0.277222	0.170529	0.211926	0.167422	0.199442	0.132005	0.102319	0.269563	0.198135	0.214454	0.610887	0.00118	0.278574	0.214454	0.105179	0.109275
cg01904580	chr16	16113527	-	ABCC1	NM_004996	Body	0.565514	0.52905	0.548752	0.541646	0.543544	0.632423	0.541524	0.541386	0.576564	0.564367	0.517826	0.78127	0.620056	0.592086	0.585677	0.650925	0.619938	0.60396	0.546015	0.638636	0.655254	0.62507	0.599975	0.623572	0.753016	0.520485	0.00764508	0.470824	0.650925	0.541646	0.10928
cg20937418	chr18	11145	+	LOC102723376	NR_110795	TSS1500	0.409315	0.40745	0.446548	0.413334	0.41557	0.45602	0.51356	0.467505	0.562382	0.483846	0.4316	0.545818	0.39446	0.522628	0.848474	0.629903	0.515718	0.399017	0.469783	0.561919	0.410925	0.531709	0.564376	0.485479	0.423728	0.617042	0.00101781	0.26455	0.522628	0.413334	0.109294
cg03302539	chr11	7110133	+	RBMXL2	NM_014469	TSS200	0.609375	0.67577	0.657944	0.625068	0.751884	0.415135	0.916977	0.828123	0.750494	0.67638	0.641046	0.847359	0.799077	0.957518	0.91786	0.550763	0.90713	0.90891	0.785504	0.847625	0.682968	0.924158	0.792728	0.750358	0.352033	0.566647	0.00314418	0.367881	0.750358	0.641046	0.109313
cg21450784	chr19	519609	+	C19orf20	NM_033513	3'UTR	0.686809	0.775416	0.785312	0.769814	0.758706	0.773703	0.817466	0.699808	0.821881	0.770826	0.786075	0.891611	0.759563	0.880144	0.877113	0.801083	0.798676	0.916135	0.893632	0.902662	0.699052	0.826938	0.798287	0.891515	0.700502	0.633968	0.000666887	0.235406	0.880144	0.770826	0.109318
cg26314750	chr15	40545794	-	PAK6;PAK6;PAK6;C15orf56	NM_020168;NM_001128628;NM_001128629;NM_001039905	5'UTR;5'UTR;5'UTR;TSS1500	0.549423	0.508996	0.530927	0.494539	0.495994	0.538253	0.540366	0.513566	0.494749	0.648172	0.56134	0.819415	0.500842	0.686368	0.640956	0.658802	0.574668	0.566089	0.564044	0.548952	0.515107	0.544268	0.659798	0.58369	0.597169	0.605501	0.0013397	0.288246	0.658802	0.549423	0.109379
cg15332710	chr6	98484711	-				0.229441	0.256518	0.63784	0.390028	0.299216	0.44513	0.583832	0.400711	0.433021	0.39202	0.441294	0.499432	0.253612	0.53762	0.80791	0.47131	0.251476	0.455125	0.431112	0.321653	0.314823	0.481853	0.42319	0.392534	0.753976	0.532795	0.00610482	0.44382	0.499432	0.390028	0.109404
cg20311002	chr1	244763541	+	C1orf101;C1orf101	NM_001130957;NM_173807	Body;Body	0.749697	0.737576	0.771401	0.664991	0.764675	0.811186	0.778571	0.781641	0.689304	0.725155	0.751347	0.846986	0.724567	0.78716	0.834072	0.848866	0.824795	0.862429	0.795002	0.777809	0.805744	0.690091	0.872233	0.777028	0.864314	0.542412	0.00509094	0.422062	0.846986	0.737576	0.10941
cg23666299	chr6	102326919	-	GRIK2;GRIK2;GRIK2	NM_001166247;NM_175768;NM_021956	Body;Body;Body	0.528863	0.595306	0.460509	0.527546	0.523985	0.6017	0.639352	0.655765	0.679399	0.486296	0.501578	0.761082	0.543043	0.637016	0.700222	0.529232	0.726357	0.658774	0.539385	0.57853	0.66328	0.650951	0.610224	0.626219	0.637008	0.572033	0.00281083	0.354864	0.637008	0.527546	0.109462
cg02111686	chr4	103782243	+	UBE2D3;UBE2D3	NM_181893;NM_181890	Body;5'UTR	0.455202	0.443944	0.386298	0.428021	0.451536	0.385541	0.450347	0.346416	0.399997	0.40197	0.395693	0.633579	0.431937	0.510517	0.468485	0.537504	0.457376	0.4807	0.481232	0.524969	0.37185	0.42591	0.598089	0.433666	0.581881	0.554722	0.00400344	0.392475	0.537504	0.428021	0.109483
cg26729913	chr17	79135071	+	AATK	NM_001080395	Body	0.16476	0.164942	0.188133	0.164642	0.16559	0.138837	0.208238	0.150606	0.168676	0.153115	0.164924	0.452428	0.242136	0.212503	0.217821	0.274327	0.193195	0.221358	0.228507	0.208487	0.212686	0.215958	0.278201	0.189954	0.305096	0.655895	0.00037122	0.194907	0.274327	0.16476	0.109566
cg26343443	chr18	48232885	-	MAPK4;MAPK4;MAPK4	NM_001292039;NM_001292040;NM_002747	5'UTR;Body;Body	0.707451	0.68049	0.611987	0.699397	0.666837	0.698419	0.713385	0.672702	0.682489	0.711288	0.589047	0.843734	0.706279	0.817522	0.813322	0.722912	0.620714	0.645363	0.680537	0.709621	0.763774	0.714645	0.677158	0.763658	0.808969	0.518561	0.00791279	0.474694	0.808969	0.699397	0.109572
cg15398976	chr13	38445267	-	TRPC4;TRPC4;TRPC4;TRPC4;TRPC4;TRPC4	NM_003306;NM_001135957;NM_001135956;NM_016179;NM_001135958;NM_001135955	TSS1500;TSS1500;TSS1500;TSS1500;TSS1500;TSS1500	0.43837	0.446602	0.40719	0.43024	0.423012	0.413533	0.526066	0.499043	0.374594	0.439646	0.388814	0.659525	0.484783	0.520273	0.767776	0.485069	0.522254	0.572763	0.525981	0.522768	0.413441	0.594218	0.637788	0.631057	0.547957	0.769763	6.83529e-06	0.0747112	0.547957	0.43837	0.109586
cg24730564	chr14	106938322	+	LOC100133469	NR_027457	TSS200	0.746921	0.71569	0.807342	0.623813	0.810811	0.751475	0.777941	0.879566	0.84397	0.731662	0.804427	0.922671	0.800917	0.84129	0.821966	0.700138	0.805249	0.777663	0.832619	0.81517	0.762796	0.832494	0.724033	0.893407	0.793294	0.555107	0.0039729	0.392033	0.84129	0.731662	0.109628
cg19998378	chr1	83892683	-				0.625925	0.624767	0.621404	0.679539	0.83121	0.715462	0.762863	0.74881	0.753887	0.668814	0.642707	0.822105	0.638744	0.538854	0.811076	0.752351	0.872726	0.777541	0.744929	0.79045	0.835015	0.884367	0.672538	0.762227	0.751691	0.535872	0.00576342	0.437416	0.752351	0.642707	0.109645
cg20755748	chr12	31799116	+	C12orf72	NM_001135864	TSS1500	0.31693	0.206439	0.211355	0.314216	0.280593	0.327079	0.274556	0.243187	0.323182	0.276464	0.283971	0.485549	0.231721	0.305348	0.316483	0.393758	0.414131	0.387766	0.325817	0.393025	0.23263	0.35419	0.366086	0.353672	0.435828	0.59396	0.00174546	0.311515	0.393758	0.283971	0.109787
cg11320561	chr14	24599885	-	FITM1	NM_203402	TSS1500	0.818248	0.67407	0.692739	0.725004	0.740342	0.697949	0.706918	0.743378	0.72097	0.771457	0.668071	0.845146	0.751293	0.740782	0.847379	0.834811	0.733917	0.826847	0.830181	0.760489	0.769958	0.796757	0.813382	0.809484	0.862011	0.602424	0.00143904	0.294801	0.834811	0.725004	0.109807
cg03192480	chr12	104857374	+	CHST11;CHST11	NM_001173982;NM_018413	Body;Body	0.0632596	0.0641711	0.0871463	0.0602434	0.0727831	0.0793428	0.0753196	0.0748163	0.056068	0.0611032	0.0729034	0.184398	0.0763561	0.0625264	0.131345	0.173089	0.0660459	0.143175	0.122752	0.131777	0.0652662	0.0937601	0.187246	0.104223	0.22913	0.590498	0.00188604	0.3189	0.173089	0.0632596	0.109829
cg23719062	chr7	128574759	+				0.0375774	0.0434169	0.0290045	0.0351548	0.0339297	0.0443865	0.0683878	0.0456624	0.0328086	0.0300153	0.056713	0.168531	0.0378278	0.044909	0.0825235	0.147488	0.035101	0.0608412	0.0401696	0.0698224	0.0213393	0.0535724	0.095885	0.0623335	0.15408	0.595884	0.00167131	0.307736	0.147488	0.0375774	0.10991
cg16082989	chr19	42613682	+	POU2F2;POU2F2;POU2F2;POU2F2	NM_002698;NM_001207025;NM_001207026;NM_001247994	Body;Body;Body;Body	0.303871	0.260512	0.217582	0.264333	0.257417	0.281001	0.322029	0.247083	0.2503	0.201283	0.282931	0.645686	0.247724	0.330481	0.309745	0.374369	0.252376	0.300706	0.27286	0.302998	0.180526	0.31077	0.413478	0.264183	0.437517	0.542412	0.00509094	0.422062	0.374369	0.264333	0.110036
cg04132061	chr3	34098799	-				0.333486	0.404763	0.404156	0.375477	0.395091	0.469499	0.408498	0.410285	0.450965	0.363705	0.413199	0.666528	0.498354	0.485528	0.543193	0.473729	0.43937	0.385111	0.454937	0.526302	0.353906	0.530005	0.554716	0.32464	0.495797	0.541258	0.00520456	0.424855	0.485528	0.375477	0.110052
cg04232256	chr15	76461479	+	C15orf27	NM_152335	Body	0.187033	0.20936	0.140535	0.127314	0.138936	0.176269	0.192129	0.126065	0.124594	0.171779	0.104351	0.459545	0.153952	0.209349	0.23883	0.281931	0.189059	0.146761	0.10615	0.21385	0.102714	0.23238	0.290592	0.155237	0.315187	0.512406	0.00882261	0.489286	0.281931	0.171779	0.110152
cg18947175	chr17	77093804	+	HRNBP3	NM_001082575	Body	0.322501	0.307912	0.306471	0.274884	0.241272	0.330111	0.35754	0.357933	0.305322	0.432844	0.331467	0.702301	0.362396	0.589731	0.59115	0.372832	0.474225	0.449908	0.436607	0.359423	0.537386	0.281528	0.307589	0.40323	0.432698	0.513176	0.00870433	0.486541	0.432698	0.322501	0.110197
cg25221975	chr3	13663444	+	FBLN2;FBLN2;FBLN2	NM_001165035;NM_001998;NM_001004019	Body;Body;Body	0.592534	0.516114	0.512862	0.535342	0.584754	0.521017	0.526949	0.540458	0.602	0.474688	0.522766	0.813937	0.516055	0.655903	0.610628	0.584139	0.477091	0.527875	0.554657	0.587224	0.649345	0.616324	0.724329	0.616341	0.632975	0.568571	0.00302147	0.362493	0.632975	0.522766	0.110209
cg25376491	chr5	179192524	+	MAML1	NM_014757	Body	0.107187	0.0764633	0.108995	0.0792977	0.0916132	0.130522	0.106458	0.093161	0.0874786	0.114245	0.0920021	0.346248	0.13318	0.179338	0.118316	0.202305	0.109489	0.106578	0.0882343	0.137121	0.104044	0.106545	0.13685	0.158085	0.219114	0.535488	0.0058052	0.438622	0.202305	0.0920021	0.110303
cg15266624	chr6	15090384	-				0.515863	0.533964	0.507149	0.519933	0.483808	0.5994	0.550084	0.539575	0.543859	0.526223	0.560547	0.8542	0.472778	0.530232	0.692869	0.636606	0.509558	0.557946	0.598474	0.667742	0.407757	0.605614	0.751952	0.58306	0.694503	0.582804	0.00223351	0.334161	0.636606	0.526223	0.110383
cg08557347	chr16	48653604	+	MIR5095	NR_039970	Body	0.11776	0.0812325	0.0806634	0.0872016	0.103794	0.101402	0.110386	0.124531	0.0855848	0.0982247	0.0800025	0.251688	0.129915	0.130286	0.141444	0.197589	0.105041	0.133049	0.117814	0.165925	0.126466	0.123652	0.174608	0.111029	0.240348	0.656665	0.000363362	0.193911	0.197589	0.0872016	0.110387
cg03582691	chr1	222131715	-				0.131682	0.177911	0.17531	0.147015	0.215848	0.19354	0.252081	0.136048	0.163559	0.246301	0.126859	0.301417	0.103901	0.257413	0.251552	0.211047	0.327736	0.32166	0.205188	0.228737	0.0878885	0.193938	0.261137	0.268929	0.191508	0.640892	0.000556947	0.225466	0.257413	0.147015	0.110398
cg03116405	chr19	10242446	+				0.38068	0.466726	0.577624	0.474419	0.529244	0.428398	0.561894	0.544826	0.491578	0.428694	0.467526	0.466385	0.385758	0.566495	0.582967	0.582985	0.590656	0.610496	0.529051	0.557291	0.458505	0.441964	0.489802	0.577134	0.627683	0.540489	0.00528148	0.425962	0.577134	0.466726	0.110408
cg14299455	chr19	55235472	+	KIR3DL3	NM_153443	TSS1500	0.573228	0.694005	0.638963	0.666802	0.649354	0.65017	0.659111	0.606708	0.576432	0.502134	0.592674	0.739058	0.348	0.706459	0.69564	0.64636	0.622766	0.625108	0.744389	0.612577	0.645818	0.647018	0.744732	0.703091	0.66128	0.507405	0.00962451	0.500067	0.703091	0.592674	0.110416
cg23030329	chr6	158178599	+				0.0570898	0.0587952	0.0619968	0.0581189	0.065611	0.0766851	0.141858	0.0484139	0.041894	0.0898753	0.0816731	0.395225	0.0824224	0.153357	0.179127	0.169277	0.0728325	0.0925587	0.154648	0.234484	0.0567009	0.120111	0.0790521	0.0905657	0.361969	0.710521	6.89648e-05	0.119848	0.169277	0.0587952	0.110482
cg00778993	chr6	170228377	-				0.599395	0.63172	0.578899	0.60148	0.618871	0.634451	0.715156	0.591981	0.729789	0.757957	0.540574	0.907461	0.730434	0.815265	0.764247	0.654409	0.654089	0.607881	0.63243	0.738837	0.695244	0.760613	0.777395	0.711965	0.684037	0.582035	0.00227108	0.336809	0.711965	0.60148	0.110485
cg25143652	chr20	62168670	-	PTK6;PTK6	NM_005975;NM_005975	1stExon;5'UTR	0.387793	0.412211	0.367773	0.432082	0.375962	0.412533	0.410925	0.338637	0.413425	0.384418	0.373127	0.498362	0.394723	0.45898	0.423488	0.552701	0.498279	0.451733	0.401472	0.417871	0.415854	0.411756	0.505563	0.457669	0.534281	0.568956	0.00299742	0.361314	0.498362	0.387793	0.110569
cg03925294	chr4	6247629	-				0.231487	0.230197	0.26169	0.204811	0.212143	0.237127	0.235179	0.225248	0.216453	0.245412	0.33611	0.385228	0.316482	0.36512	0.265054	0.342093	0.297122	0.339653	0.238592	0.220796	0.20614	0.249572	0.253558	0.263281	0.326602	0.510483	0.00912418	0.492837	0.342093	0.231487	0.110606
cg11905488	chr12	10123604	-	CLEC12A;CLEC12A	NM_201623;NM_138337	TSS1500;TSS1500	0.523138	0.626668	0.624555	0.523037	0.598399	0.527364	0.544024	0.566183	0.609857	0.502138	0.606254	0.716606	0.526039	0.633753	0.682415	0.649167	0.501438	0.556526	0.694674	0.656029	0.540608	0.714312	0.660997	0.538209	0.60307	0.546644	0.00469204	0.411164	0.633753	0.523138	0.110615
cg25764931	chr19	54495525	+	CACNG6;CACNG6;CACNG6	NM_145814;NM_031897;NM_145815	TSS200;TSS200;TSS200	0.672068	0.734172	0.804727	0.687985	0.675251	0.712858	0.757602	0.708666	0.716835	0.650207	0.663127	0.763478	0.734619	0.865657	0.870307	0.782761	0.704417	0.826409	0.747103	0.72849	0.781724	0.799301	0.811457	0.699027	0.823721	0.603193	0.00141363	0.292842	0.782761	0.672068	0.110694
cg19616274	chr3	101499721	+	NXPE3;NXPE3	NM_145037;NM_001134456	5'UTR;5'UTR	0.0650418	0.0799355	0.0685064	0.0484597	0.0750417	0.102734	0.0449841	0.0500992	0.0568406	0.0522379	0.0569579	0.26295	0.0910628	0.148104	0.150566	0.207254	0.0758722	0.0965911	0.123662	0.13396	0.0919694	0.115654	0.182741	0.0991533	0.167673	0.704366	8.49115e-05	0.126018	0.167673	0.0569579	0.110715
cg02326500	chr7	66904163	-				0.774432	0.776308	0.782479	0.824376	0.760617	0.854278	0.878596	0.782534	0.745901	0.6959	0.842365	0.864711	0.722243	0.923826	0.911576	0.887027	0.668708	0.843131	0.809095	0.839451	0.834273	0.790863	0.800473	0.828728	0.904036	0.512791	0.0087633	0.488094	0.887027	0.776308	0.110718
cg07919614	chr2	112429183	-				0.140095	0.123852	0.164891	0.133135	0.148476	0.132932	0.207912	0.115305	0.115517	0.0887359	0.207307	0.470001	0.131959	0.203632	0.248918	0.243872	0.172661	0.206138	0.18039	0.274503	0.1436	0.177955	0.194028	0.23119	0.316429	0.686671	0.000150207	0.149892	0.243872	0.133135	0.110737
cg05807943	chr10	135092621	+	TUBGCP2;TUBGCP2;TUBGCP2;TUBGCP2	NM_006659;NM_001256618;NM_001256617;NR_046330	3'UTR;3'UTR;3'UTR;Body	0.367914	0.407387	0.375989	0.422332	0.396942	0.386576	0.403655	0.42001	0.408455	0.324823	0.35741	0.597193	0.388866	0.420621	0.409261	0.40582	0.420117	0.57069	0.526901	0.40765	0.47258	0.403274	0.486315	0.478737	0.512607	0.536642	0.00568062	0.435358	0.478737	0.367914	0.110823
cg02098293	chr7	106709269	-	PRKAR2B	NM_002736	Body	0.252799	0.285239	0.303465	0.212288	0.307798	0.334463	0.299373	0.321949	0.318799	0.396241	0.231345	0.411526	0.316729	0.320272	0.333727	0.363666	0.361491	0.453529	0.331074	0.355706	0.295008	0.288124	0.331387	0.360006	0.474188	0.556261	0.00388248	0.389731	0.363666	0.252799	0.110867
cg05556562	chr21	44789190	+				0.134215	0.135256	0.216391	0.0958892	0.178467	0.129915	0.1653	0.127558	0.121977	0.107537	0.170609	0.387912	0.170335	0.172846	0.19092	0.269678	0.18685	0.121241	0.166489	0.221591	0.106929	0.17878	0.265485	0.182813	0.245301	0.590498	0.00188604	0.3189	0.245301	0.134215	0.111086
cg13780393	chr16	34980310	+	FLJ26245	NR_033985	TSS1500	0.801634	0.769953	0.697082	0.76898	0.88162	0.83532	0.845852	0.871041	0.894657	0.850358	0.829033	0.912722	0.757339	0.913916	0.919708	0.884991	0.902571	0.912987	0.858232	0.875617	0.873204	0.809708	0.910712	0.91306	0.893156	0.740142	2.34335e-05	0.0931282	0.912722	0.801634	0.111088
cg15775914	chr1	241799084	+	CHML;OPN3;CHML	NM_001821;NM_014322;NM_001821	1stExon;Body;5'UTR	0.581374	0.609451	0.654427	0.639422	0.686801	0.614701	0.656202	0.68734	0.68742	0.654975	0.634301	0.855695	0.741778	0.638467	0.785484	0.745468	0.637078	0.699124	0.71091	0.75253	0.663175	0.685767	0.785274	0.633875	0.779999	0.508175	0.00949734	0.498106	0.745468	0.634301	0.111167
cg11984673	chr10	26776625	+	APBB1IP	NM_019043	5'UTR	0.633686	0.562093	0.649393	0.55496	0.6477	0.673202	0.672761	0.619204	0.593558	0.639987	0.682431	0.848757	0.582889	0.657731	0.672162	0.744875	0.686574	0.639007	0.696786	0.80164	0.524766	0.607962	0.692707	0.740452	0.754327	0.540104	0.0053203	0.427018	0.744875	0.633686	0.111189
cg04247594	chr20	18718952	+	DTD1	NM_080820	Body	0.263828	0.37077	0.336239	0.310873	0.29054	0.34284	0.375205	0.40765	0.328753	0.460001	0.209911	0.709861	0.366503	0.422126	0.497492	0.41379	0.358058	0.390793	0.488004	0.372241	0.34408	0.500978	0.485137	0.306794	0.540157	0.641277	0.00055133	0.224871	0.422126	0.310873	0.111252
cg13896879	chr1	150785718	+	ARNT;ARNT;ARNT	NM_178427;NM_001668;NM_178426	Body;Body;Body	0.183722	0.252251	0.212195	0.173186	0.210932	0.212077	0.22618	0.176374	0.217554	0.191579	0.156046	0.378743	0.205284	0.207629	0.318435	0.295022	0.307229	0.273162	0.3098	0.351455	0.290263	0.294896	0.37261	0.269839	0.330285	0.675515	0.00021104	0.164562	0.295022	0.183722	0.1113
cg25139259	chr5	180627171	-	TRIM7;TRIM7;TRIM7;TRIM7;TRIM7;TRIM7	NM_203293;NM_203297;NM_203295;NM_203296;NM_203294;NM_203297	Body;1stExon;5'UTR;5'UTR;5'UTR;5'UTR	0.550103	0.438457	0.532685	0.486405	0.450204	0.568285	0.549078	0.509957	0.494686	0.570304	0.486217	0.678604	0.519278	0.597718	0.56405	0.574271	0.52721	0.580964	0.572856	0.633935	0.457729	0.547248	0.60031	0.535154	0.639483	0.548182	0.00455368	0.407379	0.597718	0.486405	0.111313
cg02529547	chr17	48259089	-				0.590335	0.574967	0.555913	0.587747	0.62431	0.600298	0.598025	0.600459	0.595756	0.550707	0.643911	0.776398	0.58897	0.5949	0.602929	0.699463	0.628344	0.654746	0.640776	0.651825	0.646062	0.617465	0.719481	0.590885	0.699074	0.511637	0.00894223	0.491164	0.699074	0.587747	0.111326
cg06056884	chr11	26593658	+	MUC15;MUC15;MUC15;MUC15;MUC15;ANO3;MUC15	NM_001135091;NM_145650;NM_001135092;NM_145650;NM_001135091;NM_031418;NM_001135092	1stExon;5'UTR;1stExon;1stExon;5'UTR;Body;5'UTR	0.505865	0.473584	0.519095	0.496412	0.519027	0.442528	0.643018	0.460676	0.551698	0.460019	0.43574	0.780676	0.45992	0.454929	0.685905	0.5042	0.349155	0.625266	0.57272	0.565739	0.517308	0.597816	0.485562	0.58501	0.732424	0.510867	0.00906319	0.492486	0.58501	0.473584	0.111426
cg09141635	chr4	40623291	+	RBM47	NM_001098634	5'UTR	0.467238	0.320168	0.495451	0.467985	0.388042	0.578371	0.481734	0.515967	0.5125	0.471142	0.50357	0.590199	0.429624	0.519894	0.530957	0.579417	0.504613	0.65062	0.640388	0.702904	0.472823	0.50284	0.448437	0.511113	0.655465	0.599731	0.00153108	0.299909	0.579417	0.467985	0.111432
cg13268510	chr3	184338411	+				0.0841063	0.0676284	0.0907777	0.063896	0.229382	0.10053	0.135606	0.116303	0.0648309	0.0723376	0.070888	0.466721	0.0666917	0.182359	0.292473	0.159461	0.16172	0.115932	0.285036	0.173202	0.158318	0.131123	0.103552	0.125659	0.364336	0.785536	3.28765e-06	0.0689426	0.182359	0.070888	0.111471
cg01247944	chr2	167269907	+	SCN7A;SCN7A	NR_045628;NM_002976	Body;Body	0.761772	0.770349	0.802818	0.710237	0.815777	0.79494	0.774682	0.838539	0.793095	0.834338	0.769617	0.881136	0.829881	0.806012	0.871801	0.91073	0.837491	0.847878	0.858884	0.858279	0.861958	0.806768	0.890919	0.842883	0.888746	0.644355	0.000508137	0.219122	0.881136	0.769617	0.11152
cg17543239	chr12	50966818	+	DIP2B	NM_173602	Body	0.613948	0.57464	0.619031	0.621263	0.640306	0.558429	0.582842	0.618691	0.638361	0.56862	0.564285	0.686183	0.589966	0.62791	0.66517	0.745892	0.598758	0.625371	0.639014	0.759842	0.6036	0.670538	0.660774	0.637786	0.692231	0.683593	0.000165217	0.155521	0.686183	0.57464	0.111544
cg00355609	chr14	50510848	+	LINC01599	NR_131171	Body	0.178304	0.18396	0.259954	0.175001	0.241525	0.210721	0.136831	0.18031	0.195908	0.213208	0.171639	0.435567	0.192199	0.289885	0.236986	0.289822	0.15853	0.258417	0.32542	0.284303	0.172723	0.181952	0.266442	0.254	0.40307	0.519715	0.00775124	0.472602	0.289885	0.178304	0.111581
cg00247830	chr10	3575024	+	LOC105376360	NR_131187	Body	0.641625	0.66038	0.74624	0.654537	0.677982	0.714305	0.731526	0.679764	0.670117	0.636383	0.671334	0.797029	0.624848	0.762861	0.728865	0.78699	0.745137	0.715988	0.655839	0.699179	0.71121	0.651618	0.761954	0.695682	0.766164	0.530871	0.00632669	0.447587	0.766164	0.654537	0.111627
cg08150816	chr1	169281716	-	NME7;NME7;NME7	NR_104229;NM_197972;NM_013330	Body;Body;Body	0.326543	0.261761	0.397263	0.361051	0.218642	0.296343	0.378418	0.348333	0.2542	0.30626	0.312276	0.423995	0.336442	0.490414	0.365485	0.420713	0.406835	0.461755	0.451781	0.492539	0.338156	0.536696	0.339391	0.330141	0.431515	0.640123	0.000568329	0.226356	0.423995	0.312276	0.11172
cg15701639	chr17	17861518	-	TOM1L2;TOM1L2;TOM1L2;TOM1L2;TOM1L2;TOM1L2	NM_001288789;NM_001288788;NM_001288787;NM_001033551;NM_001082968;NM_001288786	Body;Body;Body;Body;Body;Body	0.0827893	0.0719973	0.0448881	0.0570783	0.0427691	0.0493414	0.0655358	0.0447936	0.0448028	0.0565416	0.0516178	0.168866	0.0804971	0.0653457	0.131255	0.316456	0.0511985	0.117055	0.0745256	0.0829938	0.0597897	0.100386	0.103275	0.0837938	0.323389	0.552029	0.00422278	0.397864	0.168866	0.0570783	0.111787
cg12601353	chr12	15687708	+	PTPRO;PTPRO	NM_002848;NM_030667	Body;Body	0.466531	0.507911	0.552252	0.514714	0.510414	0.524348	0.459578	0.384032	0.47921	0.432775	0.515837	0.693068	0.585477	0.576716	0.661783	0.651028	0.554573	0.612714	0.549127	0.6556	0.462145	0.596321	0.699828	0.553417	0.619705	0.642431	0.000534774	0.222926	0.619705	0.507911	0.111794
cg27342294	chr20	34570157	-	CNBD2;CNBD2;CNBD2	NR_130714;NM_001207076;NM_080834	Body;Body;Body	0.0590667	0.053191	0.0993738	0.0527683	0.0531688	0.0600027	0.0525855	0.0536885	0.0538115	0.0418929	0.0789505	0.278834	0.0564806	0.165123	0.10921	0.116208	0.0994474	0.0695485	0.100195	0.117122	0.0412779	0.12083	0.140767	0.0705053	0.222897	0.691671	0.000128355	0.143001	0.165123	0.053191	0.111932
cg10055566	chr6	28227220	+	NKAPL	NM_001007531	1stExon	0.348039	0.320184	0.461856	0.295221	0.330194	0.408839	0.365826	0.378002	0.383171	0.341713	0.352737	0.629254	0.339837	0.359	0.429194	0.453649	0.467702	0.381348	0.361416	0.362268	0.317431	0.363687	0.355979	0.375157	0.61305	0.55703	0.00382318	0.387557	0.453649	0.341713	0.111935
cg24679427	chr1	112046207	-	ADORA3;TMIGD3;ADORA3;ADORA3;TMIGD3;ADORA3;ADORA3;ADORA3;TMIGD3;TMIGD3	NM_001302679;NM_020683;NM_001302678;NM_000677;NM_020683;NM_001302678;NM_000677;NM_001302679;NM_001302680;NM_001081976	5'UTR;1stExon;1stExon;1stExon;5'UTR;5'UTR;5'UTR;1stExon;Body;Body	0.0691957	0.0751416	0.0614061	0.0654195	0.0509446	0.0612324	0.0587481	0.0618767	0.0676331	0.0600393	0.0663228	0.178304	0.0667839	0.0717259	0.122555	0.198533	0.0698258	0.127629	0.0917671	0.104786	0.0629439	0.0714138	0.173701	0.0782904	0.184642	0.600115	0.00151763	0.298785	0.178304	0.0663228	0.111981
cg13712183	chr11	121447448	+	SORL1	NM_003105	Body	0.161482	0.133075	0.175337	0.124868	0.128135	0.206224	0.129766	0.157544	0.0937119	0.103961	0.144775	0.436524	0.163545	0.245071	0.207293	0.197642	0.212751	0.285491	0.25689	0.208824	0.11978	0.13877	0.311781	0.169722	0.343519	0.572033	0.00281083	0.354864	0.245071	0.133075	0.111996
cg21928095	chr19	36100748	-				0.114231	0.0457394	0.0551611	0.0478111	0.039794	0.0484216	0.0669852	0.0451589	0.0541859	0.0438963	0.0575905	0.192803	0.0754548	0.0858937	0.0890654	0.15985	0.0538363	0.0652728	0.0542027	0.119728	0.0468336	0.144668	0.159097	0.0598079	0.190835	0.548182	0.00455368	0.407379	0.15985	0.0478111	0.112039
cg15463580	chr19	6113945	+				0.431935	0.502766	0.591251	0.52139	0.536147	0.641292	0.602969	0.545049	0.552637	0.527169	0.572666	0.72955	0.552918	0.633464	0.580976	0.612619	0.61187	0.634873	0.532005	0.634735	0.592063	0.578735	0.571297	0.544602	0.696019	0.517792	0.00802204	0.476921	0.633464	0.52139	0.112074
cg23098236	chr4	39716040	-	UBE2K;UBE2K;UBE2K	NM_001111113;NM_001111112;NM_005339	Body;Body;Body	0.0810518	0.0875161	0.0668602	0.0696211	0.128086	0.13307	0.086845	0.0736048	0.131821	0.122991	0.109457	0.199591	0.0997941	0.0862214	0.135234	0.211094	0.127879	0.170737	0.0885528	0.195025	0.100381	0.133412	0.227223	0.102586	0.24134	0.523178	0.00728303	0.464386	0.199591	0.0875161	0.112075
cg14922325	chr17	66306537	+	ARSG;ARSG	NM_001267727;NM_014960	Body;Body	0.775137	0.747113	0.822224	0.748539	0.820027	0.873637	0.806359	0.79702	0.836528	0.863149	0.794582	0.89979	0.853953	0.848507	0.869265	0.887212	0.86436	0.854177	0.88772	0.895795	0.802077	0.869024	0.789574	0.899264	0.840717	0.675899	0.00020863	0.163308	0.887212	0.775137	0.112076
cg17846016	chr17	80181015	-				0.108338	0.26041	0.149554	0.194036	0.0720583	0.241673	0.265647	0.249678	0.0836668	0.122735	0.178072	0.4594	0.19681	0.0742845	0.311395	0.290277	0.295754	0.251079	0.432552	0.326999	0.0708225	0.3554	0.392039	0.293581	0.244285	0.55703	0.00382318	0.387557	0.290277	0.178072	0.112205
cg08660021	chr3	126928138	+				0.315835	0.337209	0.300856	0.304677	0.393488	0.334442	0.367976	0.309519	0.313076	0.309929	0.27435	0.566537	0.400542	0.3319	0.32569	0.480785	0.344008	0.414239	0.378395	0.340855	0.4134	0.419682	0.461935	0.349852	0.422139	0.550106	0.0043856	0.402026	0.422139	0.309929	0.11221
cg14624844	chr2	219613610	+	TTLL4	NM_014640	Body	0.677567	0.627491	0.627965	0.599223	0.59875	0.657748	0.61719	0.561482	0.570443	0.583206	0.572542	0.8773	0.643091	0.711469	0.770279	0.661566	0.645887	0.672287	0.705775	0.757761	0.64235	0.636989	0.709555	0.624648	0.766265	0.542412	0.00509094	0.422062	0.711469	0.599223	0.112246
cg08377357	chr12	120675366	+	PXN;PXN;PXN;PXN	NM_002859;NM_001243756;NM_001080855;NM_025157	Body;Body;Body;5'UTR	0.109654	0.0739962	0.112653	0.058599	0.101443	0.0733714	0.0626855	0.0655701	0.0379976	0.050423	0.091712	0.269503	0.0528312	0.128367	0.146476	0.186275	0.0707056	0.0870475	0.12133	0.162265	0.0455546	0.0652636	0.152252	0.15066	0.226186	0.527024	0.00679077	0.456437	0.186275	0.0739962	0.112279
cg21039723	chr2	231624046	-	CAB39;CAB39;CAB39	NM_016289;NM_001130849;NM_001130850	5'UTR;5'UTR;5'UTR	0.25936	0.330768	0.304751	0.272091	0.36064	0.252381	0.316268	0.266945	0.285522	0.270992	0.340314	0.608854	0.250133	0.333424	0.356842	0.3844	0.320669	0.309324	0.349142	0.42023	0.217496	0.361202	0.465594	0.263328	0.444832	0.553183	0.00412756	0.39591	0.3844	0.272091	0.11231
cg19853612	chr5	122059384	+	LOC101927379	NR_109881	Body	0.398787	0.370687	0.40424	0.41969	0.459993	0.43582	0.433416	0.467185	0.458336	0.477408	0.418892	0.531219	0.461929	0.42317	0.479422	0.706767	0.510262	0.538502	0.485124	0.547349	0.413146	0.423644	0.535764	0.528602	0.673284	0.603193	0.00141363	0.292842	0.531219	0.418892	0.112326
cg19654743	chr17	75446592	+	SEPT9;SEPT9;SEPT9;SEPT9;SEPT9;SEPT9	NM_001113496;NM_001113492;NM_001113493;NM_001113491;NM_006640;NM_001113494	TSS200;Body;Body;Body;Body;Body	0.767505	0.744723	0.761859	0.73012	0.768639	0.82025	0.817193	0.771815	0.781767	0.776172	0.742027	0.86133	0.716156	0.827078	0.835813	0.85711	0.850599	0.857831	0.818726	0.828257	0.809076	0.731669	0.8302	0.836658	0.866338	0.673591	0.000223462	0.166734	0.85711	0.744723	0.112388
cg21122199	chr17	58499720	+	C17orf64	NM_181707	TSS200	0.19528	0.174072	0.160866	0.174717	0.178333	0.163101	0.171775	0.186194	0.164049	0.199097	0.155887	0.355643	0.282053	0.226949	0.264239	0.31978	0.194292	0.286425	0.225311	0.290153	0.230304	0.207154	0.363051	0.197744	0.287123	0.561646	0.0034832	0.378119	0.287123	0.174717	0.112406
cg26128417	chr3	127489767	-	MGLL;MGLL;MGLL	NM_001003794;NM_007283;NM_001256585	Body;Body;Body	0.210412	0.2423	0.262506	0.25387	0.312356	0.153619	0.272317	0.217185	0.194459	0.2398	0.335909	0.535286	0.292401	0.28651	0.294573	0.411342	0.183441	0.258858	0.300231	0.334464	0.0960679	0.363631	0.413996	0.278766	0.354718	0.511637	0.00894223	0.491164	0.354718	0.2423	0.112417
cg19555318	chr3	155899624	+	KCNAB1;KCNAB1;KCNAB1	NM_001308217;NM_172160;NM_003471	Body;Body;Body	0.271722	0.25695	0.327668	0.274281	0.159923	0.353885	0.318738	0.3105	0.259492	0.270246	0.311721	0.527806	0.136809	0.332216	0.362779	0.388862	0.220796	0.287526	0.340445	0.346413	0.198473	0.34263	0.432222	0.384168	0.266915	0.518946	0.00785863	0.474349	0.384168	0.271722	0.112446
cg10912126	chr4	142626408	-	IL15;IL15;IL15	NM_000585;NM_172175;NR_037840	5'UTR;5'UTR;Body	0.316376	0.237248	0.313201	0.265245	0.313627	0.348515	0.323685	0.313194	0.323253	0.304375	0.345766	0.416928	0.35337	0.318609	0.38786	0.459217	0.424734	0.427215	0.315962	0.3804	0.369109	0.361099	0.346445	0.350641	0.47563	0.621658	0.000909137	0.256556	0.416928	0.304375	0.112553
cg11557492	chr19	56002240	-	SSC5D	NM_001144950	Body	0.960958	0.793152	0.963526	0.852355	0.929036	0.775395	0.913164	0.904897	0.953719	0.981359	0.791445	0.97541	0.967572	0.980223	0.978001	0.964932	0.973415	0.974852	0.976799	0.84174	0.96062	0.97843	0.970692	0.962582	0.913325	0.539719	0.00535936	0.428377	0.964932	0.852355	0.112577
cg05658137	chr12	1232125	+	ERC1;ERC1;ERC1;ERC1;ERC1;ERC1	NR_027946;NR_027948;NR_027949;NM_178039;NM_178040;NM_001301248	Body;Body;Body;Body;Body;Body	0.106163	0.088683	0.129728	0.0908003	0.098215	0.112522	0.108339	0.107521	0.118359	0.130612	0.089997	0.273308	0.0979514	0.161822	0.156271	0.203402	0.135055	0.150097	0.142081	0.0858486	0.154193	0.111743	0.163974	0.104086	0.217019	0.565493	0.00321981	0.370599	0.203402	0.0908003	0.112602
cg16610524	chr1	161922773	-	ATF6	NM_007348	Body	0.0897171	0.0892324	0.129332	0.0786012	0.146788	0.0664156	0.113394	0.112226	0.148594	0.119551	0.0901075	0.484065	0.113979	0.104677	0.155211	0.20237	0.115373	0.155917	0.126634	0.288471	0.133863	0.135521	0.146787	0.135506	0.214516	0.61935	0.00096215	0.25997	0.20237	0.0897171	0.112653
cg18936620	chr1	43811019	+	MPL	NM_005373	Body	0.260418	0.280339	0.319745	0.26716	0.287073	0.294559	0.298566	0.30028	0.295182	0.318133	0.258574	0.449078	0.255045	0.358575	0.325548	0.40029	0.392373	0.334373	0.341792	0.324805	0.401372	0.25797	0.325549	0.311402	0.379894	0.53895	0.00543821	0.429947	0.379894	0.26716	0.112734
cg15748217	chr9	110471350	+				0.658681	0.684974	0.713624	0.581805	0.701933	0.764331	0.678445	0.689704	0.66205	0.658029	0.69846	0.875215	0.646438	0.65773	0.713712	0.764305	0.72298	0.714788	0.748115	0.836739	0.670292	0.741373	0.753466	0.771426	0.854914	0.583958	0.00217815	0.332048	0.771426	0.658681	0.112744
cg19100873	chr18	8604021	+				0.398226	0.360497	0.343131	0.38873	0.455837	0.329044	0.449355	0.355395	0.410119	0.428011	0.339908	0.545565	0.364082	0.445414	0.467188	0.501531	0.396522	0.443109	0.479909	0.484556	0.496029	0.345574	0.480724	0.508906	0.402039	0.513945	0.00858737	0.485746	0.501531	0.38873	0.112801
cg07972946	chr7	101372812	-				0.402649	0.379077	0.406322	0.373724	0.436917	0.44864	0.46357	0.3754	0.340473	0.350163	0.418402	0.681466	0.418038	0.439691	0.465286	0.491924	0.598425	0.366545	0.427091	0.529634	0.435816	0.453596	0.708307	0.410881	0.526768	0.583574	0.00219647	0.332411	0.491924	0.379077	0.112848
cg01763090	chr15	31775406	+	OTUD7A	NM_130901	3'UTR	0.152433	0.141923	0.153003	0.119237	0.133674	0.12212	0.127023	0.134863	0.189269	0.155722	0.18491	0.493517	0.222777	0.303172	0.202082	0.159057	0.198282	0.195692	0.207773	0.170929	0.133422	0.218362	0.140812	0.145338	0.265363	0.568956	0.00299742	0.361314	0.265363	0.152433	0.112931
cg03741185	chr19	18201510	+	IL12RB1	NM_001290024	Body	0.368554	0.388173	0.419176	0.350421	0.390962	0.424611	0.348996	0.339195	0.365386	0.262946	0.354373	0.662552	0.316608	0.365637	0.588903	0.4519	0.427427	0.384269	0.49509	0.478237	0.27708	0.395715	0.484671	0.467424	0.536106	0.625505	0.000826377	0.248094	0.467424	0.354373	0.113051
cg13610455	chr20	37054900	-	LOC388796;SNORA71B;LOC388796	NR_027241;NR_002910;NR_015366	Body;TSS1500;Body	0.392345	0.520383	0.665063	0.592184	0.596246	0.692365	0.695152	0.589562	0.530648	0.62342	0.649848	0.72363	0.612706	0.705314	0.662193	0.71021	0.705983	0.71056	0.613721	0.674292	0.569789	0.565075	0.522459	0.692614	0.679266	0.508175	0.00949734	0.498106	0.705314	0.592184	0.11313
cg25501191	chr2	133090347	-				0.685455	0.741018	0.698334	0.712968	0.736517	0.835584	0.814453	0.725453	0.869506	0.811646	0.778578	0.892443	0.788731	0.854161	0.874843	0.861598	0.747241	0.792574	0.801385	0.821737	0.776109	0.831285	0.885266	0.834096	0.681423	0.543181	0.00501636	0.419773	0.854161	0.741018	0.113142
cg03534746	chr3	75720906	+	LINC00960;LINC00960	NR_040005;NR_040004	TSS1500;TSS1500	0.423263	0.427026	0.448797	0.36035	0.426613	0.427793	0.434985	0.479435	0.3833	0.409747	0.415356	0.578648	0.429423	0.528615	0.504682	0.370272	0.500988	0.456838	0.432343	0.467307	0.405574	0.463453	0.43365	0.474327	0.598711	0.69398	0.000119248	0.137957	0.528615	0.415356	0.11326
cg20653770	chr5	96454890	-	LIX1	NM_153234	Body	0.753491	0.720016	0.785222	0.781015	0.788861	0.689448	0.815582	0.786636	0.775322	0.765484	0.716317	0.866759	0.776992	0.770594	0.826034	0.885805	0.823716	0.864261	0.811953	0.855705	0.763571	0.778463	0.877429	0.857481	0.894532	0.648202	0.0004583	0.21142	0.866759	0.753491	0.113268
cg22022922	chr8	11314934	-	FAM167A	NM_053279	5'UTR	0.776188	0.636742	0.702392	0.685523	0.671043	0.776676	0.711495	0.656976	0.672952	0.728391	0.71225	0.825519	0.770319	0.753377	0.800285	0.845398	0.785591	0.799304	0.76181	0.831082	0.735727	0.721835	0.806214	0.775799	0.83706	0.516638	0.00818828	0.479341	0.825519	0.71225	0.113269
cg24234212	chr6	45678425	+				0.33458	0.368066	0.369257	0.357252	0.381113	0.365115	0.365495	0.386431	0.337128	0.354443	0.340537	0.532521	0.37728	0.391475	0.426681	0.467752	0.432614	0.499765	0.405649	0.48242	0.301583	0.342351	0.484595	0.44391	0.566976	0.632045	0.000700575	0.237406	0.467752	0.354443	0.113309
cg19749167	chr17	79304289	-	TMEM105;TMEM105	NM_178520;NM_178520	1stExon;5'UTR	0.344931	0.292134	0.316641	0.312418	0.311537	0.323172	0.29716	0.298254	0.296827	0.250283	0.286356	0.463442	0.25062	0.317657	0.348297	0.405485	0.375064	0.336048	0.304981	0.37358	0.248082	0.347013	0.420225	0.336232	0.415094	0.605501	0.0013397	0.288246	0.405485	0.292134	0.113352
cg26955290	chr17	7015607	+	ASGR2;ASGR2;ASGR2;ASGR2	NM_080912;NM_001181;NM_080914;NM_080913	Body;Body;Body;Body	0.039101	0.0468369	0.154934	0.037873	0.0909815	0.0475746	0.099539	0.0453259	0.0708376	0.0881841	0.0428328	0.249243	0.0775537	0.0711909	0.143231	0.156292	0.13544	0.190387	0.0487843	0.193599	0.0862782	0.102888	0.187443	0.169611	0.0689559	0.582804	0.00223351	0.334161	0.156292	0.0428328	0.113459
cg11122050	chr19	51503679	+	KLK8;KLK8;KLK8;KLK8;KLK8;KLK8;KLK8;KLK8;KLK8	NR_104008;NM_007196;NM_144506;NM_144505;NM_144507;NM_001281431;NM_007196;NM_144505;NR_104008	Body;Body;Body;Body;Body;5'UTR;ExonBnd;ExonBnd;ExonBnd	0.728401	0.534126	0.572168	0.618152	0.626976	0.586581	0.708618	0.683747	0.69439	0.668372	0.704906	0.881605	0.682563	0.796405	0.831861	0.781845	0.728522	0.774971	0.660286	0.68592	0.414347	0.742404	0.807123	0.695347	0.777213	0.678207	0.000194666	0.161058	0.781845	0.668372	0.113473
cg21447871	chr18	5890293	-	TMEM200C	NM_001080209	1stExon	0.191978	0.288626	0.338783	0.216168	0.242824	0.303521	0.259453	0.283982	0.238899	0.28265	0.307672	0.470897	0.272898	0.426715	0.315775	0.396153	0.252639	0.381098	0.321069	0.340263	0.276764	0.354002	0.295207	0.344639	0.385159	0.677438	0.000199227	0.161063	0.396153	0.28265	0.113502
cg17438633	chr16	29836727	-	MVP;MVP	NM_005115;NM_017458	5'UTR;5'UTR	0.202529	0.224309	0.267351	0.23529	0.239917	0.282619	0.253861	0.253493	0.270596	0.263306	0.209726	0.374849	0.191265	0.286265	0.277126	0.340554	0.313715	0.302933	0.313517	0.368014	0.323652	0.2412	0.360432	0.293178	0.337898	0.596653	0.00164242	0.305668	0.337898	0.224309	0.113589
cg05191013	chr13	27571808	-				0.269072	0.25388	0.275322	0.270903	0.312109	0.292731	0.337244	0.294017	0.242058	0.295164	0.303783	0.423467	0.294557	0.285161	0.322366	0.399038	0.336646	0.309627	0.321317	0.37436	0.301517	0.326619	0.379322	0.316805	0.384506	0.670514	0.000244668	0.170658	0.384506	0.270903	0.113603
cg06777844	chr8	41161995	+	SFRP1	NM_003012	Body	0.738663	0.617051	0.789826	0.718751	0.732853	0.840327	0.771328	0.716565	0.852167	0.814341	0.818623	0.852271	0.756506	0.867734	0.903143	0.665569	0.870118	0.817579	0.793754	0.719621	0.827484	0.839084	0.791335	0.848137	0.888435	0.555107	0.0039729	0.392033	0.852271	0.738663	0.113608
cg21217140	chr6	131981534	+	ENPP3	NM_005021	Body	0.140523	0.114062	0.132967	0.102565	0.125949	0.141152	0.16487	0.158417	0.10266	0.133425	0.123538	0.243872	0.101789	0.180114	0.110462	0.268609	0.227428	0.210484	0.168782	0.165903	0.0788123	0.116639	0.119316	0.237226	0.223718	0.513176	0.00870433	0.486541	0.237226	0.123538	0.113688
cg26277102	chr3	75834282	+	ZNF717	NM_001128223	TSS200	0.374978	0.535732	0.434522	0.450822	0.500009	0.475116	0.463353	0.466821	0.525814	0.485557	0.461332	0.561748	0.533088	0.634835	0.649657	0.507918	0.592827	0.497832	0.505842	0.528998	0.539383	0.471638	0.568183	0.575128	0.610149	0.626274	0.00081063	0.246829	0.575128	0.461332	0.113795
cg11721435	chr2	55651436	-				0.515286	0.537813	0.545715	0.52619	0.615853	0.635984	0.506226	0.587737	0.614297	0.495957	0.505744	0.654484	0.534254	0.545565	0.611821	0.586151	0.593822	0.538959	0.558044	0.686494	0.589651	0.658817	0.533039	0.639924	0.629092	0.6005	0.00150428	0.297815	0.629092	0.515286	0.113806
cg03461120	chr10	95226308	-	MYOF;MYOF	NM_133337;NM_013451	Body;Body	0.074339	0.0859857	0.0997255	0.0840797	0.0814055	0.110392	0.0792049	0.0528992	0.0821373	0.0583156	0.0625706	0.329461	0.0628716	0.188226	0.189367	0.184125	0.11653	0.142433	0.180469	0.194293	0.0517505	0.19184	0.215198	0.120987	0.233455	0.732449	3.14331e-05	0.099753	0.188226	0.074339	0.113887
cg01545493	chr14	103659071	-				0.391609	0.36836	0.432555	0.468524	0.467644	0.398235	0.49885	0.454305	0.374406	0.428521	0.367269	0.688062	0.541045	0.447976	0.581784	0.467536	0.425506	0.441469	0.374774	0.577169	0.473298	0.482297	0.559468	0.546226	0.505543	0.526255	0.00688693	0.458092	0.505543	0.391609	0.113933
cg19240039	chr7	62515304	+				0.306781	0.352691	0.37578	0.292552	0.391097	0.378141	0.371148	0.401737	0.464961	0.444892	0.347914	0.654732	0.464692	0.453747	0.504133	0.290568	0.41323	0.434455	0.417397	0.380189	0.217918	0.467438	0.385741	0.532596	0.461857	0.632045	0.000700575	0.237406	0.461857	0.347914	0.113943
cg03154226	chr11	55563401	-	OR5D14	NM_001004735	1stExon	0.747907	0.821432	0.864189	0.731806	0.720063	0.832836	0.787582	0.751113	0.822386	0.793925	0.663845	0.856779	0.672421	0.875856	0.922528	0.875619	0.844431	0.775825	0.802473	0.832443	0.839828	0.89651	0.791579	0.813191	0.861864	0.635892	0.000634611	0.231446	0.861864	0.747907	0.113957
cg25032722	chr8	15420520	+	TUSC3;TUSC3	NM_006765;NM_178234	Body;Body	0.483551	0.646341	0.441669	0.557747	0.5627	0.726974	0.653417	0.528609	0.627789	0.586904	0.581459	0.716598	0.546582	0.69546	0.774421	0.56467	0.583485	0.69276	0.668578	0.528922	0.507425	0.572174	0.53546	0.659901	0.722357	0.519331	0.00780478	0.473453	0.69546	0.581459	0.114001
cg18196063	chr1	24652248	+	GRHL3;GRHL3;GRHL3	NM_198173;NM_198174;NM_021180	Body;5'UTR;Body	0.538182	0.503253	0.544379	0.493482	0.592976	0.626499	0.620606	0.570657	0.561319	0.586735	0.533485	0.725331	0.590593	0.539764	0.633967	0.647528	0.557239	0.596201	0.589567	0.643111	0.646898	0.595976	0.652719	0.545083	0.669887	0.508944	0.00937157	0.496472	0.647528	0.533485	0.114043
cg08068800	chr1	218636731	+	MIR548F3	NR_031644	Body	0.140239	0.123917	0.165175	0.154082	0.274543	0.217124	0.192472	0.135193	0.125967	0.203319	0.165279	0.42742	0.192042	0.187788	0.257437	0.268383	0.235151	0.216793	0.244998	0.276914	0.154735	0.157952	0.214842	0.260562	0.374255	0.602808	0.00142629	0.293743	0.268383	0.154082	0.114301
cg19295170	chr15	74683603	-				0.144128	0.184349	0.21582	0.14615	0.163434	0.188869	0.225675	0.14542	0.17759	0.148814	0.185934	0.363446	0.213724	0.227126	0.21707	0.272746	0.176873	0.246397	0.220172	0.248897	0.144346	0.220825	0.288941	0.174064	0.263144	0.592806	0.00179129	0.313908	0.263144	0.148814	0.114329
cg11924659	chr1	111250086	-				0.301848	0.395995	0.387725	0.335159	0.331985	0.336185	0.41857	0.37735	0.318482	0.348618	0.392272	0.515438	0.408085	0.456027	0.361963	0.51501	0.45981	0.412957	0.439177	0.489462	0.435796	0.492362	0.505729	0.345793	0.462995	0.559723	0.0036216	0.381187	0.462995	0.348618	0.114376
cg20386569	chr17	27298238	+	SEZ6;SEZ6;SEZ6	NM_001098635;NM_001290202;NM_178860	Body;Body;Body	0.203188	0.195557	0.263947	0.256044	0.255721	0.30713	0.251527	0.246208	0.257575	0.209875	0.292052	0.454314	0.271594	0.217764	0.307177	0.324356	0.229102	0.285657	0.311055	0.358945	0.174893	0.345232	0.32561	0.382921	0.316384	0.576649	0.00254952	0.345815	0.324356	0.209875	0.114481
cg07441122	chr16	46824519	-				0.752389	0.704213	0.598252	0.696824	0.73249	0.697644	0.666902	0.762509	0.691708	0.736358	0.685347	0.821972	0.752339	0.798054	0.832637	0.818702	0.702311	0.751212	0.74294	0.823421	0.763447	0.787799	0.797868	0.693785	0.836186	0.545874	0.00476254	0.412585	0.818702	0.704213	0.114489
cg17887716	chr2	172893022	+	METAP1D	NM_199227	Body	0.329034	0.307961	0.328568	0.319464	0.355574	0.313053	0.332752	0.366827	0.331506	0.310614	0.333721	0.524427	0.351659	0.353327	0.375593	0.446654	0.342805	0.397522	0.313628	0.397156	0.328578	0.382125	0.482583	0.350846	0.433977	0.660512	0.000326208	0.187097	0.433977	0.319464	0.114514
cg23018838	chr21	18970965	-	BTG3;BTG3	NM_006806;NM_001130914	Body;Body	0.34315	0.3201	0.288104	0.375913	0.336813	0.3432	0.360926	0.336355	0.327446	0.319273	0.316408	0.578491	0.364634	0.369125	0.40434	0.434651	0.349847	0.424096	0.358576	0.407458	0.325777	0.372175	0.457308	0.342376	0.529227	0.599346	0.00154464	0.301041	0.434651	0.3201	0.114551
cg12623364	chr4	109038130	-	LEF1;LEF1;LEF1;LEF1	NM_001166119;NM_001130714;NM_001130713;NM_016269	Body;Body;Body;Body	0.0894622	0.0922184	0.116271	0.090972	0.121021	0.0840965	0.135856	0.0974556	0.115421	0.145708	0.125279	0.210571	0.104076	0.172891	0.154575	0.206819	0.124359	0.245748	0.146467	0.20858	0.164074	0.105388	0.157858	0.123388	0.225844	0.58819	0.00198506	0.323664	0.206819	0.0922184	0.114601
cg02268192	chr14	92981666	-	RIN3	NM_024832	Body	0.0741434	0.10688	0.10985	0.0890592	0.10151	0.0976351	0.0740519	0.0745349	0.0735842	0.0729207	0.0917749	0.444127	0.116946	0.203677	0.205225	0.134165	0.100856	0.113538	0.165276	0.219168	0.063134	0.0844501	0.185656	0.181495	0.256422	0.599731	0.00153108	0.299909	0.203677	0.0890592	0.114617
cg13943971	chr10	64378150	-	ZNF365;ZNF365	NM_199451;NM_199452	Body;5'UTR	0.0529313	0.0539487	0.0647589	0.0462899	0.0598166	0.0777186	0.0645781	0.0437751	0.0499914	0.0458895	0.0692217	0.394089	0.149419	0.167599	0.160653	0.146492	0.0554221	0.0811564	0.0713265	0.10338	0.0499323	0.116668	0.191613	0.0602901	0.201389	0.632045	0.000700575	0.237406	0.167599	0.0529313	0.114668
cg04501020	chr13	80586582	-	LINC01080	NR_104138	Body	0.538251	0.797395	0.895096	0.765208	0.8855	0.902173	0.921259	0.867505	0.856276	0.877526	0.868613	0.921008	0.888263	0.912211	0.933631	0.912545	0.891158	0.868785	0.897203	0.925885	0.878951	0.902683	0.905742	0.860854	0.854763	0.571264	0.00285652	0.356537	0.912211	0.797395	0.114816
cg03413073	chr16	29348855	-	SNX29P2	NR_002939	Body	0.347358	0.310425	0.34223	0.361945	0.346427	0.356417	0.363506	0.347526	0.333395	0.343329	0.343631	0.559147	0.388406	0.396887	0.43231	0.458453	0.340286	0.382165	0.368444	0.400266	0.368966	0.341699	0.479253	0.381274	0.504696	0.516638	0.00818828	0.479341	0.458453	0.343631	0.114822
cg26279070	chr2	130971343	+				0.211365	0.211224	0.309187	0.190264	0.241201	0.258205	0.30764	0.18978	0.250929	0.251236	0.262692	0.378115	0.244465	0.336905	0.303954	0.315828	0.254364	0.340785	0.270309	0.255439	0.333869	0.268412	0.21731	0.286953	0.326195	0.592422	0.00180679	0.314928	0.326195	0.211365	0.11483
cg14735905	chr14	105045767	-	C14orf180;C14orf180	NM_001008404;NM_001286399	TSS1500;TSS1500	0.636918	0.661698	0.702872	0.675931	0.698758	0.76027	0.764666	0.714252	0.747383	0.748515	0.64472	0.774077	0.66949	0.776553	0.8031	0.799569	0.779314	0.779467	0.697581	0.707986	0.765272	0.772829	0.749857	0.78258	0.774186	0.799385	1.64198e-06	0.063591	0.776553	0.661698	0.114854
cg01842608	chr19	54415946	+	CACNG7	NM_031896	TSS200	0.754075	0.789323	0.865389	0.787924	0.773634	0.780424	0.852806	0.720677	0.761222	0.820142	0.749227	0.928107	0.80758	0.902956	0.828779	0.894707	0.802622	0.893785	0.765164	0.832689	0.852454	0.805311	0.890475	0.857876	0.902779	0.53818	0.00551803	0.432474	0.902779	0.787924	0.114855
cg07708960	chr15	64442024	+				0.440149	0.443861	0.479232	0.44891	0.455202	0.45882	0.452826	0.448201	0.431766	0.477283	0.467777	0.572172	0.451737	0.466337	0.518879	0.563845	0.463669	0.497863	0.50287	0.49249	0.445703	0.48033	0.529554	0.460668	0.570104	0.636276	0.00062832	0.231435	0.563845	0.44891	0.114935
cg00329656	chr1	17054246	+				0.874182	0.770807	0.729333	0.822265	0.876542	0.8928	0.874339	0.88412	0.814378	0.747114	0.635951	0.891575	0.814653	0.905643	0.929499	0.715326	0.666822	0.878901	0.877557	0.917263	0.932593	0.900096	0.830876	0.885751	0.874462	0.511637	0.00894223	0.491164	0.885751	0.770807	0.114944
cg13011951	chr10	101736961	+	DNMBP	NM_015221	5'UTR	0.634865	0.626545	0.699971	0.743504	0.797781	0.858257	0.825773	0.813712	0.781216	0.746819	0.833969	0.830607	0.745599	0.877599	0.877503	0.865709	0.865008	0.910523	0.848502	0.797037	0.698113	0.791402	0.863571	0.817147	0.858449	0.681285	0.000177322	0.15744	0.858449	0.743504	0.114945
cg22667835	chr4	6107791	-	JAKMIP1;JAKMIP1	NM_144720;NM_001099433	Body;Body	0.54976	0.55765	0.398084	0.621417	0.521061	0.584923	0.687157	0.563372	0.474568	0.539585	0.542818	0.678965	0.543974	0.743828	0.684877	0.664761	0.614009	0.626604	0.635519	0.639995	0.565089	0.653587	0.651525	0.631518	0.476163	0.638584	0.000591701	0.22872	0.664761	0.54976	0.115001
cg15350922	chr12	46054221	+				0.337973	0.332678	0.350729	0.252291	0.270063	0.354899	0.283181	0.290397	0.284073	0.275941	0.300432	0.457191	0.364233	0.417756	0.390343	0.301645	0.305244	0.359327	0.43112	0.405388	0.261042	0.526846	0.471218	0.290435	0.415455	0.54549	0.00479812	0.414123	0.415455	0.300432	0.115024
cg04486536	chr5	169572695	+				0.116688	0.0467896	0.0787131	0.0488181	0.0535206	0.0534415	0.0662581	0.0447184	0.0560168	0.0539664	0.0552674	0.3987	0.10936	0.0929036	0.149807	0.169034	0.0644148	0.0555252	0.0910219	0.181171	0.0668625	0.169403	0.212573	0.0616964	0.185334	0.555876	0.00391243	0.390137	0.169034	0.0539664	0.115068
cg18168203	chr2	73053490	+	EXOC6B	NM_015189	TSS1500	0.715401	0.806248	0.862465	0.68977	0.863893	0.789907	0.856706	0.733649	0.7976	0.763792	0.833249	0.927979	0.795137	0.914709	0.926505	0.878994	0.850191	0.914944	0.782703	0.716671	0.874421	0.875675	0.916705	0.862818	0.655082	0.546644	0.00469204	0.411164	0.878994	0.763792	0.115203
cg11912272	chr2	201204807	-	SPATS2L;SPATS2L;SPATS2L;SPATS2L	NM_015535;NM_001100424;NM_001100423;NM_001100422	5'UTR;5'UTR;5'UTR;5'UTR	0.484154	0.540185	0.514868	0.506864	0.576672	0.53715	0.528613	0.503785	0.5648	0.470166	0.530901	0.716021	0.673368	0.542894	0.612292	0.522215	0.498414	0.586093	0.541168	0.535118	0.489781	0.621907	0.731402	0.670546	0.622075	0.550875	0.00431984	0.400468	0.622075	0.506864	0.11521
cg15357199	chr17	16995607	-	MPRIP;MPRIP	NM_201274;NM_015134	Body;Body	0.121556	0.129039	0.133884	0.090589	0.141918	0.0948621	0.143631	0.11567	0.140907	0.127214	0.148728	0.46019	0.171238	0.156118	0.20647	0.252651	0.141598	0.238404	0.206232	0.27959	0.0856352	0.139446	0.361805	0.197859	0.242475	0.636661	0.000622084	0.230916	0.242475	0.127214	0.115261
cg03139377	chr12	323242	+	SLC6A12;SLC6A12;SLC6A12;SLC6A12	NM_001122847;NM_003044;NM_001122848;NM_001122848	TSS1500;TSS1500;1stExon;5'UTR	0.0610694	0.0903035	0.0611556	0.0532946	0.106957	0.0889901	0.0773389	0.0433812	0.0655035	0.0518172	0.0536045	0.183967	0.0652429	0.10685	0.182588	0.186127	0.0470158	0.109223	0.132936	0.138169	0.0487385	0.0686261	0.134138	0.138293	0.168892	0.647048	0.000472785	0.213975	0.168892	0.0536045	0.115288
cg04583842	chr16	88103117	-	BANP;BANP	NM_017869;NM_079837	Body;Body	0.365042	0.262629	0.231693	0.289938	0.345523	0.398857	0.383698	0.286844	0.382302	0.399965	0.333173	0.789129	0.420526	0.440325	0.507089	0.448513	0.347662	0.444732	0.391282	0.558721	0.469807	0.42984	0.609823	0.375764	0.533905	0.584728	0.00214189	0.329985	0.448513	0.333173	0.115341
cg06513247	chr17	75446661	-	SEPT9;SEPT9;SEPT9;SEPT9;SEPT9;SEPT9;SEPT9	NM_001113496;NM_001113492;NM_001113496;NM_001113493;NM_001113491;NM_006640;NM_001113494	1stExon;Body;5'UTR;Body;Body;Body;Body	0.419666	0.411388	0.436772	0.454324	0.415709	0.429261	0.429475	0.429686	0.390611	0.443727	0.386452	0.535121	0.409677	0.448795	0.497518	0.515122	0.51723	0.525	0.51578	0.527008	0.44677	0.407962	0.473117	0.540616	0.537308	0.559338	0.00364984	0.38218	0.535121	0.419666	0.115455
cg13821988	chr3	106144101	-				0.603325	0.622707	0.634727	0.542197	0.670385	0.312901	0.685975	0.687358	0.560782	0.520054	0.613797	0.738122	0.641882	0.802494	0.717611	0.718805	0.522926	0.754329	0.617917	0.790151	0.590548	0.648135	0.744639	0.711139	0.619303	0.591268	0.00185399	0.317507	0.718805	0.603325	0.11548
cg08123091	chr9	34957419	-	PHF24;PHF24	NM_015297;NM_001304333	TSS1500;TSS200	0.694268	0.800457	0.797438	0.74314	0.651973	0.7975	0.784499	0.75103	0.736839	0.687074	0.713318	0.786544	0.5726	0.890173	0.855208	0.828852	0.774624	0.826925	0.78606	0.731083	0.576231	0.730095	0.822381	0.785556	0.846483	0.508175	0.00949734	0.498106	0.828852	0.713318	0.115533
cg04626434	chr4	79848254	+	PAQR3	NM_001040202	Body	0.289243	0.29961	0.360041	0.2875	0.335269	0.253886	0.307568	0.312445	0.324484	0.299074	0.283181	0.370379	0.228265	0.368723	0.380823	0.52182	0.291172	0.453277	0.393594	0.371974	0.300886	0.291531	0.286445	0.404784	0.427445	0.628967	0.000757542	0.241609	0.404784	0.289243	0.115541
cg12251336	chr16	216719	+	HBM	NM_001003938	3'UTR	0.114409	0.154264	0.109261	0.151995	0.125682	0.112561	0.106731	0.163078	0.134519	0.163698	0.13306	0.648815	0.141619	0.398287	0.175145	0.135613	0.153963	0.136381	0.135484	0.15162	0.112013	0.200604	0.163326	0.195771	0.267641	0.568186	0.00304568	0.363627	0.267641	0.151995	0.115646
cg01833699	chr2	43313846	+				0.796337	0.73722	0.795421	0.703354	0.739198	0.807205	0.763248	0.705314	0.813	0.728875	0.752807	0.875475	0.7702	0.763635	0.824081	0.873342	0.778533	0.849102	0.759679	0.867274	0.836676	0.822211	0.884128	0.842921	0.852897	0.543951	0.0049427	0.417692	0.852897	0.73722	0.115677
cg03076094	chr16	4357346	-				0.227805	0.210178	0.259093	0.183933	0.231244	0.218571	0.242242	0.208983	0.211562	0.211527	0.195474	0.403145	0.237793	0.253168	0.29701	0.3259	0.249379	0.310975	0.276656	0.298012	0.269357	0.276872	0.350463	0.222322	0.347195	0.675515	0.00021104	0.164562	0.3259	0.210178	0.115721
cg07907474	chr7	80502612	+	SEMA3C	NM_006379	Body	0.126089	0.0909633	0.149848	0.0984844	0.123925	0.12963	0.142248	0.148949	0.122082	0.159495	0.0844573	0.295174	0.180364	0.171222	0.219519	0.528926	0.123863	0.176385	0.109158	0.134239	0.244105	0.169026	0.284068	0.175532	0.214212	0.539719	0.00535936	0.428377	0.214212	0.0984844	0.115728
cg09309282	chr2	236523347	+	AGAP1;AGAP1;AGAP1	NM_001244888;NM_001037131;NM_014914	Body;Body;Body	0.166901	0.145644	0.146151	0.161518	0.153567	0.171077	0.155941	0.122852	0.126878	0.160057	0.12724	0.275804	0.224068	0.172898	0.279522	0.313827	0.252229	0.32024	0.226168	0.237873	0.262919	0.133872	0.18975	0.257801	0.335123	0.52664	0.00683871	0.457016	0.275804	0.160057	0.115747
cg20084219	chr17	36997449	-	C17orf98	NM_001080465	1stExon	0.653817	0.520896	0.369297	0.706375	0.417859	0.347253	0.707461	0.505062	0.698637	0.689387	0.745177	0.923351	0.912368	0.899082	0.91683	0.78861	0.80706	0.727397	0.515317	0.637847	0.366461	0.796645	0.682499	0.805196	0.804272	0.560877	0.00353801	0.379761	0.805196	0.689387	0.115809
cg00989306	chr11	129920441	+				0.0550194	0.0437573	0.037745	0.036451	0.040133	0.0394161	0.0586413	0.0429013	0.0347131	0.0354181	0.0438313	0.181008	0.0371072	0.0810252	0.0567014	0.159575	0.0414325	0.0629799	0.0472117	0.0656262	0.0375399	0.0424888	0.141831	0.049124	0.211549	0.587421	0.00201903	0.325226	0.159575	0.0437573	0.115817
cg25990363	chr4	4144783	-				0.0721405	0.0597424	0.0747563	0.069487	0.0680469	0.0711387	0.098188	0.0550007	0.0643371	0.0571231	0.0558253	0.225315	0.071556	0.175566	0.110638	0.0644778	0.09316	0.0933452	0.129497	0.0628766	0.0740539	0.107925	0.0703836	0.322724	0.0813619	0.672437	0.000231218	0.1679	0.175566	0.0597424	0.115824
cg17395940	chr10	73561279	-	CDH23;CDH23;CDH23	NM_001171933;NM_001171934;NM_022124	Body;Body;Body	0.110368	0.0945697	0.114755	0.0667468	0.109174	0.11323	0.113253	0.108543	0.102155	0.115326	0.0757058	0.21051	0.142588	0.158374	0.15089	0.285839	0.158873	0.186549	0.157886	0.170634	0.129558	0.0917188	0.249627	0.15888	0.304418	0.598192	0.00158591	0.302631	0.21051	0.0945697	0.11594
cg04725693	chr22	23223553	-				0.501021	0.473761	0.470693	0.499603	0.530736	0.548377	0.53068	0.553591	0.493337	0.497676	0.4458	0.601463	0.565391	0.506559	0.546569	0.76963	0.598493	0.686217	0.547306	0.640997	0.616685	0.507367	0.645119	0.613689	0.719578	0.523562	0.0072325	0.46349	0.613689	0.497676	0.116013
cg05738235	chr17	60973151	-	MIR548W	NR_036146	Body	0.0607807	0.0498465	0.0383409	0.0427053	0.0544506	0.0474781	0.0501764	0.0404014	0.0832528	0.0640861	0.0652213	0.223163	0.122684	0.074119	0.0711935	0.189241	0.0533235	0.0641104	0.0724376	0.107835	0.0413122	0.107089	0.173418	0.0505201	0.176819	0.508175	0.00949734	0.498106	0.176819	0.0607807	0.116038
cg06642354	chr14	66698904	+				0.202997	0.340766	0.299615	0.283476	0.313486	0.218504	0.245453	0.307679	0.315671	0.300381	0.342918	0.143955	0.154107	0.481748	0.464662	0.416244	0.382792	0.417491	0.362215	0.282773	0.280503	0.389268	0.162031	0.416422	0.465969	0.55126	0.00428728	0.399635	0.416422	0.300381	0.116041
cg03632635	chr13	50908779	+	DLEU1	NR_109974	Body	0.623526	0.634688	0.647548	0.663318	0.677326	0.606252	0.616771	0.618101	0.637823	0.620644	0.592641	0.867784	0.696368	0.636408	0.7445	0.74938	0.635605	0.698519	0.716679	0.794093	0.604759	0.728113	0.792388	0.682692	0.739626	0.60704	0.00129228	0.284363	0.739626	0.623526	0.1161
cg14002533	chr4	18693594	-				0.299157	0.347281	0.338548	0.41604	0.39647	0.392031	0.343007	0.687855	0.436266	0.427833	0.322164	0.426315	0.419809	0.463436	0.534186	0.465491	0.474975	0.406231	0.500843	0.468293	0.416762	0.528126	0.5536	0.405883	0.520155	0.608194	0.00125767	0.282479	0.463436	0.347281	0.116156
cg26290716	chr14	91862813	-	CCDC88C	NM_001080414	Body	0.124663	0.0955885	0.138033	0.105103	0.144547	0.119558	0.130689	0.0810567	0.124092	0.175441	0.120448	0.26306	0.152341	0.0891291	0.197801	0.236616	0.125493	0.155739	0.199924	0.203045	0.110483	0.157868	0.249927	0.145545	0.261223	0.511252	0.00900254	0.491786	0.236616	0.120448	0.116168
cg16601000	chr11	75486791	-	DGAT2;DGAT2	NM_001253891;NM_032564	Body;Body	0.692461	0.668899	0.673227	0.644624	0.677735	0.711343	0.644041	0.661224	0.67282	0.650053	0.640172	0.866725	0.729131	0.719962	0.796865	0.765114	0.68964	0.740973	0.729549	0.813028	0.690103	0.65617	0.757877	0.766278	0.800248	0.593191	0.0017759	0.313576	0.766278	0.650053	0.116225
cg10109056	chr7	139953458	+				0.432464	0.436466	0.429189	0.459501	0.490314	0.437765	0.431905	0.389914	0.45568	0.473464	0.41537	0.680927	0.513264	0.50152	0.542526	0.552715	0.451271	0.483992	0.501443	0.624218	0.434158	0.503692	0.633377	0.438415	0.554001	0.58819	0.00198506	0.323664	0.552715	0.436466	0.116249
cg23403750	chr5	114610319	+	CCDC112;CCDC112	NM_152549;NM_001040440	Body;Body	0.0443802	0.0444692	0.0565842	0.0451035	0.0598702	0.043598	0.0571671	0.0488849	0.0502705	0.0381746	0.0469375	0.334738	0.0635931	0.0507712	0.0755747	0.160804	0.0417592	0.0865537	0.045454	0.0971242	0.0567878	0.0768705	0.100318	0.0638135	0.211952	0.620119	0.00094419	0.259164	0.160804	0.0444692	0.116335
cg26436200	chr19	52872840	-	ZNF880	NM_001145434	TSS1500	0.14892	0.116854	0.120004	0.11805	0.125389	0.174223	0.213374	0.145924	0.204754	0.207921	0.235267	0.449872	0.188086	0.445271	0.15214	0.265319	0.152239	0.422039	0.225503	0.242916	0.183969	0.25144	0.248023	0.240681	0.0771846	0.508559	0.00943428	0.497429	0.265319	0.14892	0.116399
cg18395065	chr5	1564749	+				0.613141	0.585258	0.653517	0.629348	0.653307	0.693803	0.658565	0.629764	0.590508	0.647174	0.601842	0.791556	0.688966	0.623536	0.702808	0.707919	0.67232	0.73076	0.64176	0.719173	0.63746	0.641791	0.712826	0.729541	0.762353	0.550875	0.00431984	0.400468	0.729541	0.613141	0.1164
cg22453067	chr17	40287944	+	RAB5C;RAB5C;RAB5C	NM_004583;NM_201434;NM_001252039	5'UTR;5'UTR;5'UTR	0.376471	0.376937	0.383705	0.349588	0.406408	0.290706	0.346822	0.277681	0.33893	0.256344	0.378175	0.67914	0.402512	0.432023	0.463014	0.462359	0.371512	0.406348	0.449549	0.509066	0.268928	0.426149	0.512931	0.588878	0.492914	0.674745	0.000215935	0.165366	0.492914	0.376471	0.116444
cg26672076	chr1	17533872	+	PADI1	NM_013358	Body	0.176346	0.168042	0.185751	0.194289	0.194915	0.172086	0.237681	0.175502	0.172217	0.171775	0.185616	0.327772	0.216179	0.193181	0.234057	0.302739	0.188584	0.219356	0.223062	0.250874	0.146546	0.217912	0.333404	0.235929	0.293002	0.646663	0.0004777	0.214174	0.293002	0.176346	0.116655
cg17943672	chr3	44397397	+	C3orf23;C3orf23;C3orf23	NM_173826;NM_001029840;NM_001029839	Body;Body;Body	0.125676	0.0816973	0.0992009	0.0749734	0.078354	0.181028	0.129356	0.0869558	0.108283	0.0578161	0.0740035	0.224739	0.0825612	0.182659	0.102007	0.205489	0.169993	0.198197	0.0810092	0.111228	0.093547	0.147194	0.146402	0.133989	0.191641	0.622812	0.000883589	0.254558	0.191641	0.0749734	0.116667
cg24685296	chr18	11308716	+				0.110074	0.0785063	0.15588	0.0849224	0.0937498	0.14421	0.143673	0.124015	0.11355	0.178695	0.0702784	0.378064	0.105673	0.201607	0.142782	0.188753	0.200573	0.114586	0.21594	0.121371	0.148639	0.137821	0.221059	0.124873	0.243113	0.557415	0.00379381	0.387089	0.201607	0.0849224	0.116685
cg06339053	chr14	24457563	-	DHRS4L2;DHRS4L2;DHRS4L2;DHRS4L2	NM_198083;NM_001193637;NM_001193636;NM_001193635	TSS1500;5'UTR;5'UTR;Body	0.115725	0.111541	0.101599	0.171185	0.126663	0.107484	0.0974772	0.124643	0.0922221	0.0754157	0.127453	0.412472	0.14048	0.151089	0.192434	0.232555	0.104804	0.139135	0.154091	0.196885	0.0660581	0.13021	0.315837	0.159356	0.287974	0.527024	0.00679077	0.456437	0.232555	0.115725	0.11683
cg17784863	chr3	53926472	+	SELK	NM_021237	TSS1500	0.525482	0.623927	0.563593	0.721356	0.682615	0.723288	0.767919	0.700906	0.58041	0.706551	0.641524	0.916271	0.847499	0.802827	0.827461	0.656036	0.71567	0.748434	0.72444	0.812746	0.792146	0.819944	0.678608	0.758419	0.590331	0.513176	0.00870433	0.486541	0.758419	0.641524	0.116895
cg07240689	chr10	105205887	+	PDCD11	NM_014976	3'UTR	0.511091	0.476864	0.500469	0.555534	0.546177	0.55448	0.558165	0.530317	0.524224	0.52051	0.509941	0.689743	0.505964	0.560189	0.590782	0.628009	0.576892	0.599766	0.553067	0.565336	0.5599	0.528957	0.614949	0.568269	0.647191	0.695518	0.000113496	0.135148	0.628009	0.511091	0.116919
cg18305433	chr6	28972963	+	ZNF311;ZNF311	NM_001010877;NM_001010877	5'UTR;1stExon	0.829374	0.728313	0.766167	0.802437	0.856207	0.807223	0.670966	0.810007	0.872645	0.734826	0.884727	0.926773	0.875452	0.933233	0.914768	0.834974	0.887335	0.85191	0.818884	0.80224	0.804635	0.900705	0.828254	0.773948	0.919469	0.527794	0.00669574	0.454786	0.919469	0.802437	0.117032
cg17211632	chr12	117492680	-	TESC;TESC;TESC	NR_031766;NM_001168325;NM_017899	Body;Body;Body	0.422119	0.372381	0.347318	0.359342	0.408058	0.348121	0.42517	0.329654	0.320739	0.390598	0.366099	0.609972	0.361884	0.489454	0.456873	0.513508	0.323974	0.375266	0.41152	0.464116	0.453657	0.445812	0.540537	0.383026	0.467184	0.540489	0.00528148	0.425962	0.489454	0.372381	0.117074
cg11241750	chr5	125694354	+	GRAMD3	NM_001146319	TSS1500	0.100569	0.143427	0.147039	0.0993632	0.114918	0.145235	0.133493	0.139947	0.140284	0.216661	0.0918534	0.230477	0.0988228	0.204145	0.248279	0.249794	0.159224	0.270051	0.147707	0.161663	0.092104	0.118479	0.157147	0.213131	0.217652	0.627428	0.000787497	0.244827	0.217652	0.100569	0.117083
cg16522412	chr13	33926811	+				0.707204	0.679786	0.70111	0.650322	0.763706	0.721961	0.74906	0.674827	0.676856	0.754251	0.644354	0.885759	0.704174	0.775064	0.864204	0.729255	0.73084	0.733197	0.745899	0.802101	0.771278	0.662611	0.813813	0.797679	0.796913	0.575111	0.00263422	0.34847	0.796913	0.679786	0.117128
cg06679310	chr8	1957176	+				0.432725	0.380509	0.292672	0.373978	0.363807	0.383198	0.315224	0.390345	0.348623	0.400958	0.408626	0.735916	0.501902	0.445997	0.513183	0.518094	0.402695	0.474012	0.441282	0.464906	0.318937	0.522756	0.610097	0.369612	0.573009	0.520485	0.00764508	0.470824	0.518094	0.400958	0.117136
cg17948174	chr2	48492921	+				0.168819	0.0891216	0.138851	0.103178	0.148943	0.084464	0.113438	0.119722	0.123464	0.149771	0.0991253	0.626025	0.145797	0.194883	0.247642	0.220351	0.0862828	0.150802	0.17338	0.234445	0.0862946	0.185858	0.348888	0.109708	0.30704	0.556261	0.00388248	0.389731	0.220351	0.103178	0.117173
cg10678215	chr5	143191565	-	HMHB1	NM_021182	TSS200	0.726005	0.662204	0.66931	0.41969	0.732174	0.704326	0.677952	0.607347	0.752966	0.583235	0.660946	0.7689	0.639682	0.798463	0.756497	0.855087	0.626996	0.754278	0.709932	0.75938	0.614499	0.727763	0.792666	0.736925	0.778123	0.671668	0.000236518	0.169024	0.778123	0.660946	0.117178
cg10601171	chr20	61290162	+	SLCO4A1	NM_016354	Body	0.603563	0.605326	0.593616	0.594092	0.592784	0.60893	0.621264	0.613288	0.570734	0.625933	0.548464	0.738395	0.713874	0.62259	0.643316	0.765688	0.633076	0.682653	0.627195	0.6579	0.616015	0.595504	0.746665	0.665118	0.720764	0.543951	0.0049427	0.417692	0.720764	0.603563	0.117201
cg11419736	chr4	15428995	+	C1QTNF7;C1QTNF7;C1QTNF7;LOC101929095	NM_031911;NM_001135170;NM_001135171;NR_125911	TSS1500;Body;5'UTR;Body	0.347378	0.304334	0.353281	0.253115	0.311522	0.387014	0.298091	0.361061	0.32745	0.304268	0.285486	0.584379	0.341298	0.365552	0.407378	0.421611	0.264972	0.233421	0.323959	0.35633	0.31928	0.403566	0.470164	0.406736	0.423251	0.559723	0.0036216	0.381187	0.421611	0.304268	0.117343
cg06757331	chr16	21663007	-	IGSF6;METTL9;METTL9;METTL9;METTL9	NM_005849;NM_001288660;NM_001288659;NM_016025;NM_001077180	Body;Body;Body;Body;Body	0.736858	0.662272	0.713364	0.745893	0.7269	0.741449	0.663636	0.665569	0.710533	0.713465	0.728722	0.846085	0.842778	0.804745	0.774797	0.872966	0.750632	0.80852	0.755372	0.801198	0.820492	0.772324	0.82846	0.756564	0.862589	0.54472	0.00486996	0.415212	0.846085	0.728722	0.117363
cg00634229	chr3	138131992	+				0.267619	0.211979	0.305829	0.230829	0.24133	0.257071	0.314923	0.199774	0.230937	0.258504	0.219976	0.388732	0.245558	0.267069	0.272789	0.386361	0.245422	0.249637	0.293783	0.290601	0.229731	0.256126	0.313242	0.298035	0.348222	0.506251	0.00981792	0.50254	0.348222	0.230829	0.117393
cg16728323	chr13	111212174	+	RAB20	NM_017817	Body	0.314229	0.291569	0.369581	0.330021	0.343678	0.360573	0.343726	0.310676	0.316237	0.313927	0.333344	0.579665	0.389344	0.346807	0.372074	0.431641	0.313612	0.329026	0.363491	0.404625	0.317596	0.430838	0.456045	0.32916	0.484482	0.510483	0.00912418	0.492837	0.431641	0.314229	0.117412
cg10499974	chr3	46244099	-	CCR1	NM_001295	3'UTR	0.0349654	0.0283594	0.0351832	0.0269837	0.0307715	0.0346379	0.0354302	0.0278507	0.0260311	0.0255287	0.0291277	0.474012	0.0482029	0.0895661	0.146936	0.145809	0.0365827	0.0798427	0.0601905	0.052206	0.0296598	0.0549712	0.158492	0.0527653	0.227516	0.787459	2.99454e-06	0.0689426	0.145809	0.0283594	0.11745
cg05733016	chr2	197951438	-	ANKRD44	NM_001195144	Body	0.543385	0.609726	0.613266	0.603049	0.648872	0.49049	0.653069	0.58988	0.753074	0.537825	0.540582	0.895662	0.563613	0.606065	0.792415	0.660842	0.630845	0.662185	0.625707	0.858397	0.53653	0.681817	0.643791	0.594253	0.731663	0.618581	0.000980404	0.261686	0.660842	0.543385	0.117457
cg14916253	chr4	87860950	-	AFF1	NM_001166693	5'UTR	0.555888	0.439953	0.526478	0.457498	0.491598	0.401361	0.530544	0.592276	0.518512	0.497883	0.454784	0.54334	0.431398	0.575007	0.509212	0.70563	0.504898	0.562139	0.536163	0.486469	0.488554	0.527002	0.467601	0.641277	0.569828	0.563185	0.00337573	0.375474	0.575007	0.457498	0.117509
cg07182221	chr6	37219263	+	TMEM217;TMEM217;TMEM217;TMEM217;TMEM217	NR_104443;NR_104442;NM_145316;NM_001162900;NM_001286401	Body;Body;5'UTR;5'UTR;5'UTR	0.118391	0.144565	0.141772	0.106209	0.118538	0.133762	0.140246	0.107963	0.147212	0.113737	0.097332	0.602354	0.143795	0.142107	0.154977	0.231266	0.0978866	0.138982	0.0941045	0.206408	0.106065	0.217064	0.297314	0.149485	0.284155	0.512022	0.00888225	0.489854	0.231266	0.113737	0.117529
cg03921343	chr6	111078329	+	CDK19;CDK19;CDK19;CDK19	NM_001300963;NM_001300964;NM_001300960;NM_015076	5'UTR;5'UTR;Body;Body	0.464679	0.393039	0.458355	0.465734	0.393771	0.349455	0.434854	0.373594	0.540253	0.497504	0.439672	0.729949	0.474046	0.42684	0.552074	0.566713	0.418509	0.548578	0.491613	0.587371	0.220836	0.55814	0.561717	0.582243	0.630351	0.516638	0.00818828	0.479341	0.582243	0.464679	0.117564
cg11164055	chr7	89868143	+				0.533595	0.536307	0.557624	0.43949	0.567221	0.547666	0.574748	0.605385	0.494418	0.55726	0.408183	0.749159	0.546682	0.505362	0.631152	0.651182	0.583584	0.559753	0.487313	0.710656	0.557909	0.645107	0.718467	0.560325	0.700209	0.587805	0.00200198	0.324472	0.651182	0.533595	0.117587
cg06256185	chr13	47429698	-	HTR2A-AS1;HTR2A-AS1;HTR2A;HTR2A	NR_103752;NR_046612;NM_000621;NM_001165947	Body;Body;Body;Body	0.746953	0.783427	0.80374	0.760585	0.80093	0.722855	0.823995	0.795152	0.826351	0.878087	0.741305	0.881426	0.802743	0.763809	0.864454	0.878178	0.876311	0.791175	0.856812	0.893966	0.758062	0.825534	0.871534	0.80283	0.891343	0.530102	0.00641732	0.448922	0.878178	0.760585	0.117592
cg19777557	chr20	46067411	+				0.0847837	0.0508321	0.0928943	0.064977	0.078283	0.0991333	0.0600621	0.0642312	0.0856403	0.0854334	0.0540321	0.501685	0.101443	0.104035	0.10738	0.182662	0.0978708	0.110607	0.0900862	0.176191	0.0785813	0.0857992	0.250639	0.0869004	0.253556	0.604347	0.00137624	0.290875	0.182662	0.064977	0.117685
cg04214459	chr1	198637612	+	PTPRC;PTPRC;PTPRC;PTPRC	NM_080922;NM_002838;NM_080923;NM_080921	Body;Body;Body;Body	0.171489	0.141817	0.211938	0.161863	0.235256	0.148802	0.15952	0.199506	0.227273	0.108601	0.118505	0.654926	0.135181	0.24752	0.343268	0.259529	0.198687	0.230954	0.214254	0.433545	0.126998	0.296322	0.274528	0.238053	0.369679	0.784382	3.47555e-06	0.0689426	0.259529	0.141817	0.117712
cg15010352	chr19	12948853	-	MAST1	NM_014975	TSS1500	0.306329	0.365004	0.275605	0.386664	0.356314	0.372874	0.378427	0.301201	0.418296	0.363768	0.409868	0.758294	0.318016	0.48276	0.429623	0.527705	0.403049	0.543658	0.338909	0.418975	0.484714	0.456333	0.297501	0.44755	0.445651	0.584728	0.00214189	0.329985	0.48276	0.365004	0.117756
cg27220418	chr16	25105324	+				0.314388	0.336433	0.352823	0.369566	0.32715	0.359624	0.366699	0.328643	0.380459	0.371589	0.349713	0.727815	0.3492	0.405416	0.446158	0.467516	0.346931	0.418701	0.426724	0.452057	0.359722	0.386329	0.522322	0.381883	0.522032	0.665897	0.00027977	0.17818	0.467516	0.349713	0.117803
cg11737794	chr15	73077977	+	ADPGK-AS1	NR_040107	Body	0.201032	0.167494	0.257876	0.169051	0.208241	0.16336	0.241928	0.207919	0.252253	0.218498	0.179003	0.298797	0.217533	0.275261	0.235348	0.293757	0.27106	0.332253	0.240398	0.143751	0.181789	0.208598	0.165962	0.319379	0.29681	0.567417	0.00309459	0.365603	0.29681	0.179003	0.117807
cg24610854	chr5	130510020	-	LYRM7	NM_181705	Body	0.424456	0.420616	0.395362	0.413408	0.429954	0.436682	0.385924	0.493607	0.448254	0.514677	0.372948	0.726419	0.622421	0.471657	0.547897	0.538425	0.527344	0.592631	0.44107	0.495606	0.45798	0.438458	0.593171	0.470436	0.695334	0.530871	0.00632669	0.447587	0.538425	0.420616	0.117809
cg18217136	chr20	36157651	+	BLCAP;BLCAP	NM_001167820;NM_006698	TSS1500;TSS1500	0.493188	0.496631	0.543026	0.508719	0.53369	0.487161	0.530004	0.486545	0.466767	0.449745	0.50419	0.632378	0.517852	0.519736	0.546164	0.632154	0.506513	0.557717	0.500467	0.590337	0.529895	0.536712	0.622564	0.525168	0.614525	0.567417	0.00309459	0.365603	0.614525	0.496631	0.117894
cg25708738	chr3	31589124	+	STT3B	NM_178862	Body	0.264104	0.219074	0.244294	0.172098	0.286044	0.170891	0.316984	0.284769	0.256285	0.157934	0.236485	0.534505	0.203865	0.336976	0.318595	0.221808	0.238841	0.254145	0.313711	0.342256	0.192404	0.321676	0.331107	0.267622	0.39015	0.687055	0.000148417	0.149575	0.336976	0.219074	0.117902
cg04007028	chr17	36735584	-	SRCIN1	NM_025248	Body	0.249828	0.264358	0.280227	0.256363	0.271502	0.307593	0.275575	0.232441	0.276033	0.270444	0.302457	0.497537	0.352358	0.382348	0.427056	0.265719	0.365225	0.342045	0.306875	0.338217	0.226502	0.28538	0.357548	0.299266	0.409694	0.608963	0.00123505	0.280417	0.382348	0.264358	0.11799
cg07063559	chr7	64043012	+	LOC641746	NR_033245	Body	0.709779	0.893048	0.895133	0.77477	0.806867	0.847615	0.854083	0.916332	0.8707	0.801134	0.753566	0.885652	0.829176	0.894734	0.904749	0.866188	0.891254	0.814757	0.89001	0.881296	0.790792	0.887617	0.91561	0.892767	0.894304	0.539334	0.00539866	0.429031	0.892767	0.77477	0.117996
cg27131881	chr22	45820349	+	RIBC2	NM_015653	Body	0.0410218	0.0372997	0.0322353	0.0324364	0.0288303	0.0352708	0.0525217	0.0270825	0.0254008	0.0239798	0.0368091	0.154918	0.0348974	0.0787525	0.113751	0.225714	0.044186	0.067997	0.0485906	0.112043	0.0454597	0.0909011	0.162159	0.0370787	0.301052	0.670898	0.000241925	0.16991	0.154918	0.0368091	0.118109
cg23133335	chr8	23193466	-	LOC100507156;LOXL2	NR_038323;NM_002318	TSS1500;Body	0.208857	0.165476	0.155267	0.184251	0.151281	0.139123	0.199926	0.140238	0.128476	0.116981	0.168638	0.235727	0.181365	0.376749	0.154708	0.418821	0.213026	0.238053	0.236102	0.214825	0.193052	0.198207	0.212995	0.230167	0.286801	0.560877	0.00353801	0.379761	0.286801	0.168638	0.118164
cg00976993	chr1	17944499	-	ARHGEF10L;ARHGEF10L	NM_018125;NM_001011722	Body;Body	0.877341	0.770471	0.771399	0.805283	0.799014	0.865952	0.810538	0.801837	0.798311	0.832447	0.754579	0.923495	0.869202	0.889417	0.912966	0.940586	0.875114	0.908566	0.856824	0.904249	0.873111	0.858152	0.931004	0.881815	0.93229	0.632045	0.000700575	0.237406	0.923495	0.805283	0.118212
cg20464155	chr1	203372112	-				0.604176	0.496969	0.595944	0.587316	0.528226	0.577002	0.562332	0.559712	0.59448	0.538132	0.60907	0.758788	0.597136	0.613193	0.736743	0.705545	0.671961	0.733618	0.665895	0.654064	0.610802	0.496762	0.739911	0.681472	0.744544	0.533179	0.00606124	0.443227	0.705545	0.587316	0.118229
cg03391626	chr14	92972892	+				0.0647368	0.0603628	0.062001	0.0447234	0.0626279	0.061412	0.0635659	0.0346146	0.0364621	0.072194	0.0377214	0.320579	0.045849	0.111795	0.240934	0.178606	0.224724	0.101853	0.278896	0.219045	0.0230546	0.111266	0.0807142	0.153829	0.286223	0.754376	1.32419e-05	0.08353	0.178606	0.0603628	0.118243
cg23290482	chr17	36997720	-	C17orf98	NM_001080465	TSS200	0.752805	0.701675	0.500884	0.804448	0.671235	0.623481	0.867034	0.706487	0.79237	0.775719	0.817274	0.92618	0.932836	0.877485	0.945976	0.893981	0.88526	0.852105	0.736249	0.826561	0.646585	0.909114	0.873469	0.870691	0.902776	0.65051	0.000430484	0.207289	0.893981	0.775719	0.118263
cg20833495	chr22	51022194	+	CHKB-AS1;CHKB-AS1;CHKB;CHKB-CPT1B	NR_021492;NR_110536;NM_005198;NR_027928	Body;Body;TSS1500;TSS1500	0.147309	0.167676	0.161478	0.149686	0.236304	0.259286	0.212493	0.196356	0.209243	0.302216	0.205442	0.39116	0.215078	0.404662	0.214795	0.231463	0.257491	0.222972	0.251965	0.277839	0.149689	0.31814	0.198828	0.257699	0.285955	0.66205	0.000312301	0.184991	0.285955	0.167676	0.118279
cg05962092	chr19	49575664	-	KCNA7	NM_031886	1stExon	0.288881	0.423789	0.402768	0.270866	0.366968	0.395094	0.351147	0.299893	0.277235	0.39217	0.380141	0.713942	0.423308	0.434509	0.610001	0.493598	0.427052	0.650944	0.396033	0.46862	0.524948	0.379239	0.38839	0.918141	0.49842	0.567802	0.00307005	0.365091	0.49842	0.380141	0.118279
cg20456124	chr15	31342501	-	TRPM1;TRPM1;TRPM1	NM_002420;NM_001252024;NM_001252020	Body;Body;Body	0.273483	0.245174	0.354299	0.247415	0.27334	0.263832	0.234417	0.267318	0.223646	0.237676	0.273585	0.498004	0.27338	0.304478	0.342612	0.365722	0.314009	0.345983	0.321687	0.47464	0.200455	0.279169	0.388162	0.340226	0.462443	0.577419	0.00250804	0.344732	0.365722	0.247415	0.118307
cg08553950	chr20	36012016	-	SRC;SRC	NM_198291;NM_005417	5'UTR;5'UTR	0.558276	0.593074	0.683877	0.615973	0.64394	0.808286	0.69993	0.661589	0.648525	0.699514	0.674123	0.800884	0.723729	0.70063	0.736222	0.734303	0.732832	0.748196	0.762423	0.796346	0.727621	0.653815	0.770406	0.714149	0.754182	0.510867	0.00906319	0.492486	0.734303	0.615973	0.118329
cg18343108	chr17	36997710	+	C17orf98	NM_001080465	TSS200	0.7561	0.753609	0.625998	0.842552	0.728999	0.67805	0.895488	0.80631	0.884545	0.846757	0.900914	0.980029	0.974222	0.960966	0.971878	0.94623	0.931106	0.89968	0.819347	0.880193	0.75941	0.963591	0.920638	0.848873	0.978795	0.626274	0.00081063	0.246829	0.960966	0.842552	0.118414
cg22211198	chr1	85796657	+	DDAH1;DDAH1	NM_001134445;NM_012137	Body;Body	0.168357	0.14832	0.185238	0.153413	0.218777	0.243372	0.228962	0.177827	0.204175	0.242881	0.121616	0.347595	0.308996	0.247427	0.306432	0.271843	0.266845	0.320718	0.22101	0.228108	0.203097	0.164314	0.408154	0.268771	0.281831	0.565493	0.00321981	0.370599	0.271843	0.153413	0.11843
cg07539798	chr5	140811312	+	PCDHGA4;PCDHGA11;PCDHGA11;PCDHGA9;PCDHGA1;PCDHGB1;PCDHGB6;PCDHGA12;PCDHGB3;PCDHGB7;PCDHGA6;PCDHGA8;PCDHGA10;PCDHGA12;PCDHGA5;PCDHGB4;PCDHGA3;PCDHGA2;PCDHGA7;PCDHGB2;PCDHGB5	NM_018917;NM_032092;NM_018914;NM_018921;NM_018912;NM_018922;NM_018926;NM_032094;NM_018924;NM_018927;NM_018919;NM_032088;NM_018913;NM_003735;NM_018918;NM_003736;NM_018916;NM_018915;NM_018920;NM_018923;NM_018925	Body;Body;Body;Body;Body;Body;Body;1stExon;Body;Body;Body;Body;Body;1stExon;Body;Body;Body;Body;Body;Body;Body	0.473211	0.457169	0.33976	0.367483	0.395234	0.402784	0.385754	0.462564	0.439103	0.482756	0.411114	0.576094	0.449059	0.575666	0.651226	0.634834	0.493959	0.410278	0.451522	0.426287	0.369372	0.56194	0.527947	0.438026	0.57522	0.58165	0.00229007	0.338206	0.575666	0.457169	0.118497
cg27543741	chr7	30467544	+	NOD1	NM_006092	Body	0.0796272	0.110277	0.0882177	0.0696862	0.0932839	0.077331	0.105199	0.0784489	0.0588068	0.0675688	0.102947	0.320725	0.103036	0.124022	0.172869	0.198131	0.0549591	0.0992838	0.0991085	0.173229	0.0393919	0.108489	0.259094	0.132379	0.233052	0.571264	0.00285652	0.356537	0.198131	0.0796272	0.118504
cg23417962	chr12	50925803	+	DIP2B	NM_173602	Body	0.237437	0.166217	0.202259	0.159949	0.205032	0.229304	0.203578	0.195444	0.205805	0.190551	0.170692	0.407718	0.217462	0.24771	0.268863	0.289274	0.269356	0.274435	0.248511	0.277578	0.252545	0.1933	0.263902	0.254698	0.325333	0.640123	0.000568329	0.226356	0.289274	0.170692	0.118583
cg01799418	chr3	117428927	-				0.685207	0.737896	0.783601	0.758919	0.801814	0.815996	0.813678	0.814534	0.742774	0.797591	0.798142	0.877595	0.854838	0.793487	0.842399	0.885162	0.814157	0.852252	0.855679	0.842705	0.793228	0.802662	0.875641	0.842018	0.897889	0.608194	0.00125767	0.282479	0.877595	0.758919	0.118676
cg06737870	chr1	28764153	-	PHACTR4;PHACTR4	NM_023923;NM_001048183	TSS1500;Body	0.258873	0.322415	0.408979	0.300971	0.356314	0.270118	0.244975	0.237633	0.323971	0.269627	0.329786	0.62295	0.182174	0.354173	0.376213	0.41968	0.25384	0.342247	0.346078	0.430701	0.241721	0.374523	0.571629	0.339279	0.471317	0.543566	0.00497942	0.41862	0.41968	0.300971	0.118709
cg07223106	chr1	233155919	-	PCNXL2	NM_014801	Body	0.235931	0.195486	0.206249	0.177801	0.209202	0.212919	0.201589	0.2024	0.159843	0.14381	0.208388	0.456297	0.188708	0.281503	0.256558	0.314229	0.1791	0.15958	0.243183	0.263519	0.207232	0.278174	0.344652	0.231694	0.329135	0.593191	0.0017759	0.313576	0.314229	0.195486	0.118742
cg00584323	chr1	33463340	-				0.0731917	0.0528016	0.0794524	0.0578035	0.0592475	0.0930928	0.0692995	0.0460358	0.0466666	0.0511493	0.0742538	0.35318	0.0920131	0.0759394	0.200366	0.176608	0.0529134	0.0816301	0.143415	0.159176	0.0407732	0.128652	0.21238	0.0754223	0.183029	0.568956	0.00299742	0.361314	0.176608	0.0578035	0.118804
cg00913147	chr18	74276182	+				0.30329	0.287239	0.292807	0.286568	0.285238	0.302314	0.280827	0.285306	0.282415	0.237813	0.263867	0.54215	0.269767	0.35516	0.331892	0.411491	0.329795	0.337343	0.341674	0.393456	0.261839	0.404003	0.404071	0.276862	0.405377	0.597807	0.00159988	0.303516	0.405377	0.286568	0.118809
cg03376089	chr17	17839409	-	TOM1L2;TOM1L2	NM_001033551;NM_001082968	Body;Body	0.416058	0.409482	0.424716	0.395956	0.395481	0.402637	0.400284	0.386223	0.365136	0.394593	0.414547	0.545888	0.419794	0.43794	0.430121	0.567081	0.410245	0.473995	0.449103	0.488769	0.404063	0.4405	0.551495	0.416005	0.528294	0.561646	0.0034832	0.378119	0.528294	0.409482	0.118811
cg04864592	chr10	98141108	+	TLL2	NM_012465	Body	0.425819	0.38261	0.489591	0.431305	0.401736	0.411861	0.418935	0.349385	0.426838	0.344705	0.4132	0.520577	0.454594	0.684029	0.539996	0.532033	0.388046	0.478521	0.515956	0.565828	0.373824	0.494145	0.620479	0.42531	0.651421	0.58165	0.00229007	0.338206	0.532033	0.4132	0.118833
cg01941278	chr5	71895997	-				0.453345	0.45914	0.524089	0.395986	0.548328	0.511279	0.561376	0.460453	0.50103	0.543335	0.461555	0.758541	0.39112	0.488332	0.551092	0.563539	0.569833	0.601305	0.594898	0.671396	0.425477	0.407116	0.581284	0.628862	0.578035	0.554337	0.00403417	0.393354	0.578035	0.45914	0.118896
cg17994583	chr1	65383253	-	JAK1	NM_002227	5'UTR	0.350034	0.335224	0.425617	0.408371	0.4282	0.416024	0.388914	0.369025	0.352786	0.377961	0.408974	0.55833	0.406763	0.432101	0.453731	0.516175	0.443066	0.425117	0.413926	0.484574	0.338261	0.380157	0.507559	0.448905	0.496898	0.629736	0.000742937	0.240154	0.496898	0.377961	0.118937
cg16287932	chr22	47733048	+				0.598425	0.616081	0.370574	0.641282	0.565618	0.521152	0.728527	0.555071	0.714407	0.638444	0.548398	0.857152	0.63714	0.837882	0.69459	0.657301	0.830641	0.703547	0.687224	0.598164	0.858951	0.735999	0.519696	0.701762	0.735019	0.55703	0.00382318	0.387557	0.735019	0.616081	0.118938
cg06549542	chr10	114579138	+				0.139816	0.125129	0.129838	0.112342	0.129805	0.144995	0.160065	0.124385	0.14004	0.138948	0.141206	0.374303	0.255245	0.237563	0.246041	0.25798	0.108973	0.183247	0.16506	0.203394	0.0919251	0.172446	0.302795	0.151471	0.345631	0.601654	0.00146484	0.29606	0.25798	0.138948	0.119032
cg22108374	chr15	74557527	+	CCDC33	NM_025055	Body	0.437656	0.419437	0.45216	0.384795	0.400697	0.428844	0.441232	0.458925	0.455141	0.486762	0.438583	0.774445	0.501694	0.570145	0.800192	0.428756	0.578033	0.477637	0.457714	0.472542	0.602989	0.488785	0.460211	0.43624	0.556691	0.512406	0.00882261	0.489286	0.556691	0.437656	0.119035
cg07320252	chr1	235068943	-				0.784975	0.731076	0.78553	0.774521	0.763323	0.838199	0.783294	0.759275	0.784454	0.806572	0.779988	0.920243	0.832735	0.83151	0.904868	0.909458	0.815468	0.88587	0.866311	0.887354	0.730021	0.742572	0.858837	0.862377	0.899045	0.554722	0.00400344	0.392475	0.899045	0.779988	0.119057
cg11078875	chr1	5805293	+				0.250851	0.113722	0.146337	0.209619	0.172681	0.211768	0.22389	0.199099	0.240743	0.165594	0.123426	0.284688	0.249757	0.256697	0.298021	0.367857	0.37435	0.417729	0.262879	0.239064	0.261433	0.23253	0.306424	0.174883	0.386819	0.560492	0.00356569	0.380572	0.284688	0.165594	0.119094
cg07464716	chr5	157079520	-	SOX30;SOX30	NM_178424;NM_007017	TSS200;TSS200	0.805997	0.772464	0.792413	0.498833	0.802112	0.769129	0.794035	0.792995	0.844562	0.693964	0.719264	0.884392	0.841826	0.821742	0.892934	0.724859	0.801583	0.775694	0.837274	0.876189	0.568029	0.861814	0.908059	0.838399	0.88435	0.61281	0.00112708	0.273872	0.838399	0.719264	0.119135
cg27089416	chr2	166949519	-	SCN1A;LOC101929680	NM_001202435;NR_110260	5'UTR;Body	0.751306	0.611649	0.816001	0.708692	0.771067	0.88365	0.81835	0.744025	0.75656	0.836158	0.79092	0.891857	0.809055	0.870469	0.847231	0.79117	0.861254	0.819612	0.872823	0.857056	0.721111	0.752588	0.768422	0.854508	0.893954	0.553568	0.00409623	0.394767	0.870469	0.751306	0.119163
cg23609672	chr1	203144862	-	MYBPH	NM_004997	1stExon	0.680714	0.666703	0.673866	0.678698	0.70354	0.752049	0.704787	0.683597	0.685291	0.650643	0.669939	0.815477	0.7231	0.698157	0.759682	0.789223	0.670477	0.771097	0.651783	0.729271	0.698762	0.703037	0.806986	0.759861	0.802397	0.554337	0.00403417	0.393354	0.789223	0.669939	0.119284
cg06665712	chr19	10920249	+	DNM2;DNM2;DNM2;DNM2;DNM2	NM_001005362;NM_001005360;NM_004945;NM_001190716;NM_001005361	Body;Body;Body;Body;Body	0.217151	0.174058	0.201162	0.128793	0.156035	0.193657	0.220109	0.170511	0.170032	0.137824	0.178443	0.359049	0.214096	0.271948	0.259565	0.293366	0.166393	0.244346	0.165985	0.233574	0.122218	0.2331	0.286221	0.217209	0.317575	0.609348	0.00122386	0.280417	0.293366	0.174058	0.119307
cg20015729	chr3	23430728	+	UBE2E2;MIR548AC	NM_152653;NR_039621	Body;Body	0.574657	0.572396	0.581886	0.574571	0.584667	0.626282	0.613315	0.567995	0.645516	0.534636	0.610711	0.7813	0.715163	0.67456	0.708809	0.749765	0.59954	0.651115	0.659599	0.741787	0.693447	0.691741	0.752719	0.62113	0.693929	0.616657	0.00102735	0.265587	0.693929	0.574571	0.119357
cg00931742	chr8	57027301	+	MOS	NM_005372	TSS1500	0.709508	0.792672	0.813924	0.741507	0.612623	0.778214	0.745245	0.796891	0.743863	0.724212	0.830759	0.861108	0.786447	0.86779	0.880108	0.846052	0.775088	0.806716	0.80233	0.768659	0.808057	0.761903	0.836643	0.797423	0.874567	0.509329	0.00930921	0.495654	0.861108	0.741507	0.119601
cg22794796	chr1	40007476	+	PPIEL	NR_003929	Body	0.759249	0.732921	0.701514	0.818328	0.722261	0.763585	0.759523	0.652272	0.795947	0.804532	0.677103	0.878866	0.815615	0.840325	0.839164	0.880057	0.806047	0.854534	0.845061	0.867931	0.686652	0.767134	0.874948	0.811797	0.883054	0.569725	0.00294981	0.359141	0.878866	0.759249	0.119617
cg10137821	chr3	50268209	-	GNAI2;GNAI2;GNAI2;GNAI2	NM_001282617;NM_001282619;NM_001282620;NM_001282617	1stExon;5'UTR;Body;5'UTR	0.220202	0.198374	0.20996	0.182886	0.202573	0.219425	0.205715	0.178081	0.164277	0.154821	0.213387	0.403234	0.221762	0.22916	0.274785	0.317993	0.209222	0.246623	0.250293	0.298061	0.180364	0.228978	0.349225	0.234068	0.325847	0.645509	0.000492715	0.216489	0.317993	0.198374	0.119619
cg12194409	chr17	1092098	-	ABR	NM_001159746	TSS1500	0.217418	0.241721	0.235059	0.239196	0.232469	0.2449	0.235682	0.189176	0.206923	0.253082	0.222618	0.506362	0.2997	0.264849	0.336093	0.358831	0.278506	0.369111	0.320465	0.291019	0.152145	0.310781	0.384068	0.295303	0.415071	0.658973	0.000340652	0.190543	0.358831	0.239196	0.119635
cg24770924	chr1	33350408	+				0.535504	0.523978	0.530945	0.525989	0.51022	0.506159	0.589096	0.492684	0.482934	0.490826	0.505955	0.844988	0.502348	0.7759	0.552245	0.604262	0.655604	0.545174	0.536433	0.583608	0.614938	0.557574	0.541932	0.643632	0.54569	0.684747	0.000159441	0.153277	0.643632	0.523978	0.119653
cg21476566	chr15	99991142	-				0.093196	0.0597106	0.10439	0.062767	0.0588787	0.0621513	0.0741589	0.0453253	0.0500443	0.0562676	0.0789411	0.496803	0.0680648	0.0875784	0.174993	0.182705	0.090237	0.0606278	0.068988	0.186479	0.0461937	0.0913892	0.184803	0.113668	0.186978	0.513176	0.00870433	0.486541	0.182705	0.062767	0.119938
cg08370787	chr5	148208041	-	ADRB2;ADRB2	NM_000024;NM_000024	1stExon;3'UTR	0.499498	0.565639	0.55385	0.588291	0.484674	0.588176	0.529587	0.58709	0.498687	0.477475	0.535721	0.596539	0.454703	0.660697	0.638917	0.664884	0.558691	0.664332	0.604393	0.585435	0.560281	0.599843	0.695849	0.61143	0.655665	0.653203	0.000399898	0.201259	0.655665	0.535721	0.119944
cg04402418	chr1	203359529	+				0.0678889	0.0728871	0.0853536	0.0542857	0.0981104	0.0602682	0.0843997	0.0813449	0.206417	0.0567592	0.0703664	0.187906	0.0968388	0.298827	0.0898389	0.0990072	0.0764024	0.0721791	0.0724929	0.144581	0.0814079	0.112072	0.13276	0.076309	0.245003	0.587421	0.00201903	0.325226	0.187906	0.0678889	0.120017
cg25020590	chr5	157029805	+				0.0812192	0.0848233	0.0715992	0.0494335	0.070679	0.0781918	0.0902405	0.0691362	0.313632	0.120379	0.0938403	0.288699	0.0698626	0.109122	0.152822	0.12305	0.115112	0.396825	0.0964269	0.178519	0.0919926	0.0839393	0.127799	0.204853	0.215417	0.552414	0.00419083	0.397618	0.204853	0.0848233	0.120029
cg02637584	chr12	90251882	+				0.0889792	0.0794007	0.048735	0.0512479	0.0648297	0.0579023	0.106234	0.0828775	0.0936056	0.0736293	0.0911903	0.413349	0.126137	0.0891979	0.152966	0.199496	0.0895561	0.145706	0.172908	0.179373	0.0534617	0.0557873	0.253492	0.14266	0.207119	0.537796	0.0055583	0.433334	0.199496	0.0794007	0.120096
cg10293217	chr17	42678919	-				0.371336	0.311771	0.454506	0.385501	0.281969	0.347169	0.466933	0.356479	0.37262	0.517627	0.3883	0.630527	0.419642	0.473719	0.646409	0.394777	0.441132	0.454065	0.558491	0.599102	0.438299	0.463166	0.478076	0.540025	0.505683	0.638584	0.000591701	0.22872	0.505683	0.385501	0.120182
cg04175248	chr8	28788888	+	HMBOX1;HMBOX1	NM_001135726;NM_024567	5'UTR;5'UTR	0.778123	0.797298	0.794035	0.80659	0.849442	0.777249	0.789122	0.830058	0.832966	0.7919	0.748683	0.91915	0.856889	0.781471	0.886725	0.915641	0.857977	0.867536	0.819124	0.884785	0.842856	0.8325	0.906286	0.841595	0.912126	0.556261	0.00388248	0.389731	0.912126	0.7919	0.120226
cg00742744	chr10	71080997	-	HK1;HK1;HK1;HK1;HK1	NM_033497;NM_033498;NM_033500;NM_033496;NM_000188	Body;Body;Body;Body;Body	0.512149	0.434745	0.459972	0.44584	0.46843	0.482664	0.473374	0.424052	0.425335	0.437751	0.397525	0.676169	0.458544	0.493093	0.530771	0.525615	0.524422	0.558703	0.545709	0.538708	0.435561	0.499742	0.578502	0.558005	0.56539	0.677053	0.000201542	0.161809	0.558005	0.437751	0.120254
cg04088945	chr7	157090146	-				0.261488	0.284525	0.263433	0.280209	0.304292	0.257876	0.303792	0.241929	0.216805	0.291476	0.387235	0.709182	0.384448	0.333574	0.336777	0.40482	0.229724	0.320386	0.394609	0.394121	0.212494	0.517736	0.443925	0.314575	0.490206	0.5578	0.00376464	0.386293	0.40482	0.284525	0.120294
cg07475177	chr11	64178090	+				0.381739	0.382958	0.402817	0.361043	0.336261	0.500537	0.357374	0.345463	0.326932	0.305101	0.419592	0.692826	0.366597	0.455598	0.549433	0.502067	0.447019	0.449071	0.533101	0.493521	0.442515	0.53347	0.63526	0.460041	0.528952	0.690902	0.000131524	0.145336	0.502067	0.381739	0.120328
cg20969684	chr20	42542859	+	TOX2	NM_001098797	TSS1500	0.347454	0.467849	0.292312	0.453833	0.549949	0.524302	0.342668	0.424968	0.473494	0.403543	0.459427	0.57424	0.312694	0.90979	0.39955	0.685913	0.43399	0.539092	0.426092	0.487357	0.412147	0.57124	0.463333	0.534417	0.475458	0.51356	0.00864568	0.486002	0.57424	0.453833	0.120406
cg20236803	chr5	138587908	-				0.0881635	0.0781743	0.0751751	0.0481428	0.0747074	0.0801684	0.0814116	0.0572343	0.0793072	0.105912	0.0486808	0.198616	0.0911989	0.10252	0.123943	0.209988	0.129585	0.157112	0.108995	0.110041	0.0717627	0.0781216	0.156586	0.123223	0.222097	0.615118	0.00106629	0.268985	0.198616	0.0781743	0.120442
cg01121071	chr8	144690705	-	PYCRL	NM_023078	Body	0.475648	0.48707	0.467744	0.493596	0.461677	0.503306	0.605438	0.47672	0.354478	0.592782	0.337988	0.70086	0.287576	0.521454	0.549067	0.607513	0.444986	0.50667	0.534156	0.399611	0.305617	0.545823	0.618823	0.527225	0.617481	0.527409	0.00674312	0.455872	0.607513	0.48707	0.120444
cg04176995	chr6	30586468	+	MRPS18B;PPP1R10	NM_014046;NM_002714	Body;TSS1500	0.572727	0.649386	0.67972	0.655037	0.500187	0.554695	0.617211	0.677976	0.680155	0.565472	0.747655	0.880341	0.534277	0.899143	0.682969	0.769875	0.66449	0.602636	0.656108	0.702078	0.432842	0.747072	0.758579	0.642131	0.724234	0.507405	0.00962451	0.500067	0.769875	0.649386	0.120488
cg05233789	chr18	57539852	+				0.653636	0.70483	0.643552	0.674065	0.755817	0.70479	0.767998	0.696212	0.650939	0.600783	0.733672	0.774765	0.639843	0.794558	0.773873	0.801115	0.742458	0.83524	0.724955	0.726151	0.674583	0.630548	0.829052	0.756659	0.805759	0.569725	0.00294981	0.359141	0.794558	0.674065	0.120493
cg13539943	chr19	7564427	+	C19orf45	NM_198534	5'UTR	0.510059	0.479243	0.486616	0.463134	0.472719	0.497313	0.476466	0.472662	0.503388	0.463566	0.511993	0.688726	0.499409	0.510096	0.539258	0.599824	0.528805	0.614107	0.543646	0.528624	0.520167	0.526776	0.612482	0.562045	0.661653	0.685516	0.000155689	0.152556	0.599824	0.479243	0.120581
cg16016640	chr6	170418412	+				0.150327	0.091306	0.165758	0.138618	0.175955	0.153054	0.200048	0.162993	0.119259	0.108058	0.0821836	0.394991	0.237809	0.228644	0.255087	0.212605	0.144393	0.129374	0.0980057	0.17751	0.177058	0.17862	0.155766	0.168489	0.303555	0.59396	0.00174546	0.311515	0.228644	0.108058	0.120586
cg22898924	chr19	4903952	-	ARRDC5	NM_001080523	TSS1500	0.205033	0.194001	0.15251	0.200771	0.208558	0.33444	0.469601	0.181311	0.156958	0.184835	0.172809	0.65748	0.235116	0.20841	0.220149	0.307395	0.192708	0.242709	0.210134	0.245379	0.182908	0.210605	0.462956	0.314592	0.365226	0.51356	0.00864568	0.486002	0.314592	0.194001	0.120591
cg03146371	chr17	5138469	+	SCIMP;SCIMP;LOC100130950	NM_207103;NM_001271842;NR_034082	TSS1500;TSS1500;Body	0.40832	0.371159	0.399087	0.393306	0.399723	0.390166	0.398075	0.381394	0.391507	0.37295	0.380006	0.659152	0.430274	0.408398	0.491797	0.500611	0.376013	0.436294	0.417107	0.500265	0.407661	0.412957	0.604544	0.413347	0.564125	0.615888	0.00104666	0.267183	0.500611	0.380006	0.120605
cg02041621	chr2	160820381	-	PLA2R1;PLA2R1;PLA2R1	NM_001195641;NM_007366;NM_001007267	Body;Body;Body	0.643717	0.720281	0.731285	0.660178	0.778531	0.62906	0.74369	0.711146	0.695727	0.638648	0.685805	0.806972	0.736772	0.670597	0.764947	0.780843	0.763357	0.697872	0.71318	0.816868	0.710787	0.739417	0.762514	0.709587	0.823389	0.528179	0.00664865	0.4539	0.780843	0.660178	0.120666
cg25675423	chr22	48548363	+				0.674489	0.624269	0.818618	0.752586	0.712408	0.844377	0.741518	0.755671	0.800761	0.722737	0.801391	0.825389	0.735416	0.843487	0.877925	0.867485	0.84032	0.850423	0.823266	0.807973	0.824507	0.722638	0.844729	0.815148	0.85314	0.567032	0.0031193	0.36687	0.843487	0.722737	0.120751
cg19004267	chr9	1043670	-				0.357597	0.280253	0.288903	0.35281	0.289593	0.391434	0.306932	0.400055	0.290473	0.366037	0.338961	0.473589	0.214728	0.483882	0.435963	0.333998	0.532761	0.340278	0.386785	0.414256	0.464321	0.400827	0.341661	0.412395	0.482845	0.581266	0.00230919	0.338877	0.473589	0.35281	0.120779
cg10026427	chr1	156461666	+	MEF2D;MEF2D	NM_001271629;NM_005920	TSS1500;5'UTR	0.095798	0.147658	0.15522	0.114996	0.11196	0.120204	0.154937	0.139643	0.109913	0.0854086	0.166086	0.448267	0.113695	0.235789	0.181297	0.207355	0.122065	0.16567	0.155613	0.193824	0.0639481	0.188553	0.269543	0.121437	0.2911	0.634737	0.00065381	0.233937	0.235789	0.114996	0.120793
cg20184464	chr3	187739371	+				0.723278	0.742324	0.812972	0.806581	0.828564	0.865036	0.883339	0.824218	0.812913	0.826527	0.697266	0.910084	0.817451	0.842501	0.899804	0.863196	0.723965	0.820643	0.858166	0.872665	0.882733	0.813357	0.873246	0.87094	0.857162	0.552029	0.00422278	0.397864	0.863196	0.742324	0.120872
cg10465839	chr16	1584050	+	IFT140;TMEM204	NM_014714;NM_024600	Body;TSS200	0.236022	0.317445	0.318091	0.123345	0.312043	0.267405	0.499015	0.383437	0.280641	0.22618	0.220925	0.265983	0.184883	0.363088	0.32504	0.34708	0.526567	0.327475	0.24548	0.285316	0.214094	0.396619	0.333894	0.465876	0.24149	0.573572	0.0027213	0.351584	0.34708	0.22618	0.1209
cg13060334	chr15	100274176	+	LYSMD4;LYSMD4;LYSMD4;LYSMD4;LYSMD4;LYSMD4;LYSMD4	NM_001284418;NM_001284422;NM_001284421;NM_152449;NM_001284420;NM_001284419;NM_001284417	TSS1500;TSS1500;TSS1500;TSS1500;TSS1500;TSS1500;TSS1500	0.342349	0.333321	0.293491	0.324687	0.297707	0.373787	0.353153	0.313444	0.340828	0.381743	0.395947	0.530033	0.382396	0.646732	0.421196	0.420138	0.259897	0.397285	0.397115	0.367002	0.175143	0.418791	0.462076	0.463277	0.282401	0.524332	0.00713231	0.461469	0.463277	0.342349	0.120928
cg18197575	chr3	177011483	-	LINC00501	NR_047465	TSS1500	0.549953	0.56569	0.63803	0.61305	0.660783	0.676641	0.691841	0.636797	0.520774	0.517676	0.625487	0.672161	0.566537	0.686682	0.733017	0.713634	0.731294	0.737099	0.701226	0.691631	0.660675	0.600668	0.640743	0.630279	0.747826	0.621658	0.000909137	0.256556	0.686682	0.56569	0.120992
cg15236136	chr2	70336118	+				0.256804	0.234022	0.320128	0.292994	0.281376	0.374943	0.277059	0.334003	0.321784	0.280171	0.35481	0.493142	0.310005	0.368445	0.372886	0.401198	0.365834	0.429067	0.311389	0.399208	0.218919	0.229276	0.355327	0.407236	0.398677	0.530102	0.00641732	0.448922	0.401198	0.280171	0.121027
cg25723149	chr7	24797680	+	DFNA5;DFNA5;DFNA5	NM_001127453;NM_001127454;NM_004403	TSS1500;TSS200;TSS200	0.334401	0.323101	0.29725	0.313372	0.340924	0.343964	0.386464	0.301903	0.343943	0.387366	0.443164	0.728904	0.413015	0.486144	0.487437	0.388271	0.279768	0.646508	0.395299	0.395832	0.511841	0.463677	0.404784	0.455447	0.398792	0.555491	0.00394257	0.391414	0.455447	0.334401	0.121046
cg07824636	chr1	221967245	-				0.114759	0.0734437	0.0753405	0.112802	0.0969487	0.0813766	0.135996	0.0822896	0.128369	0.0959166	0.10491	0.294201	0.1314	0.11026	0.112983	0.201262	0.152653	0.249182	0.123361	0.253083	0.0874377	0.114208	0.235413	0.235986	0.225971	0.528179	0.00664865	0.4539	0.225971	0.10491	0.121061
cg19318653	chr1	221876616	+	DUSP10;DUSP10;DUSP10	NM_144728;NM_007207;NM_144729	Body;Body;Body	0.442342	0.511001	0.438396	0.520757	0.355407	0.392873	0.433372	0.503166	0.38733	0.331255	0.513386	0.739444	0.494781	0.513192	0.596922	0.636907	0.559398	0.512909	0.550627	0.57676	0.350245	0.516395	0.683859	0.527803	0.632081	0.590113	0.00190225	0.319448	0.632081	0.511001	0.121081
cg03614159	chr1	180260316	+	ACBD6	NM_032360	Body	0.149796	0.19022	0.221552	0.100098	0.252556	0.239765	0.111154	0.254217	0.0889208	0.0663394	0.193572	0.52854	0.0967463	0.168947	0.332045	0.270937	0.357958	0.266308	0.335617	0.159738	0.116321	0.294551	0.205144	0.193766	0.319542	0.640508	0.000562613	0.225626	0.270937	0.149796	0.12114
cg09074996	chr16	66582156	+	TK2;TK2;TK2;TK2;TK2;TK2;TK2;TK2	NM_001271934;NR_073520;NM_001172645;NM_004614;NM_001172644;NM_001172643;NM_001271935;NM_001272050	5'UTR;Body;Body;Body;Body;Body;Body;5'UTR	0.698503	0.676311	0.729972	0.667558	0.676266	0.716157	0.687935	0.69344	0.707799	0.722625	0.722351	0.81985	0.716209	0.761051	0.814184	0.847724	0.753187	0.823293	0.773229	0.802374	0.732948	0.718158	0.843028	0.68709	0.828467	0.533179	0.00606124	0.443227	0.81985	0.698503	0.121347
cg23782758	chr2	111737646	+	ACOXL;ACOXL;ACOXL	NM_001142807;NM_001142808;NM_001105516	Body;Body;Body	0.663809	0.630533	0.663279	0.59972	0.633375	0.692847	0.716042	0.697522	0.646295	0.604127	0.68538	0.751937	0.676482	0.723415	0.782141	0.792584	0.711279	0.819023	0.670943	0.793768	0.757201	0.575587	0.754241	0.731242	0.809176	0.527024	0.00679077	0.456437	0.751937	0.630533	0.121404
cg16034863	chr1	15946777	-	DDI2	NM_032341	Body	0.130926	0.11371	0.107922	0.146978	0.153208	0.152155	0.18564	0.132834	0.139448	0.210428	0.110364	0.506824	0.141961	0.212831	0.195816	0.182939	0.236966	0.254326	0.314633	0.276698	0.168586	0.140805	0.152989	0.252375	0.383513	0.661281	0.000319188	0.18649	0.252375	0.130926	0.12145
cg01895714	chr8	131220152	+	ASAP1;ASAP1	NM_001247996;NM_018482	Body;Body	0.308692	0.296745	0.349083	0.306275	0.370066	0.280042	0.299926	0.250018	0.383657	0.250788	0.356861	0.531404	0.294568	0.391397	0.414799	0.427793	0.210487	0.307202	0.46095	0.434099	0.245782	0.482219	0.532766	0.326815	0.444856	0.555491	0.00394257	0.391414	0.427793	0.306275	0.121518
cg25228325	chr7	151620691	-				0.633797	0.595054	0.624186	0.624207	0.636569	0.597934	0.606198	0.582232	0.592568	0.603991	0.599981	0.802198	0.63995	0.642429	0.681476	0.725538	0.609145	0.628204	0.641732	0.704139	0.653447	0.667091	0.763549	0.60381	0.736346	0.540873	0.0052429	0.425084	0.725538	0.603991	0.121547
cg24387285	chr22	50747822	-				0.516794	0.510744	0.560289	0.522261	0.577937	0.574243	0.569072	0.53492	0.596506	0.489897	0.59049	0.657873	0.542755	0.622308	0.586044	0.724055	0.578845	0.628399	0.571942	0.641061	0.540782	0.557811	0.647257	0.616732	0.63835	0.639738	0.000574096	0.227317	0.63835	0.516794	0.121556
cg26749761	chr19	13372030	+	CACNA1A;CACNA1A;CACNA1A;CACNA1A;CACNA1A	NM_023035;NM_001127222;NM_001174080;NM_000068;NM_001127221	Body;Body;Body;Body;Body	0.0572226	0.0696655	0.0958612	0.0735848	0.0692613	0.0739187	0.146544	0.086203	0.090975	0.0959144	0.0813184	0.195207	0.0651907	0.157972	0.0922829	0.239731	0.235537	0.19615	0.100408	0.100768	0.0569095	0.066362	0.0658509	0.13927	0.236684	0.547028	0.00465712	0.410403	0.195207	0.0735848	0.121623
cg22236890	chr8	143331971	+	TSNARE1	NM_145003	Body	0.725835	0.623914	0.667674	0.621893	0.566172	0.621862	0.696511	0.564792	0.572836	0.608142	0.563256	0.79804	0.621442	0.75202	0.787036	0.743527	0.622877	0.539034	0.653176	0.704452	0.645476	0.660539	0.776605	0.647252	0.743418	0.510098	0.00918551	0.493625	0.743527	0.621893	0.121634
cg04788997	chr14	103578049	+				0.509707	0.532018	0.469848	0.559194	0.496203	0.482965	0.4856	0.475706	0.439885	0.475707	0.454252	0.718671	0.53526	0.630009	0.648109	0.631443	0.611597	0.678747	0.606745	0.650668	0.609327	0.527835	0.608765	0.512028	0.690829	0.583574	0.00219647	0.332411	0.631443	0.509707	0.121736
cg20090301	chr12	77756101	+				0.522876	0.629264	0.63234	0.628077	0.722717	0.669296	0.643204	0.637434	0.849451	0.569538	0.738718	0.749854	0.717148	0.792438	0.826247	0.772627	0.727311	0.648961	0.699003	0.804042	0.713742	0.790263	0.679429	0.734465	0.696812	0.663974	0.000295645	0.181196	0.749854	0.628077	0.121777
cg07119232	chr11	3915295	+	STIM1;STIM1;STIM1	NM_001277962;NM_001277961;NM_003156	Body;Body;Body	0.341769	0.261077	0.294231	0.304673	0.331501	0.290293	0.300073	0.375914	0.287002	0.310716	0.281799	0.434651	0.323792	0.342798	0.303575	0.430257	0.333365	0.366376	0.312861	0.407756	0.226278	0.336455	0.403884	0.426459	0.413691	0.571264	0.00285652	0.356537	0.426459	0.304673	0.121787
cg10635122	chr19	52391090	+	ZNF577;ZNF577;ZNF577;ZNF577	NR_024181;NM_001135590;NM_032679;NM_001135590	Body;5'UTR;5'UTR;1stExon	0.124663	0.118808	0.137902	0.0752548	0.158372	0.165972	0.184926	0.118526	0.18959	0.136352	0.169253	0.403214	0.266231	0.241625	0.26322	0.24649	0.312484	0.274919	0.201237	0.174792	0.190069	0.180856	0.171614	0.314519	0.165546	0.67436	0.000218419	0.166018	0.24649	0.124663	0.121827
cg23240473	chr1	24053350	+				0.245172	0.355339	0.15263	0.288362	0.124119	0.145375	0.398073	0.265524	0.242923	0.249001	0.187921	0.411986	0.34268	0.250418	0.405559	0.37087	0.378954	0.331285	0.523842	0.514187	0.288931	0.38796	0.393004	0.312729	0.470612	0.577803	0.00248752	0.34418	0.37087	0.249001	0.121868
cg19388268	chr18	3679451	-	DLGAP1;DLGAP1;DLGAP1;DLGAP1;DLGAP1;DLGAP1;DLGAP1;DLGAP1;DLGAP1	NM_001003809;NM_001242766;NM_001308390;NM_001242764;NM_001242763;NM_001242762;NM_004746;NM_001242765;NM_001242761	Body;Body;Body;Body;Body;Body;Body;Body;Body	0.0604528	0.0488161	0.0492071	0.0394492	0.0676929	0.120259	0.0829566	0.0530673	0.0483454	0.0358815	0.0524614	0.17085	0.0853414	0.0660077	0.142865	0.262451	0.0649638	0.0948436	0.100365	0.239109	0.100921	0.0603384	0.152319	0.107686	0.269519	0.601269	0.00147789	0.296633	0.17085	0.0488161	0.122034
cg25653606	chr3	194708433	-				0.120126	0.127689	0.133222	0.116276	0.137993	0.155533	0.148629	0.09114	0.139981	0.08838	0.137873	0.329351	0.159676	0.150847	0.166734	0.242207	0.157797	0.191785	0.145651	0.14033	0.185397	0.116906	0.218542	0.167413	0.259145	0.559338	0.00364984	0.38218	0.242207	0.120126	0.122081
cg21160062	chr6	28890518	-	TRIM27	NM_006510	Body	0.209241	0.182379	0.166275	0.2964	0.220145	0.181282	0.2617	0.207103	0.303362	0.228703	0.293183	0.350819	0.249446	0.319055	0.339874	0.479849	0.411244	0.210346	0.289462	0.326988	0.162917	0.334723	0.302067	0.242258	0.433759	0.631275	0.000714457	0.23882	0.350819	0.228703	0.122116
cg00504410	chr16	4732262	+	MGRN1;MGRN1;MGRN1;MGRN1	NM_015246;NM_001142291;NM_001142290;NM_001142289	Body;Body;Body;Body	0.507425	0.461788	0.488178	0.494191	0.481038	0.555893	0.587943	0.502513	0.49213	0.539565	0.571107	0.817811	0.584049	0.608443	0.572043	0.750422	0.538105	0.660313	0.585065	0.591603	0.54237	0.53256	0.680033	0.609902	0.629611	0.59396	0.00174546	0.311515	0.629611	0.507425	0.122186
cg27061207	chr19	39295928	-	LGALS4	NM_006149	Body	0.115781	0.100178	0.137742	0.105726	0.119147	0.191727	0.157132	0.0967844	0.164619	0.102594	0.210279	0.544652	0.163531	0.218774	0.235962	0.227944	0.165248	0.180904	0.146683	0.271513	0.101964	0.157508	0.354862	0.126209	0.360499	0.561262	0.00351052	0.378407	0.227944	0.105726	0.122218
cg20701183	chr1	87799914	-	LMO4	NM_006769	Body	0.165114	0.139323	0.107943	0.117544	0.12654	0.109827	0.0948405	0.116985	0.159597	0.107853	0.11054	0.270388	0.10382	0.154832	0.263533	0.239894	0.165158	0.221682	0.223104	0.276845	0.112552	0.215814	0.221036	0.214541	0.246286	0.672052	0.000233855	0.169024	0.239894	0.117544	0.12235
cg20048961	chr12	123185167	-				0.0372044	0.0255737	0.0354043	0.029602	0.0308425	0.0318601	0.0475836	0.0278067	0.0291317	0.0343097	0.0307414	0.2763	0.0607028	0.0424831	0.0425419	0.153162	0.033582	0.0638523	0.034967	0.0490736	0.0372167	0.0358553	0.0994052	0.0351853	0.302173	0.510867	0.00906319	0.492486	0.153162	0.0307414	0.12242
cg19754515	chr2	224749380	+	WDFY1;WDFY1	NM_020830;NM_020830	ExonBnd;Body	0.275045	0.387626	0.379147	0.373294	0.406184	0.498747	0.420388	0.434097	0.465174	0.278671	0.353493	0.545968	0.326355	0.433936	0.446576	0.475968	0.384429	0.476349	0.352084	0.527276	0.333281	0.498715	0.41009	0.44958	0.532643	0.630891	0.000721487	0.23882	0.475968	0.353493	0.122474
cg07080244	chr11	120051676	+				0.121153	0.100101	0.119777	0.071284	0.156957	0.205708	0.139459	0.105831	0.145033	0.118021	0.0972975	0.239182	0.111876	0.143682	0.155484	0.222581	0.140833	0.1831	0.140627	0.141411	0.221293	0.151517	0.18799	0.112861	0.328824	0.550875	0.00431984	0.400468	0.222581	0.100101	0.12248
cg08069883	chr3	72081820	+				0.246703	0.230635	0.211721	0.215583	0.269203	0.25329	0.152556	0.208598	0.189024	0.220914	0.212696	0.594874	0.268677	0.284108	0.31659	0.343395	0.262011	0.282888	0.304	0.342156	0.305094	0.28304	0.434361	0.241408	0.408391	0.600885	0.00149103	0.297291	0.343395	0.220914	0.122482
cg12571928	chr2	242499273	+	BOK	NM_032515	Body	0.186491	0.229381	0.230715	0.245521	0.31882	0.331168	0.290903	0.255146	0.338052	0.30997	0.315055	0.240079	0.316989	0.508488	0.391119	0.236318	0.394275	0.282218	0.33915	0.291358	0.244468	0.320184	0.225483	0.368043	0.404322	0.533564	0.00601792	0.442086	0.368043	0.245521	0.122522
cg22071172	chr8	66934606	+	DNAJC5B	NM_033105	5'UTR	0.676607	0.578471	0.629869	0.523952	0.611935	0.528323	0.676703	0.654158	0.623745	0.605342	0.676163	0.796077	0.661691	0.670399	0.676944	0.746335	0.715391	0.728282	0.62712	0.736902	0.510236	0.594886	0.728196	0.727893	0.723422	0.517407	0.00807714	0.477682	0.727893	0.605342	0.122551
cg25739742	chr10	63540323	-				0.449579	0.439007	0.492914	0.431045	0.40812	0.373626	0.410178	0.421934	0.409138	0.463391	0.397107	0.571929	0.389061	0.561614	0.515262	0.568125	0.368263	0.441694	0.547489	0.563735	0.46623	0.513715	0.63281	0.519596	0.50915	0.555876	0.00391243	0.390137	0.561614	0.439007	0.122606
cg01943221	chr1	9776133	+	PIK3CD	NM_005026	Body	0.73962	0.736057	0.748466	0.765654	0.74859	0.773618	0.740785	0.747421	0.76247	0.746789	0.733006	0.902008	0.801158	0.788022	0.826406	0.862251	0.769592	0.817063	0.783656	0.814676	0.755294	0.787169	0.861459	0.740712	0.894339	0.621273	0.000917793	0.256772	0.862251	0.73962	0.122631
cg02704908	chr2	145263339	-	ZEB2;ZEB2	NM_001171653;NM_014795	Body;Body	0.0706167	0.106546	0.131237	0.0885086	0.105694	0.100514	0.11452	0.107312	0.0748755	0.0888769	0.103782	0.221912	0.12156	0.114596	0.119741	0.211514	0.0979432	0.179847	0.133787	0.160025	0.068326	0.127585	0.191374	0.109867	0.226593	0.601654	0.00146484	0.29606	0.211514	0.0888769	0.122637
cg06920237	chr9	110819868	+				0.427323	0.441422	0.412173	0.392925	0.390752	0.370929	0.528318	0.324511	0.482139	0.370972	0.374209	0.519633	0.270135	0.40246	0.491784	0.443543	0.500967	0.413504	0.50284	0.673895	0.265686	0.497766	0.520568	0.515654	0.565796	0.556261	0.00388248	0.389731	0.515654	0.392925	0.122729
cg03112887	chr16	23568076	-	UBFD1;EARS2;EARS2;EARS2	NM_019116;NR_003501;NM_001083614;NM_001308211	TSS1500;Body;Body;Body	0.13986	0.121246	0.111069	0.114899	0.1353	0.0790115	0.163338	0.114706	0.127604	0.145798	0.167327	0.26264	0.257955	0.241913	0.232046	0.402955	0.172798	0.221058	0.204481	0.247002	0.0873733	0.178305	0.43778	0.194059	0.30733	0.629352	0.000750209	0.240781	0.26264	0.13986	0.122781
cg09473788	chr8	22833129	+				0.212655	0.225355	0.217907	0.225155	0.236694	0.231368	0.20244	0.205658	0.178153	0.199764	0.183248	0.464055	0.273548	0.250983	0.300119	0.335444	0.226203	0.319675	0.244842	0.302946	0.258078	0.22997	0.383295	0.285547	0.387724	0.617811	0.000998955	0.263182	0.335444	0.212655	0.122789
cg17969540	chr19	48908179	-	GRIN2D	NM_000836	Body	0.566522	0.64992	0.791934	0.676363	0.706582	0.692099	0.596556	0.679492	0.653148	0.678243	0.651673	0.545724	0.715312	0.89074	0.927563	0.804387	0.814467	0.854609	0.704259	0.77078	0.558506	0.889623	0.682623	0.774512	0.7386	0.620504	0.000935319	0.258299	0.774512	0.651673	0.122839
cg00667751	chr6	28956320	-				0.137583	0.202309	0.178754	0.0999188	0.152272	0.243394	0.176055	0.201779	0.210081	0.195872	0.158866	0.0540073	0.280479	0.398253	0.336199	0.214237	0.244519	0.226747	0.227316	0.219883	0.161233	0.183486	0.209709	0.286818	0.281766	0.531256	0.00628178	0.446585	0.281766	0.158866	0.1229
cg16164807	chr15	100001203	+				0.197125	0.189925	0.173159	0.173649	0.183568	0.180775	0.18208	0.154271	0.19385	0.205139	0.182331	0.367032	0.143837	0.24729	0.306434	0.326804	0.245427	0.171603	0.194765	0.222024	0.158511	0.210178	0.257462	0.239128	0.312833	0.643201	0.000523977	0.221146	0.312833	0.189925	0.122907
cg25880387	chr6	29609770	-				0.26774	0.249456	0.239589	0.213131	0.218952	0.280646	0.323079	0.211892	0.186889	0.260988	0.188098	0.309666	0.211024	0.372409	0.33737	0.465561	0.328721	0.331811	0.425882	0.443668	0.231766	0.437382	0.342711	0.360899	0.436784	0.741681	2.207e-05	0.0931282	0.372409	0.249456	0.122953
cg07661167	chr10	37990439	+				0.65115	0.739032	0.623783	0.576583	0.698723	0.59106	0.679518	0.687068	0.773161	0.647327	0.493532	0.77029	0.723377	0.828475	0.860269	0.719785	0.762901	0.621286	0.797796	0.560485	0.573982	0.656412	0.780563	0.775943	0.767645	0.594345	0.00173041	0.310601	0.77029	0.647327	0.122962
cg01824511	chr14	38064456	+	FOXA1;FOXA1	NM_004496;NM_004496	5'UTR;1stExon	0.0955239	0.0819758	0.0858396	0.212832	0.223306	0.154394	0.169713	0.102875	0.101226	0.074489	0.0597908	0.253469	0.110525	0.204952	0.230991	0.163532	0.132867	0.14497	0.155756	0.130059	0.0658257	0.705817	0.0720232	0.683155	0.0775517	0.598577	0.00157205	0.301898	0.204952	0.0819758	0.122976
cg13924996	chr11	67053829	+	ADRBK1	NM_001619	3'UTR	0.259517	0.27111	0.253254	0.289877	0.293267	0.269975	0.224664	0.280883	0.285836	0.224066	0.273211	0.616667	0.28671	0.251737	0.291611	0.394102	0.234112	0.356453	0.406948	0.297289	0.251093	0.358667	0.459133	0.323879	0.484053	0.509713	0.00924719	0.494424	0.394102	0.27111	0.122992
cg16053386	chr22	47169695	+	TBC1D22A;TBC1D22A;TBC1D22A;TBC1D22A;TBC1D22A	NM_001284305;NM_001284304;NM_001284303;NM_014346;NR_104292	TSS200;5'UTR;Body;Body;Body	0.0409921	0.0561478	0.085815	0.0553096	0.0591629	0.053564	0.0483515	0.0640913	0.101792	0.0512687	0.0735804	0.320295	0.0797159	0.108062	0.18217	0.178392	0.0504235	0.176506	0.138934	0.140374	0.0456054	0.0714128	0.115633	0.0494045	0.260772	0.522793	0.00733385	0.464966	0.178392	0.0553096	0.123083
cg07015347	chr2	10518285	-	HPCAL1;HPCAL1;HPCAL1;HPCAL1;HPCAL1	NM_001258358;NM_001258359;NM_002149;NM_134421;NM_001258357	5'UTR;5'UTR;5'UTR;5'UTR;5'UTR	0.510798	0.590599	0.6844	0.550841	0.685265	0.588498	0.629235	0.688825	0.692358	0.707315	0.597304	0.719415	0.533523	0.713695	0.714391	0.659035	0.673578	0.795655	0.705832	0.782052	0.491635	0.633412	0.75138	0.690794	0.750167	0.588575	0.00196825	0.323126	0.713695	0.590599	0.123096
cg05587758	chr9	92057785	-	SEMA4D;SEMA4D	NM_006378;NM_001142287	5'UTR;5'UTR	0.285481	0.24409	0.270847	0.246694	0.272113	0.307266	0.318183	0.304935	0.293476	0.282747	0.275903	0.399015	0.2915	0.307213	0.347026	0.400998	0.369288	0.381678	0.323958	0.30486	0.298719	0.262355	0.299916	0.353191	0.431915	0.667821	0.000264644	0.175557	0.399015	0.275903	0.123113
cg12592365	chr17	78765948	+	RPTOR;RPTOR	NM_001163034;NM_020761	Body;Body	0.663764	0.71231	0.839648	0.727763	0.753954	0.845864	0.769323	0.754672	0.785082	0.749968	0.765546	0.892048	0.795668	0.844794	0.805114	0.85089	0.872637	0.811078	0.775127	0.82926	0.809916	0.775816	0.748953	0.848959	0.853932	0.611656	0.00115858	0.276406	0.85089	0.727763	0.123127
cg00365304	chr20	862151	+	ANGPT4	NM_015985	Body	0.434514	0.374472	0.399168	0.384233	0.343328	0.408012	0.387543	0.392069	0.386287	0.409349	0.371393	0.550778	0.344132	0.541644	0.501017	0.447627	0.496239	0.446139	0.477366	0.40046	0.344651	0.360984	0.43611	0.492247	0.507361	0.604732	0.00136397	0.290242	0.507361	0.384233	0.123129
cg09666841	chr11	6503409	+	TIMM10B;ARFIP2;ARFIP2;ARFIP2;ARFIP2	NM_012192;NM_001242856;NM_001242855;NM_001242854;NM_012402	Body;TSS1500;TSS1500;TSS1500;TSS1500	0.302929	0.370831	0.27784	0.275479	0.339191	0.445265	0.324794	0.404337	0.346313	0.278046	0.282474	0.420347	0.360234	0.665564	0.493641	0.362277	0.271753	0.293343	0.340684	0.376247	0.431154	0.441509	0.365915	0.405635	0.345658	0.518177	0.00796726	0.475611	0.405635	0.282474	0.123161
cg16305403	chr11	62230967	+	AHNAK	NM_024060	Body	0.718188	0.742351	0.703113	0.6747	0.690431	0.786005	0.728772	0.710569	0.765957	0.667436	0.664641	0.797888	0.679198	0.752659	0.802148	0.837208	0.756253	0.689392	0.767383	0.83956	0.685148	0.796489	0.77389	0.687147	0.857304	0.613195	0.00111675	0.273239	0.797888	0.6747	0.123188
cg09383860	chr11	71709837	-	IL18BP;IL18BP;IL18BP;IL18BP;IL18BP	NM_001039659;NM_001145057;NM_001039660;NM_001145055;NM_173042	TSS200;TSS1500;TSS200;TSS1500;TSS1500	0.125924	0.110114	0.0907174	0.112737	0.127832	0.0929457	0.0852446	0.0807493	0.0878064	0.0848826	0.102468	0.331199	0.155889	0.174138	0.221196	0.233526	0.159012	0.187701	0.219566	0.272065	0.0864172	0.179421	0.340628	0.176787	0.254273	0.653587	0.000395687	0.200006	0.233526	0.110114	0.123412
cg16328299	chr4	154544292	+	KIAA0922;KIAA0922	NM_001131007;NM_015196	Body;Body	0.641508	0.682456	0.661796	0.737977	0.708993	0.721252	0.742381	0.67703	0.745849	0.671814	0.698295	0.877815	0.769169	0.729942	0.836442	0.805897	0.731013	0.768238	0.721432	0.7753	0.705261	0.713639	0.851871	0.755931	0.821966	0.602039	0.00145189	0.295129	0.805897	0.682456	0.123441
cg08622198	chr1	239979505	+	CHRM3	NM_000740	5'UTR	0.178545	0.139303	0.125127	0.12429	0.120789	0.15395	0.161398	0.117973	0.124341	0.105053	0.160806	0.430951	0.296832	0.253922	0.259862	0.262796	0.183582	0.162024	0.319598	0.280567	0.150979	0.371935	0.35306	0.152186	0.398224	0.60627	0.00131581	0.286133	0.262796	0.139303	0.123493
cg23933011	chr4	113134394	-				0.102445	0.125164	0.112623	0.0985215	0.105974	0.0965649	0.117074	0.112381	0.113771	0.0725856	0.106973	0.413311	0.0669011	0.117709	0.220538	0.226029	0.118139	0.175937	0.0702341	0.139534	0.0528395	0.134028	0.227837	0.12806	0.25431	0.642047	0.000540244	0.223602	0.226029	0.102445	0.123584
cg15581007	chr5	53520049	+	ARL15	NM_019087	Body	0.724202	0.669203	0.772784	0.735241	0.821733	0.756457	0.769053	0.716136	0.737889	0.800268	0.64693	0.906495	0.777656	0.81422	0.840403	0.847839	0.728212	0.758893	0.781985	0.829179	0.830218	0.825181	0.792645	0.73321	0.869632	0.581266	0.00230919	0.338877	0.847839	0.724202	0.123637
cg10396427	chr1	23337578	-	C1orf234	NM_001242521	Body	0.668718	0.615439	0.602009	0.641803	0.647624	0.592197	0.607477	0.671987	0.65403	0.581929	0.659734	0.895409	0.740163	0.649398	0.707025	0.823613	0.67105	0.687153	0.667112	0.753566	0.719195	0.673378	0.813475	0.726576	0.765444	0.537026	0.0056396	0.434919	0.765444	0.641803	0.123641
cg23954655	chr13	99223562	-	STK24	NM_001032296	Body	0.125213	0.0917773	0.0999528	0.110954	0.110458	0.10164	0.114648	0.10118	0.0794439	0.12339	0.0861064	0.301686	0.184784	0.138761	0.167508	0.234638	0.157843	0.196351	0.138916	0.159788	0.109879	0.132894	0.207797	0.146734	0.306775	0.630506	0.000728577	0.23922	0.234638	0.110954	0.123684
cg12958778	chr4	6912474	+	TBC1D14;TBC1D14	NM_020773;NM_001113361	5'UTR;5'UTR	0.526832	0.546527	0.597936	0.6492	0.54774	0.558199	0.550367	0.547745	0.549352	0.66887	0.536023	0.863875	0.59498	0.634495	0.743306	0.691297	0.505535	0.588867	0.60599	0.622103	0.501462	0.696938	0.574521	0.670235	0.623265	0.577034	0.00252871	0.345815	0.670235	0.546527	0.123708
cg15862390	chr12	125387709	-				0.526232	0.541351	0.622505	0.597502	0.572507	0.577072	0.681601	0.628299	0.494837	0.575501	0.556179	0.679959	0.617425	0.649196	0.696476	0.797436	0.594508	0.735532	0.636189	0.686726	0.659756	0.582265	0.791511	0.626702	0.790522	0.59396	0.00174546	0.311515	0.679959	0.556179	0.12378
cg17060838	chr2	36788809	+	FEZ2;FEZ2	NM_005102;NM_001042548	Body;Body	0.0600291	0.0885532	0.10053	0.0631721	0.0970176	0.112742	0.0910483	0.0620627	0.0805961	0.0529978	0.116279	0.321868	0.0873225	0.129495	0.107187	0.240571	0.123557	0.161273	0.111739	0.189104	0.0663556	0.0683094	0.110272	0.105537	0.186953	0.5578	0.00376464	0.386293	0.186953	0.0631721	0.123781
cg00384707	chr19	51128576	-	SYT3;SYT3;SYT3	NM_001160328;NM_032298;NM_001160329	Body;Body;Body	0.656492	0.815745	0.807558	0.712654	0.746627	0.782186	0.800741	0.821752	0.79516	0.837466	0.743638	0.867641	0.714106	0.82879	0.823877	0.867999	0.850844	0.817637	0.777941	0.740209	0.711353	0.904348	0.857636	0.800721	0.876514	0.620889	0.00092652	0.257354	0.867641	0.743638	0.124004
cg19204946	chr1	207143870	+	FCAMR;FCAMR;FCAMR;FCAMR;FCAMR;FCAMR;FCAMR;FCAMR	NM_001122979;NM_032029;NM_001122980;NM_001170631;NM_001170631;NM_032029;NM_001122980;NM_001122979	5'UTR;5'UTR;1stExon;1stExon;5'UTR;1stExon;5'UTR;1stExon	0.322719	0.408385	0.428473	0.386053	0.371651	0.427653	0.49154	0.441831	0.390617	0.406683	0.430217	0.604649	0.4151	0.556626	0.40804	0.420453	0.440521	0.480264	0.458379	0.438407	0.354779	0.499389	0.408376	0.38252	0.530717	0.505482	0.00994864	0.503934	0.530717	0.406683	0.124033
cg14182166	chr1	40508568	+	CAP1;CAP1	NM_006367;NM_001105530	5'UTR;5'UTR	0.419094	0.409324	0.449252	0.453653	0.442572	0.436835	0.394081	0.409986	0.454045	0.390559	0.422126	0.572161	0.450516	0.512706	0.524595	0.543129	0.461241	0.547179	0.467422	0.541908	0.456835	0.465544	0.538043	0.483071	0.569779	0.734757	2.8812e-05	0.0972309	0.543129	0.419094	0.124036
cg21414092	chr15	81248254	+	MESDC2;MESDC2	NR_126328;NR_126327	Body;Body	0.101277	0.0749425	0.107884	0.0610351	0.0685439	0.101344	0.0995226	0.107679	0.0841857	0.0744111	0.0662209	0.198483	0.121227	0.172606	0.180552	0.237654	0.192067	0.186866	0.110184	0.136498	0.0833325	0.0982812	0.136038	0.207698	0.178139	0.713599	6.20299e-05	0.115708	0.198483	0.0744111	0.124072
cg01355407	chr5	102117717	-				0.702201	0.688538	0.756682	0.691892	0.790781	0.702767	0.680351	0.728449	0.76363	0.687947	0.69309	0.885033	0.766745	0.699103	0.710923	0.815989	0.762659	0.744998	0.778161	0.840785	0.681093	0.794521	0.846611	0.752313	0.851417	0.511252	0.00900254	0.491786	0.815989	0.691892	0.124097
cg02614657	chr19	1568833	+	MEX3D	NM_203304	TSS1500	0.392351	0.367607	0.327667	0.397464	0.447392	0.340309	0.343324	0.419156	0.453964	0.375912	0.389803	0.544396	0.412281	0.582859	0.766423	0.373017	0.567528	0.683155	0.418366	0.471902	0.409033	0.409421	0.51609	0.513968	0.484815	0.660512	0.000326208	0.187097	0.513968	0.389803	0.124165
cg11500101	chr19	52900469	+	ZNF528	NM_032423	TSS1500	0.49988	0.350398	0.41482	0.289783	0.352784	0.29707	0.368257	0.325983	0.362719	0.337607	0.289904	0.461785	0.285267	0.46932	0.407905	0.41012	0.440838	0.570066	0.378171	0.337522	0.39857	0.416069	0.343574	0.371559	0.578849	0.53818	0.00551803	0.432474	0.461785	0.337607	0.124179
cg09848886	chr14	86797550	+				0.355796	0.287013	0.439195	0.380046	0.43527	0.366002	0.381879	0.400365	0.363991	0.410679	0.410557	0.647872	0.352923	0.436462	0.414875	0.504237	0.44216	0.410905	0.435079	0.369049	0.355628	0.423854	0.454091	0.529428	0.384952	0.621658	0.000909137	0.256556	0.504237	0.380046	0.12419
cg05262743	chr12	123198631	-				0.0296244	0.0309237	0.0320206	0.0270962	0.0317727	0.0396382	0.0411866	0.0314792	0.0223658	0.0354208	0.0266293	0.225641	0.0444373	0.0423522	0.0491091	0.153923	0.02922	0.0727948	0.0297437	0.0530855	0.033322	0.0321258	0.121837	0.0355968	0.269457	0.54472	0.00486996	0.415212	0.153923	0.0296244	0.124299
cg11147094	chr15	88420438	+	NTRK3;NTRK3	NM_001012338;NM_002530	Body;Body	0.746895	0.610305	0.728484	0.742093	0.807829	0.753003	0.807211	0.663572	0.702715	0.839955	0.717589	0.889214	0.787753	0.65335	0.87496	0.868153	0.772698	0.793797	0.869885	0.79647	0.605552	0.771738	0.812636	0.866445	0.854322	0.546644	0.00469204	0.411164	0.866445	0.742093	0.124353
cg00351892	chr4	109684543	-	ETNPPL;ETNPPL;ETNPPL;ETNPPL;ETNPPL	NM_001146627;NM_001146590;NM_031279;NR_027475;NR_027474	TSS1500;TSS1500;TSS1500;TSS1500;TSS1500	0.37376	0.398857	0.412556	0.447009	0.501987	0.455776	0.414673	0.443027	0.45481	0.434406	0.541392	0.792282	0.374809	0.86297	0.728547	0.514931	0.513057	0.592964	0.521424	0.444148	0.484293	0.526773	0.576803	0.558787	0.355264	0.627813	0.000779914	0.243961	0.558787	0.434406	0.124381
cg05854313	chr10	73450016	+	CDH23;CDH23;CDH23	NM_001171931;NM_001171930;NM_022124	Body;Body;Body	0.551109	0.491625	0.4612	0.520861	0.518787	0.561571	0.563888	0.444397	0.500013	0.504169	0.479811	0.769645	0.38333	0.584318	0.70504	0.628593	0.465783	0.572499	0.639843	0.538419	0.46251	0.455327	0.665734	0.6088	0.721426	0.525486	0.00698422	0.459008	0.628593	0.504169	0.124424
cg19907366	chr19	526507	-				0.385414	0.438961	0.452897	0.450529	0.473272	0.485074	0.478614	0.353105	0.364904	0.449999	0.383483	0.771668	0.479846	0.475809	0.589597	0.563388	0.509609	0.632101	0.464412	0.478938	0.56066	0.40803	0.403268	0.52708	0.601814	0.531256	0.00628178	0.446585	0.563388	0.438961	0.124427
cg01907562	chr22	32072708	-				0.221949	0.188	0.163622	0.169427	0.195001	0.246664	0.23979	0.212136	0.230342	0.22439	0.303456	0.386809	0.206823	0.346379	0.244281	0.235695	0.252941	0.23848	0.284278	0.24698	0.110221	0.202258	0.273855	0.349376	0.233084	0.530871	0.00632669	0.447587	0.346379	0.221949	0.12443
cg06097048	chr10	28848388	+	WAC;WAC;WAC	NM_016628;NM_100486;NM_100264	Body;Body;Body	0.310204	0.215749	0.28768	0.248363	0.37037	0.25755	0.365908	0.263641	0.302965	0.22803	0.297101	0.394841	0.285764	0.37282	0.463739	0.353111	0.306005	0.415583	0.315008	0.391472	0.319334	0.327513	0.376774	0.331499	0.480046	0.749375	1.62513e-05	0.0875304	0.37282	0.248363	0.124458
cg13722354	chr2	145459671	+	TEX41	NR_033870	Body	0.30942	0.353484	0.417515	0.354739	0.403165	0.34456	0.353802	0.410291	0.358303	0.386808	0.32283	0.477956	0.35267	0.436665	0.44407	0.510201	0.456381	0.488495	0.398629	0.607654	0.394127	0.357563	0.456973	0.421557	0.570904	0.667821	0.000264644	0.175557	0.477956	0.353484	0.124472
cg01741836	chr5	95996644	-	CAST;CAST;CAST;CAST;CAST	NM_001042441;NM_001042440;NM_173063;NM_001042442;NM_001750	TSS1500;TSS1500;TSS1500;TSS1500;TSS1500	0.402912	0.323823	0.218255	0.288005	0.283754	0.24773	0.260363	0.265778	0.182925	0.279317	0.274291	0.5465	0.264382	0.412503	0.339687	0.512546	0.296491	0.311122	0.425463	0.350914	0.2246	0.327171	0.451203	0.409168	0.407108	0.578188	0.00246715	0.343464	0.412503	0.288005	0.124498
cg21638533	chr12	6658625	+	IFFO1;IFFO1;IFFO1	NM_080730;NM_080731;NM_001039670	Body;TSS1500;Body	0.0456338	0.036816	0.0517011	0.0317715	0.0463048	0.0369505	0.0432757	0.0378944	0.0347132	0.0373411	0.0428642	0.170278	0.0605241	0.0651355	0.11949	0.162405	0.0406774	0.0394873	0.0512272	0.0587837	0.0339766	0.101365	0.111774	0.0350843	0.161953	0.576265	0.00257047	0.346117	0.161953	0.0373411	0.124612
cg18725375	chr11	86142478	-				0.906452	0.839939	0.820505	0.866374	0.774385	0.900974	0.793975	0.837332	0.977933	0.853115	0.756856	0.984831	0.974332	0.98645	0.986851	0.962753	0.979539	0.976986	0.843159	0.727982	0.951962	0.975079	0.969255	0.845521	0.977742	0.508559	0.00943428	0.497429	0.977742	0.853115	0.124627
cg18622538	chr12	34523825	-				0.740324	0.47016	0.569732	0.655587	0.626389	0.677015	0.712069	0.540667	0.670558	0.64552	0.438239	0.555575	0.611105	0.791926	0.813332	0.77016	0.77077	0.544627	0.780184	0.676314	0.622111	0.757025	0.637559	0.657186	0.838298	0.546259	0.00472718	0.412288	0.77016	0.64552	0.12464
cg24475272	chr4	140432613	+	SETD7	NM_030648	3'UTR	0.375843	0.270715	0.261616	0.25524	0.324707	0.296185	0.372109	0.33553	0.302814	0.233038	0.308516	0.629782	0.241448	0.393383	0.301798	0.395408	0.384952	0.289324	0.20779	0.317131	0.286161	0.435152	0.18008	0.325187	0.454176	0.511637	0.00894223	0.491164	0.395408	0.270715	0.124693
cg04330411	chr4	53617980	+	ERVMER34-1;ERVMER34-1	NM_001242690;NM_024534	TSS200;TSS200	0.272754	0.314882	0.265305	0.250032	0.273959	0.275506	0.299896	0.310286	0.27372	0.366185	0.371049	0.44614	0.321232	0.451294	0.464794	0.439673	0.440546	0.36724	0.328941	0.295999	0.306383	0.325551	0.483985	0.335754	0.343354	0.614734	0.00107622	0.269401	0.439673	0.314882	0.124791
cg14450616	chr19	40867383	-	PLD3;PLD3;PLD3	NM_001291311;NM_001031696;NM_012268	5'UTR;5'UTR;5'UTR	0.203489	0.196781	0.239441	0.221866	0.244511	0.256754	0.217244	0.19681	0.202495	0.214991	0.200942	0.460786	0.267701	0.30639	0.303051	0.328461	0.268947	0.329859	0.267332	0.305552	0.217101	0.253124	0.332543	0.26016	0.399294	0.697057	0.00010799	0.13267	0.328461	0.203489	0.124973
cg02908223	chr2	146569882	-				0.459535	0.415966	0.414852	0.394687	0.495605	0.457822	0.402705	0.454106	0.433393	0.409245	0.417821	0.541109	0.524615	0.467645	0.554469	0.601168	0.484074	0.506397	0.572406	0.693857	0.44326	0.634465	0.612039	0.517288	0.546514	0.708598	7.36378e-05	0.122223	0.541109	0.415966	0.125143
cg04761746	chr4	141177756	+	SCOC	NM_032547	TSS1500	0.208983	0.184758	0.302942	0.18644	0.203697	0.291006	0.264492	0.212631	0.13149	0.214679	0.299254	0.463205	0.247381	0.292902	0.257206	0.334207	0.314392	0.301285	0.352386	0.324774	0.181771	0.233892	0.301458	0.299381	0.351696	0.528563	0.00660183	0.453406	0.334207	0.208983	0.125224
cg22801443	chr10	91752521	+				0.587351	0.562838	0.615894	0.529335	0.745489	0.627528	0.611827	0.576318	0.644055	0.635482	0.560817	0.657221	0.597504	0.583177	0.600356	0.753384	0.653442	0.614829	0.666952	0.778232	0.620404	0.668663	0.606891	0.688079	0.772388	0.527409	0.00674312	0.455872	0.688079	0.562838	0.125241
cg07783320	chr15	63780297	-				0.147504	0.148096	0.165486	0.112893	0.175949	0.117027	0.141266	0.138889	0.17537	0.114921	0.125256	0.25058	0.148982	0.262913	0.212118	0.166566	0.184042	0.205197	0.216234	0.230352	0.205761	0.143583	0.288942	0.17536	0.271384	0.62589	0.000818471	0.247181	0.25058	0.125256	0.125324
cg10929178	chr2	240428843	-				0.656645	0.639118	0.627477	0.646095	0.673757	0.736182	0.661414	0.649579	0.666917	0.652316	0.656108	0.825928	0.774813	0.65514	0.762166	0.833679	0.676609	0.733613	0.671436	0.762563	0.763121	0.740797	0.797676	0.728088	0.777697	0.542797	0.00505353	0.420806	0.777697	0.652316	0.125381
cg01719701	chr13	114162997	-	TMCO3	NM_017905	Body	0.0390728	0.0439472	0.119784	0.0433729	0.181109	0.045708	0.0404721	0.154071	0.163866	0.0485274	0.0707589	0.169335	0.069164	0.192922	0.193797	0.337357	0.0296105	0.0646256	0.0699043	0.0632586	0.0466901	0.0970313	0.0807316	0.133619	0.157123	0.583958	0.00217815	0.332048	0.169335	0.0439472	0.125387
cg09544876	chr7	157088417	-				0.369458	0.319873	0.296423	0.316374	0.361118	0.330076	0.381968	0.336273	0.324564	0.338045	0.31712	0.479284	0.404775	0.33062	0.405445	0.445284	0.352975	0.415172	0.371263	0.393104	0.369836	0.362105	0.470804	0.331948	0.463262	0.521639	0.00748811	0.468068	0.445284	0.319873	0.125411
cg22226821	chr1	240587072	-	FMN2	NM_020066	Body	0.28801	0.217622	0.17766	0.274739	0.377414	0.294299	0.330038	0.36988	0.34195	0.255969	0.221672	0.381425	0.40966	0.811827	0.385988	0.328279	0.356969	0.191822	0.2714	0.195179	0.283658	0.39701	0.546687	0.37278	0.549549	0.564724	0.00327109	0.372007	0.381425	0.255969	0.125456
cg06538599	chr17	67331387	-				0.490797	0.399549	0.4469	0.31963	0.446073	0.481892	0.385092	0.406702	0.419885	0.43342	0.33572	0.568089	0.374611	0.546474	0.480151	0.525102	0.389365	0.370642	0.536399	0.486859	0.379867	0.561943	0.469118	0.497364	0.522817	0.635892	0.000634611	0.231446	0.525102	0.399549	0.125553
cg09711113	chr17	7311964	+	NLGN2	NM_020795	1stExon	0.665459	0.718138	0.692001	0.696844	0.790927	0.733089	0.832228	0.752252	0.739179	0.773794	0.786985	0.477728	0.740562	0.921006	0.83006	0.843986	0.760752	0.787756	0.844403	0.771035	0.766829	0.845997	0.726702	0.874424	0.625576	0.5201	0.00769801	0.471726	0.843986	0.718138	0.125848
cg22607230	chr7	77130482	+				0.147329	0.11544	0.106716	0.139858	0.133215	0.127608	0.119635	0.120801	0.116331	0.12053	0.11682	0.345586	0.132354	0.186915	0.201471	0.246464	0.150931	0.21041	0.143392	0.198355	0.108408	0.126554	0.281117	0.202842	0.290517	0.622427	0.000892035	0.255184	0.246464	0.12053	0.125934
cg00546897	chr21	45232232	-	LOC284837	NR_026961	Body	0.112265	0.0518481	0.0442425	0.0500908	0.0809706	0.0613189	0.0819702	0.0478651	0.040042	0.0345336	0.0856747	0.328287	0.0973021	0.119688	0.148172	0.177841	0.0959983	0.0967936	0.104443	0.0808567	0.04939	0.167084	0.168444	0.0819326	0.244068	0.630891	0.000721487	0.23882	0.177841	0.0518481	0.125992
cg17036741	chr19	36737178	+				0.670461	0.644993	0.480392	0.606039	0.67002	0.66439	0.511713	0.665387	0.67907	0.648429	0.723302	0.837042	0.495556	0.841863	0.814839	0.773491	0.768456	0.567281	0.619752	0.675807	0.496333	0.675218	0.722337	0.672615	0.774441	0.585882	0.00208848	0.327905	0.774441	0.648429	0.126012
cg20821980	chr20	3145359	+	ProSAPiP1	NM_014731	Body	0.937105	0.804699	0.920136	0.777338	0.878431	0.903475	0.950272	0.772976	0.939544	0.893587	0.838742	0.960682	0.954006	0.972685	0.961694	0.947397	0.948209	0.821314	0.881809	0.948296	0.971143	0.906596	0.787606	0.964782	0.980522	0.509713	0.00924719	0.494424	0.964782	0.838742	0.12604
cg27242289	chr22	23270838	+				0.0634216	0.039684	0.0507569	0.0397554	0.0508826	0.0682928	0.0708951	0.0501602	0.0394959	0.0525304	0.0446498	0.245187	0.0677596	0.100115	0.0552162	0.170756	0.0835765	0.134061	0.0928836	0.113345	0.0818428	0.0763298	0.123892	0.0811901	0.192746	0.658973	0.000340652	0.190543	0.170756	0.0446498	0.126107
cg19251757	chr13	100650163	+	LINC00554	NR_047483	TSS200	0.217738	0.239488	0.136244	0.140112	0.148791	0.129773	0.178981	0.149559	0.189873	0.159344	0.13633	0.41278	0.163784	0.285494	0.193492	0.25076	0.156747	0.468262	0.209309	0.355013	0.156863	0.322324	0.279418	0.224735	0.462273	0.596653	0.00164242	0.305668	0.285494	0.159344	0.12615
cg12298148	chr4	14995990	+	CPEB2-AS1	NR_038857	Body	0.156729	0.092024	0.13361	0.0681765	0.092929	0.154847	0.164427	0.141582	0.121545	0.0863724	0.103557	0.372481	0.121414	0.137783	0.166865	0.218175	0.142304	0.180714	0.2056	0.162149	0.0922959	0.192861	0.220308	0.17137	0.256356	0.722831	4.47658e-05	0.105225	0.218175	0.092024	0.126151
cg11692409	chr17	1665181	+	SERPINF1	NM_002615	TSS200	0.451668	0.41751	0.519036	0.435466	0.506364	0.43538	0.550329	0.482014	0.434573	0.441553	0.476575	0.727645	0.365897	0.488849	0.517219	0.56772	0.508392	0.553425	0.477565	0.486463	0.334039	0.424145	0.632876	0.578083	0.516923	0.530102	0.00641732	0.448922	0.56772	0.441553	0.126168
cg21025810	chr9	4301370	-	GLIS3	NM_001042413	TSS1500	0.450648	0.549217	0.760566	0.62517	0.640216	0.665078	0.768548	0.691546	0.679279	0.587509	0.634905	0.667134	0.693187	0.648717	0.73523	0.713836	0.637875	0.70521	0.840601	0.790999	0.579491	0.803224	0.790371	0.737994	0.713687	0.598577	0.00157205	0.301898	0.713687	0.587509	0.126177
cg12695061	chr9	84486788	+				0.630124	0.597513	0.687526	0.644568	0.741735	0.706463	0.65229	0.577981	0.664177	0.659023	0.598106	0.783742	0.713471	0.6982	0.808056	0.756331	0.673446	0.748351	0.78749	0.740115	0.751036	0.694536	0.687579	0.831983	0.710402	0.668205	0.000261706	0.174605	0.756331	0.630124	0.126207
cg21949858	chr11	7110145	+	RBMXL2	NM_014469	TSS200	0.506832	0.545743	0.625846	0.502665	0.690065	0.302829	0.870413	0.777762	0.58561	0.580746	0.533866	0.913002	0.755493	0.949005	0.848165	0.526204	0.747322	0.921142	0.708996	0.854191	0.630737	0.913766	0.572268	0.660084	0.335586	0.568186	0.00304568	0.363627	0.660084	0.533866	0.126217
cg17334646	chr16	32127659	+				0.0767363	0.207015	0.109978	0.133797	0.154321	0.193189	0.257826	0.135362	0.120634	0.0824896	0.211169	0.381326	0.121849	0.18302	0.220923	0.329466	0.180997	0.144986	0.150103	0.116055	0.161657	0.232258	0.219234	0.260078	0.119441	0.523562	0.0072325	0.46349	0.260078	0.133797	0.126281
cg04917472	chr20	57583286	-	CTSZ	NM_001336	TSS1500	0.0884545	0.17905	0.117781	0.0488536	0.0981574	0.0734994	0.0865235	0.10058	0.098511	0.0868361	0.0756438	0.377728	0.103812	0.113232	0.152297	0.137034	0.103866	0.14183	0.179799	0.105284	0.0873072	0.108753	0.151812	0.213157	0.268742	0.647817	0.000463085	0.212662	0.213157	0.0868361	0.126321
cg19024980	chr13	100781335	+	PCCA;PCCA	NM_001127692;NM_000282	Body;Body	0.591771	0.507454	0.675435	0.634639	0.579707	0.559765	0.726706	0.608122	0.586354	0.655857	0.515936	0.718485	0.624163	0.628188	0.777352	0.758307	0.771122	0.684391	0.638418	0.69917	0.583175	0.604171	0.781183	0.637912	0.763452	0.535103	0.00584723	0.438701	0.718485	0.591771	0.126714
cg12551957	chr7	5535006	-	FBXL18	NM_024963	Body	0.480923	0.470767	0.561911	0.511184	0.54767	0.579856	0.561233	0.530964	0.528478	0.489094	0.532121	0.603681	0.490007	0.608497	0.553687	0.619033	0.595672	0.598241	0.583357	0.598593	0.499169	0.547658	0.585346	0.615885	0.654694	0.740142	2.34335e-05	0.0931282	0.615885	0.489094	0.126791
cg23181900	chr3	130368298	-	COL6A6	NM_001102608	Body	0.84571	0.9007	0.847112	0.809944	0.816313	0.882928	0.920419	0.76637	0.878313	0.786011	0.780263	0.954647	0.910494	0.936806	0.954572	0.949237	0.839669	0.735203	0.884623	0.879955	0.826933	0.96379	0.859144	0.864056	0.917563	0.584728	0.00214189	0.329985	0.936806	0.809944	0.126862
cg22383380	chr1	86303978	+	COL24A1	NM_152890	Body	0.652667	0.589212	0.6903	0.611424	0.698484	0.731062	0.639233	0.715372	0.667807	0.69285	0.721884	0.779533	0.711019	0.707879	0.760298	0.797112	0.744762	0.743118	0.730519	0.787236	0.693656	0.629721	0.757365	0.751613	0.794623	0.578958	0.00242682	0.342125	0.779533	0.652667	0.126866
cg00639224	chr9	137221918	-	RXRA	NM_002957	Body	0.447763	0.421128	0.477146	0.426839	0.480507	0.512816	0.494738	0.464758	0.469031	0.490392	0.536999	0.761312	0.507407	0.574685	0.550557	0.550856	0.517357	0.553026	0.515186	0.601991	0.40015	0.468868	0.533432	0.492482	0.591051	0.592806	0.00179129	0.313908	0.574685	0.447763	0.126923
cg10965259	chr1	218636828	-	MIR548F3	NR_031644	Body	0.128075	0.115623	0.109248	0.128131	0.176894	0.181846	0.16772	0.121325	0.0982327	0.134605	0.11644	0.453372	0.164189	0.157034	0.176815	0.23252	0.184627	0.196105	0.212502	0.240977	0.0798112	0.130109	0.207618	0.254998	0.298309	0.627428	0.000787497	0.244827	0.254998	0.128075	0.126923
cg10631834	chr9	33157199	-	B4GALT1	NM_001497	Body	0.266382	0.240157	0.243015	0.296531	0.301505	0.291612	0.321329	0.187396	0.294677	0.220738	0.272443	0.534219	0.182109	0.371923	0.413103	0.393398	0.305727	0.29014	0.362752	0.370149	0.172507	0.415949	0.439265	0.260991	0.466663	0.688979	0.000139747	0.145712	0.393398	0.266382	0.127016
cg22677556	chr1	12238390	-	TNFRSF1B	NM_001066	Body	0.101703	0.104437	0.143889	0.124952	0.15079	0.134463	0.143831	0.111568	0.138618	0.12036	0.142857	0.415167	0.091062	0.158112	0.144461	0.247398	0.155892	0.212991	0.177062	0.15631	0.0837359	0.15338	0.20704	0.179308	0.259713	0.756299	1.22234e-05	0.082787	0.247398	0.12036	0.127038
cg20016044	chr2	26225713	-				0.0672715	0.0589093	0.0566453	0.0621852	0.0706984	0.0545517	0.0525298	0.0527696	0.043723	0.0293928	0.0629957	0.342457	0.105056	0.112519	0.206865	0.189257	0.0724393	0.0738008	0.128713	0.151512	0.0517182	0.11185	0.160822	0.144235	0.211946	0.708598	7.36378e-05	0.122223	0.189257	0.0621852	0.127072
cg10962937	chr1	224686550	+				0.0705567	0.0413	0.0396712	0.0417637	0.0480081	0.0641794	0.057438	0.0487857	0.0433224	0.0439505	0.0558878	0.324426	0.0581011	0.0853822	0.063556	0.171118	0.0495772	0.080239	0.061971	0.0852223	0.0549638	0.0684544	0.118458	0.0735783	0.255658	0.643201	0.000523977	0.221146	0.171118	0.0439505	0.127167
cg06460475	chr11	7110148	+	RBMXL2	NM_014469	TSS200	0.376883	0.481174	0.450288	0.431954	0.476918	0.261946	0.578278	0.524641	0.468898	0.511044	0.383642	0.905996	0.48584	0.945103	0.801126	0.436154	0.600773	0.58061	0.52676	0.603863	0.559926	0.814444	0.399807	0.559169	0.262026	0.614349	0.00108623	0.270161	0.559169	0.431954	0.127215
cg17008473	chr2	38356469	-				0.617857	0.60283	0.632128	0.673133	0.686769	0.618357	0.605839	0.607542	0.730046	0.536235	0.648796	0.851922	0.653513	0.666237	0.740943	0.745084	0.656508	0.656852	0.756668	0.819525	0.597294	0.723007	0.80415	0.69082	0.785554	0.640123	0.000568329	0.226356	0.745084	0.617857	0.127227
cg11027221	chr11	67770665	-	UNC93B1	NM_030930	Body	0.174887	0.194905	0.210488	0.186638	0.230715	0.214578	0.211503	0.181219	0.210266	0.2235	0.19889	0.322157	0.222273	0.223743	0.262172	0.331362	0.220577	0.245989	0.25158	0.256337	0.239893	0.204881	0.319907	0.233849	0.337951	0.645509	0.000492715	0.216489	0.322157	0.194905	0.127252
cg22876500	chr1	158244844	+				0.53984	0.608284	0.670871	0.570564	0.64279	0.620552	0.662218	0.611591	0.560797	0.613694	0.634934	0.713233	0.584262	0.661213	0.762089	0.810069	0.642937	0.730847	0.716961	0.825577	0.661852	0.508799	0.72665	0.758379	0.735622	0.576265	0.00257047	0.346117	0.735622	0.608284	0.127337
cg02367256	chr16	34378497	-				0.722475	0.453256	0.517551	0.623094	0.592255	0.637237	0.584251	0.676366	0.754057	0.747655	0.584864	0.829983	0.59172	0.77891	0.827655	0.686251	0.787223	0.777223	0.596473	0.643332	0.663689	0.803499	0.562497	0.657889	0.750454	0.588959	0.00195157	0.322078	0.750454	0.623094	0.127359
cg20043447	chr20	13665232	+				0.133498	0.0893964	0.215413	0.0807379	0.0848407	0.0833222	0.0770661	0.13979	0.0929694	0.144941	0.0535623	0.277702	0.0937792	0.157372	0.165741	0.177315	0.152465	0.0869767	0.186541	0.078165	0.0979367	0.118243	0.0900466	0.234587	0.216885	0.518561	0.00791279	0.474694	0.216885	0.0893964	0.127489
cg17051399	chr3	99764743	-	FILIP1L;FILIP1L;CMSS1	NM_001042459;NM_182909;NM_032359	5'UTR;5'UTR;Body	0.65681	0.703801	0.714017	0.630768	0.775497	0.580293	0.577212	0.617487	0.680131	0.670935	0.604003	0.875342	0.68897	0.745696	0.785582	0.784338	0.815823	0.790155	0.808056	0.847382	0.737233	0.636523	0.791842	0.824436	0.774068	0.583189	0.00221492	0.333961	0.784338	0.65681	0.127528
cg08250921	chr16	88111009	-				0.482373	0.364537	0.450402	0.409587	0.558534	0.503347	0.597077	0.421483	0.497674	0.671024	0.383889	0.723834	0.556304	0.483928	0.763556	0.537174	0.495292	0.581816	0.524076	0.481401	0.4412	0.503484	0.620312	0.511168	0.597315	0.523562	0.0072325	0.46349	0.537174	0.409587	0.127587
cg25440534	chr5	108137789	+	FER;FER;FER	NM_001308028;NM_001308038;NM_005246	5'UTR;Body;Body	0.578499	0.493105	0.524946	0.431094	0.307693	0.695654	0.759291	0.544753	0.524937	0.498713	0.576608	0.846417	0.463272	0.626324	0.557075	0.597861	0.734678	0.599315	0.629692	0.66583	0.318225	0.686978	0.687713	0.572198	0.632645	0.509329	0.00930921	0.495654	0.626324	0.498713	0.127611
cg01451604	chr10	80691791	-				0.81228	0.753661	0.802019	0.734932	0.792904	0.803114	0.793834	0.768511	0.734703	0.752724	0.805375	0.897649	0.68533	0.833001	0.833605	0.881387	0.831084	0.811316	0.818847	0.842367	0.875053	0.821253	0.847226	0.49284	0.882616	0.516253	0.00824433	0.480133	0.881387	0.753661	0.127726
cg10310274	chr9	134429878	-				0.532263	0.512584	0.430718	0.491933	0.521597	0.528036	0.57246	0.495785	0.623172	0.693934	0.527323	0.60049	0.456214	0.913282	0.815873	0.533812	0.54276	0.515878	0.644161	0.538977	0.413778	0.555503	0.717031	0.65506	0.709744	0.635892	0.000634611	0.231446	0.65506	0.527323	0.127736
cg03009213	chr14	86400582	-	LOC101928767	NR_110155	TSS1500	0.438696	0.700098	0.781313	0.717208	0.732808	0.831333	0.841523	0.71481	0.668782	0.823419	0.761388	0.897247	0.760733	0.84392	0.860506	0.846499	0.841843	0.863949	0.839907	0.846534	0.75184	0.734749	0.820681	0.625929	0.844946	0.543566	0.00497942	0.41862	0.844946	0.717208	0.127739
cg15823038	chr3	14483667	-	SLC6A6;SLC6A6;SLC6A6;SLC6A6	NM_001134368;NM_003043;NR_103507;NM_001134367	5'UTR;5'UTR;Body;Body	0.699818	0.59531	0.66154	0.658254	0.660932	0.72668	0.70417	0.610613	0.637877	0.673486	0.619237	0.881273	0.711646	0.735403	0.832992	0.752685	0.752199	0.743103	0.708247	0.77769	0.678361	0.677294	0.761423	0.786	0.831046	0.703982	8.60079e-05	0.12695	0.786	0.658254	0.127746
cg11012749	chr4	24479782	+				0.702216	0.746532	0.573696	0.713784	0.826198	0.802945	0.657299	0.799124	0.689337	0.798831	0.622205	0.927514	0.679439	0.922201	0.924827	0.841598	0.845659	0.702269	0.748097	0.661076	0.758239	0.863411	0.920442	0.834064	0.644434	0.580881	0.00232845	0.339011	0.841598	0.713784	0.127814
cg06085541	chr3	30655951	+	TGFBR2;TGFBR2	NM_003242;NM_001024847	Body;Body	0.0631709	0.0822529	0.113533	0.0633035	0.0934425	0.065957	0.101248	0.0879203	0.129338	0.11092	0.0584447	0.464211	0.0883956	0.0929904	0.317275	0.191134	0.10939	0.088055	0.109526	0.272018	0.139959	0.115661	0.259008	0.115842	0.350499	0.63743	0.000609773	0.230197	0.191134	0.0633035	0.12783
cg10030658	chr6	56298004	-				0.778526	0.742948	0.83813	0.727317	0.785846	0.933526	0.861554	0.730603	0.853679	0.836475	0.871949	0.948206	0.821292	0.954964	0.892306	0.872086	0.870957	0.935606	0.797879	0.902642	0.741916	0.912148	0.933161	0.83914	0.906359	0.622427	0.000892035	0.255184	0.906359	0.778526	0.127833
cg18859612	chr2	127422064	+	GYPC;GYPC;GYPC	NM_001256584;NM_002101;NM_016815	5'UTR;Body;Body	0.295483	0.260703	0.238719	0.242204	0.307623	0.181288	0.30122	0.282452	0.236291	0.227411	0.228949	0.526794	0.286364	0.268828	0.308643	0.370049	0.24932	0.339247	0.220751	0.299444	0.232711	0.242857	0.325595	0.3421	0.452156	0.508944	0.00937157	0.496472	0.370049	0.242204	0.127845
cg19017177	chr19	51141227	+	SYT3;SYT3;SYT3;SYT3	NM_001160329;NM_032298;NM_032298;NM_001160328	5'UTR;1stExon;5'UTR;5'UTR	0.737947	0.866531	0.59734	0.756449	0.74366	0.570494	0.794383	0.80099	0.868847	0.759182	0.725557	0.799388	0.605343	0.909273	0.914675	0.92686	0.937097	0.622667	0.658557	0.713551	0.744619	0.903146	0.88623	0.77854	0.884316	0.531256	0.00628178	0.446585	0.884316	0.756449	0.127867
cg10766755	chr6	7401455	+	RIOK1;RIOK1	NM_153005;NM_031480	TSS1500;Body	0.611347	0.645998	0.615239	0.61308	0.674636	0.564862	0.605223	0.53586	0.622559	0.584342	0.526874	0.855836	0.623503	0.728689	0.739995	0.739242	0.725856	0.676453	0.671262	0.840387	0.580774	0.720659	0.728388	0.718197	0.82785	0.755145	1.28258e-05	0.082787	0.739242	0.611347	0.127896
cg20981451	chr19	52954615	-				0.0393835	0.0696707	0.0813938	0.0979243	0.113895	0.203893	0.170822	0.123755	0.155384	0.0599466	0.14645	0.398214	0.216539	0.0374943	0.480788	0.080302	0.188363	0.204119	0.153681	0.205538	0.0493284	0.223193	0.167618	0.197598	0.222268	0.53241	0.00614866	0.444623	0.197598	0.0696707	0.127927
cg11588538	chr8	22406172	-				0.633799	0.58472	0.692657	0.619046	0.641091	0.699435	0.722025	0.701538	0.639371	0.617175	0.637222	0.835375	0.725573	0.746996	0.723108	0.74458	0.702205	0.736117	0.670231	0.779583	0.673955	0.64254	0.781979	0.704332	0.785863	0.663589	0.000298913	0.1821	0.746996	0.619046	0.127949
cg24788483	chr10	114911652	-	TCF7L2;TCF7L2;TCF7L2;TCF7L2;TCF7L2;TCF7L2	NM_001146284;NM_001146285;NM_030756;NM_001146274;NM_001146286;NM_001146283	Body;Body;Body;Body;Body;Body	0.0981405	0.123509	0.0903191	0.125088	0.0821988	0.115305	0.121007	0.065607	0.0752464	0.0674811	0.0628935	0.411633	0.064018	0.204505	0.179849	0.226138	0.0855124	0.157239	0.0649629	0.191489	0.0583766	0.147683	0.280867	0.12073	0.378879	0.536642	0.00568062	0.435358	0.226138	0.0981405	0.127997
cg08758963	chr11	10681378	-	MRVI1;MRVI1;MRVI1;MRVI1;MRVI1	NM_001100167;NM_001206881;NM_001100163;NM_130385;NM_001206880	5'UTR;5'UTR;5'UTR;Body;Body	0.0534439	0.0641433	0.118293	0.0850894	0.128729	0.150396	0.128924	0.0971348	0.0817529	0.174564	0.0870178	0.195937	0.111153	0.168155	0.160672	0.227659	0.208898	0.243817	0.172535	0.190391	0.063354	0.0628449	0.105839	0.213115	0.270668	0.562801	0.00340233	0.375658	0.213115	0.0850894	0.128026
cg17415382	chr2	97472472	-	CNNM4	NM_020184	Body	0.224957	0.182487	0.196398	0.153131	0.199942	0.227678	0.308559	0.178666	0.21839	0.228032	0.256025	0.606372	0.267377	0.260316	0.259774	0.353006	0.127792	0.26248	0.235192	0.240865	0.231919	0.228338	0.30987	0.265312	0.362472	0.524716	0.00708266	0.460712	0.353006	0.224957	0.128049
cg02191320	chr2	55186282	-	EML6	NM_001039753	Body	0.113921	0.173116	0.154378	0.0617146	0.242227	0.19115	0.178538	0.13962	0.197059	0.123513	0.154081	0.357001	0.1318	0.325876	0.177756	0.167945	0.112443	0.230065	0.163499	0.328231	0.237081	0.231173	0.288534	0.200952	0.251604	0.567032	0.0031193	0.36687	0.251604	0.123513	0.128091
cg03288347	chr9	92163306	-				0.739921	0.717756	0.723462	0.735048	0.806945	0.832801	0.658029	0.709402	0.863873	0.718678	0.668379	0.883928	0.721662	0.808789	0.789823	0.846853	0.824476	0.862854	0.870468	0.871931	0.756289	0.842598	0.873192	0.803356	0.868341	0.570494	0.00290285	0.358414	0.846853	0.718678	0.128175
cg04352242	chr11	78872388	-	TENM4	NM_001098816	5'UTR	0.756667	0.759162	0.759792	0.672655	0.714327	0.890247	0.813571	0.622933	0.794635	0.773859	0.785544	0.892221	0.856389	0.887347	0.863394	0.906612	0.809041	0.644991	0.870403	0.797913	0.782382	0.879873	0.878606	0.838916	0.868449	0.626274	0.00081063	0.246829	0.887347	0.759162	0.128185
cg19049305	chr7	78364069	+	MAGI2;MAGI2	NM_001301128;NM_012301	Body;Body	0.546521	0.595899	0.691726	0.657158	0.511388	0.552154	0.615119	0.644604	0.614537	0.657349	0.47014	0.783231	0.476953	0.815043	0.864695	0.700179	0.770293	0.672477	0.703053	0.649394	0.75972	0.765242	0.686351	0.651176	0.724103	0.704751	8.38274e-05	0.125555	0.724103	0.595899	0.128204
cg07677920	chr17	57443607	+	YPEL2	NM_001005404	Body	0.0868874	0.156077	0.132657	0.133167	0.148759	0.0988597	0.13987	0.106147	0.131645	0.104485	0.136362	0.395668	0.176611	0.171732	0.199867	0.261415	0.103564	0.160526	0.179214	0.265614	0.108212	0.158699	0.310147	0.159909	0.3244	0.620889	0.00092652	0.257354	0.261415	0.133167	0.128248
cg26260898	chr17	78180789	+	CARD14;CARD14	NR_047566;NM_024110	Body;Body	0.242052	0.197509	0.198694	0.19459	0.252458	0.221712	0.251751	0.167606	0.179565	0.200604	0.178547	0.267032	0.237593	0.215069	0.321702	0.396449	0.302185	0.276883	0.256448	0.34545	0.235141	0.234699	0.270076	0.325889	0.434682	0.636661	0.000622084	0.230916	0.325889	0.197509	0.128381
cg08356243	chr6	80645827	-	ELOVL4	NM_022726	Body	0.667224	0.81827	0.800759	0.79806	0.844614	0.746017	0.740328	0.815988	0.796228	0.691025	0.651446	0.847208	0.669828	0.819538	0.823151	0.71062	0.815702	0.7685	0.848137	0.839801	0.810301	0.828107	0.859421	0.791076	0.828064	0.522793	0.00733385	0.464966	0.819538	0.691025	0.128513
cg15794184	chr1	174933932	+	RABGAP1L;RABGAP1L;RABGAP1L	NM_001243764;NM_001243764;NM_001243765	5'UTR;1stExon;Body	0.70622	0.721969	0.794787	0.654597	0.752429	0.759588	0.716953	0.752897	0.716323	0.696877	0.702265	0.830782	0.739394	0.81163	0.801546	0.837535	0.812178	0.77834	0.850405	0.846523	0.781663	0.760341	0.839019	0.842706	0.815226	0.728986	3.57602e-05	0.100985	0.830782	0.702265	0.128517
cg26950531	chr19	38704515	+	DPF1;DPF1;DPF1	NM_001135155;NM_001135156;NM_004647	Body;Body;Body	0.317452	0.288123	0.387867	0.339757	0.338023	0.193523	0.352338	0.390359	0.315776	0.358861	0.184525	0.434837	0.301276	0.477869	0.434822	0.446059	0.385622	0.37513	0.212814	0.21675	0.351134	0.352351	0.451784	0.506948	0.34449	0.55703	0.00382318	0.387557	0.446059	0.317452	0.128607
cg03722198	chr9	131791746	-	SH3GLB2;SH3GLB2;SH3GLB2	NM_001287045;NM_020145;NM_001287046	TSS1500;TSS1500;TSS1500	0.274787	0.322404	0.385691	0.240905	0.280935	0.339739	0.346615	0.258013	0.367919	0.312161	0.276872	0.405576	0.237434	0.383301	0.292728	0.42339	0.340357	0.404597	0.339155	0.377541	0.289242	0.360323	0.438869	0.332198	0.406998	0.533949	0.00597486	0.441114	0.405576	0.276872	0.128704
cg07564659	chr21	34951171	-	DONSON	NM_017613	Body	0.613539	0.583247	0.640477	0.583693	0.62243	0.58315	0.623162	0.605562	0.637426	0.654162	0.673103	0.810016	0.676311	0.669944	0.692673	0.747022	0.677461	0.655759	0.662439	0.653949	0.487236	0.702944	0.734691	0.696374	0.742322	0.695518	0.000113496	0.135148	0.742322	0.613539	0.128783
cg05304729	chr1	158800024	-	MNDA	NM_002432	TSS1500	0.512864	0.569986	0.53324	0.551433	0.552888	0.528107	0.474256	0.574414	0.54241	0.537973	0.51328	0.683605	0.530586	0.602667	0.606476	0.66676	0.599535	0.686318	0.670365	0.696026	0.526271	0.625296	0.626705	0.503414	0.760367	0.565493	0.00321981	0.370599	0.66676	0.537973	0.128787
cg26429813	chr6	144418218	-	SF3B5	NM_031287	TSS1500	0.711709	0.658533	0.768267	0.614756	0.739945	0.674272	0.750337	0.727233	0.711949	0.672458	0.716103	0.804735	0.724016	0.731576	0.776666	0.855216	0.607632	0.750377	0.758401	0.699009	0.743179	0.706335	0.802758	0.798903	0.801302	0.535488	0.0058052	0.438622	0.801302	0.672458	0.128844
cg09298371	chr19	45003829	+	ZNF180;ZNF180;ZNF180;ZNF180;ZNF180;ZNF180;ZNF180;ZNF180	NM_001278509;NM_001291633;NM_013256;NM_001278508;NM_001288759;NM_001288762;NM_001288761;NM_001288760	5'UTR;5'UTR;Body;Body;Body;5'UTR;5'UTR;5'UTR	0.34817	0.36666	0.353923	0.366492	0.376946	0.333495	0.336141	0.372957	0.411064	0.506936	0.432202	0.64889	0.326694	0.624899	0.634963	0.495563	0.473161	0.379084	0.417767	0.439689	0.505947	0.577896	0.447553	0.425511	0.318221	0.53241	0.00614866	0.444623	0.495563	0.36666	0.128902
cg23216015	chr7	31726654	+	C7orf16;C7orf16	NM_006658;NM_001145123	TSS200;TSS200	0.688667	0.784294	0.902662	0.753217	0.76076	0.866304	0.781345	0.811061	0.736095	0.776504	0.792737	0.90541	0.82136	0.92041	0.857533	0.840192	0.884553	0.871283	0.751405	0.792733	0.794483	0.831448	0.909959	0.804277	0.926059	0.522793	0.00733385	0.464966	0.90541	0.776504	0.128906
cg24605325	chr2	128168798	-				0.633786	0.689656	0.673378	0.614675	0.650617	0.643975	0.587004	0.618418	0.639923	0.642178	0.620312	0.828757	0.612011	0.633349	0.684954	0.77907	0.693688	0.763828	0.694482	0.745386	0.657896	0.657594	0.78674	0.740059	0.762711	0.514714	0.00847173	0.483679	0.762711	0.633786	0.128926
cg09644829	chr8	67697930	-	SGK3;SGK3;C8orf44-SGK3;SGK3	NM_013257;NM_170709;NM_001204173;NM_001033578	5'UTR;5'UTR;5'UTR;5'UTR	0.694979	0.761048	0.7955	0.733994	0.806856	0.736558	0.730652	0.703689	0.762709	0.685349	0.696803	0.912135	0.709058	0.772096	0.797285	0.825837	0.736853	0.771852	0.780851	0.888486	0.687802	0.82433	0.869943	0.735305	0.85049	0.62512	0.000834349	0.249291	0.825837	0.696803	0.129034
cg12585734	chr4	85494992	+				0.0650052	0.0806657	0.0890819	0.0844387	0.199682	0.132719	0.147438	0.111613	0.122834	0.124844	0.105033	0.455374	0.164342	0.23816	0.157663	0.170841	0.149773	0.197184	0.124418	0.157193	0.141595	0.146081	0.0616049	0.213474	0.187117	0.700135	9.7676e-05	0.129591	0.213474	0.0844387	0.129035
cg00939032	chr5	156503693	+				0.0855821	0.086059	0.075465	0.0577865	0.102708	0.133782	0.0988777	0.0883767	0.0700074	0.103262	0.0652178	0.209995	0.115097	0.12703	0.105337	0.32771	0.20498	0.220975	0.083985	0.222932	0.124446	0.0899029	0.121085	0.214722	0.291175	0.579727	0.00238706	0.341552	0.214722	0.0855821	0.12914
cg17432627	chr21	40124277	-	NCRNA00114;NCRNA00114;NCRNA00114	NR_027067;NR_027065;NR_027066	TSS200;Body;Body	0.128005	0.170689	0.122657	0.115744	0.171655	0.136508	0.113583	0.0966863	0.0863761	0.0908333	0.132139	0.384066	0.212031	0.173583	0.142608	0.276218	0.1254	0.1578	0.182783	0.170091	0.160596	0.23589	0.19698	0.211284	0.257202	0.568186	0.00304568	0.363627	0.257202	0.128005	0.129197
cg26640547	chr16	56685618	+	MT1B	NM_005947	TSS200	0.707686	0.735895	0.636849	0.704028	0.777773	0.805259	0.828582	0.780733	0.657795	0.773757	0.831791	0.894051	0.808512	0.873295	0.898107	0.86514	0.815411	0.850046	0.793517	0.770673	0.778792	0.885368	0.626738	0.845778	0.65231	0.611271	0.00116925	0.277405	0.86514	0.735895	0.129245
cg05313197	chr8	33384504	-				0.516528	0.632653	0.67976	0.743507	0.697301	0.593388	0.540753	0.685108	0.666879	0.641843	0.732624	0.771103	0.709929	0.728196	0.818516	0.844859	0.666373	0.739827	0.664368	0.745614	0.659499	0.689157	0.789391	0.732685	0.824811	0.516253	0.00824433	0.480133	0.771103	0.641843	0.129259
cg00481272	chr1	85524258	-				0.333676	0.29064	0.333438	0.264167	0.332081	0.328879	0.347921	0.337243	0.259291	0.34113	0.279123	0.467443	0.352151	0.355801	0.394196	0.419906	0.380744	0.422255	0.309233	0.458641	0.275189	0.332814	0.441471	0.345308	0.491831	0.581266	0.00230919	0.338877	0.419906	0.29064	0.129265
cg17060162	chr10	26696470	-				0.643866	0.693089	0.811834	0.745911	0.827968	0.767467	0.794081	0.804072	0.840025	0.709681	0.766604	0.807427	0.746154	0.839011	0.84959	0.887274	0.787527	0.818389	0.823933	0.89159	0.82167	0.740632	0.854	0.820906	0.888185	0.577803	0.00248752	0.34418	0.839011	0.709681	0.12933
cg20818222	chr6	167493614	-				0.0521166	0.0315564	0.0377098	0.0375904	0.0363696	0.04483	0.0659373	0.0351304	0.0494724	0.0495	0.0355654	0.166938	0.0841429	0.0613184	0.0656083	0.225109	0.0772569	0.124464	0.0405924	0.0969045	0.0504284	0.0449191	0.166451	0.0795253	0.26372	0.537026	0.0056396	0.434919	0.166938	0.0375904	0.129348
cg10967114	chr5	150442668	+	TNIP1	NM_006058	Body	0.415646	0.355358	0.47568	0.355137	0.388412	0.489748	0.423767	0.408553	0.41635	0.39927	0.370373	0.693715	0.447257	0.501163	0.544561	0.374465	0.414762	0.439174	0.393424	0.491679	0.310559	0.537723	0.487098	0.452775	0.499722	0.622812	0.000883589	0.254558	0.499722	0.370373	0.129349
cg14221252	chr9	139589413	+				0.425234	0.390319	0.360659	0.350476	0.409594	0.420059	0.441101	0.384047	0.388176	0.375098	0.416313	0.66421	0.41547	0.437967	0.551998	0.519713	0.373817	0.438288	0.401569	0.438016	0.393746	0.467811	0.510578	0.40784	0.572116	0.601654	0.00146484	0.29606	0.519713	0.390319	0.129394
cg02219206	chr2	65034635	+				0.419833	0.557573	0.653986	0.593074	0.634623	0.689707	0.652148	0.571604	0.59638	0.621587	0.612259	0.795712	0.634401	0.705701	0.72125	0.722532	0.698792	0.692885	0.697488	0.722805	0.670219	0.636479	0.741897	0.626539	0.753744	0.688209	0.00014316	0.147195	0.722532	0.593074	0.129457
cg04177662	chr1	160174637	+	LOC729867;PEA15;PEA15;PEA15;PEA15;PEA15	NR_123725;NM_003768;NM_001297578;NM_001297577;NM_001297576;NR_123724	Body;TSS1500;TSS1500;TSS1500;TSS1500;TSS1500	0.216917	0.208355	0.249812	0.220103	0.199514	0.183967	0.268267	0.228033	0.2077	0.190374	0.190875	0.337819	0.25642	0.292655	0.233023	0.379826	0.246148	0.331784	0.209439	0.315765	0.273598	0.246631	0.308707	0.247402	0.393217	0.530487	0.00637187	0.448132	0.337819	0.208355	0.129465
cg14488631	chr15	92516858	-	SLCO3A1;SLCO3A1	NM_013272;NM_001145044	Body;Body	0.367384	0.301277	0.35363	0.446861	0.41421	0.473179	0.334776	0.332414	0.377732	0.29384	0.382497	0.650948	0.460966	0.412477	0.439255	0.49686	0.388275	0.406677	0.440735	0.528538	0.430918	0.506533	0.537802	0.457192	0.56766	0.5201	0.00769801	0.471726	0.49686	0.367384	0.129476
cg11127112	chr14	99503009	-				0.403466	0.540722	0.448737	0.526763	0.521957	0.454548	0.422584	0.428764	0.457523	0.475732	0.49748	0.805646	0.368554	0.668565	0.706689	0.557789	0.429328	0.564618	0.493695	0.544966	0.352302	0.564517	0.522402	0.49255	0.626993	0.585882	0.00208848	0.327905	0.626993	0.49748	0.129512
cg25010177	chr10	112622225	+				0.0444359	0.0448467	0.0415389	0.0365905	0.0506279	0.0464509	0.0487143	0.0387218	0.0414976	0.0399923	0.0457217	0.373942	0.0439208	0.0708735	0.080571	0.174769	0.0655518	0.0688486	0.0867555	0.132841	0.0292772	0.0670608	0.241732	0.0729533	0.173978	0.756299	1.22234e-05	0.082787	0.173978	0.0444359	0.129542
cg14560539	chr16	70839885	+				0.619684	0.647419	0.849456	0.748717	0.77116	0.800991	0.842787	0.740776	0.770915	0.812153	0.808552	0.889796	0.836221	0.878291	0.847267	0.889786	0.864304	0.835308	0.791989	0.851551	0.73826	0.801996	0.846793	0.815359	0.784481	0.547028	0.00465712	0.410403	0.878291	0.748717	0.129573
cg09804008	chr16	33952673	+				0.39873	0.346347	0.245914	0.486052	0.331625	0.400964	0.369943	0.492889	0.45384	0.331502	0.373337	0.516178	0.435267	0.522372	0.497441	0.479999	0.409888	0.553388	0.532945	0.52223	0.486197	0.413769	0.514368	0.408949	0.503019	0.546259	0.00472718	0.412288	0.503019	0.373337	0.129682
cg11669285	chr17	40558061	-	PTRF	NM_012232	Body	0.293	0.325192	0.441998	0.32342	0.315229	0.375025	0.410819	0.349047	0.336183	0.461439	0.266968	0.707515	0.456088	0.512479	0.473724	0.415184	0.398095	0.387692	0.367139	0.368366	0.247516	0.453337	0.550707	0.392507	0.453106	0.573957	0.00269931	0.351197	0.453106	0.32342	0.129686
cg12030232	chr7	138168639	+	TRIM24;TRIM24	NM_003852;NM_015905	Body;Body	0.0915496	0.070323	0.0669821	0.0466401	0.0654559	0.112977	0.104393	0.0596226	0.0631667	0.0707875	0.0814115	0.25459	0.0848917	0.0621774	0.148043	0.200723	0.0975924	0.231805	0.104396	0.104742	0.0820908	0.0847043	0.196947	0.11073	0.232007	0.513176	0.00870433	0.486541	0.200723	0.0707875	0.129936
cg05297121	chr4	106816089	+	NPNT	NM_001033047	TSS1500	0.115427	0.175716	0.18091	0.177186	0.172812	0.177618	0.197398	0.223483	0.171082	0.242521	0.260164	0.503782	0.238601	0.540371	0.549086	0.148268	0.198852	0.241779	0.269565	0.142768	0.175063	0.246006	0.134289	0.307126	0.225796	0.505482	0.00994864	0.503934	0.307126	0.177186	0.12994
cg01780492	chr19	12864161	-	BEST2;BEST2	NM_017682;NM_017682	Body;ExonBnd	0.692032	0.778754	0.832662	0.788098	0.779189	0.651691	0.674786	0.826657	0.826392	0.698222	0.748726	0.902898	0.772956	0.898408	0.88263	0.751577	0.802781	0.896177	0.788347	0.774624	0.876478	0.877786	0.865502	0.832774	0.878744	0.638584	0.000591701	0.22872	0.878744	0.748726	0.130019
cg00161791	chr21	45575014	+				0.257364	0.242779	0.213904	0.214712	0.264282	0.220604	0.247483	0.182523	0.253551	0.301595	0.233704	0.407967	0.27922	0.372816	0.283535	0.326234	0.328214	0.441625	0.367617	0.352264	0.260729	0.263297	0.301282	0.316252	0.392064	0.671668	0.000236518	0.169024	0.372816	0.242779	0.130036
cg00747928	chr11	78181115	+	NARS2;NARS2	NM_001243251;NM_024678	Body;Body	0.22296	0.216775	0.250849	0.17288	0.26866	0.190041	0.165312	0.20259	0.225602	0.180541	0.243208	0.493621	0.286464	0.236715	0.380007	0.346813	0.173382	0.229547	0.334208	0.358284	0.189705	0.391982	0.431218	0.261595	0.393765	0.582804	0.00223351	0.334161	0.346813	0.216775	0.130039
cg06687305	chr1	46088486	-	CCDC17	NM_001114938	Body	0.801874	0.684561	0.518594	0.667987	0.736618	0.577098	0.811553	0.664665	0.706015	0.73893	0.795149	0.904525	0.751941	0.756589	0.838638	0.86897	0.821332	0.843345	0.761503	0.638649	0.529385	0.799697	0.751596	0.871277	0.761785	0.575495	0.00261282	0.347789	0.86897	0.73893	0.13004
cg13848598	chr10	115804578	+	ADRB1	NM_000684	1stExon	0.330701	0.292424	0.320983	0.282977	0.305446	0.310533	0.346729	0.283617	0.324954	0.307471	0.380141	0.498633	0.399728	0.437546	0.349676	0.391657	0.407169	0.370978	0.352655	0.3555	0.311947	0.335815	0.372182	0.346018	0.5068	0.565878	0.00319443	0.369876	0.437546	0.307471	0.130075
cg09923668	chr1	23864102	+				0.62527	0.682234	0.754841	0.726407	0.639709	0.779426	0.649657	0.696114	0.693967	0.688775	0.613926	0.784313	0.696959	0.683706	0.812872	0.820815	0.72838	0.783709	0.781095	0.764357	0.688485	0.69906	0.803377	0.81744	0.812327	0.595884	0.00167131	0.307736	0.812327	0.682234	0.130093
cg15453396	chr6	2684536	+	MYLK4	NM_001012418	Body	0.515868	0.521847	0.617232	0.583425	0.521301	0.621037	0.621041	0.548463	0.471007	0.57261	0.665075	0.724759	0.568465	0.628361	0.657139	0.696939	0.611913	0.587151	0.547982	0.656398	0.513716	0.576291	0.601015	0.723467	0.702722	0.521639	0.00748811	0.468068	0.702722	0.57261	0.130111
cg03862854	chr20	22556600	+	C20orf56	NR_001558	Body	0.172003	0.262916	0.22594	0.231075	0.208912	0.3039	0.277004	0.247688	0.243722	0.247473	0.29966	0.542137	0.24829	0.377595	0.253185	0.218245	0.190391	0.289928	0.319966	0.281884	0.122001	0.325673	0.3405	0.37802	0.306801	0.528948	0.00655529	0.452848	0.377595	0.247473	0.130122
cg23709430	chr17	3977501	+	ZZEF1	NM_015113	Body	0.169845	0.142982	0.145464	0.138199	0.167203	0.144123	0.190639	0.132517	0.16878	0.150978	0.105046	0.520822	0.228136	0.2003	0.215102	0.273108	0.184867	0.250514	0.165455	0.242203	0.209792	0.195766	0.335828	0.169396	0.383945	0.606655	0.001304	0.285551	0.273108	0.142982	0.130126
cg04267098	chr8	57075662	-	PLAG1;PLAG1;PLAG1	NM_001114635;NM_001114634;NM_002655	3'UTR;3'UTR;3'UTR	0.107936	0.0983683	0.119159	0.0961748	0.131787	0.0988648	0.131815	0.123391	0.16535	0.151733	0.0858893	0.355406	0.130551	0.10623	0.216956	0.228722	0.141137	0.229163	0.16517	0.173076	0.139784	0.162207	0.195045	0.115138	0.247406	0.605501	0.0013397	0.288246	0.228722	0.0983683	0.130354
cg08321264	chr2	30245660	-				0.468813	0.39582	0.384925	0.361549	0.478209	0.3202	0.467424	0.379699	0.438144	0.400043	0.349378	0.656287	0.33428	0.457308	0.407098	0.642154	0.493806	0.536995	0.499649	0.542841	0.488829	0.470379	0.60256	0.526217	0.45149	0.56934	0.00297353	0.360035	0.526217	0.39582	0.130397
cg10529712	chr1	212705925	+				0.303142	0.449448	0.548849	0.460264	0.598384	0.504997	0.583962	0.510884	0.430686	0.525091	0.546796	0.695641	0.525547	0.554305	0.574647	0.590669	0.502668	0.546461	0.565186	0.594006	0.47325	0.560417	0.605017	0.493467	0.613312	0.572033	0.00281083	0.354864	0.590669	0.460264	0.130405
cg10769521	chr2	223148476	+	PAX3;PAX3;PAX3;PAX3;PAX3;PAX3	NM_181459;NM_181460;NM_181461;NM_181458;NM_001127366;NM_181457	Body;Body;Body;Body;Body;Body	0.636053	0.600733	0.705968	0.607169	0.651836	0.755297	0.806853	0.622708	0.739974	0.64165	0.635757	0.927455	0.634654	0.811614	0.88146	0.753469	0.611205	0.799251	0.643148	0.728529	0.725521	0.840501	0.833987	0.590243	0.766193	0.577419	0.00250804	0.344732	0.766193	0.635757	0.130435
cg01911239	chr5	140744076	-	PCDHGA4;PCDHGA2;PCDHGA5;PCDHGB2;PCDHGA1;PCDHGB1;PCDHGA3;PCDHGA5	NM_018917;NM_018915;NM_032054;NM_018923;NM_018912;NM_018922;NM_018916;NM_018918	Body;Body;1stExon;Body;Body;Body;Body;1stExon	0.330215	0.293657	0.432663	0.27202	0.359858	0.309475	0.442895	0.361038	0.330926	0.432579	0.436233	0.460689	0.40698	0.460903	0.365728	0.41449	0.451477	0.470559	0.347014	0.441215	0.244974	0.437092	0.276633	0.445496	0.461951	0.573187	0.00274346	0.352097	0.460689	0.330215	0.130474
cg21647990	chr13	22695633	-				0.385029	0.373603	0.395685	0.37936	0.393027	0.359784	0.376999	0.369683	0.402647	0.418583	0.346487	0.5571	0.415042	0.433764	0.422043	0.515088	0.386299	0.508039	0.42485	0.477172	0.383966	0.30855	0.40708	0.419547	0.509888	0.525486	0.00698422	0.459008	0.509888	0.37936	0.130529
cg20864568	chr17	43391599	-	MAP3K14	NM_003954	5'UTR	0.0524285	0.0521906	0.063112	0.050242	0.0595019	0.106657	0.0779301	0.0766109	0.0569353	0.079172	0.0667062	0.190185	0.127738	0.129099	0.100159	0.193691	0.104157	0.160643	0.12199	0.134461	0.0862189	0.0333852	0.133853	0.12666	0.183003	0.537796	0.0055583	0.433334	0.183003	0.0524285	0.130575
cg06535003	chr6	106042314	-				0.364911	0.401755	0.387114	0.469837	0.383931	0.35936	0.410897	0.417121	0.313481	0.388425	0.434241	0.752958	0.369109	0.441439	0.449818	0.532353	0.392172	0.490778	0.44419	0.663618	0.243027	0.558881	0.586357	0.388082	0.588744	0.529333	0.00650902	0.451262	0.532353	0.401755	0.130598
cg11769062	chr1	2162893	-	SKI	NM_003036	Body	0.247203	0.19902	0.222489	0.292296	0.168001	0.159937	0.194649	0.207085	0.149842	0.234682	0.201513	0.56197	0.246442	0.2638	0.329752	0.365297	0.343951	0.230286	0.284757	0.295007	0.169193	0.256772	0.324646	0.271206	0.390794	0.55126	0.00428728	0.399635	0.365297	0.234682	0.130615
cg05787556	chr5	170735186	-	TLX3	NM_021025	TSS1500	0.129823	0.125516	0.116579	0.123153	0.125304	0.137929	0.13361	0.155029	0.115308	0.165881	0.133613	0.326203	0.187981	0.377107	0.169872	0.123452	0.136997	0.181209	0.147593	0.167968	0.122448	0.183648	0.169449	0.184774	0.26048	0.615503	0.00105644	0.267996	0.26048	0.129823	0.130657
cg09678326	chr15	55541293	+	RAB27A;RAB27A;RAB27A;RAB27A	NM_183234;NM_004580;NM_183236;NM_183235	5'UTR;5'UTR;5'UTR;5'UTR	0.331561	0.406552	0.31082	0.310231	0.40307	0.302064	0.358894	0.314722	0.447167	0.321751	0.413132	0.754463	0.329915	0.462263	0.413957	0.411896	0.373109	0.424362	0.417149	0.429842	0.234519	0.491153	0.528447	0.384651	0.498198	0.633583	0.00067351	0.235799	0.462263	0.331561	0.130703
cg18889956	chr1	65607135	-				0.199685	0.18227	0.18986	0.182342	0.234042	0.248521	0.195436	0.177694	0.186967	0.165254	0.256953	0.313046	0.296247	0.245336	0.277247	0.320855	0.2021	0.249109	0.297801	0.317521	0.274825	0.248263	0.332477	0.244821	0.359709	0.511637	0.00894223	0.491164	0.313046	0.182342	0.130704
cg10981514	chr12	113678406	+	TPCN1;TPCN1	NM_001143819;NM_017901	Body;Body	0.0623269	0.0392005	0.032589	0.0423667	0.0449784	0.0513063	0.124411	0.0413671	0.060684	0.0545665	0.0394457	0.173138	0.0646887	0.0501834	0.075377	0.210389	0.047883	0.100569	0.0623989	0.159293	0.0438828	0.0965929	0.168723	0.0602981	0.335368	0.574341	0.00267746	0.350485	0.173138	0.0423667	0.130772
cg09636302	chr12	96389483	+	HAL	NM_002108	Body	0.443564	0.492355	0.534148	0.49086	0.45682	0.496334	0.470146	0.439194	0.394244	0.467535	0.442418	0.856053	0.431767	0.510843	0.555898	0.598502	0.367484	0.530347	0.549844	0.492912	0.162109	0.646448	0.727149	0.537507	0.620897	0.60704	0.00129228	0.284363	0.598502	0.467535	0.130966
cg12838274	chr6	134786039	+	LOC101928231;LINC01010;LINC01010;LINC01010;LINC01010	NR_125852;NR_038217;NR_038216;NR_038219;NR_038218	Body;Body;Body;Body;Body	0.0439527	0.0419762	0.0477242	0.0315623	0.0461778	0.0411163	0.0614463	0.0390743	0.0558488	0.0489694	0.0498596	0.277625	0.0522596	0.0665528	0.0767631	0.174926	0.0416175	0.0583121	0.0488798	0.0815337	0.0424974	0.0940718	0.124438	0.034958	0.228953	0.545874	0.00476254	0.412585	0.174926	0.0439527	0.130973
cg18324359	chr6	21901096	-	CASC15	NR_015410	Body	0.650638	0.674884	0.516907	0.626181	0.543325	0.737436	0.700624	0.726586	0.734665	0.619982	0.697489	0.781632	0.645176	0.768302	0.77648	0.797504	0.71284	0.792384	0.746774	0.734744	0.665933	0.642671	0.767131	0.769275	0.801417	0.666667	0.000273631	0.176762	0.781632	0.650638	0.130995
cg25422753	chr19	54775252	-				0.139229	0.106238	0.114756	0.148853	0.130292	0.16507	0.133252	0.109254	0.110887	0.107459	0.133278	0.283687	0.1666	0.19944	0.19624	0.264359	0.155065	0.209277	0.169295	0.220337	0.188076	0.158614	0.244267	0.151278	0.320955	0.616657	0.00102735	0.265587	0.264359	0.133278	0.131081
cg04348689	chr14	93765993	-	BTBD7;BTBD7	NM_018167;NM_001002860	5'UTR;5'UTR	0.428577	0.481087	0.58578	0.513237	0.586443	0.512807	0.515925	0.555758	0.530494	0.640004	0.594365	0.781415	0.54147	0.577056	0.664139	0.644339	0.576612	0.600785	0.623563	0.743944	0.535347	0.651968	0.65798	0.47154	0.745003	0.552414	0.00419083	0.397618	0.644339	0.513237	0.131102
cg20572486	chr9	132020557	+				0.381835	0.391003	0.442634	0.404965	0.397403	0.493163	0.429575	0.374094	0.401098	0.373998	0.432704	0.533778	0.372787	0.522125	0.516793	0.437826	0.418285	0.411917	0.403312	0.406972	0.441504	0.44107	0.358064	0.430761	0.549651	0.522793	0.00733385	0.464966	0.522125	0.391003	0.131122
cg20514973	chr8	102387937	+				0.489201	0.479288	0.533994	0.493219	0.524272	0.50401	0.525098	0.47732	0.463736	0.521029	0.500089	0.630404	0.585267	0.513682	0.568149	0.624402	0.532597	0.541327	0.569439	0.580447	0.538751	0.51157	0.542436	0.542702	0.672127	0.555107	0.0039729	0.392033	0.624402	0.493219	0.131183
cg16752400	chr8	66131741	-				0.626396	0.723186	0.798731	0.706731	0.818305	0.71907	0.863061	0.824959	0.784798	0.763538	0.795757	0.844078	0.772977	0.87136	0.847036	0.866946	0.802083	0.720679	0.832847	0.835425	0.846039	0.829019	0.825547	0.854514	0.774443	0.707444	7.65735e-05	0.123811	0.854514	0.723186	0.131329
cg01908398	chr22	39835407	+				0.379745	0.374067	0.383348	0.366892	0.401532	0.42932	0.415752	0.327139	0.375046	0.291416	0.399589	0.793742	0.373568	0.479188	0.482217	0.505431	0.36739	0.388803	0.425325	0.521558	0.412981	0.474772	0.578817	0.446179	0.583678	0.698211	0.000104015	0.131973	0.505431	0.374067	0.131364
cg17834632	chr17	81039747	-	METRNL	NM_001004431	Body	0.158252	0.221619	0.276591	0.237162	0.260191	0.276502	0.309965	0.244665	0.274888	0.20734	0.275616	0.458648	0.29865	0.208523	0.328431	0.326674	0.245195	0.34657	0.331157	0.410404	0.118013	0.264153	0.28913	0.352985	0.384668	0.546259	0.00472718	0.412288	0.352985	0.221619	0.131366
cg20061548	chr2	241566741	-	GPR35;GPR35;GPR35	NM_001195382;NM_001195381;NM_005301	Body;Body;5'UTR	0.104827	0.172275	0.163002	0.238737	0.198323	0.204377	0.275896	0.177153	0.297053	0.276123	0.151708	0.415319	0.32784	0.264823	0.256498	0.384575	0.217886	0.274492	0.293645	0.173901	0.242798	0.340639	0.266332	0.262659	0.303649	0.542027	0.00512858	0.422898	0.303649	0.172275	0.131374
cg00140004	chr1	205507647	+				0.590704	0.584458	0.686304	0.581898	0.728175	0.606944	0.665649	0.549629	0.639275	0.55615	0.65263	0.756531	0.616075	0.622648	0.719889	0.660751	0.656741	0.657589	0.630848	0.718502	0.561489	0.693831	0.62661	0.724651	0.716002	0.640892	0.000556947	0.225466	0.716002	0.584458	0.131544
cg22328208	chr8	98289745	-	TSPYL5	NM_033512	1stExon	0.441012	0.478042	0.392668	0.467136	0.587805	0.597302	0.520635	0.43714	0.603599	0.57356	0.578378	0.692817	0.563624	0.609618	0.598069	0.637936	0.687185	0.546009	0.598603	0.542708	0.438142	0.635949	0.64297	0.599424	0.477607	0.607425	0.00128066	0.284033	0.609618	0.478042	0.131576
cg17271683	chr18	73258	-				0.472217	0.442848	0.534835	0.317943	0.521551	0.501548	0.501535	0.546295	0.456589	0.511089	0.505492	0.60706	0.465292	0.603831	0.51153	0.517343	0.559317	0.596017	0.442188	0.52141	0.365543	0.577075	0.450336	0.496864	0.615462	0.542797	0.00505353	0.420806	0.603831	0.472217	0.131614
cg16369653	chr5	149466365	+	CSF1R;CSF1R;CSF1R	NM_001288705;NR_109969;NM_005211	TSS200;TSS200;5'UTR	0.072817	0.091702	0.107631	0.0774117	0.0861403	0.102048	0.113649	0.0847201	0.0811178	0.0846839	0.113979	0.332819	0.125801	0.138237	0.16035	0.216396	0.0822978	0.112668	0.125421	0.188976	0.0760513	0.147848	0.247657	0.100944	0.242694	0.627044	0.000795144	0.245701	0.216396	0.0846839	0.131712
cg07011538	chr2	47497026	-				0.285979	0.395641	0.513461	0.437001	0.417218	0.552049	0.524674	0.395672	0.385764	0.422732	0.508127	0.597709	0.432554	0.506811	0.573128	0.562139	0.495901	0.513424	0.530324	0.569063	0.368801	0.391673	0.546218	0.545348	0.554546	0.520485	0.00764508	0.470824	0.554546	0.422732	0.131815
cg27402404	chr1	27865547	-	AHDC1	NM_001029882	3'UTR	0.260485	0.196334	0.274346	0.170177	0.228593	0.231926	0.296759	0.209966	0.221433	0.172608	0.272958	0.461862	0.226144	0.328215	0.245152	0.316927	0.303214	0.274761	0.241187	0.253946	0.178342	0.234026	0.301306	0.233649	0.356564	0.542412	0.00509094	0.422062	0.328215	0.196334	0.131881
cg25517015	chr19	17584020	+	SLC27A1	NM_198580	Body	0.0880448	0.0693946	0.0749576	0.0616448	0.0838378	0.102326	0.0939079	0.0693557	0.0802707	0.137738	0.0713028	0.203223	0.146121	0.123001	0.0895706	0.27239	0.118598	0.163359	0.129054	0.12915	0.092494	0.10327	0.17917	0.139484	0.290226	0.56357	0.00334931	0.374636	0.203223	0.0713028	0.13192
cg05741871	chr9	34520702	+	DNAI1;DNAI1	NM_012144;NM_001281428	Body;Body	0.478347	0.473785	0.465913	0.477001	0.482776	0.469939	0.535072	0.47937	0.499011	0.48124	0.48145	0.692407	0.567529	0.528507	0.595855	0.602708	0.586356	0.637195	0.548093	0.600326	0.573006	0.476054	0.606373	0.610284	0.670481	0.617426	0.00100834	0.263607	0.610284	0.478347	0.131938
cg02343628	chr15	93790914	+				0.190764	0.128958	0.103999	0.0858859	0.0879073	0.142035	0.107021	0.0888041	0.070238	0.0935187	0.0922005	0.56754	0.116148	0.225522	0.252111	0.169636	0.0740171	0.143441	0.225787	0.166592	0.0984211	0.278614	0.300173	0.0935478	0.341418	0.528948	0.00655529	0.452848	0.225522	0.0935187	0.132004
cg12510614	chr7	157782916	+	PTPRN2;PTPRN2;PTPRN2	NM_002847;NM_130842;NM_130843	Body;Body;Body	0.857964	0.762441	0.783766	0.824831	0.895952	0.870044	0.888321	0.807947	0.914547	0.763644	0.921525	0.96657	0.764225	0.965803	0.970197	0.921384	0.831227	0.872195	0.918478	0.88216	0.896521	0.779494	0.824957	0.924496	0.956939	0.590498	0.00188604	0.3189	0.956939	0.824831	0.132108
cg22181561	chr2	204463011	-				0.305273	0.279868	0.251966	0.172549	0.236472	0.275703	0.284544	0.251309	0.280719	0.356931	0.191426	0.568985	0.290431	0.332761	0.338829	0.411997	0.348899	0.370187	0.344302	0.42645	0.253447	0.310459	0.322399	0.388336	0.504319	0.656665	0.000363362	0.193911	0.411997	0.279868	0.132129
cg05198393	chr3	181417084	-	SOX2-OT;SOX2-OT;SOX2-OT;SOX2-OT;SOX2-OT;SOX2-OT	NR_075091;NR_075092;NR_075093;NR_075089;NR_004053;NR_075090	Body;Body;Body;Body;Body;Body	0.577059	0.499976	0.398793	0.666978	0.454982	0.37347	0.546835	0.511022	0.667608	0.573784	0.427536	0.830091	0.613882	0.519765	0.848392	0.705935	0.792938	0.582981	0.679549	0.614893	0.606663	0.620248	0.581768	0.619953	0.778208	0.571648	0.0028336	0.356025	0.705935	0.573784	0.132151
cg14481832	chr16	57392534	+	CCL22	NM_002990	TSS200	0.105032	0.0838552	0.131499	0.0819701	0.103734	0.0653563	0.114746	0.074322	0.075339	0.0870409	0.110711	0.291072	0.139642	0.150482	0.131861	0.219238	0.118869	0.172235	0.144838	0.236857	0.141115	0.140071	0.278407	0.103687	0.287684	0.572033	0.00281083	0.354864	0.219238	0.0870409	0.132197
cg12073052	chr17	75859854	+				0.300972	0.320152	0.369593	0.40004	0.356008	0.358522	0.32345	0.437763	0.411839	0.36082	0.344832	0.490072	0.439795	0.393417	0.496651	0.529917	0.43416	0.410117	0.381164	0.728508	0.359367	0.423788	0.636691	0.355426	0.47704	0.510098	0.00918551	0.493625	0.47704	0.344832	0.132208
cg24726370	chr7	56855495	+				0.691973	0.710425	0.793034	0.695805	0.680007	0.790665	0.867646	0.818968	0.745026	0.756128	0.851453	0.798998	0.709303	0.925893	0.91429	0.842662	0.870129	0.815049	0.850091	0.7522	0.592994	0.705365	0.87789	0.804841	0.861158	0.531256	0.00628178	0.446585	0.842662	0.710425	0.132237
cg27352433	chr6	90031402	+				0.0960123	0.165579	0.115599	0.0837429	0.124087	0.135762	0.139266	0.108843	0.0876491	0.0731082	0.171274	0.34887	0.103944	0.228253	0.163206	0.230686	0.137392	0.126781	0.106464	0.127307	0.0684751	0.262648	0.288546	0.135737	0.175452	0.586267	0.00207093	0.327043	0.228253	0.0960123	0.132241
cg03881200	chr15	44843088	+	EIF3J;EIF3J;EIF3J;EIF3J;EIF3J	NM_001284335;NM_003758;NM_001284336;NM_001284335;NM_003758	ExonBnd;ExonBnd;Body;Body;Body	0.251525	0.166795	0.175473	0.188036	0.180618	0.206426	0.170355	0.169073	0.142197	0.142908	0.189821	0.591088	0.268764	0.270569	0.288703	0.320296	0.197022	0.300828	0.269327	0.244351	0.174586	0.238011	0.381873	0.182757	0.459104	0.550875	0.00431984	0.400468	0.320296	0.188036	0.132261
cg12261095	chr19	7764345	-	FCER2	NM_002002	Body	0.123994	0.17945	0.146009	0.158347	0.200227	0.0781537	0.15802	0.135938	0.169696	0.194908	0.133447	0.29076	0.183348	0.204712	0.153267	0.328252	0.259148	0.287277	0.214384	0.238683	0.106874	0.150059	0.209746	0.22075	0.32341	0.534334	0.00593206	0.440032	0.29076	0.158347	0.132413
cg02526950	chr7	116328089	-	MET;MET	NM_000245;NM_001127500	5'UTR;5'UTR	0.0694524	0.053319	0.113517	0.0491199	0.0648767	0.104306	0.0912015	0.110374	0.0645969	0.0678726	0.0901371	0.3921	0.07841	0.213239	0.142807	0.149941	0.224738	0.157233	0.11081	0.110297	0.11343	0.0627219	0.110394	0.0977722	0.200407	0.58165	0.00229007	0.338206	0.200407	0.0678726	0.132535
cg22595920	chr1	9716050	+	C1orf200;PIK3CD	NR_027045;NM_005026	TSS1500;5'UTR	0.163175	0.120691	0.0899626	0.184998	0.116934	0.195465	0.180826	0.213452	0.124766	0.190787	0.117468	0.639709	0.118848	0.251024	0.266631	0.295798	0.107842	0.194339	0.273055	0.309844	0.125961	0.31269	0.441618	0.130685	0.519086	0.580112	0.00236738	0.341077	0.295798	0.163175	0.132623
cg22774605	chr6	47247047	+	TNFRSF21	NM_014452	Body	0.102623	0.0859631	0.136458	0.096828	0.136578	0.0996777	0.116402	0.103586	0.147347	0.115506	0.108183	0.554813	0.189381	0.144423	0.150542	0.235442	0.07582	0.0872138	0.142359	0.223017	0.106386	0.206355	0.33633	0.130971	0.32124	0.549336	0.00445219	0.40462	0.235442	0.102623	0.132819
cg22319147	chr16	66400599	+	CDH5;CDH5	NM_001795;NM_001795	5'UTR;1stExon	0.271417	0.31763	0.263456	0.296756	0.321749	0.310002	0.336955	0.259552	0.247317	0.253033	0.257326	0.50191	0.256995	0.364426	0.329864	0.404336	0.278449	0.328549	0.356742	0.366047	0.299074	0.267237	0.358646	0.378222	0.452209	0.634737	0.00065381	0.233937	0.404336	0.271417	0.132919
cg22792022	chr3	127473259	-	MGLL;MGLL;MGLL	NM_001003794;NM_007283;NM_001256585	Body;Body;Body	0.390338	0.358324	0.393534	0.459264	0.415507	0.408449	0.443086	0.420107	0.372536	0.392945	0.425086	0.583082	0.419942	0.447224	0.452605	0.525916	0.43702	0.514538	0.405191	0.542295	0.371178	0.406307	0.538845	0.460815	0.526113	0.539334	0.00539866	0.429031	0.525916	0.392945	0.132971
cg01862688	chr5	140480872	-	PCDHB3	NM_018937	1stExon	0.522917	0.563224	0.537567	0.530644	0.598794	0.599759	0.563701	0.566884	0.530902	0.504158	0.595165	0.634054	0.597203	0.682371	0.724778	0.717302	0.53309	0.654148	0.541791	0.547694	0.654483	0.608156	0.542465	0.534753	0.663646	0.552029	0.00422278	0.397864	0.663646	0.530644	0.133002
cg02788661	chr18	11917416	+				0.0822132	0.0601651	0.0524137	0.033901	0.117536	0.0975827	0.0597769	0.104271	0.10217	0.0455606	0.0642677	0.329437	0.0812464	0.120175	0.267071	0.193186	0.0734215	0.11522	0.0739621	0.195284	0.0566514	0.248541	0.173618	0.0658329	0.252692	0.702058	9.16789e-05	0.129442	0.193186	0.0601651	0.133021
cg03688437	chr14	55036043	+	SAMD4A;SAMD4A	NM_001161576;NM_015589	Body;Body	0.556112	0.569389	0.536998	0.529716	0.566599	0.569825	0.612988	0.53865	0.560058	0.533067	0.589398	0.697289	0.571335	0.677604	0.654663	0.689182	0.66567	0.649694	0.621213	0.654707	0.607182	0.693023	0.602177	0.598068	0.707067	0.822466	4.54559e-07	0.0420274	0.689182	0.556112	0.133069
cg07178945	chr12	4488800	-	FGF23;FGF23	NM_020638;NM_020638	5'UTR;1stExon	0.27768	0.305213	0.388062	0.287453	0.361625	0.387823	0.344013	0.27969	0.346341	0.324597	0.402011	0.526445	0.422957	0.438298	0.409384	0.440172	0.242992	0.40505	0.393092	0.385025	0.33313	0.516017	0.419493	0.395393	0.333557	0.571648	0.0028336	0.356025	0.438298	0.305213	0.133085
cg21141410	chr17	76819395	-	USP36	NM_025090	Body	0.454156	0.482297	0.520656	0.532666	0.59717	0.543543	0.501993	0.536018	0.530452	0.483343	0.486623	0.616453	0.589724	0.605018	0.542369	0.649715	0.464596	0.572888	0.590453	0.572707	0.611412	0.633353	0.625339	0.495845	0.641347	0.552029	0.00422278	0.397864	0.616453	0.483343	0.13311
cg27452638	chr22	45987618	-	FBLN1	NM_006486	Body	0.263015	0.290886	0.294397	0.229869	0.250665	0.356334	0.372669	0.274602	0.287425	0.260254	0.2983	0.663139	0.373115	0.309344	0.393023	0.441176	0.325443	0.233799	0.347062	0.334839	0.200283	0.38674	0.443003	0.277835	0.396165	0.538565	0.005478	0.431164	0.396165	0.263015	0.13315
cg24372849	chr5	95411795	-	LOC101929710	NR_130776	Body	0.676279	0.629606	0.64959	0.745933	0.658607	0.725795	0.737602	0.727016	0.6746	0.738002	0.65077	0.809464	0.689879	0.727697	0.784447	0.827112	0.808721	0.838304	0.772489	0.724645	0.740864	0.704445	0.848681	0.753211	0.833793	0.558569	0.00370686	0.384243	0.809464	0.676279	0.133185
cg01116541	chr7	139948872	-				0.523399	0.54004	0.561074	0.474913	0.544187	0.542926	0.473966	0.465834	0.508217	0.593234	0.48101	0.856345	0.495572	0.640309	0.60946	0.656584	0.539719	0.57583	0.611149	0.70851	0.552348	0.627289	0.648143	0.586592	0.735342	0.661666	0.000315728	0.185669	0.656584	0.523399	0.133186
cg04661335	chr3	156060002	+	KCNAB1;KCNAB1;KCNAB1;KCNAB1;KCNAB1	NM_001308217;NM_172160;NM_003471;NM_172159;NM_001308222	Body;Body;Body;Body;Body	0.108461	0.126907	0.110968	0.0755846	0.122428	0.164458	0.120201	0.102377	0.147701	0.0935674	0.0985606	0.527011	0.127025	0.20677	0.226895	0.204542	0.0868958	0.198039	0.144273	0.241067	0.126867	0.120442	0.353148	0.231771	0.300431	0.621273	0.000917793	0.256772	0.231771	0.0985606	0.133211
cg24561419	chr5	79553606	+				0.25758	0.284124	0.335106	0.345479	0.386623	0.282981	0.438391	0.298184	0.329942	0.317229	0.422649	0.685735	0.385629	0.408505	0.388619	0.450495	0.30867	0.499799	0.385497	0.441302	0.145967	0.392345	0.522596	0.413375	0.503575	0.573187	0.00274346	0.352097	0.450495	0.317229	0.133266
cg10995226	chr13	85771314	+				0.567365	0.623244	0.5638	0.574916	0.730807	0.586723	0.656686	0.637435	0.531506	0.693497	0.411902	0.744246	0.599174	0.621201	0.622633	0.651416	0.813949	0.613523	0.74715	0.73524	0.733902	0.740908	0.633337	0.761749	0.708193	0.582804	0.00223351	0.334161	0.708193	0.574916	0.133277
cg27246571	chr12	96389588	-	HAL	NM_002108	Body	0.658939	0.718833	0.704082	0.680514	0.673869	0.726799	0.738359	0.669415	0.592428	0.702497	0.677807	0.913107	0.63991	0.773758	0.771935	0.847981	0.593734	0.769199	0.759327	0.708138	0.522603	0.850507	0.889146	0.706066	0.813817	0.623966	0.000858664	0.252293	0.813817	0.680514	0.133303
cg23368778	chr12	116996359	+	MAP1LC3B2	NM_001085481	TSS1500	0.134242	0.1188	0.124739	0.102683	0.130812	0.119385	0.101417	0.11236	0.128147	0.0795689	0.0917636	0.6597	0.147744	0.136134	0.235574	0.236056	0.0894004	0.171588	0.119216	0.216647	0.0651413	0.155967	0.304894	0.145415	0.326595	0.587036	0.00203621	0.326312	0.236056	0.102683	0.133374
cg05130333	chr18	71730475	-				0.543651	0.503757	0.573201	0.532908	0.690025	0.65428	0.614767	0.665487	0.611231	0.62603	0.512516	0.786308	0.559565	0.492883	0.724252	0.637737	0.634656	0.66337	0.67505	0.743018	0.645656	0.653817	0.766791	0.666283	0.690777	0.573572	0.0027213	0.351584	0.666283	0.532908	0.133375
cg02096518	chr15	99670079	+	SYNM;SYNM	NM_015286;NM_145728	Body;Body	0.124464	0.0476076	0.0783151	0.0782899	0.0803532	0.0787855	0.0898839	0.0914275	0.0900496	0.0810529	0.0537021	0.382483	0.191566	0.107307	0.167915	0.211735	0.124845	0.211172	0.124355	0.154863	0.108385	0.0931007	0.208028	0.138394	0.326146	0.627813	0.000779914	0.243961	0.211735	0.0782899	0.133445
cg03805396	chr15	76184138	+	UBE2Q2;UBE2Q2;UBE2Q2	NM_173469;NM_001284382;NM_001145335	Body;Body;Body	0.421511	0.391189	0.493993	0.374024	0.404961	0.447117	0.428823	0.437182	0.422279	0.421951	0.396262	0.589117	0.437092	0.518124	0.499525	0.529774	0.47795	0.471465	0.496944	0.504267	0.408464	0.498591	0.56185	0.471619	0.583204	0.787459	2.99454e-06	0.0689426	0.529774	0.396262	0.133512
cg17419595	chr2	196469034	-				0.774832	0.741859	0.72029	0.721591	0.810428	0.757648	0.746729	0.796787	0.823608	0.752092	0.747719	0.881299	0.838021	0.782041	0.852211	0.906622	0.814768	0.864676	0.795644	0.877522	0.839343	0.750433	0.899965	0.812197	0.898153	0.52664	0.00683871	0.457016	0.881299	0.747719	0.13358
cg01407558	chr3	46339669	+				0.0824495	0.115059	0.0545918	0.077388	0.0621513	0.0806152	0.0976087	0.11551	0.128883	0.0833045	0.0715408	0.218755	0.118079	0.129397	0.127427	0.225039	0.0804906	0.196156	0.0912177	0.228211	0.0762298	0.0853612	0.264389	0.117518	0.216153	0.535103	0.00584723	0.438701	0.216153	0.0824495	0.133704
cg21155316	chr1	206786170	-	LGTN	NM_006893	TSS1500	0.292851	0.31786	0.446697	0.317061	0.389469	0.401365	0.303654	0.344488	0.32288	0.520737	0.355943	0.461181	0.443778	0.731043	0.737157	0.364539	0.417304	0.390365	0.448432	0.486071	0.319427	0.531194	0.504266	0.451757	0.282343	0.536257	0.00572189	0.436546	0.451757	0.31786	0.133898
cg02918872	chr5	157079463	+	SOX30;SOX30;SOX30	NM_178424;NM_007017;NM_001308165	TSS200;TSS200;Body	0.809762	0.789006	0.772141	0.599406	0.696948	0.745677	0.778576	0.758578	0.688864	0.726494	0.684876	0.912686	0.838989	0.860398	0.91871	0.651045	0.798159	0.755818	0.716823	0.821758	0.66026	0.812142	0.725464	0.85896	0.905072	0.513176	0.00870433	0.486541	0.860398	0.726494	0.133904
cg08690094	chr16	34740934	+				0.408602	0.399694	0.394996	0.450835	0.42344	0.419504	0.612906	0.429523	0.462152	0.353249	0.361731	0.533656	0.407522	0.458974	0.575686	0.263615	0.500218	0.544871	0.434513	0.45523	0.387746	0.505269	0.433433	0.54874	0.576355	0.647817	0.000463085	0.212662	0.533656	0.399694	0.133962
cg09471887	chr6	90660913	+	BACH2;BACH2	NM_021813;NM_001170794	Body;Body	0.627339	0.578229	0.564862	0.576254	0.593145	0.60286	0.623697	0.615468	0.556931	0.591747	0.582396	0.785114	0.597308	0.636001	0.693511	0.731595	0.621186	0.609435	0.628516	0.64302	0.612765	0.555277	0.704302	0.640806	0.716557	0.578573	0.00244691	0.342877	0.716557	0.582396	0.134162
cg02621376	chr1	85461303	-	MCOLN2	NM_153259	Body	0.0619183	0.0569129	0.0651416	0.0529263	0.0662529	0.0512829	0.0970661	0.0591905	0.052484	0.0675526	0.0608612	0.195082	0.0630264	0.0436999	0.104727	0.279848	0.111181	0.13568	0.0727022	0.102365	0.0733493	0.0824607	0.101407	0.0696713	0.289008	0.576265	0.00257047	0.346117	0.195082	0.0608612	0.13422
cg04625871	chr7	62574903	-				0.578418	0.653135	0.658193	0.589226	0.723061	0.666899	0.638483	0.716026	0.684665	0.539081	0.66841	0.723518	0.699006	0.841636	0.750263	0.611319	0.779415	0.639445	0.616648	0.659463	0.622191	0.674738	0.727524	0.696145	0.725288	0.55049	0.00435261	0.40131	0.723518	0.589226	0.134292
cg07536453	chr11	71781471	-	NUMA1;NUMA1;NUMA1	NR_104476;NM_006185;NM_001286561	Body;5'UTR;5'UTR	0.30899	0.273717	0.311857	0.280574	0.271774	0.267432	0.284253	0.245933	0.280086	0.256092	0.269836	0.506654	0.317009	0.313577	0.364906	0.408068	0.288324	0.349695	0.296957	0.378986	0.257648	0.34055	0.438395	0.293456	0.455975	0.592806	0.00179129	0.313908	0.408068	0.273717	0.134351
cg21001667	chr20	32954013	+	ITCH	NM_031483	5'UTR	0.105635	0.102074	0.11984	0.0945223	0.0914338	0.0996535	0.0974584	0.0773106	0.0915703	0.0758999	0.0942189	0.393978	0.110689	0.214468	0.232128	0.228877	0.128565	0.178362	0.196876	0.218889	0.11118	0.199848	0.2886	0.137068	0.289443	0.724755	4.17578e-05	0.104245	0.228877	0.0945223	0.134354
cg19835618	chr16	67424855	+	TPPP3;TPPP3	NM_016140;NM_015964	Body;Body	0.613625	0.599992	0.668793	0.625778	0.649423	0.656474	0.632833	0.566981	0.62254	0.586999	0.663588	0.903835	0.724833	0.707734	0.764984	0.74798	0.568705	0.70065	0.667226	0.775845	0.622093	0.658106	0.781128	0.679924	0.808464	0.562031	0.00345607	0.377339	0.74798	0.613625	0.134355
cg17683366	chr12	13256459	-	GSG1;GSG1;GSG1;GSG1;GSG1;GSG1	NM_001080555;NM_001080554;NM_001206842;NM_001080555;NM_001080554;NM_001206842	1stExon;1stExon;1stExon;5'UTR;5'UTR;5'UTR	0.604983	0.616926	0.721082	0.682511	0.667239	0.775463	0.802137	0.733117	0.747392	0.705794	0.781086	0.816937	0.74794	0.828494	0.818949	0.80351	0.826433	0.843556	0.792018	0.789723	0.727952	0.73692	0.816375	0.748956	0.854204	0.713599	6.20299e-05	0.115708	0.816937	0.682511	0.134426
cg23624621	chr4	74731300	-				0.248587	0.440166	0.475157	0.455338	0.282972	0.277738	0.458076	0.312126	0.329932	0.338391	0.415842	0.605911	0.301917	0.550319	0.620751	0.478902	0.539495	0.342676	0.515101	0.575111	0.47835	0.315122	0.581036	0.465569	0.63402	0.575111	0.00263422	0.34847	0.550319	0.415842	0.134478
cg25727520	chr2	37576821	-	QPCT	NM_012413	Body	0.75007	0.572486	0.654157	0.620367	0.739393	0.63722	0.720366	0.683513	0.796745	0.581516	0.670159	0.867936	0.657115	0.741923	0.869737	0.667175	0.682292	0.571051	0.823991	0.843976	0.664962	0.758605	0.84239	0.754924	0.823344	0.620889	0.00092652	0.257354	0.754924	0.620367	0.134557
cg25232236	chr10	126412275	-	FAM53B	NM_014661	5'UTR	0.14238	0.115674	0.152394	0.154849	0.156306	0.0796715	0.162632	0.0779782	0.138469	0.132789	0.128506	0.267482	0.155582	0.172132	0.206857	0.304367	0.103086	0.213371	0.193766	0.266802	0.084334	0.128992	0.201019	0.16408	0.284554	0.55703	0.00382318	0.387557	0.267482	0.132789	0.134693
cg20238164	chr8	96086594	-	MIR3150B	NR_037484	TSS1500	0.153038	0.281636	0.326501	0.280721	0.219541	0.302638	0.274851	0.166037	0.178884	0.213137	0.208944	0.525236	0.159403	0.223527	0.391647	0.305636	0.269615	0.452535	0.398188	0.492908	0.254836	0.343915	0.376242	0.347833	0.41646	0.589729	0.00191857	0.319943	0.347833	0.213137	0.134696
cg00294382	chr12	56732721	-	IL23A;IL23A	NM_016584;NM_016584	5'UTR;1stExon	0.0898602	0.0823851	0.0880206	0.0724293	0.111171	0.09409	0.0908229	0.0583462	0.0702062	0.0634648	0.0622972	0.265024	0.109968	0.168717	0.151595	0.207137	0.0971937	0.13276	0.087954	0.158604	0.0717344	0.12326	0.198892	0.134156	0.229556	0.719369	5.0665e-05	0.108436	0.207137	0.0724293	0.134708
cg03376308	chr10	3497811	-				0.0665753	0.164849	0.17179	0.120396	0.204518	0.154101	0.189889	0.156599	0.160593	0.112227	0.179808	0.519419	0.112897	0.217892	0.250728	0.31882	0.107524	0.176049	0.254578	0.312607	0.223288	0.23308	0.40547	0.187958	0.255155	0.662435	0.000308906	0.184593	0.255155	0.120396	0.134759
cg18276568	chr5	131445768	+				0.65103	0.598771	0.614332	0.598505	0.671959	0.558714	0.739348	0.566098	0.608248	0.611383	0.670565	0.822	0.670692	0.676424	0.605447	0.75581	0.672508	0.678674	0.708155	0.646951	0.563314	0.639499	0.748947	0.710557	0.746151	0.516253	0.00824433	0.480133	0.746151	0.611383	0.134768
cg06443304	chr16	749592	-	FBXL16	NM_153350	5'UTR	0.574411	0.597255	0.576581	0.571398	0.634702	0.661859	0.671646	0.626972	0.630461	0.728182	0.67072	0.742669	0.639402	0.732054	0.76866	0.7452	0.743599	0.741588	0.681409	0.53437	0.705385	0.747775	0.698505	0.616891	0.547718	0.534334	0.00593206	0.440032	0.732054	0.597255	0.1348
cg11958949	chr6	151701920	-	ZBTB2	NM_020861	5'UTR	0.224912	0.207033	0.19619	0.199788	0.187351	0.199145	0.194349	0.21125	0.208102	0.22996	0.162964	0.341843	0.230186	0.251505	0.262757	0.380452	0.296605	0.350947	0.227138	0.279246	0.187023	0.213584	0.320447	0.249795	0.414365	0.605116	0.00135179	0.28924	0.341843	0.207033	0.13481
cg03556458	chr5	135387559	+	TGFBI	NM_000358	Body	0.0587452	0.0579805	0.0434167	0.045143	0.0587696	0.0621854	0.0832824	0.0561442	0.0434085	0.0464927	0.0462732	0.181304	0.0829133	0.0773873	0.0617757	0.280856	0.064062	0.0685933	0.0534372	0.0914485	0.0635981	0.0837901	0.145958	0.0807436	0.241353	0.620889	0.00092652	0.257354	0.181304	0.0464927	0.134811
cg19494181	chr22	38656889	+	TMEM184B;TMEM184B;TMEM184B	NM_001195072;NM_001195071;NM_012264	5'UTR;5'UTR;5'UTR	0.316545	0.260298	0.366921	0.305593	0.308234	0.264621	0.339604	0.289699	0.297404	0.307289	0.286222	0.504797	0.287246	0.377962	0.393728	0.440409	0.298991	0.348959	0.322365	0.414736	0.289731	0.401178	0.472451	0.32256	0.477676	0.682054	0.000173204	0.155825	0.440409	0.305593	0.134816
cg26041814	chr7	23286346	+	GPNMB;GPNMB;GPNMB;GPNMB	NM_002510;NM_001005340;NM_002510;NM_001005340	5'UTR;5'UTR;1stExon;1stExon	0.532891	0.511922	0.655513	0.592698	0.637647	0.574278	0.570508	0.501163	0.591782	0.658062	0.594779	0.807478	0.614589	0.621189	0.614746	0.727526	0.660857	0.682813	0.68121	0.672445	0.476903	0.54563	0.708073	0.749595	0.719081	0.51356	0.00864568	0.486002	0.727526	0.592698	0.134828
cg00248242	chr2	240867059	-				0.741623	0.704711	0.817887	0.760458	0.755966	0.92964	0.927704	0.777141	0.716033	0.877493	0.891496	0.922601	0.861394	0.823822	0.934242	0.913989	0.916256	0.913127	0.917396	0.906504	0.888741	0.864315	0.874929	0.885908	0.895347	0.507021	0.00968862	0.500998	0.895347	0.760458	0.134889
cg27525871	chr11	130060011	+	ST14;ST14	NM_021978;NM_021978	ExonBnd;Body	0.27147	0.229175	0.285134	0.241812	0.238156	0.212843	0.2378	0.179758	0.242737	0.226994	0.232106	0.494572	0.264805	0.283553	0.401676	0.385824	0.242565	0.273666	0.301762	0.397215	0.167297	0.260473	0.333349	0.354518	0.367043	0.628967	0.000757542	0.241609	0.367043	0.232106	0.134937
cg27087233	chr6	138860932	+	NHSL1	NM_020464	Body	0.555228	0.469422	0.486935	0.557939	0.344959	0.457192	0.627022	0.501613	0.418006	0.487254	0.41103	0.62221	0.428301	0.615637	0.641687	0.722152	0.636889	0.64454	0.62934	0.537554	0.564171	0.457562	0.545777	0.605608	0.6621	0.559723	0.0036216	0.381187	0.62221	0.487254	0.134956
cg03567219	chr11	8988928	-	TMEM9B-AS1	NR_073431	Body	0.112635	0.0807173	0.0897055	0.0639755	0.080359	0.0780045	0.087241	0.073519	0.0968964	0.0996524	0.0897242	0.346736	0.104867	0.138092	0.151952	0.224754	0.0993469	0.172062	0.114681	0.149406	0.109844	0.101274	0.241092	0.108643	0.279891	0.603578	0.00140107	0.29225	0.224754	0.0897242	0.13503
cg24873258	chr14	105057400	+	TMEM179	NM_001286389	3'UTR	0.706239	0.465433	0.444291	0.509411	0.556241	0.473193	0.600914	0.511498	0.552542	0.48888	0.584114	0.660493	0.499475	0.644457	0.73711	0.550292	0.61659	0.592955	0.545581	0.571318	0.561777	0.657299	0.600092	0.495167	0.727039	0.531641	0.00623714	0.446181	0.644457	0.509411	0.135047
cg07898949	chr17	30821957	-	MYO1D	NM_015194	Body	0.549637	0.539268	0.476705	0.505505	0.592565	0.558463	0.529635	0.500055	0.516524	0.630542	0.463709	0.754769	0.601912	0.580178	0.737075	0.674355	0.51331	0.626717	0.641026	0.617492	0.570831	0.603946	0.659613	0.506694	0.721834	0.542412	0.00509094	0.422062	0.674355	0.539268	0.135086
cg10385677	chr2	43386953	+				0.635139	0.573711	0.581955	0.582136	0.588449	0.641033	0.603452	0.579863	0.591191	0.570996	0.529993	0.766286	0.589358	0.651516	0.742932	0.727693	0.661666	0.668937	0.663435	0.666412	0.672832	0.578733	0.739494	0.685688	0.708831	0.633583	0.00067351	0.235799	0.708831	0.573711	0.135121
cg14346202	chr15	73809957	+	C15orf60	NM_001042367	Body	0.360252	0.34739	0.369738	0.382873	0.352389	0.405932	0.405583	0.391745	0.390653	0.399336	0.371547	0.513416	0.422817	0.398293	0.472322	0.506672	0.373715	0.419817	0.392985	0.562807	0.424296	0.440505	0.476106	0.443685	0.540257	0.63166	0.000707487	0.238259	0.506672	0.371547	0.135125
cg06433816	chr9	140311437	+	EXD3	NM_017820	5'UTR	0.740478	0.701638	0.692965	0.652132	0.793169	0.87795	0.713572	0.683562	0.893227	0.901104	0.751411	0.9253	0.677235	0.891222	0.948184	0.875625	0.737024	0.929495	0.893893	0.878438	0.733848	0.863563	0.939342	0.836762	0.869584	0.54549	0.00479812	0.414123	0.875625	0.740478	0.135147
cg02684740	chr2	207508916	+	LOC200726	NM_001102659	5'UTR	0.709597	0.754423	0.896129	0.757816	0.813804	0.76736	0.842705	0.811977	0.855313	0.787656	0.737895	0.889597	0.666307	0.913659	0.934917	0.862342	0.627264	0.860933	0.83374	0.810549	0.875441	0.749952	0.880977	0.8676	0.904021	0.539334	0.00539866	0.429031	0.889597	0.754423	0.135174
cg15870818	chr3	180319597	+	TTC14;TTC14	NM_001042601;NM_133462	TSS1500;TSS1500	0.425391	0.452741	0.397526	0.38701	0.400375	0.444531	0.462971	0.476647	0.502289	0.511081	0.425848	0.918322	0.488855	0.561081	0.643049	0.428044	0.556602	0.482279	0.516595	0.485243	0.397403	0.618426	0.383827	0.570927	0.48158	0.673976	0.000220928	0.166216	0.561081	0.425848	0.135233
cg12947311	chr1	212263345	-	DTL;DTL;DTL	NM_016448;NM_001286230;NM_001286229	Body;Body;Body	0.0962413	0.10635	0.10424	0.105919	0.143433	0.152635	0.127778	0.126314	0.113622	0.122672	0.149985	0.304026	0.16979	0.117319	0.170967	0.241608	0.0767082	0.186486	0.22532	0.186617	0.170025	0.155595	0.22739	0.129152	0.243788	0.523947	0.00718226	0.462896	0.241608	0.10635	0.135258
cg19835973	chr19	54746613	-	LILRA6;LILRA6	NM_024318;NM_024318	1stExon;5'UTR	0.0717478	0.131936	0.0345587	0.0527578	0.0583061	0.0602021	0.107799	0.0412845	0.0717365	0.0916881	0.047991	0.5278	0.0448722	0.0860364	0.185197	0.128757	0.153477	0.0643063	0.170493	0.223527	0.102221	0.068669	0.246517	0.207066	0.399148	0.553953	0.0040651	0.394243	0.207066	0.0717478	0.135318
cg00880860	chr2	43334066	-				0.518295	0.506754	0.565482	0.499154	0.502825	0.545537	0.496293	0.495019	0.500834	0.550454	0.522662	0.786742	0.605555	0.610293	0.652208	0.653626	0.549966	0.606271	0.598049	0.651807	0.521693	0.559014	0.666438	0.589763	0.685696	0.621658	0.000909137	0.256556	0.653626	0.518295	0.135331
cg27020105	chr12	117555915	-	TESC-AS1	NR_120464	Body	0.387523	0.429011	0.464164	0.381972	0.388208	0.484902	0.406354	0.308104	0.342061	0.384317	0.42931	0.605109	0.422085	0.522867	0.536849	0.493536	0.382595	0.430178	0.509611	0.486315	0.371296	0.466418	0.546311	0.464113	0.583522	0.619735	0.000953134	0.259778	0.522867	0.387523	0.135343
cg23438796	chr17	73540444	-	LLGL2;LLGL2;LLGL2	NM_001015002;NM_001031803;NM_004524	Body;Body;Body	0.383157	0.448914	0.451302	0.389903	0.496449	0.440944	0.51852	0.448477	0.378349	0.410934	0.47786	0.651716	0.524173	0.611334	0.481482	0.526239	0.415421	0.500179	0.450872	0.482844	0.475251	0.542615	0.601876	0.312193	0.546288	0.508175	0.00949734	0.498106	0.546288	0.410934	0.135354
cg11311865	chr13	79768628	-				0.0979196	0.0719399	0.0902255	0.0975787	0.106727	0.122169	0.10024	0.0952527	0.0850342	0.0777677	0.0563195	0.350817	0.146364	0.111871	0.150133	0.174818	0.185088	0.21308	0.136468	0.182687	0.208333	0.118991	0.1585	0.213148	0.224273	0.657434	0.00035565	0.192832	0.213148	0.0777677	0.13538
cg03870862	chr8	144624225	+	ZC3H3	NM_015117	TSS1500	0.645902	0.612914	0.653822	0.703464	0.590397	0.706606	0.660486	0.604236	0.5027	0.504695	0.640202	0.745087	0.652591	0.796731	0.74786	0.822665	0.528979	0.656895	0.687569	0.666447	0.744269	0.696167	0.611087	0.666037	0.775623	0.509713	0.00924719	0.494424	0.775623	0.640202	0.135421
cg02311275	chr4	84277683	-				0.364136	0.272445	0.24146	0.284602	0.292187	0.357401	0.286455	0.371533	0.371135	0.278647	0.27352	0.647062	0.384626	0.40834	0.366605	0.414082	0.369613	0.400989	0.423781	0.459476	0.345755	0.279079	0.534909	0.368009	0.594286	0.555107	0.0039729	0.392033	0.414082	0.278647	0.135435
cg19349699	chr5	139971474	+				0.575372	0.559351	0.614175	0.588754	0.58859	0.654603	0.57359	0.60088	0.602648	0.56276	0.561814	0.772469	0.615694	0.603735	0.703456	0.698238	0.633375	0.615446	0.694168	0.739457	0.632152	0.653276	0.725341	0.660824	0.730329	0.690133	0.00013476	0.145712	0.698238	0.56276	0.135478
cg02210878	chr3	150630693	-				0.638232	0.676444	0.74253	0.647992	0.68802	0.66157	0.609389	0.660314	0.732658	0.631522	0.629297	0.827593	0.663341	0.73399	0.771286	0.799386	0.730726	0.702913	0.722989	0.819974	0.704798	0.705107	0.81815	0.716805	0.77374	0.645124	0.00049781	0.217787	0.77374	0.638232	0.135508
cg20971998	chr15	36820020	-				0.393048	0.382335	0.418912	0.429346	0.483496	0.407845	0.53298	0.504136	0.395018	0.482626	0.549758	0.564904	0.508561	0.855393	0.777067	0.481872	0.321747	0.506689	0.566293	0.584073	0.26391	0.535368	0.581646	0.499452	0.759309	0.600115	0.00151763	0.298785	0.564904	0.429346	0.135558
cg10107338	chr20	31192405	+	LOC149950	NR_034152	Body	0.315292	0.320425	0.247932	0.331954	0.310274	0.273441	0.307674	0.330806	0.33324	0.307436	0.356001	0.691378	0.355691	0.337032	0.382252	0.456091	0.303619	0.343425	0.337507	0.373594	0.344609	0.411416	0.543498	0.335029	0.467421	0.524332	0.00713231	0.461469	0.456091	0.320425	0.135665
cg12951216	chr14	62339469	-				0.461627	0.384132	0.416176	0.373355	0.398869	0.474477	0.530023	0.518911	0.465295	0.56977	0.444668	0.744758	0.369992	0.580385	0.559236	0.496602	0.501085	0.538172	0.44855	0.46242	0.403821	0.44068	0.524322	0.543537	0.655814	0.593191	0.0017759	0.313576	0.580385	0.444668	0.135717
cg14280384	chr19	34312965	-				0.175488	0.189227	0.231876	0.166724	0.20004	0.296387	0.222261	0.192839	0.180372	0.165548	0.154675	0.334425	0.131294	0.267571	0.224096	0.302444	0.238262	0.315507	0.164671	0.25257	0.203166	0.176458	0.195726	0.252915	0.350202	0.560492	0.00356569	0.380572	0.302444	0.166724	0.13572
cg07957995	chr1	224644750	+				0.120718	0.10925	0.101513	0.101406	0.0693406	0.113271	0.151648	0.0861968	0.0792607	0.126754	0.158485	0.513585	0.134141	0.25651	0.20806	0.24709	0.103653	0.182191	0.140277	0.162194	0.098121	0.109635	0.247885	0.164959	0.389277	0.563955	0.00332306	0.373343	0.25651	0.120718	0.135792
cg05948321	chr11	68848277	-	TPCN2	NM_139075	Body	0.517783	0.465781	0.534014	0.482815	0.460095	0.604311	0.56114	0.493273	0.473125	0.481283	0.502646	0.630647	0.530398	0.56923	0.594221	0.618619	0.583876	0.598971	0.550472	0.544368	0.579535	0.521459	0.584886	0.532836	0.621556	0.573572	0.0027213	0.351584	0.618619	0.482815	0.135804
cg22404290	chr8	97456488	-				0.659834	0.758522	0.729736	0.70975	0.783924	0.789909	0.771102	0.76655	0.731067	0.747504	0.687437	0.863819	0.777031	0.723758	0.826145	0.888472	0.781282	0.790854	0.808377	0.867879	0.824123	0.770311	0.883039	0.822601	0.845582	0.59396	0.00174546	0.311515	0.845582	0.70975	0.135833
cg23125776	chr5	73537810	+				0.249013	0.291672	0.241833	0.228434	0.228634	0.21155	0.273218	0.22169	0.228967	0.190534	0.20184	0.443797	0.272388	0.364273	0.404049	0.332127	0.325442	0.29362	0.309519	0.300467	0.22312	0.213984	0.488777	0.281767	0.414904	0.600885	0.00149103	0.297291	0.364273	0.228434	0.13584
cg26438105	chr18	5892119	-	TMEM200C	NM_001080209	TSS200	0.589227	0.439593	0.508451	0.545655	0.552059	0.603432	0.460161	0.459411	0.49976	0.57713	0.706671	0.775793	0.474462	0.712972	0.773032	0.617016	0.672806	0.618324	0.639222	0.601667	0.531214	0.618648	0.496414	0.578625	0.804284	0.59396	0.00174546	0.311515	0.712972	0.57713	0.135841
cg09439276	chr16	66554515	+	TK2;TK2;TK2;TK2;TK2;TK2;TK2;TK2	NR_073520;NM_001272050;NM_001271934;NM_001172645;NM_004614;NM_001172644;NM_001172643;NM_001271935	Body;Body;Body;Body;Body;Body;Body;Body	0.161211	0.168595	0.174117	0.148968	0.194779	0.172032	0.157135	0.131801	0.155748	0.124236	0.17168	0.465945	0.17885	0.195611	0.264472	0.297094	0.145276	0.249202	0.241818	0.276483	0.191269	0.185578	0.354778	0.19988	0.341939	0.6382	0.000597673	0.228853	0.297094	0.161211	0.135883
cg00999656	chr17	34111903	-	MMP28;MMP28;MMP28;MMP28	NR_111988;NM_024302;NM_032950;NM_001032278	Body;Body;Body;Body	0.546845	0.484021	0.51162	0.477768	0.496683	0.550693	0.527193	0.507869	0.486017	0.515411	0.484364	0.664722	0.512122	0.57305	0.574557	0.620331	0.599999	0.617725	0.519536	0.578839	0.549742	0.480915	0.621629	0.578437	0.628298	0.55703	0.00382318	0.387557	0.620331	0.484364	0.135967
cg01112020	chr2	239008986	+	ESPNL;ESPNL	NM_194312;NM_194312	1stExon;5'UTR	0.134796	0.0635561	0.123482	0.0839893	0.107721	0.10916	0.10754	0.0921423	0.101679	0.0915021	0.0897878	0.419204	0.12289	0.304754	0.127474	0.159402	0.257229	0.134339	0.104977	0.143886	0.165052	0.172349	0.244764	0.093169	0.22584	0.583958	0.00217815	0.332048	0.22584	0.0897878	0.136052
cg20830775	chr3	51428687	+	RBM15B	NM_013286	TSS200	0.349102	0.389555	0.321682	0.301376	0.31794	0.353366	0.370866	0.362782	0.263115	0.28028	0.263422	0.291389	0.264738	0.519323	0.445708	0.437473	0.372945	0.370775	0.345604	0.300479	0.28183	0.440711	0.30799	0.492614	0.375999	0.595884	0.00167131	0.307736	0.437473	0.301376	0.136096
cg13202527	chr2	219232091	-	CATIP;CATIP-AS1	NM_198559;NR_110573	Body;Body	0.646854	0.65874	0.663872	0.691774	0.650048	0.722688	0.714489	0.660521	0.651217	0.630724	0.74522	0.88902	0.714757	0.668535	0.832952	0.748325	0.695314	0.775616	0.719078	0.764073	0.779754	0.717782	0.771421	0.85116	0.79487	0.585113	0.00212396	0.328779	0.79487	0.65874	0.13613
cg04673566	chr5	64362417	+				0.210058	0.231938	0.257494	0.166481	0.237663	0.183806	0.240619	0.222181	0.260595	0.228683	0.166668	0.333569	0.305992	0.225406	0.270522	0.603139	0.275777	0.383829	0.249119	0.394624	0.287225	0.230818	0.339871	0.346204	0.573408	0.521254	0.00754013	0.468977	0.346204	0.210058	0.136146
cg26991453	chr2	28117271	+	BRE;BRE;BRE;BRE;BRE;BRE	NM_004899;NM_001261840;NM_199194;NM_199193;NM_199192;NM_199191	5'UTR;5'UTR;5'UTR;5'UTR;5'UTR;5'UTR	0.581685	0.565833	0.670065	0.592161	0.649744	0.59884	0.59088	0.631784	0.661179	0.582299	0.609233	0.746025	0.605878	0.677209	0.646927	0.718505	0.652096	0.649386	0.685421	0.754297	0.593629	0.639079	0.734	0.64448	0.731462	0.624351	0.000850492	0.251071	0.718505	0.582299	0.136206
cg18222865	chr11	14664689	-	PDE3B;PSMA1	NM_000922;NM_148976	TSS1500;5'UTR	0.431393	0.415843	0.448688	0.429883	0.449301	0.450115	0.438813	0.427037	0.459913	0.458003	0.471489	0.752961	0.513511	0.513189	0.579676	0.567619	0.472266	0.536403	0.568104	0.616261	0.310147	0.511774	0.63236	0.530251	0.604028	0.692826	0.000123728	0.140935	0.567619	0.431393	0.136226
cg15815901	chr7	83880943	-				0.503044	0.683513	0.806384	0.615791	0.762156	0.800098	0.746188	0.792614	0.746826	0.679946	0.752625	0.85587	0.69314	0.820987	0.798155	0.798231	0.845883	0.858908	0.788053	0.815034	0.719835	0.770727	0.799454	0.796789	0.816181	0.653587	0.000395687	0.200006	0.816181	0.679946	0.136236
cg17316718	chr17	152308	+	RPH3AL	NM_006987	Body	0.819124	0.762834	0.920963	0.866867	0.644688	0.536365	0.86825	0.792546	0.929953	0.875348	0.792184	0.955451	0.68703	0.960069	0.968193	0.85042	0.895019	0.927305	0.904881	0.878286	0.783925	0.925822	0.862914	0.916914	0.968331	0.660512	0.000326208	0.187097	0.955451	0.819124	0.136328
cg19562321	chr5	150727045	-	SLC36A2;SLC36A2	NM_181776;NM_181776	1stExon;5'UTR	0.728878	0.678625	0.722693	0.644277	0.73201	0.672122	0.747668	0.762793	0.73792	0.748344	0.705402	0.86494	0.722978	0.841753	0.789448	0.781221	0.548256	0.793314	0.71044	0.750885	0.661835	0.792305	0.699891	0.735619	0.8434	0.626659	0.000802855	0.246585	0.841753	0.705402	0.136351
cg26506778	chr5	59838136	-	PART1	NR_024617	Body	0.0502646	0.0452543	0.0508546	0.0428712	0.0694007	0.0355022	0.0572991	0.0406813	0.0407455	0.046009	0.0302879	0.263242	0.055013	0.0750053	0.103322	0.238528	0.0452831	0.0718756	0.0915819	0.103196	0.0301012	0.148869	0.198756	0.0866251	0.181611	0.739373	2.41429e-05	0.0931282	0.181611	0.0452543	0.136357
cg18220961	chr11	69785905	+				0.514207	0.661937	0.575148	0.593753	0.654967	0.688066	0.765137	0.675112	0.742745	0.682747	0.623516	0.91797	0.635613	0.929684	0.751171	0.664446	0.786169	0.634503	0.686932	0.621488	0.833499	0.882193	0.657424	0.75997	0.574084	0.547413	0.00462243	0.409698	0.75997	0.623516	0.136453
cg14622996	chr6	32109801	+				0.256461	0.213424	0.248051	0.215469	0.249798	0.26624	0.277494	0.218831	0.24195	0.24216	0.224368	0.360837	0.295206	0.288525	0.294096	0.446743	0.322747	0.357957	0.28526	0.366825	0.30059	0.263156	0.364161	0.320948	0.446599	0.6382	0.000597673	0.228853	0.360837	0.224368	0.13647
cg17569522	chr2	26549228	-	ADGRF3	NM_153835	Body	0.0953685	0.11074	0.0763204	0.0819141	0.105112	0.0919433	0.103296	0.0926705	0.0812445	0.0953864	0.0892459	0.469031	0.0988479	0.110812	0.13896	0.250376	0.116994	0.124808	0.100909	0.144361	0.105695	0.128838	0.287908	0.110876	0.231869	0.73091	3.32955e-05	0.100959	0.231869	0.0953685	0.136501
cg27229613	chr1	229569046	+	ACTA1	NM_001100	5'UTR	0.105313	0.130228	0.129219	0.174992	0.175069	0.135336	0.268454	0.256014	0.257566	0.215907	0.206394	0.504015	0.225979	0.0932343	0.581443	0.221973	0.214802	0.211579	0.29132	0.157629	0.206046	0.317187	0.144557	0.311507	0.404782	0.574726	0.00265576	0.349388	0.311507	0.174992	0.136514
cg04043131	chr8	125279472	+				0.0688536	0.0593441	0.0563377	0.0623468	0.119682	0.0709293	0.104037	0.0561479	0.0759476	0.0942415	0.0872578	0.254403	0.0666621	0.163466	0.130367	0.219858	0.153166	0.180146	0.197042	0.188165	0.0976123	0.115797	0.23028	0.171172	0.205422	0.744759	1.9552e-05	0.0922609	0.205422	0.0688536	0.136568
cg17479280	chr1	156466088	+	MEF2D	NM_005920	5'UTR	0.500522	0.505603	0.581049	0.509102	0.572103	0.539393	0.568854	0.540663	0.549667	0.53539	0.516865	0.6554	0.555537	0.519176	0.5857	0.645678	0.571519	0.649704	0.598354	0.65162	0.511783	0.528643	0.711869	0.590531	0.701483	0.592422	0.00180679	0.314928	0.645678	0.509102	0.136575
cg13366899	chr7	5322580	-	SLC29A4;SLC29A4;SLC29A4;SLC29A4;SLC29A4;SLC29A4	NM_153247;NM_001040661;NM_001300847;NM_153247;NM_001040661;NM_001300847	1stExon;1stExon;1stExon;5'UTR;5'UTR;5'UTR	0.381235	0.479445	0.396491	0.362287	0.492951	0.438012	0.478212	0.541917	0.450847	0.294249	0.424459	0.551997	0.278858	0.554175	0.611851	0.431269	0.614141	0.556399	0.457256	0.494746	0.476662	0.427065	0.575875	0.360266	0.517827	0.512791	0.0087633	0.488094	0.517827	0.381235	0.136592
cg13348653	chr5	140479785	+	PCDHB3	NM_018937	TSS200	0.370193	0.423804	0.416038	0.473066	0.519587	0.35919	0.315295	0.387174	0.298846	0.424491	0.59828	0.855173	0.309606	0.870768	0.847243	0.453557	0.401382	0.692437	0.474079	0.405522	0.205421	0.618656	0.453108	0.56109	0.55072	0.582804	0.00223351	0.334161	0.56109	0.424491	0.136599
cg19392379	chr10	123909426	-	TACC2;TACC2	NM_206862;NM_206861	Body;Body	0.743282	0.840329	0.845223	0.729804	0.694504	0.871826	0.578866	0.6899	0.856883	0.871604	0.76233	0.940679	0.854518	0.939278	0.934001	0.892946	0.857851	0.927137	0.86622	0.772259	0.832321	0.906818	0.889871	0.898984	0.651057	0.576649	0.00254952	0.345815	0.898984	0.76233	0.136654
cg03636048	chr16	72206536	+	PMFBP1;PMFBP1	NM_001160213;NM_031293	TSS200;TSS1500	0.531998	0.474891	0.462511	0.514791	0.472565	0.525672	0.542492	0.492138	0.419783	0.549893	0.440026	0.731575	0.412179	0.649207	0.794577	0.472301	0.633833	0.637812	0.646549	0.542176	0.519331	0.431942	0.656408	0.651517	0.734665	0.532795	0.00610482	0.44382	0.651517	0.514791	0.136726
cg07102252	chr15	77281317	-				0.143321	0.13102	0.170205	0.125785	0.137416	0.112232	0.127931	0.087952	0.121371	0.0879078	0.135968	0.374856	0.150886	0.155233	0.21202	0.275693	0.0811209	0.127818	0.188511	0.226239	0.109127	0.235497	0.306691	0.157451	0.267777	0.540104	0.0053203	0.427018	0.267777	0.13102	0.136756
cg11748131	chr4	110393587	-	SEC24B;SEC24B;SEC24B	NM_006323;NM_001042734;NM_001300813	Body;Body;Body	0.419394	0.31476	0.400553	0.438943	0.41762	0.394809	0.432967	0.412392	0.542842	0.445927	0.380154	0.556223	0.438928	0.453879	0.495143	0.597614	0.540716	0.486251	0.516589	0.534849	0.411403	0.397575	0.501975	0.529297	0.56783	0.556646	0.00385273	0.388519	0.556223	0.419394	0.136829
cg04070976	chr17	73577422	+				0.278234	0.293632	0.36054	0.312613	0.345478	0.398885	0.381632	0.309192	0.320893	0.317136	0.360417	0.62702	0.31069	0.449459	0.426361	0.344148	0.32201	0.411753	0.349526	0.332886	0.38979	0.364012	0.421593	0.390299	0.486784	0.663974	0.000295645	0.181196	0.449459	0.312613	0.136845
cg05889889	chr18	67784411	-	RTTN	NM_173630	Body	0.20504	0.144993	0.195489	0.112194	0.228847	0.23569	0.177101	0.198788	0.298716	0.138568	0.226597	0.491355	0.226246	0.163003	0.293019	0.281896	0.274439	0.276893	0.258808	0.311542	0.265914	0.248994	0.293696	0.205406	0.339243	0.530487	0.00637187	0.448132	0.281896	0.144993	0.136904
cg14621868	chr12	107768442	+	BTBD11	NM_001018072	Body	0.829593	0.745156	0.826341	0.703675	0.794358	0.773951	0.776711	0.705064	0.818387	0.730916	0.775688	0.882195	0.799591	0.82267	0.886967	0.894981	0.687196	0.839841	0.830544	0.880757	0.699219	0.775527	0.834236	0.839854	0.882089	0.548182	0.00455368	0.407379	0.882089	0.745156	0.136933
cg08423562	chr1	38466544	+	FHL3	NM_004468	5'UTR	0.218397	0.254772	0.316639	0.168086	0.230775	0.222875	0.296354	0.155523	0.303484	0.206497	0.334686	0.359917	0.19854	0.342219	0.327926	0.375085	0.115822	0.373128	0.326885	0.393884	0.182315	0.318674	0.219533	0.323981	0.355549	0.555491	0.00394257	0.391414	0.355549	0.218397	0.137152
cg04234631	chr16	8738441	-	C16orf68	NM_024109	Body	0.161722	0.186604	0.162991	0.190272	0.211667	0.179097	0.178451	0.170753	0.172337	0.167398	0.203057	0.448012	0.186433	0.221116	0.223028	0.327958	0.171078	0.223118	0.232984	0.235678	0.209321	0.254404	0.326131	0.190095	0.323792	0.63743	0.000609773	0.230197	0.323792	0.186604	0.137189
cg10976218	chr13	114880761	+	RASA3	NM_007368	Body	0.459158	0.426398	0.477718	0.479084	0.461159	0.503062	0.517987	0.440966	0.399595	0.455615	0.504344	0.709486	0.547422	0.522594	0.518118	0.596366	0.530041	0.541923	0.480876	0.540001	0.458753	0.505777	0.586487	0.50243	0.601102	0.572033	0.00281083	0.354864	0.596366	0.459158	0.137208
cg13934652	chr22	22431532	+				0.154518	0.205785	0.162941	0.159591	0.198601	0.15998	0.304741	0.190043	0.0902946	0.132978	0.137401	0.291729	0.125181	0.284557	0.210517	0.379963	0.24855	0.219219	0.1689	0.259385	0.207425	0.380547	0.216071	0.165576	0.343663	0.710521	6.89648e-05	0.119848	0.291729	0.154518	0.137211
cg20572993	chr6	110938555	+	CDK19;CDK19;CDK19;CDK19	NM_001300964;NM_001300963;NM_001300960;NM_015076	Body;Body;Body;Body	0.229096	0.315822	0.341806	0.229692	0.362729	0.196377	0.27424	0.280263	0.321134	0.264616	0.301254	0.555507	0.288094	0.333317	0.245022	0.326527	0.299207	0.382002	0.398103	0.453928	0.201458	0.521334	0.431453	0.402673	0.401832	0.573572	0.0027213	0.351584	0.401832	0.264616	0.137216
cg03309328	chr12	99525864	+	ANKS1B;ANKS1B;ANKS1B	NM_020140;NM_152788;NM_181670	Body;Body;Body	0.106365	0.127955	0.16377	0.131859	0.139128	0.17541	0.189388	0.135632	0.148058	0.107184	0.123926	0.288292	0.14854	0.0470249	0.227359	0.261161	0.244755	0.205966	0.166251	0.275984	0.120322	0.154281	0.202097	0.164767	0.307863	0.574341	0.00267746	0.350485	0.261161	0.123926	0.137235
cg10179004	chr3	48601902	-	COL7A1;UCN2	NM_000094;NM_033199	Body;TSS1500	0.377002	0.298474	0.367129	0.25535	0.323369	0.313896	0.333822	0.301916	0.314021	0.302125	0.384622	0.604382	0.292414	0.386855	0.319393	0.459122	0.333074	0.403332	0.412587	0.409925	0.231992	0.380061	0.491927	0.342844	0.439413	0.544335	0.00490622	0.41634	0.439413	0.302125	0.137288
cg12082269	chr1	236082594	+				0.364676	0.409991	0.517213	0.488096	0.479424	0.371981	0.429754	0.42317	0.451795	0.443125	0.587163	0.850339	0.521621	0.455587	0.531745	0.588335	0.430568	0.563233	0.539826	0.668	0.246	0.649393	0.653449	0.534361	0.580605	0.5201	0.00769801	0.471726	0.580605	0.443125	0.13748
cg14530392	chr2	182741612	-				0.319477	0.334537	0.325899	0.2683	0.2473	0.384727	0.465089	0.299345	0.269252	0.288998	0.329407	0.423947	0.28854	0.456978	0.385145	0.541545	0.482402	0.415845	0.257567	0.416375	0.342248	0.358092	0.401144	0.365126	0.515013	0.571264	0.00285652	0.356537	0.456978	0.319477	0.137501
cg00449763	chr12	31559410	+	DENND5B;DENND5B	NM_001308339;NM_144973	Body;Body	0.085128	0.0567147	0.075073	0.0513155	0.074591	0.0936007	0.0884463	0.0876931	0.150885	0.114811	0.0695831	0.207116	0.121086	0.0945297	0.0987257	0.412604	0.0981775	0.233988	0.108377	0.168173	0.118086	0.11476	0.29778	0.101424	0.386609	0.51433	0.00852938	0.484827	0.207116	0.0695831	0.137533
cg11951169	chr1	155470302	+	ASH1L	NM_018489	Body	0.54022	0.534992	0.57742	0.619507	0.532794	0.573798	0.596672	0.592855	0.564558	0.561224	0.539267	0.677792	0.587362	0.571114	0.64327	0.731514	0.650727	0.683236	0.63039	0.651545	0.562769	0.619132	0.669845	0.621002	0.725493	0.632814	0.000686927	0.236426	0.677792	0.54022	0.137573
cg27044881	chr10	95522844	-	LGI1;LGI1;LGI1;LGI1	NR_131777;NM_001308275;NM_001308276;NM_005097	Body;Body;Body;Body	0.298215	0.259396	0.270232	0.300191	0.288029	0.282313	0.336908	0.252494	0.288219	0.263514	0.224946	0.401102	0.347543	0.278759	0.364211	0.531996	0.37471	0.361503	0.347933	0.403758	0.360736	0.288994	0.462513	0.331914	0.497523	0.522793	0.00733385	0.464966	0.401102	0.263514	0.137588
cg04193035	chr2	38037221	-				0.57994	0.613722	0.640945	0.569751	0.589191	0.550191	0.671509	0.609091	0.633118	0.652636	0.604296	0.759096	0.743032	0.647109	0.6694	0.741895	0.659938	0.674796	0.674097	0.794436	0.565646	0.745453	0.804889	0.624893	0.772475	0.579727	0.00238706	0.341552	0.741895	0.604296	0.137599
cg21293813	chr4	147065211	+				0.0660367	0.0980701	0.195569	0.101338	0.172568	0.163055	0.292863	0.246353	0.0903714	0.197691	0.101307	0.337004	0.108177	0.0709191	0.212869	0.224093	0.115676	0.308029	0.279712	0.168084	0.149258	0.22044	0.159074	0.238921	0.287695	0.535872	0.00576342	0.437416	0.238921	0.101307	0.137614
cg19917650	chr10	125033932	+				0.538249	0.528334	0.521591	0.5903	0.59174	0.612908	0.594739	0.646999	0.650047	0.61751	0.525723	0.889375	0.634606	0.846083	0.646079	0.615411	0.723085	0.53998	0.650111	0.601071	0.63894	0.546992	0.602655	0.657538	0.675889	0.585113	0.00212396	0.328779	0.675889	0.538249	0.13764
cg02557534	chr4	113030841	+				0.382059	0.309128	0.459667	0.384905	0.363285	0.336446	0.346583	0.399066	0.359557	0.362456	0.300355	0.60566	0.346113	0.467859	0.513692	0.500125	0.457813	0.459321	0.496117	0.546681	0.387334	0.379464	0.393018	0.399686	0.542869	0.659742	0.000333362	0.188935	0.500125	0.362456	0.137669
cg23281529	chr13	114823829	+	RASA3	NM_007368	Body	0.387398	0.379027	0.356512	0.405033	0.451918	0.397329	0.387726	0.345913	0.366705	0.395125	0.421882	0.850448	0.421643	0.476189	0.496881	0.532831	0.35105	0.394086	0.419365	0.51129	0.188326	0.516781	0.661635	0.428164	0.659275	0.572033	0.00281083	0.354864	0.532831	0.395125	0.137706
cg24786986	chr7	114055133	+	FOXP2;FOXP2;FOXP2;FOXP2;FOXP2;FOXP2	NM_148898;NM_148898;NM_148899;NM_014491;NM_014491;NM_148899	1stExon;5'UTR;5'UTR;1stExon;5'UTR;1stExon	0.727549	0.729812	0.796044	0.765746	0.840329	0.818364	0.82938	0.847566	0.872439	0.825091	0.730028	0.914029	0.787669	0.340876	0.900332	0.867737	0.833938	0.814633	0.852955	0.829855	0.846907	0.819575	0.863742	0.841357	0.894285	0.546644	0.00469204	0.411164	0.867737	0.730028	0.13771
cg12274883	chr6	159538356	-				0.150301	0.0964097	0.104881	0.112201	0.111858	0.128098	0.151921	0.101489	0.116843	0.0771071	0.167554	0.4341	0.0974623	0.145336	0.192177	0.249972	0.141671	0.193939	0.124358	0.251295	0.0724012	0.143867	0.329096	0.143221	0.264502	0.54549	0.00479812	0.414123	0.249972	0.112201	0.137771
cg26034658	chr11	65836743	-	PACS1	NM_018026	TSS1500	0.59534	0.610734	0.606122	0.617539	0.619873	0.560723	0.50096	0.551121	0.613425	0.617257	0.529147	0.864181	0.648961	0.703084	0.739853	0.706545	0.685684	0.731054	0.725019	0.761303	0.578438	0.623717	0.718664	0.748658	0.785171	0.700519	9.64497e-05	0.129442	0.748658	0.610734	0.137923
cg22688566	chr17	27459835	-	MYO18A;MYO18A	NM_078471;NM_203318	Body;Body	0.301706	0.291054	0.304073	0.279393	0.296051	0.318204	0.326455	0.255326	0.34078	0.258775	0.320245	0.561156	0.263411	0.385489	0.341861	0.428985	0.254003	0.360741	0.34314	0.380515	0.247592	0.350857	0.462411	0.310256	0.4699	0.61358	0.0011065	0.271465	0.428985	0.291054	0.137931
cg06225767	chr12	11912232	-	ETV6	NM_001987	Body	0.0691372	0.0704118	0.0906429	0.0856439	0.0960667	0.0632281	0.0864779	0.0842416	0.0861119	0.0973171	0.0740665	0.316646	0.104574	0.0909083	0.101096	0.212017	0.131199	0.338366	0.101046	0.243478	0.106085	0.0937595	0.199767	0.191551	0.245067	0.611656	0.00115858	0.276406	0.212017	0.0740665	0.137951
cg07605143	chr19	48827843	-	EMP3	NM_001425	TSS1500	0.833651	0.711579	0.704532	0.699989	0.735402	0.733953	0.695566	0.773647	0.748186	0.686411	0.685554	0.855908	0.752429	0.783262	0.887881	0.838161	0.812132	0.854367	0.823865	0.834165	0.722918	0.738427	0.862443	0.814105	0.861612	0.646278	0.00048266	0.214975	0.838161	0.699989	0.138172
cg23110898	chr2	191245828	+				0.156168	0.145336	0.251122	0.186853	0.273944	0.212119	0.156857	0.131649	0.249068	0.211145	0.159353	0.292094	0.215443	0.308656	0.277842	0.238168	0.203735	0.235804	0.318142	0.224979	0.207772	0.379077	0.173155	0.298564	0.297557	0.726294	3.94813e-05	0.104245	0.297557	0.159353	0.138204
cg00980047	chr12	121642721	-				0.0563188	0.108424	0.148238	0.113927	0.12041	0.134389	0.196851	0.11803	0.0761954	0.0906819	0.187671	0.366047	0.141507	0.202006	0.184748	0.246785	0.16365	0.219669	0.147611	0.212003	0.0657535	0.155893	0.218491	0.117568	0.318741	0.605886	0.00132771	0.286804	0.246785	0.108424	0.138361
cg22979802	chr4	10601422	-	CLNK	NM_052964	Body	0.216704	0.115761	0.178979	0.140646	0.184138	0.171031	0.157222	0.136733	0.116336	0.173184	0.130055	0.2949	0.15263	0.161638	0.247972	0.226397	0.232504	0.274256	0.186371	0.237957	0.152488	0.129171	0.216257	0.325012	0.279013	0.527409	0.00674312	0.455872	0.279013	0.140646	0.138367
cg01582066	chr22	32057065	-				0.0896304	0.0777237	0.0621805	0.0729663	0.0848909	0.100174	0.15211	0.0856036	0.111937	0.0884159	0.0672684	0.216136	0.210495	0.113173	0.15018	0.23476	0.119826	0.155487	0.0956988	0.1362	0.134414	0.165141	0.172046	0.108999	0.260456	0.634353	0.00066032	0.234411	0.216136	0.0777237	0.138412
cg05054683	chr16	1124349	+	LOC146336	NR_027242	Body	0.811241	0.82501	0.910346	0.87691	0.851012	0.929565	0.971885	0.90781	0.906231	0.933019	0.812468	0.97635	0.837229	0.973181	0.984995	0.963508	0.949315	0.976829	0.940657	0.898669	0.964537	0.965742	0.962908	0.951002	0.72637	0.652048	0.000412767	0.204945	0.963508	0.82501	0.138497
cg07584174	chr16	82226784	-				0.438307	0.489848	0.529318	0.453554	0.455477	0.43052	0.494381	0.465374	0.509562	0.458466	0.501856	0.694383	0.495377	0.486885	0.553067	0.596974	0.498442	0.527942	0.573819	0.663632	0.436622	0.608895	0.647953	0.453662	0.640028	0.529717	0.00646303	0.449876	0.596974	0.458466	0.138508
cg11747478	chr17	80498302	-	FOXK2	NM_004514	Body	0.0889492	0.0602388	0.0659757	0.060874	0.0797694	0.0801133	0.0938353	0.0650851	0.0781622	0.0872568	0.0538749	0.47069	0.113259	0.100069	0.0996807	0.199417	0.0751396	0.09478	0.0934944	0.078786	0.111534	0.0881027	0.134749	0.0781752	0.213989	0.508944	0.00937157	0.496472	0.199417	0.060874	0.138543
cg21005510	chr7	63353570	-				0.737575	0.783039	0.903765	0.686923	0.558835	0.780893	0.750301	0.783919	0.789213	0.793477	0.580874	0.915562	0.750129	0.957205	0.904233	0.876126	0.906261	0.859234	0.755983	0.810774	0.917084	0.880439	0.892393	0.81768	0.62387	0.510483	0.00912418	0.492837	0.876126	0.737575	0.138551
cg04564780	chr20	59598041	-				0.698587	0.745855	0.812454	0.726302	0.780385	0.778665	0.829814	0.731081	0.77356	0.695532	0.698463	0.90046	0.817594	0.837172	0.801129	0.814297	0.801353	0.706024	0.788039	0.733072	0.892416	0.789485	0.820443	0.827904	0.839908	0.5578	0.00376464	0.386293	0.837172	0.698587	0.138585
cg02661473	chr6	6798768	+				0.150588	0.0638094	0.0899742	0.0924412	0.110047	0.108535	0.112252	0.0937042	0.0857282	0.0908322	0.0909748	0.304876	0.105428	0.151747	0.196412	0.22973	0.0699386	0.120055	0.146395	0.192364	0.161008	0.159698	0.285867	0.0784706	0.232054	0.510867	0.00906319	0.492486	0.22973	0.0909748	0.138755
cg23125716	chr11	119489014	+				0.0552324	0.058535	0.060616	0.0575836	0.0810822	0.0486648	0.06766	0.0399049	0.0666149	0.0650257	0.0548604	0.263021	0.0937881	0.0661725	0.129269	0.286027	0.235444	0.148024	0.168045	0.167131	0.184483	0.0698786	0.308754	0.0727677	0.196364	0.593576	0.00176063	0.312985	0.196364	0.0575836	0.138781
cg20669572	chr9	140773483	+	CACNA1B	NM_000718	Body	0.688674	0.573662	0.521741	0.514505	0.564096	0.544522	0.60393	0.540164	0.552412	0.659104	0.619226	0.878757	0.630646	0.606181	0.790555	0.795829	0.679707	0.713876	0.605043	0.633296	0.517581	0.612842	0.60744	0.758014	0.700822	0.531641	0.00623714	0.446181	0.758014	0.619226	0.138788
cg16196780	chr1	235107109	-				0.291366	0.347834	0.377507	0.329633	0.357069	0.344077	0.350387	0.370786	0.387859	0.314477	0.354338	0.468436	0.342525	0.401946	0.392997	0.460339	0.391875	0.468998	0.445675	0.434243	0.401142	0.310635	0.417219	0.474051	0.470855	0.643585	0.00051865	0.220154	0.468436	0.329633	0.138803
cg02253134	chr5	88141393	-	MEF2C;MEF2C;MEF2C;MEF2C	NM_001193350;NM_002397;NM_001193347;NM_001131005	5'UTR;5'UTR;5'UTR;5'UTR	0.306678	0.248625	0.27089	0.243943	0.256776	0.238261	0.303783	0.365672	0.31234	0.255692	0.414346	0.772737	0.4437	0.354318	0.399582	0.39461	0.342475	0.473822	0.368008	0.577927	0.225034	0.320565	0.510925	0.349739	0.675715	0.527024	0.00679077	0.456437	0.39461	0.255692	0.138918
cg10796325	chr9	2043374	+	SMARCA2;SMARCA2;SMARCA2;SMARCA2	NM_001289397;NM_001289396;NM_003070;NM_139045	Body;Body;Body;Body	0.620692	0.575212	0.61584	0.637776	0.654552	0.607025	0.636124	0.754585	0.647943	0.641894	0.562077	0.787173	0.730947	0.628844	0.773629	0.718242	0.724861	0.79081	0.70196	0.704316	0.695427	0.568991	0.74035	0.759631	0.824822	0.51356	0.00864568	0.486002	0.759631	0.620692	0.138939
cg22911650	chr19	51645423	-	SIGLEC7;SIGLEC7	NM_016543;NM_014385	TSS200;TSS200	0.0556514	0.053542	0.0552731	0.0453441	0.0662598	0.0526174	0.0862459	0.041075	0.0463788	0.0362099	0.0481414	0.373008	0.0652938	0.0955199	0.162528	0.187093	0.0605594	0.0627898	0.0707257	0.180329	0.0376024	0.0708838	0.185751	0.1156	0.2882	0.746297	1.83912e-05	0.0914983	0.187093	0.0481414	0.138951
cg16975235	chr1	209583161	+				0.663238	0.646943	0.698498	0.615671	0.686745	0.616974	0.75104	0.745696	0.68595	0.666306	0.61117	0.854721	0.719347	0.678964	0.809549	0.714561	0.757716	0.76293	0.740604	0.828751	0.710863	0.709493	0.79771	0.785994	0.825313	0.682824	0.000169169	0.155638	0.785994	0.646943	0.139051
cg06160153	chr9	38383604	-				0.779049	0.746298	0.772916	0.742454	0.908937	0.81557	0.765456	0.89771	0.770537	0.800432	0.909033	0.918133	0.914378	0.919012	0.933108	0.907199	0.902161	0.922545	0.796413	0.820895	0.75396	0.88644	0.929399	0.923573	0.800865	0.593191	0.0017759	0.313576	0.918133	0.779049	0.139085
cg26679848	chr5	158448293	-	EBF1;EBF1;EBF1	NM_001290360;NM_024007;NM_182708	Body;Body;Body	0.418446	0.367641	0.445422	0.329472	0.37692	0.417584	0.402826	0.377436	0.343021	0.393304	0.366624	0.677985	0.320841	0.506771	0.469944	0.462981	0.347601	0.496888	0.381867	0.512254	0.241718	0.491869	0.580343	0.393672	0.566369	0.576265	0.00257047	0.346117	0.506771	0.367641	0.13913
cg27081704	chr11	118574745	-				0.626306	0.661518	0.593425	0.670961	0.543147	0.695837	0.600748	0.622085	0.567336	0.768905	0.588659	0.813285	0.733423	0.763272	0.771467	0.855943	0.673083	0.723591	0.710599	0.740296	0.66932	0.667983	0.77573	0.683893	0.800665	0.505482	0.00994864	0.503934	0.800665	0.661518	0.139146
cg02161942	chr17	41038747	-	LINC00671	NR_027254	Body	0.394365	0.355596	0.415791	0.407166	0.38896	0.4716	0.371611	0.303355	0.372727	0.313737	0.402576	0.73249	0.421525	0.422725	0.545684	0.533517	0.450414	0.458979	0.512054	0.605453	0.4032	0.442165	0.626105	0.418699	0.537891	0.620504	0.000935319	0.258299	0.533517	0.394365	0.139153
cg01166759	chr17	21934487	-				0.118673	0.280956	0.329606	0.197041	0.162181	0.130693	0.198677	0.278669	0.151465	0.168709	0.272774	0.605286	0.170875	0.481337	0.271665	0.310621	0.394257	0.349594	0.340607	0.277654	0.204786	0.342605	0.47244	0.301579	0.336388	0.630121	0.000735727	0.239728	0.336388	0.197041	0.139347
cg18748374	chr17	27482619	+	MYO18A;MYO18A	NM_078471;NM_203318	Body;Body	0.138996	0.12825	0.13475	0.115397	0.1265	0.125546	0.125859	0.0901391	0.0922701	0.107371	0.084233	0.307013	0.148472	0.19478	0.231833	0.254936	0.166589	0.19744	0.221982	0.219892	0.117211	0.172969	0.248068	0.1988	0.271687	0.722831	4.47658e-05	0.105225	0.254936	0.115397	0.139539
cg23539261	chr12	48228889	-				0.525049	0.491764	0.51512	0.449557	0.479872	0.569396	0.508978	0.490011	0.520695	0.485959	0.546252	0.688167	0.520377	0.631422	0.613506	0.616069	0.568427	0.545605	0.521855	0.553962	0.562166	0.558068	0.618759	0.487853	0.686106	0.553568	0.00409623	0.394767	0.631422	0.491764	0.139658
cg22521548	chr18	67896100	+				0.401312	0.300257	0.488409	0.356671	0.426393	0.397669	0.456046	0.402679	0.364333	0.451904	0.312394	0.449067	0.368615	0.443876	0.481705	0.574831	0.507949	0.446958	0.41685	0.496322	0.34571	0.380934	0.404406	0.496377	0.564305	0.576649	0.00254952	0.345815	0.496377	0.356671	0.139706
cg17525038	chr1	120510981	-	NOTCH2;NOTCH2	NM_024408;NM_001200001	Body;Body	0.533111	0.556072	0.540473	0.535729	0.569626	0.529378	0.529759	0.598439	0.52606	0.533344	0.540102	0.686014	0.592931	0.605955	0.605353	0.675477	0.56413	0.581578	0.555394	0.619803	0.601463	0.605632	0.684368	0.51194	0.696609	0.525486	0.00698422	0.459008	0.675477	0.535729	0.139749
cg06667732	chr6	27390647	-				0.542989	0.491894	0.403948	0.620872	0.630573	0.53269	0.566075	0.571582	0.613535	0.716727	0.59498	0.879011	0.632591	0.863186	0.863933	0.734794	0.512547	0.666134	0.599103	0.6357	0.782449	0.732607	0.664601	0.676383	0.568685	0.557415	0.00379381	0.387089	0.734794	0.59498	0.139814
cg01403532	chr16	2657766	+	LOC652276	NR_015441	Body	0.402698	0.413722	0.42949	0.433223	0.469959	0.461303	0.416041	0.387578	0.379008	0.402327	0.428197	0.656922	0.535344	0.468882	0.4948	0.553585	0.437992	0.538901	0.496071	0.514496	0.449589	0.424907	0.589082	0.473145	0.623164	0.537026	0.0056396	0.434919	0.553585	0.413722	0.139862
cg14702309	chr5	31153929	-				0.565113	0.791788	0.740173	0.771511	0.69707	0.525526	0.732489	0.76423	0.824514	0.680441	0.48436	0.785638	0.494933	0.58969	0.885626	0.870639	0.706301	0.550545	0.830386	0.775674	0.570476	0.886671	0.846087	0.820357	0.840505	0.556646	0.00385273	0.388519	0.820357	0.680441	0.139916
cg21625445	chr2	86225906	+				0.511071	0.525679	0.592529	0.568514	0.54975	0.540904	0.565468	0.538945	0.535526	0.531111	0.515989	0.701943	0.551995	0.586483	0.655209	0.694914	0.607296	0.605815	0.346949	0.63212	0.500664	0.555685	0.700596	0.547651	0.665599	0.540873	0.0052429	0.425084	0.665599	0.525679	0.13992
cg08564019	chr1	222164794	+				0.0539399	0.0521206	0.0490637	0.0341649	0.0474115	0.0541255	0.0777059	0.0430309	0.0359299	0.0499945	0.0527018	0.206181	0.0418714	0.117534	0.0730047	0.192045	0.105272	0.0807197	0.0793266	0.113182	0.0477048	0.0517774	0.112668	0.112196	0.201022	0.647432	0.000467913	0.213194	0.192045	0.0521206	0.139924
cg27576485	chr17	40558063	-	PTRF	NM_012232	Body	0.192595	0.17771	0.288934	0.179276	0.141842	0.182224	0.23576	0.215154	0.133173	0.268593	0.18934	0.632794	0.227987	0.433952	0.363262	0.207801	0.249925	0.232667	0.195639	0.170622	0.129124	0.317722	0.34728	0.253572	0.329414	0.589729	0.00191857	0.319943	0.329414	0.18934	0.140074
cg23143090	chr6	169689939	-				0.0952679	0.0561083	0.166007	0.150237	0.209949	0.142056	0.239894	0.0640102	0.125611	0.0915536	0.15736	0.363856	0.140324	0.156453	0.214241	0.395729	0.234278	0.154797	0.164875	0.136799	0.207151	0.145731	0.202463	0.168728	0.235392	0.543181	0.00501636	0.419773	0.235392	0.0952679	0.140124
cg22061529	chr8	133689378	+				0.55746	0.538461	0.677708	0.594937	0.668374	0.682251	0.651315	0.618597	0.656274	0.682254	0.707428	0.829402	0.666133	0.680303	0.654873	0.735166	0.802381	0.701105	0.702183	0.763785	0.593927	0.683571	0.787797	0.756361	0.678177	0.50779	0.00956075	0.498986	0.735166	0.594937	0.140228
cg01688936	chr16	30770794	+	C16orf93	NM_001014979	Body	0.120974	0.159601	0.170695	0.170871	0.151853	0.105736	0.150262	0.118021	0.152843	0.158185	0.164154	0.375569	0.193215	0.179027	0.198988	0.321603	0.0949159	0.195744	0.2236	0.210481	0.0990251	0.216143	0.347702	0.168929	0.299945	0.515099	0.00841439	0.482437	0.299945	0.159601	0.140344
cg20169450	chr12	108728433	+	CMKLR1;CMKLR1;CMKLR1	NM_004072;NM_001142343;NM_001142344	5'UTR;5'UTR;5'UTR	0.0552998	0.0511875	0.0497122	0.049735	0.0679313	0.0712994	0.0591743	0.0471594	0.0591586	0.0513405	0.0380408	0.367509	0.0666984	0.0736974	0.11029	0.124455	0.0504152	0.162959	0.0585667	0.201529	0.0548804	0.0561256	0.0590337	0.270215	0.191626	0.648202	0.0004583	0.21142	0.191626	0.0511875	0.140439
cg19513654	chr4	139314416	+	LINC00499	NR_051987	Body	0.113728	0.118861	0.187479	0.119086	0.15143	0.121495	0.2047	0.164755	0.214788	0.109407	0.161972	0.540148	0.161374	0.186697	0.221258	0.259321	0.170312	0.224606	0.178766	0.356314	0.195825	0.189089	0.350152	0.14462	0.343558	0.60627	0.00131581	0.286133	0.259321	0.118861	0.14046
cg11016450	chr19	19574754	+	GATAD2A;GATAD2A	NM_001300946;NM_017660	TSS1500;5'UTR	0.239612	0.197217	0.239456	0.180098	0.242948	0.268111	0.261283	0.178418	0.217505	0.220168	0.25259	0.412296	0.29388	0.274899	0.262001	0.360633	0.172835	0.294417	0.295531	0.277945	0.202208	0.280107	0.36368	0.22264	0.375775	0.512022	0.00888225	0.489854	0.360633	0.220168	0.140465
cg23519673	chr12	42979733	-	PRICKLE1	NM_153026	5'UTR	0.104706	0.100526	0.196781	0.140193	0.197889	0.153883	0.18014	0.131792	0.16245	0.183828	0.181383	0.37307	0.130387	0.210176	0.209278	0.286457	0.148567	0.210173	0.207389	0.198154	0.101289	0.250389	0.215682	0.20434	0.280688	0.77361	5.74835e-06	0.0747112	0.280688	0.140193	0.140494
cg00519750	chr10	14825119	+				0.362387	0.303911	0.349343	0.312513	0.348808	0.345154	0.34264	0.368832	0.40676	0.384856	0.31524	0.458616	0.354731	0.392203	0.476897	0.428298	0.413409	0.436606	0.467557	0.428412	0.384256	0.404097	0.408148	0.455899	0.472891	0.788998	2.77708e-06	0.0689426	0.455899	0.31524	0.140659
cg07348563	chr3	14425856	-				0.471108	0.461205	0.437159	0.420508	0.55328	0.44308	0.487179	0.412781	0.40207	0.421366	0.448279	0.611678	0.469456	0.458271	0.59256	0.588954	0.488815	0.456636	0.491785	0.57742	0.392227	0.531681	0.58273	0.480185	0.621407	0.642047	0.000540244	0.223602	0.588954	0.448279	0.140675
cg04934519	chr1	185303447	+				0.695264	0.646553	0.753947	0.659239	0.783008	0.703419	0.727333	0.8156	0.776946	0.760451	0.683166	0.834401	0.79781	0.754107	0.821065	0.823887	0.789559	0.815683	0.803308	0.840472	0.793288	0.690494	0.847906	0.799671	0.864307	0.57588	0.00259157	0.346663	0.823887	0.683166	0.140721
cg08155354	chr13	34391699	-	RFC3;RFC3	NM_181558;NM_002915	TSS1500;TSS1500	0.570694	0.411001	0.420072	0.46959	0.462306	0.543946	0.638714	0.479538	0.413742	0.506509	0.556119	0.690591	0.371954	0.584228	0.589986	0.647363	0.665312	0.656232	0.456787	0.457471	0.435829	0.588632	0.433043	0.61739	0.656329	0.574341	0.00267746	0.350485	0.647363	0.506509	0.140854
cg23696618	chr18	61583699	+	SERPINB10	NM_005024	Body	0.064167	0.0740242	0.0740272	0.0649565	0.0966366	0.0690811	0.0672169	0.0743626	0.142576	0.0501755	0.0910518	0.506121	0.104874	0.115434	0.144736	0.205833	0.0698195	0.0903593	0.1032	0.168857	0.0866207	0.121067	0.23496	0.0890918	0.231492	0.648202	0.0004583	0.21142	0.205833	0.0649565	0.140876
cg21669807	chr6	161780532	+	PARK2;PARK2;PARK2	NM_013988;NM_013987;NM_004562	Body;Body;Body	0.543402	0.425364	0.490842	0.486673	0.473293	0.522802	0.527504	0.464841	0.436576	0.488388	0.475635	0.783879	0.562131	0.523613	0.584455	0.627575	0.552652	0.565162	0.511384	0.596773	0.404503	0.528083	0.558086	0.594463	0.7147	0.613964	0.00109632	0.271096	0.627575	0.486673	0.140901
cg06464751	chr13	111329465	+	CARS2;CARS2	NM_024537;NM_024537	ExonBnd;Body	0.75942	0.588503	0.72079	0.656228	0.763225	0.804094	0.756223	0.813096	0.661142	0.715079	0.686176	0.827121	0.754929	0.749668	0.824537	0.846648	0.847662	0.890342	0.78907	0.795064	0.686046	0.695511	0.799021	0.732112	0.865015	0.518177	0.00796726	0.475611	0.827121	0.686176	0.140945
cg09180253	chr17	65167969	+	HELZ	NM_014877	Body	0.360359	0.309662	0.30796	0.344295	0.364235	0.375823	0.402546	0.296607	0.297419	0.281613	0.288818	0.450607	0.347703	0.379457	0.421207	0.496676	0.412833	0.431888	0.299789	0.3831	0.345806	0.333809	0.456637	0.347054	0.5937	0.533179	0.00606124	0.443227	0.450607	0.309662	0.140945
cg09560297	chr19	37406349	-	ZNF568;ZNF829	NM_198539;NM_001037232	TSS1500;5'UTR	0.504065	0.526051	0.512	0.546813	0.520954	0.469507	0.591691	0.53552	0.516172	0.449143	0.563196	0.770084	0.604197	0.667043	0.739681	0.464197	0.645771	0.533644	0.574889	0.579128	0.510278	0.607423	0.627348	0.620092	0.686717	0.657819	0.000351848	0.192051	0.667043	0.526051	0.140992
cg00871371	chr17	75371476	-	SEPT9;SEPT9;SEPT9;SEPT9;SEPT9	NM_001113492;NM_001113493;NM_001113491;NM_006640;NM_001113494	5'UTR;Body;Body;Body;TSS1500	0.3061	0.3015	0.372071	0.330251	0.335078	0.322818	0.337293	0.322253	0.402543	0.384433	0.318205	0.673347	0.366863	0.353352	0.396507	0.446458	0.379606	0.484093	0.351172	0.41981	0.310338	0.328396	0.482279	0.459241	0.518402	0.570879	0.00287961	0.357552	0.459241	0.318205	0.141036
cg16810969	chr1	59361551	-	LINC01135;LINC01135;LINC01135	NR_034015;NR_034014;NR_108106	Body;Body;Body	0.548585	0.543353	0.582914	0.548583	0.562616	0.622847	0.570308	0.530556	0.531502	0.554005	0.551318	0.829464	0.591829	0.614171	0.686094	0.68967	0.540969	0.576632	0.614279	0.69761	0.595343	0.59925	0.763761	0.565147	0.727624	0.560492	0.00356569	0.380572	0.68967	0.548585	0.141085
cg13778166	chr1	212658480	+				0.625544	0.677767	0.795671	0.757046	0.741809	0.915672	0.907834	0.713037	0.731597	0.809674	0.863334	0.906423	0.865563	0.85316	0.919321	0.899629	0.869822	0.88771	0.8845	0.889432	0.839045	0.813628	0.847614	0.898219	0.815568	0.552029	0.00422278	0.397864	0.898219	0.757046	0.141173
cg00194869	chr5	153593984	+	GALNT10	NM_198321	Body	0.228485	0.250249	0.209537	0.180052	0.334988	0.236811	0.131827	0.240214	0.310585	0.255866	0.281695	0.391469	0.338773	0.278397	0.316939	0.533225	0.211824	0.340686	0.255818	0.357075	0.267407	0.279317	0.240918	0.364827	0.467667	0.521254	0.00754013	0.468977	0.391469	0.250249	0.14122
cg16622805	chr2	85304247	-				0.625879	0.625831	0.635653	0.631965	0.6641	0.678792	0.646953	0.632461	0.641706	0.614727	0.656312	0.821941	0.736528	0.635283	0.724802	0.777452	0.677845	0.730544	0.654916	0.719703	0.700994	0.646424	0.747892	0.693114	0.7672	0.52587	0.00693543	0.458283	0.7672	0.625879	0.141321
cg25840318	chr4	8249430	+				0.670199	0.607152	0.605772	0.823176	0.810128	0.683387	0.661646	0.743664	0.744063	0.648522	0.714013	0.813298	0.57153	0.83849	0.841901	0.778017	0.680511	0.661813	0.733295	0.747781	0.624828	0.680751	0.767702	0.717517	0.811601	0.507405	0.00962451	0.500067	0.811601	0.670199	0.141402
cg15699514	chr10	10704531	+				0.108158	0.0999767	0.139391	0.0795864	0.0656118	0.0694283	0.0790137	0.0803284	0.0727563	0.0709704	0.082922	0.500575	0.107947	0.166726	0.149018	0.224448	0.143129	0.105359	0.123021	0.132931	0.084362	0.16398	0.218344	0.12272	0.224349	0.64974	0.000439589	0.209195	0.224349	0.082922	0.141427
cg04514092	chr3	156019196	-	KCNAB1;KCNAB1;KCNAB1;KCNAB1;KCNAB1	NM_001308217;NM_172160;NM_003471;NM_172159;NM_001308222	Body;Body;Body;Body;Body	0.236507	0.287118	0.228886	0.223073	0.331118	0.259745	0.295825	0.214863	0.285041	0.203208	0.404362	0.72123	0.239175	0.315483	0.526954	0.377961	0.304307	0.455273	0.449574	0.521151	0.240382	0.430407	0.574584	0.344623	0.536613	0.710137	6.98779e-05	0.119897	0.377961	0.236507	0.141454
cg07213296	chr9	101803281	+	COL15A1	NM_001855	Body	0.105483	0.127968	0.228643	0.107898	0.12964	0.137134	0.18315	0.135753	0.0890039	0.103596	0.154224	0.380776	0.146082	0.176839	0.161652	0.249366	0.129583	0.176962	0.157608	0.190388	0.124782	0.24034	0.272087	0.123104	0.271998	0.552029	0.00422278	0.397864	0.249366	0.107898	0.141468
cg26829395	chr15	40217855	+				0.188962	0.154994	0.225949	0.154046	0.16099	0.19858	0.16305	0.201921	0.178164	0.153888	0.142862	0.45852	0.161426	0.230865	0.203231	0.295532	0.265577	0.25941	0.263249	0.217817	0.209053	0.284906	0.306351	0.229353	0.332887	0.747836	1.72919e-05	0.091321	0.295532	0.154046	0.141486
cg07464217	chr20	57583263	-	CTSZ	NM_001336	TSS1500	0.465045	0.545918	0.531698	0.473045	0.487633	0.509471	0.500284	0.489736	0.483849	0.565333	0.475346	0.664116	0.503035	0.517667	0.594038	0.54284	0.554223	0.61478	0.62545	0.553466	0.53196	0.531454	0.576844	0.616846	0.622201	0.609733	0.00121277	0.280209	0.616846	0.475346	0.141499
cg02851062	chr11	122848983	+	BSX	NM_001098169	Body	0.223534	0.249476	0.227371	0.206574	0.22793	0.185329	0.256173	0.217916	0.191607	0.274904	0.200522	0.326434	0.292506	0.60376	0.316124	0.365036	0.355236	0.293827	0.275114	0.293967	0.333043	0.299032	0.2913	0.283181	0.421022	0.716292	5.64737e-05	0.11084	0.365036	0.223534	0.141502
cg10948353	chr9	79087332	+	GCNT1;GCNT1;GCNT1	NM_001097634;NM_001097633;NM_001490	5'UTR;5'UTR;5'UTR	0.31635	0.311621	0.308196	0.321784	0.354407	0.33709	0.333004	0.296076	0.331691	0.381685	0.285741	0.457863	0.35414	0.361524	0.383243	0.513287	0.372565	0.471627	0.429455	0.400037	0.379436	0.255476	0.460676	0.437727	0.552179	0.537411	0.00559883	0.434867	0.457863	0.31635	0.141513
cg23103826	chr5	131795931	-	C5orf56	NR_045116	Body	0.0929648	0.113864	0.157237	0.123177	0.102203	0.161252	0.147728	0.0747885	0.104595	0.078857	0.124516	0.437495	0.108041	0.135755	0.276908	0.206691	0.199125	0.184897	0.258181	0.243549	0.0947843	0.115339	0.192155	0.286088	0.255419	0.660512	0.000326208	0.187097	0.255419	0.113864	0.141555
cg27275403	chr10	64380765	-	ZNF365;ZNF365	NM_199451;NM_199452	Body;5'UTR	0.325654	0.364066	0.427609	0.345808	0.349623	0.368005	0.37122	0.381935	0.3501	0.328135	0.364959	0.568874	0.418603	0.410468	0.431027	0.487411	0.402494	0.41821	0.398769	0.484209	0.377906	0.458423	0.471774	0.379585	0.534266	0.69321	0.000122219	0.140594	0.487411	0.345808	0.141603
cg19844799	chr20	39439001	-				0.415477	0.378694	0.398344	0.357224	0.388968	0.423524	0.358447	0.358379	0.388816	0.381817	0.368573	0.578364	0.405206	0.43685	0.487197	0.520349	0.387978	0.432095	0.471891	0.487369	0.457727	0.431194	0.548656	0.368601	0.560875	0.550106	0.0043856	0.402026	0.520349	0.378694	0.141655
cg15043602	chr17	17079454	+	MPRIP;MPRIP	NM_201274;NM_015134	Body;Body	0.421404	0.271344	0.282092	0.342334	0.340529	0.341963	0.349948	0.289073	0.286553	0.321555	0.283364	0.578612	0.429033	0.373557	0.440846	0.463242	0.336945	0.360174	0.363141	0.423749	0.341863	0.404107	0.461587	0.350069	0.527888	0.583574	0.00219647	0.332411	0.463242	0.321555	0.141687
cg04962621	chr16	4714733	-	MGRN1;MGRN1;MGRN1;MGRN1	NM_015246;NM_001142291;NM_001142290;NM_001142289	Body;Body;Body;Body	0.0744724	0.0544953	0.0488682	0.0375547	0.0416493	0.0405443	0.0590151	0.038595	0.0419505	0.050901	0.0718962	0.396961	0.12259	0.122024	0.111221	0.196203	0.0482068	0.0888312	0.0822176	0.183764	0.0285697	0.143874	0.187957	0.0864587	0.211981	0.599731	0.00153108	0.299909	0.196203	0.0544953	0.141708
cg08903426	chr3	134045179	+				0.50086	0.528162	0.549719	0.659787	0.666325	0.645837	0.628707	0.626121	0.602215	0.56376	0.622598	0.771701	0.598958	0.534618	0.629832	0.603948	0.735265	0.661108	0.668934	0.62744	0.518775	0.660487	0.559814	0.713441	0.705499	0.534718	0.00588951	0.439078	0.705499	0.56376	0.141739
cg16478015	chr18	46574584	+	DYM	NM_017653	Body	0.209863	0.231689	0.204504	0.184349	0.247376	0.2677	0.236588	0.239035	0.206708	0.235512	0.186869	0.473267	0.349588	0.262118	0.307057	0.351614	0.302137	0.344483	0.28745	0.323579	0.309648	0.172735	0.407021	0.327997	0.445538	0.505482	0.00994864	0.503934	0.351614	0.209863	0.141751
cg04937481	chr20	5637035	-				0.672189	0.60335	0.616373	0.600171	0.662223	0.682246	0.570439	0.560529	0.614257	0.616518	0.607374	0.902479	0.762438	0.645696	0.796691	0.681011	0.652035	0.715124	0.712741	0.807115	0.571189	0.697834	0.777008	0.790689	0.749158	0.576649	0.00254952	0.345815	0.749158	0.607374	0.141783
cg01647346	chr4	184313571	+				0.178869	0.153795	0.140358	0.135213	0.163759	0.148125	0.158758	0.148739	0.131634	0.105602	0.180795	0.525515	0.191479	0.189395	0.258723	0.295652	0.159465	0.196956	0.203778	0.255985	0.150837	0.198931	0.381363	0.138771	0.363272	0.577034	0.00252871	0.345815	0.295652	0.153795	0.141857
cg02187937	chr1	21005254	+	KIF17;KIF17;KIF17	NM_001287212;NM_001122819;NM_020816	Body;Body;Body	0.0823657	0.0682598	0.045198	0.0928626	0.0958885	0.184492	0.110177	0.118955	0.147563	0.0861832	0.057187	0.22423	0.115862	0.154284	0.260434	0.363392	0.207974	0.270508	0.117717	0.166609	0.22179	0.0741232	0.208866	0.147848	0.39916	0.600885	0.00149103	0.297291	0.22423	0.0823657	0.141864
cg21669763	chr15	99973769	-				0.461967	0.439642	0.429065	0.425601	0.455447	0.537072	0.486765	0.400659	0.457903	0.431157	0.479848	0.676024	0.452111	0.495226	0.451273	0.581634	0.474928	0.484324	0.475208	0.563846	0.374361	0.494321	0.577647	0.530241	0.60513	0.56934	0.00297353	0.360035	0.581634	0.439642	0.141992
cg24648187	chr7	6272064	+	CYTH3	NM_004227	Body	0.271927	0.182043	0.190348	0.210435	0.222527	0.249533	0.213998	0.166009	0.200021	0.227242	0.203754	0.352458	0.304649	0.293907	0.270216	0.439042	0.269436	0.293127	0.289238	0.281215	0.168637	0.305817	0.425305	0.251982	0.472618	0.603193	0.00141363	0.292842	0.352458	0.210435	0.142023
cg08439350	chr6	24742481	+				0.455382	0.358273	0.400563	0.327329	0.347574	0.372995	0.352532	0.337367	0.269766	0.333193	0.346025	0.592577	0.369939	0.369763	0.437427	0.524688	0.350748	0.501961	0.382675	0.488859	0.237956	0.39783	0.531422	0.482902	0.488088	0.506636	0.00975309	0.501431	0.488088	0.346025	0.142063
cg18284743	chr6	106609587	+				0.803854	0.74057	0.768768	0.759681	0.785296	0.832798	0.753819	0.753606	0.766866	0.740901	0.746585	0.888762	0.807185	0.76953	0.834213	0.901298	0.783898	0.839056	0.812092	0.884873	0.798336	0.787752	0.873773	0.839384	0.906816	0.58242	0.00225223	0.335604	0.888762	0.746585	0.142177
cg03033508	chr13	26797157	-	RNF6;RNF6;RNF6	NM_183044;NM_183043;NM_005977	TSS1500;TSS1500;TSS1500	0.499022	0.446862	0.532462	0.420754	0.489716	0.472002	0.513292	0.454392	0.498334	0.503933	0.438474	0.865454	0.61058	0.705317	0.492115	0.542772	0.556247	0.496866	0.602201	0.512743	0.555595	0.574813	0.534916	0.55279	0.589082	0.578958	0.00242682	0.342125	0.589082	0.446862	0.14222
cg20821706	chr3	45208744	-				0.279317	0.232476	0.269193	0.189434	0.228356	0.250237	0.291866	0.234216	0.230179	0.175872	0.21578	0.488789	0.23287	0.342475	0.395525	0.358008	0.308564	0.241563	0.318653	0.489558	0.362833	0.282389	0.370847	0.324283	0.461443	0.696288	0.000110713	0.133792	0.358008	0.21578	0.142228
cg04771356	chr1	229034146	-				0.690101	0.635017	0.68373	0.54834	0.601193	0.69082	0.615475	0.644874	0.727219	0.61102	0.698815	0.873197	0.783374	0.767305	0.773591	0.739791	0.710773	0.730691	0.759543	0.718457	0.681735	0.758817	0.781832	0.777271	0.779228	0.666282	0.000276686	0.177606	0.777271	0.635017	0.142254
cg18222580	chr3	52209118	-				0.263551	0.232397	0.183137	0.176884	0.187097	0.287273	0.300704	0.183802	0.158974	0.186881	0.207723	0.333314	0.256604	0.350796	0.245747	0.349978	0.281758	0.231296	0.209058	0.307967	0.251294	0.315087	0.292314	0.219528	0.392934	0.545874	0.00476254	0.412585	0.349978	0.207723	0.142256
cg04883260	chr20	61718941	-				0.509143	0.633452	0.497589	0.64328	0.672205	0.723867	0.670576	0.666794	0.599075	0.684736	0.580669	0.875749	0.526974	0.81801	0.795408	0.599112	0.580593	0.790522	0.722069	0.614485	0.524277	0.695075	0.797234	0.641631	0.775783	0.576265	0.00257047	0.346117	0.775783	0.633452	0.142332
cg00376255	chr13	23946885	-	SACS;SACS	NM_001278055;NM_014363	5'UTR;Body	0.0554292	0.0323343	0.0282006	0.0301002	0.0361741	0.0349183	0.0516583	0.033273	0.0431609	0.0435933	0.0416539	0.205502	0.0501137	0.0564431	0.0739544	0.184099	0.0635309	0.120196	0.0424023	0.0781999	0.0404507	0.0708571	0.076033	0.0832851	0.207651	0.716292	5.64737e-05	0.11084	0.184099	0.0416539	0.142445
cg13149147	chr2	105757726	-				0.0969484	0.0847481	0.117528	0.0805292	0.0977265	0.113692	0.126926	0.0902481	0.0808601	0.0797638	0.0719401	0.222998	0.106332	0.110016	0.141879	0.296775	0.105801	0.143579	0.141556	0.117166	0.142739	0.113461	0.245405	0.0934878	0.253074	0.562801	0.00340233	0.375658	0.222998	0.0805292	0.142469
cg11859203	chr20	31316280	+	COMMD7;COMMD7	NM_053041;NM_001099339	Body;Body	0.623179	0.7267	0.744145	0.778087	0.678367	0.77673	0.807667	0.878935	0.815526	0.683496	0.728016	0.717772	0.675407	0.883425	0.879045	0.871436	0.792297	0.817632	0.833503	0.804559	0.662405	0.623168	0.870037	0.846401	0.869185	0.50779	0.00956075	0.498986	0.869185	0.7267	0.142485
cg27151321	chr14	33062949	+	AKAP6	NM_004274	Body	0.406744	0.414061	0.501112	0.427434	0.48811	0.49702	0.496989	0.515396	0.446328	0.412635	0.448568	0.688937	0.397217	0.551657	0.50113	0.613604	0.529502	0.477407	0.521442	0.527514	0.51474	0.477334	0.504925	0.497321	0.556568	0.668205	0.000261706	0.174605	0.556568	0.414061	0.142507
cg13650654	chr19	55435064	-	NLRP7;NLRP7;NLRP7	NM_139176;NM_001127255;NM_206828	3'UTR;3'UTR;3'UTR	0.377062	0.375418	0.311132	0.324044	0.367432	0.366475	0.486492	0.430837	0.307883	0.274412	0.434653	0.780557	0.348205	0.380588	0.521576	0.518038	0.385185	0.428003	0.34662	0.504691	0.263598	0.405749	0.61059	0.433831	0.625487	0.576265	0.00257047	0.346117	0.518038	0.375418	0.142619
cg06206057	chr6	85134951	+				0.258927	0.490512	0.561717	0.46352	0.570489	0.740472	0.461929	0.627367	0.592585	0.572386	0.609155	0.628898	0.475141	0.884787	0.781332	0.633215	0.606448	0.285788	0.666106	0.531797	0.478597	0.594843	0.76853	0.594957	0.827477	0.587421	0.00201903	0.325226	0.633215	0.490512	0.142703
cg06666727	chr8	145697495	-	KIFC2	NM_145754	Body	0.811632	0.703861	0.853478	0.729225	0.804035	0.844431	0.839518	0.737669	0.838414	0.782869	0.746218	0.867629	0.778913	0.901148	0.919669	0.89171	0.796406	0.843123	0.762092	0.803429	0.847481	0.832002	0.868661	0.836717	0.888929	0.576649	0.00254952	0.345815	0.888929	0.746218	0.142711
cg26158447	chr1	198898430	-	MIR181A1HG	NR_040073	Body	0.103646	0.109876	0.189231	0.125397	0.130035	0.170659	0.146584	0.138921	0.154834	0.12288	0.128887	0.362738	0.0821725	0.260143	0.286201	0.369491	0.117474	0.187688	0.225959	0.206924	0.102787	0.083251	0.217862	0.201403	0.26563	0.603962	0.00138861	0.291745	0.26563	0.12288	0.14275
cg18306593	chr14	50488142	+	LINC01599	NR_131171	Body	0.247913	0.191157	0.255612	0.183661	0.201759	0.254243	0.254082	0.246928	0.256509	0.237174	0.208045	0.398812	0.252476	0.287352	0.255356	0.35086	0.281307	0.296983	0.256902	0.295674	0.267973	0.238966	0.329554	0.238839	0.404336	0.537026	0.0056396	0.434919	0.35086	0.208045	0.142815
cg17667591	chr1	17719944	+	PADI6	NM_207421	Body	0.0344712	0.103602	0.0298852	0.182557	0.167066	0.0283651	0.117084	0.0301172	0.114482	0.0881138	0.0763742	0.187695	0.118966	0.147375	0.119391	0.299904	0.270291	0.333814	0.151049	0.127906	0.15958	0.139113	0.0291518	0.231068	0.386174	0.537796	0.0055583	0.433334	0.231068	0.0881138	0.142955
cg04877786	chr2	111791007	+	ACOXL	NM_001142807	Body	0.723707	0.681712	0.770164	0.781678	0.766231	0.819824	0.824806	0.71419	0.712003	0.727139	0.758707	0.910048	0.833178	0.826093	0.891194	0.870143	0.745613	0.842966	0.718933	0.895595	0.682455	0.775535	0.877256	0.819533	0.882048	0.53895	0.00543821	0.429947	0.870143	0.727139	0.143004
cg05340191	chr13	76080287	-				0.102192	0.0711968	0.0688222	0.0525918	0.111258	0.0637067	0.0917986	0.0558421	0.0625928	0.084697	0.0964648	0.367101	0.0930365	0.133732	0.127121	0.275535	0.109711	0.153899	0.0591337	0.130087	0.0972924	0.111856	0.223185	0.103631	0.227776	0.639354	0.000579913	0.227516	0.227776	0.084697	0.143079
cg20182111	chr3	193217253	-	ATP13A4	NM_032279	Body	0.504603	0.780101	0.544483	0.59552	0.749079	0.641805	0.844223	0.841887	0.774965	0.811297	0.6474	0.846673	0.631042	0.790516	0.841093	0.771235	0.6558	0.795145	0.850085	0.805254	0.777053	0.773734	0.844555	0.786763	0.841137	0.530871	0.00632669	0.447587	0.790516	0.6474	0.143116
cg24916358	chr10	126315761	+	FAM53B	NM_014661	Body	0.338154	0.261255	0.343918	0.25702	0.308075	0.30015	0.303112	0.282611	0.33248	0.278922	0.261604	0.570736	0.349552	0.348402	0.356832	0.340545	0.312043	0.438502	0.35877	0.331174	0.413158	0.29618	0.320146	0.404782	0.414071	0.537411	0.00559883	0.434867	0.404782	0.261604	0.143177
cg06641416	chr1	244489020	-				0.349153	0.443922	0.375312	0.356409	0.349021	0.527616	0.366196	0.351641	0.357262	0.379709	0.382136	0.614261	0.317831	0.516943	0.604338	0.571645	0.412766	0.538568	0.606347	0.506699	0.428365	0.385189	0.550577	0.467772	0.522889	0.623197	0.000875212	0.254125	0.522889	0.379709	0.14318
cg04866260	chr11	124939867	-	SLC37A2;SLC37A2	NM_198277;NM_001145290	Body;Body	0.101451	0.108923	0.0841275	0.0790422	0.10376	0.114886	0.126816	0.0723147	0.0902823	0.0902274	0.104173	0.398556	0.134119	0.203219	0.231517	0.244712	0.120534	0.174749	0.0915128	0.26492	0.0673844	0.124548	0.322763	0.182093	0.366087	0.661281	0.000319188	0.18649	0.244712	0.101451	0.143262
cg16804670	chr10	119501345	-				0.749471	0.753557	0.805959	0.749196	0.846885	0.775103	0.83384	0.843401	0.735264	0.788761	0.844927	0.896836	0.891215	0.915572	0.921592	0.842174	0.832468	0.874127	0.779439	0.796255	0.764001	0.896581	0.903414	0.807613	0.905036	0.661281	0.000319188	0.18649	0.896836	0.753557	0.143279
cg23001084	chr15	63322611	+				0.423276	0.419433	0.450442	0.534988	0.41523	0.403226	0.441373	0.379785	0.465212	0.482512	0.396382	0.566696	0.444345	0.526694	0.682799	0.753149	0.492857	0.731077	0.643198	0.635158	0.506454	0.505233	0.655743	0.533596	0.665943	0.616657	0.00102735	0.265587	0.566696	0.423276	0.14342
cg05296770	chr16	4357318	-				0.0388337	0.0361042	0.0356917	0.0324706	0.048022	0.0454019	0.0833485	0.0417238	0.0399352	0.0283139	0.0530324	0.362747	0.105187	0.0877953	0.179487	0.179537	0.0630395	0.131851	0.120292	0.189236	0.0480005	0.0960473	0.209738	0.0519971	0.20256	0.72437	4.23447e-05	0.104245	0.179537	0.0361042	0.143432
cg16293347	chr12	118784834	-	TAOK3	NM_016281	5'UTR	0.111384	0.117504	0.11319	0.11563	0.126149	0.092178	0.114325	0.13235	0.130398	0.082035	0.102763	0.340316	0.121012	0.158887	0.0944034	0.266169	0.134721	0.233986	0.132376	0.198208	0.100209	0.128209	0.182029	0.170584	0.254898	0.585113	0.00212396	0.328779	0.254898	0.111384	0.143514
cg20616331	chr4	101899386	+				0.297528	0.323187	0.270468	0.292548	0.307305	0.289436	0.302423	0.274113	0.274379	0.24422	0.373502	0.763546	0.310694	0.352711	0.437162	0.441148	0.244542	0.319854	0.371668	0.603001	0.251845	0.40151	0.62397	0.417242	0.56387	0.579727	0.00238706	0.341552	0.441148	0.297528	0.14362
cg09390319	chr4	82075213	+	PRKG2;PRKG2;PRKG2;PRKG2;PRKG2;PRKG2	NM_001282483;NM_001282482;NM_001282481;NM_001282480;NM_001282485;NM_006259	5'UTR;5'UTR;5'UTR;5'UTR;Body;Body	0.538159	0.626751	0.574374	0.671016	0.588193	0.673163	0.759443	0.660553	0.637506	0.514494	0.562544	0.69383	0.660325	0.781751	0.828431	0.591876	0.555687	0.567261	0.625942	0.734767	0.491733	0.662086	0.767845	0.706176	0.742103	0.531256	0.00628178	0.446585	0.706176	0.562544	0.143632
cg11898958	chr10	102427695	-				0.358322	0.355151	0.352636	0.394227	0.39441	0.406821	0.46574	0.40204	0.457853	0.357122	0.628413	0.736827	0.521597	0.824541	0.666576	0.459377	0.365195	0.446683	0.510734	0.448096	0.441405	0.433249	0.341737	0.490951	0.501965	0.550106	0.0043856	0.402026	0.501965	0.358322	0.143642
cg12688435	chr3	153317750	-				0.162704	0.186408	0.195399	0.171385	0.159634	0.190307	0.168245	0.178788	0.152644	0.175435	0.229742	0.491745	0.148686	0.257518	0.232658	0.325088	0.198192	0.176944	0.228377	0.237061	0.110438	0.179656	0.329952	0.211211	0.319116	0.565493	0.00321981	0.370599	0.319116	0.175435	0.143681
cg16964748	chr18	49866065	-	DCC	NM_005215	TSS1500	0.458177	0.475448	0.79021	0.433696	0.37806	0.446462	0.563508	0.38843	0.422195	0.509569	0.460733	0.623053	0.333933	0.918086	0.781212	0.569559	0.57816	0.587734	0.574234	0.473779	0.412483	0.583516	0.578004	0.507891	0.604504	0.616272	0.00103697	0.266549	0.604504	0.460733	0.14377
cg24427029	chr19	55128235	+	LILRB1	NM_006669	TSS200	0.0785127	0.0658092	0.0627344	0.0592854	0.0543741	0.0598094	0.086424	0.0550767	0.0711531	0.0587416	0.0548575	0.238876	0.133862	0.0933673	0.122782	0.203064	0.208852	0.174483	0.0780152	0.20487	0.139083	0.0643071	0.221961	0.0828526	0.335098	0.518177	0.00796726	0.475611	0.203064	0.0592854	0.143778
cg20543681	chr20	642673	-	SCRT2	NM_033129	3'UTR	0.161226	0.151708	0.223724	0.184827	0.191485	0.243936	0.236803	0.199281	0.249061	0.188154	0.256651	0.388318	0.243141	0.192543	0.234127	0.343316	0.271712	0.29526	0.317167	0.296114	0.242356	0.243974	0.348899	0.328649	0.267918	0.562031	0.00345607	0.377339	0.328649	0.184827	0.143822
cg07507418	chr6	42372284	-	TRERF1	NM_033502	5'UTR	0.0578349	0.0387909	0.0511407	0.0412383	0.0423953	0.0767091	0.0723506	0.0419248	0.0408401	0.0482811	0.0588835	0.192181	0.0793579	0.123759	0.103972	0.19336	0.103574	0.127497	0.0413585	0.121734	0.0721742	0.0634701	0.0912292	0.122372	0.259949	0.660127	0.000329768	0.188077	0.192181	0.0482811	0.143899
cg21140028	chr12	19388225	+	PLEKHA5;PLEKHA5	NM_001143821;NM_019012	5'UTR;Body	0.637672	0.560908	0.641676	0.578657	0.704941	0.601146	0.723877	0.663533	0.67093	0.713421	0.652656	0.781573	0.552593	0.676951	0.700738	0.821887	0.771365	0.79176	0.747875	0.732946	0.520897	0.656121	0.802025	0.710855	0.808093	0.610887	0.00118	0.278574	0.781573	0.637672	0.143901
cg18392504	chr20	23637179	-				0.321099	0.238142	0.329	0.237565	0.323236	0.253766	0.35116	0.274531	0.276933	0.288536	0.243368	0.600656	0.246052	0.301477	0.492571	0.359725	0.308064	0.448763	0.408765	0.438934	0.326977	0.224477	0.430249	0.387321	0.427428	0.542412	0.00509094	0.422062	0.387321	0.243368	0.143953
cg17227395	chr7	18678293	+	HDAC9;HDAC9;HDAC9;HDAC9;HDAC9;HDAC9;HDAC9;HDAC9;HDAC9	NM_001204147;NM_001204148;NM_001204144;NM_014707;NM_001204146;NM_001204145;NM_178423;NM_058176;NM_178425	Body;Body;Body;Body;Body;Body;Body;Body;Body	0.569875	0.639105	0.79162	0.656856	0.754733	0.63874	0.701544	0.70273	0.789605	0.660057	0.666722	0.825675	0.671855	0.781188	0.8456	0.788902	0.800313	0.779528	0.847389	0.871526	0.56798	0.757297	0.79467	0.8464	0.80084	0.728986	3.57602e-05	0.100985	0.80084	0.656856	0.143984
cg01584932	chr2	74708767	+	TTC31;TTC31;CCDC142	NR_027749;NM_022492;NM_032779	TSS1500;TSS1500;Body	0.0995216	0.0870506	0.099992	0.0899588	0.0978844	0.119623	0.102722	0.0930616	0.119549	0.0890368	0.0905058	0.335481	0.102745	0.168444	0.268005	0.233996	0.0791964	0.0905053	0.134973	0.158953	0.10159	0.148762	0.257772	0.12151	0.290092	0.690517	0.000133133	0.145338	0.233996	0.0899588	0.144037
cg26504220	chr6	2982835	-				0.242623	0.156681	0.169819	0.15007	0.164059	0.230382	0.202918	0.172728	0.151059	0.137286	0.227325	0.368304	0.130512	0.22412	0.255855	0.300736	0.242699	0.265996	0.237063	0.299953	0.176076	0.12534	0.281707	0.296176	0.340636	0.505482	0.00994864	0.503934	0.300736	0.156681	0.144055
cg25241502	chr19	39038342	-	RYR1;RYR1	NM_000540;NM_001042723	Body;Body	0.12535	0.0807509	0.209012	0.0799547	0.212202	0.0860782	0.135905	0.0855266	0.122242	0.120894	0.0854152	0.229505	0.171376	0.136474	0.206551	0.39805	0.154705	0.212174	0.130069	0.24412	0.27647	0.148029	0.294879	0.16561	0.464019	0.528179	0.00664865	0.4539	0.229505	0.0854152	0.14409
cg22726370	chr16	28175094	+	XPO6;XPO6	NM_001270940;NM_015171	Body;Body	0.253343	0.132929	0.109963	0.146365	0.100799	0.127732	0.10211	0.103382	0.134384	0.0551284	0.122105	0.590294	0.232361	0.293529	0.257636	0.158017	0.16306	0.129279	0.202665	0.241068	0.0732315	0.160407	0.209495	0.213121	0.27703	0.525101	0.0070333	0.459449	0.27703	0.132929	0.1441
cg21268503	chr5	143191676	+	HMHB1	NM_021182	TSS200	0.295614	0.231253	0.224392	0.116122	0.25704	0.248798	0.202811	0.191344	0.232637	0.212303	0.178132	0.375192	0.197785	0.34377	0.278844	0.520778	0.216885	0.2945	0.255077	0.229013	0.169428	0.231239	0.395303	0.252681	0.356445	0.541258	0.00520456	0.424855	0.356445	0.212303	0.144142
cg02214871	chr5	7751010	-	ADCY2	NM_020546	Body	0.683521	0.69964	0.74845	0.762967	0.807729	0.780093	0.787328	0.721851	0.745576	0.776422	0.676269	0.863505	0.802201	0.848941	0.845307	0.837973	0.650861	0.730829	0.782536	0.831183	0.800139	0.778183	0.854941	0.794861	0.843839	0.583958	0.00217815	0.332048	0.843839	0.69964	0.144199
cg03197611	chr1	168050936	-	GPR161;GPR161;GPR161;GPR161;GPR161;GPR161;GPR161	NM_153832;NM_001267614;NM_001267613;NM_001267612;NM_001267611;NM_001267610;NM_001267609	3'UTR;3'UTR;3'UTR;3'UTR;3'UTR;3'UTR;3'UTR	0.286542	0.30226	0.376269	0.332103	0.347293	0.413066	0.411471	0.296694	0.314232	0.338653	0.42948	0.533797	0.397053	0.403668	0.421094	0.48872	0.355396	0.378695	0.393633	0.417479	0.30354	0.378141	0.465383	0.357947	0.476367	0.520485	0.00764508	0.470824	0.476367	0.332103	0.144264
cg19250932	chr20	1800881	-				0.204699	0.201392	0.259845	0.144869	0.268563	0.33323	0.264167	0.160321	0.1999	0.20423	0.30089	0.571656	0.193768	0.340744	0.37969	0.301339	0.34895	0.346844	0.225857	0.391979	0.125879	0.116251	0.322039	0.374897	0.348508	0.548567	0.00451964	0.40621	0.348508	0.20423	0.144278
cg16021939	chr19	54106876	+	LOC284379	NR_002938	TSS200	0.676853	0.673832	0.795079	0.71911	0.771526	0.723858	0.733452	0.851916	0.750833	0.763503	0.620034	0.821148	0.678252	0.708869	0.749208	0.839765	0.859932	0.707822	0.798372	0.805973	0.701771	0.784873	0.714477	0.797937	0.830239	0.522408	0.00738498	0.466244	0.821148	0.676853	0.144295
cg00161556	chr11	19138045	-	ZDHHC13;ZDHHC13	NM_001001483;NM_019028	TSS1500;TSS1500	0.515814	0.511505	0.607366	0.638879	0.627448	0.616026	0.563801	0.574375	0.700544	0.593205	0.556736	0.845991	0.53433	0.650868	0.726567	0.580664	0.551973	0.636929	0.611166	0.620156	0.571197	0.653159	0.515836	0.701085	0.800712	0.609348	0.00122386	0.280417	0.701085	0.556736	0.144349
cg17259318	chr1	212699293	+				0.605076	0.668688	0.770361	0.684931	0.693652	0.776437	0.724559	0.670604	0.665432	0.752237	0.662857	0.845912	0.721781	0.75885	0.802852	0.822346	0.779146	0.79225	0.743161	0.770789	0.790205	0.744893	0.776907	0.716824	0.813039	0.58819	0.00198506	0.323664	0.813039	0.668688	0.144351
cg00343514	chr1	26730264	+				0.465798	0.488509	0.536463	0.456999	0.467133	0.492792	0.474172	0.419611	0.492148	0.426459	0.448892	0.688181	0.475865	0.601406	0.516815	0.525776	0.413768	0.439244	0.500794	0.460762	0.486343	0.564542	0.461734	0.513401	0.614718	0.524332	0.00713231	0.461469	0.601406	0.456999	0.144407
cg00350199	chr11	67418213	+	ACY3	NM_080658	TSS200	0.200786	0.218008	0.246228	0.156609	0.322212	0.300845	0.255518	0.227061	0.241305	0.224146	0.338081	0.371539	0.269254	0.264838	0.370817	0.362534	0.364678	0.404655	0.228471	0.310867	0.301913	0.22919	0.337762	0.269053	0.380183	0.523562	0.0072325	0.46349	0.362534	0.218008	0.144526
cg02647842	chr17	33581722	-	SLFN5	NM_144975	5'UTR	0.0576423	0.0433717	0.0280583	0.0401175	0.0394612	0.0449406	0.0485028	0.0447606	0.0386097	0.041533	0.0414804	0.287158	0.049466	0.125596	0.136767	0.186071	0.0983709	0.127579	0.131147	0.151006	0.0304403	0.041418	0.119199	0.152245	0.25201	0.638969	0.000585781	0.227731	0.186071	0.041533	0.144538
cg01219924	chr17	79004947	+	FLJ90757	NR_026857	Body	0.325066	0.297395	0.333895	0.322224	0.356194	0.290572	0.348604	0.255655	0.337942	0.292805	0.269706	0.649446	0.368103	0.305155	0.376832	0.441956	0.33028	0.396416	0.363995	0.343443	0.272967	0.393777	0.5615	0.337656	0.485268	0.593576	0.00176063	0.312985	0.441956	0.297395	0.144561
cg26773243	chr20	5156522	-	CDS2	NM_003818	Body	0.740687	0.652794	0.694021	0.660027	0.738289	0.746454	0.695488	0.66284	0.749576	0.66216	0.651635	0.842989	0.80094	0.734641	0.753607	0.804625	0.685027	0.707899	0.694187	0.814117	0.68566	0.750257	0.784495	0.749729	0.839752	0.580496	0.00234785	0.339888	0.804625	0.660027	0.144597
cg14114731	chr22	44987995	+				0.539147	0.53804	0.553022	0.55181	0.519195	0.612247	0.580807	0.480441	0.512074	0.53914	0.535629	0.72014	0.589824	0.578515	0.637045	0.683746	0.607724	0.597534	0.56565	0.662144	0.641472	0.554721	0.655692	0.55977	0.728901	0.517407	0.00807714	0.477682	0.683746	0.53914	0.144606
cg24794228	chr19	52391166	+	ZNF577;ZNF577;ZNF577;ZNF577;ZNF577	NR_024181;NM_001135590;NM_032679;NM_032679;NM_001135590	Body;5'UTR;5'UTR;1stExon;1stExon	0.132716	0.119192	0.159096	0.0851005	0.197999	0.186209	0.258477	0.0797076	0.204823	0.240551	0.245898	0.7286	0.245408	0.245024	0.322591	0.277341	0.343939	0.405943	0.25964	0.190333	0.230843	0.183472	0.194593	0.36151	0.119529	0.509713	0.00924719	0.494424	0.277341	0.132716	0.144625
cg22691626	chr12	19402314	+	PLEKHA5;PLEKHA5	NM_001143821;NM_019012	5'UTR;Body	0.499881	0.440284	0.494671	0.432755	0.460668	0.569873	0.638394	0.489719	0.53298	0.456232	0.638277	0.806034	0.374215	0.599351	0.490285	0.600881	0.574908	0.566609	0.595106	0.600937	0.298902	0.524196	0.537632	0.667093	0.578935	0.519715	0.00775124	0.472602	0.600881	0.456232	0.144648
cg23906067	chr6	31939112	+	STK19;STK19;DOM3Z;STK19	NM_032454;NM_004197;NM_005510;NR_026717	TSS1500;TSS1500;Body;Body	0.603631	0.468198	0.477082	0.508801	0.58303	0.457758	0.457278	0.588928	0.38881	0.603879	0.497429	0.474166	0.463299	0.850007	0.791408	0.657499	0.553765	0.624209	0.552943	0.506576	0.366304	0.628839	0.534078	0.588734	0.653482	0.525101	0.0070333	0.459449	0.653482	0.508801	0.144681
cg25485055	chr5	5271554	+	ADAMTS16	NM_139056	Body	0.882938	0.574919	0.432784	0.723471	0.779905	0.746414	0.842204	0.71953	0.807828	0.667602	0.772146	0.868236	0.746979	0.959834	0.940939	0.80626	0.74575	0.747804	0.731277	0.738599	0.837344	0.811365	0.890129	0.780896	0.897945	0.530102	0.00641732	0.448922	0.868236	0.723471	0.144765
cg09245988	chr14	81999463	-	SEL1L;SEL1L	NM_005065;NM_001244984	Body;Body	0.383423	0.369163	0.485824	0.402917	0.484212	0.575052	0.440882	0.451706	0.351882	0.432033	0.522163	0.729745	0.50761	0.516494	0.644936	0.414605	0.500629	0.57748	0.477545	0.552971	0.371638	0.534496	0.697402	0.547718	0.585065	0.582035	0.00227108	0.336809	0.547718	0.402917	0.144801
cg04911819	chr10	24504859	+	KIAA1217;KIAA1217;KIAA1217	NM_019590;NM_001098500;NM_001098501	Body;5'UTR;Body	0.755661	0.709802	0.796676	0.704686	0.612323	0.630092	0.775056	0.685239	0.739699	0.826565	0.716493	0.870652	0.677128	0.872926	0.857073	0.817214	0.778663	0.588181	0.7293	0.747013	0.667286	0.822861	0.709553	0.861348	0.806972	0.545874	0.00476254	0.412585	0.861348	0.716493	0.144855
cg11099946	chr4	90810733	-				0.131395	0.0895543	0.109103	0.0508505	0.0917935	0.148188	0.134414	0.0912236	0.0858491	0.10679	0.0894785	0.25504	0.105581	0.176268	0.165296	0.231491	0.199016	0.240443	0.188705	0.185449	0.14133	0.123393	0.109862	0.274285	0.234412	0.716676	5.57169e-05	0.110793	0.234412	0.0895543	0.144858
cg19853760	chr22	38071677	+	LGALS1;LGALS1	NM_002305;NM_002305	1stExon;5'UTR	0.116447	0.096427	0.119159	0.0776313	0.105891	0.136825	0.103757	0.0907101	0.0767999	0.0855865	0.0906355	0.235663	0.0832322	0.166258	0.16893	0.243105	0.20495	0.218104	0.154183	0.182802	0.0847543	0.119239	0.207694	0.218382	0.269609	0.722831	4.47658e-05	0.105225	0.235663	0.0906355	0.145028
cg18153135	chr11	67060710	+	ANKRD13D;ANKRD13D	NR_030767;NM_207354	Body;Body	0.165481	0.233735	0.310378	0.213838	0.29383	0.248894	0.247829	0.219374	0.280345	0.257187	0.220659	0.42872	0.2721	0.300775	0.308868	0.365735	0.216894	0.385623	0.378847	0.400522	0.283507	0.255746	0.437466	0.279087	0.436671	0.547413	0.00462243	0.409698	0.365735	0.220659	0.145076
cg26535992	chr6	166671495	-				0.256345	0.21051	0.340022	0.346178	0.28328	0.5088	0.484568	0.288101	0.22106	0.345681	0.413761	0.689943	0.420406	0.401062	0.48076	0.507453	0.514924	0.421938	0.43248	0.454662	0.299384	0.342963	0.504703	0.476182	0.490768	0.522793	0.00733385	0.464966	0.490768	0.345681	0.145087
cg14428166	chr10	95123753	+	MYOF;MYOF	NM_133337;NM_013451	Body;Body	0.313806	0.258799	0.22111	0.245253	0.271476	0.265411	0.243077	0.201974	0.250547	0.247955	0.213024	0.760902	0.373821	0.253079	0.520597	0.393097	0.338857	0.387399	0.342345	0.499489	0.237482	0.278347	0.50064	0.325759	0.782547	0.583958	0.00217815	0.332048	0.393097	0.247955	0.145142
cg05529874	chr16	3356081	-	ZNF75A	NM_153028	5'UTR	0.249471	0.171143	0.180684	0.169355	0.187397	0.212167	0.258381	0.215983	0.248345	0.306527	0.280088	0.403853	0.227779	0.39466	0.417895	0.494659	0.23745	0.308831	0.23162	0.317083	0.240669	0.30038	0.209126	0.353846	0.189514	0.578958	0.00242682	0.342125	0.39466	0.249471	0.145189
cg11924352	chr1	232320659	-				0.175945	0.132929	0.184599	0.121671	0.135596	0.150813	0.158466	0.120609	0.101588	0.136442	0.167511	0.538459	0.159981	0.184277	0.186052	0.281636	0.153957	0.166558	0.191433	0.194249	0.114452	0.203877	0.307906	0.175469	0.324983	0.595114	0.00170064	0.309147	0.281636	0.136442	0.145194
cg05372402	chr10	95316445	+				0.396441	0.31343	0.331212	0.36189	0.326738	0.350857	0.338801	0.292987	0.363108	0.268837	0.294023	0.475453	0.331016	0.430038	0.41075	0.458645	0.431364	0.367333	0.377363	0.408291	0.36432	0.418759	0.430196	0.361653	0.503131	0.667436	0.000267611	0.175663	0.458645	0.31343	0.145214
cg23285764	chr1	167593439	+				0.364251	0.392876	0.438294	0.429302	0.405075	0.365487	0.357423	0.432692	0.540375	0.429846	0.375543	0.48278	0.33612	0.44328	0.535265	0.558493	0.510442	0.49601	0.526242	0.621921	0.345159	0.486011	0.542088	0.538161	0.594749	0.6382	0.000597673	0.228853	0.538161	0.392876	0.145285
cg03909962	chr4	15677179	-				0.123134	0.050671	0.0534203	0.0771496	0.0671525	0.090137	0.0721103	0.0774122	0.0482965	0.0617217	0.0974494	0.462545	0.0667636	0.165427	0.238706	0.222483	0.107213	0.11508	0.149007	0.235313	0.0455172	0.210731	0.267256	0.161163	0.316352	0.710137	6.98779e-05	0.119897	0.222483	0.0771496	0.145334
cg06286328	chr20	52325081	+				0.0500325	0.0608028	0.0905517	0.0393391	0.0620021	0.0551698	0.0751586	0.0507533	0.0589304	0.0418173	0.0495765	0.292314	0.0717395	0.0962283	0.143312	0.194925	0.0806261	0.180346	0.136613	0.182953	0.0497716	0.0948558	0.197772	0.167256	0.244786	0.777842	4.73284e-06	0.0712356	0.194925	0.0495765	0.145349
cg08928189	chr1	15757906	-				0.096773	0.0968559	0.133244	0.0759813	0.108367	0.114515	0.12304	0.0955319	0.105606	0.100046	0.104926	0.242244	0.206784	0.152555	0.21802	0.267097	0.118771	0.18846	0.150865	0.180094	0.170257	0.148382	0.261406	0.146697	0.291569	0.676284	0.000206243	0.163168	0.242244	0.0968559	0.145389
cg16357268	chr17	73297243	+				0.0610691	0.0596494	0.055349	0.0906711	0.0633214	0.100265	0.117131	0.0561783	0.0512915	0.0591553	0.0683403	0.332433	0.0999993	0.13156	0.171072	0.20653	0.137562	0.162523	0.10153	0.190506	0.0589328	0.0769639	0.144548	0.161878	0.258346	0.682439	0.000171176	0.155825	0.20653	0.0610691	0.145461
cg17326962	chr1	117338546	-				0.43236	0.401878	0.442584	0.418083	0.439737	0.418558	0.429067	0.428064	0.387566	0.438398	0.422872	0.598802	0.431932	0.47827	0.495511	0.573669	0.48756	0.517122	0.493696	0.532823	0.403747	0.424258	0.573014	0.493262	0.568419	0.627428	0.000787497	0.244827	0.568419	0.422872	0.145547
cg16420101	chr20	1515323	-	SIRPD	NM_178460	Body	0.105368	0.0808739	0.0856996	0.0902576	0.116812	0.0828439	0.0939481	0.0960973	0.0804679	0.0874202	0.0670848	0.450214	0.189276	0.107625	0.136158	0.232997	0.123379	0.191672	0.129855	0.220797	0.123743	0.166595	0.250667	0.0886784	0.25907	0.594345	0.00173041	0.310601	0.232997	0.0874202	0.145577
cg02805612	chr3	137228231	-				0.738325	0.769698	0.767848	0.745932	0.760486	0.805609	0.798185	0.735632	0.778113	0.752935	0.683009	0.913872	0.849642	0.90522	0.909835	0.868835	0.81837	0.854893	0.708624	0.753069	0.865585	0.79399	0.885283	0.787457	0.891552	0.602039	0.00145189	0.295129	0.891552	0.745932	0.14562
cg12532216	chr13	42074763	+				0.408117	0.33602	0.333644	0.330682	0.272379	0.459732	0.392697	0.329277	0.422096	0.314947	0.306851	0.537466	0.383368	0.424039	0.454696	0.476394	0.413655	0.363864	0.376952	0.536769	0.327285	0.509543	0.50424	0.393127	0.56572	0.614734	0.00107622	0.269401	0.476394	0.330682	0.145712
cg22156046	chr1	54947330	+				0.676809	0.633084	0.594784	0.637476	0.622322	0.693268	0.682783	0.60281	0.639393	0.639632	0.594493	0.78319	0.53929	0.762686	0.813403	0.784337	0.763881	0.761494	0.696124	0.753419	0.712399	0.620512	0.728647	0.701887	0.819178	0.652048	0.000412767	0.204945	0.78319	0.637476	0.145714
cg04246167	chr3	58984465	-	C3orf67	NM_198463	5'UTR	0.474113	0.502777	0.610374	0.49488	0.56583	0.532708	0.52322	0.578811	0.500531	0.515172	0.517102	0.685421	0.471758	0.573132	0.623685	0.648503	0.560609	0.565379	0.600796	0.637199	0.529918	0.600964	0.659742	0.590245	0.668445	0.733603	3.00973e-05	0.0975218	0.648503	0.502777	0.145726
cg01379035	chr11	65059447	-	POLA2	NM_002689	Body	0.214986	0.162591	0.241374	0.1713	0.224474	0.210553	0.226883	0.151485	0.190986	0.16113	0.14331	0.451867	0.2654	0.305203	0.373611	0.235805	0.247507	0.301041	0.295543	0.267571	0.210321	0.190568	0.247381	0.308327	0.361811	0.702058	9.16789e-05	0.129442	0.308327	0.162591	0.145736
cg12939025	chr7	7196446	-				0.634492	0.642808	0.582281	0.604187	0.606665	0.569611	0.676001	0.646815	0.631181	0.702921	0.614921	0.788085	0.601204	0.685381	0.706538	0.807537	0.754253	0.771025	0.73011	0.75936	0.682393	0.625126	0.843563	0.719812	0.780415	0.595884	0.00167131	0.307736	0.780415	0.634492	0.145923
cg13640737	chr4	146729642	+	ZNF827;ZNF827	NM_001306215;NM_178835	Body;Body	0.336993	0.507966	0.616807	0.412504	0.603797	0.701996	0.582141	0.563979	0.462619	0.603902	0.504034	0.767969	0.588967	0.592877	0.628988	0.624995	0.694239	0.721054	0.440166	0.720017	0.583849	0.647651	0.216696	0.650029	0.690721	0.533564	0.00601792	0.442086	0.650029	0.504034	0.145995
cg18610549	chr8	35755289	+				0.674067	0.73602	0.818645	0.778184	0.829591	0.759578	0.754276	0.762142	0.733371	0.725304	0.706643	0.871316	0.769617	0.80052	0.879832	0.890505	0.817513	0.798333	0.819767	0.852377	0.806975	0.773471	0.893245	0.787759	0.900371	0.627044	0.000795144	0.245701	0.871316	0.725304	0.146012
cg07986773	chr22	45558609	-	NUP50;NUP50-AS1	NM_007172;NR_038956	TSS1500;Body	0.514428	0.397095	0.348792	0.401336	0.445798	0.399017	0.369148	0.468388	0.459205	0.504046	0.423114	0.622211	0.442156	0.569214	0.493168	0.533831	0.459077	0.479094	0.486704	0.460705	0.331308	0.532942	0.471963	0.37273	0.577178	0.515868	0.00830069	0.481005	0.569214	0.423114	0.1461
cg12940993	chr14	21271148	+	RNASE1;RNASE1;RNASE1;RNASE1	NM_198235;NM_198234;NM_198232;NM_002933	TSS200;TSS200;TSS1500;TSS200	0.0572018	0.0502606	0.0759799	0.0493442	0.0458632	0.0829253	0.0863408	0.0664531	0.0563866	0.0382355	0.0870516	0.366706	0.0540565	0.10462	0.129066	0.196364	0.139345	0.0949672	0.0547966	0.100706	0.050033	0.0605204	0.0975068	0.138106	0.213704	0.676284	0.000206243	0.163168	0.196364	0.0502606	0.146103
cg16956773	chr18	13563638	-	LDLRAD4;LDLRAD4	NM_181482;NM_181481	Body;Body	0.278342	0.190939	0.25593	0.185761	0.329408	0.234404	0.258408	0.241275	0.308814	0.238767	0.271892	0.555078	0.189634	0.239071	0.328171	0.384882	0.237076	0.292111	0.266159	0.430092	0.205791	0.265387	0.513694	0.339099	0.38717	0.529333	0.00650902	0.451262	0.384882	0.238767	0.146115
cg16734795	chr19	47839187	-	GPR77	NM_018485	TSS1500	0.352914	0.303088	0.309506	0.344411	0.454466	0.501195	0.389141	0.298296	0.29185	0.426434	0.25944	0.790519	0.323866	0.393219	0.582764	0.458396	0.477664	0.378642	0.461981	0.359296	0.217335	0.450468	0.373943	0.490548	0.612305	0.679746	0.000185817	0.159078	0.490548	0.344411	0.146137
cg19329549	chr10	7235227	+	SFMBT2;SFMBT2	NM_001029880;NM_001018039	Body;Body	0.077485	0.0783815	0.1293	0.125455	0.0979174	0.0764475	0.0908971	0.100404	0.0878651	0.101156	0.0942179	0.251621	0.106898	0.158994	0.174866	0.240387	0.141903	0.200071	0.14847	0.156904	0.118034	0.092942	0.137315	0.120145	0.268399	0.614734	0.00107622	0.269401	0.240387	0.0942179	0.146169
cg05302721	chr20	16009730	-	MACROD2;MACROD2	NM_001033087;NM_080676	Body;Body	0.660259	0.726852	0.734053	0.669269	0.775542	0.661596	0.774263	0.798507	0.714946	0.656476	0.688824	0.884316	0.670733	0.690192	0.771821	0.815532	0.792077	0.767563	0.670279	0.820721	0.752719	0.717087	0.884009	0.752283	0.821223	0.518561	0.00791279	0.474694	0.815532	0.669269	0.146264
cg00385441	chr20	43991402	+	SYS1;SYS1-DBNDD2	NM_033542;NR_003189	TSS1500;TSS1500	0.387231	0.415112	0.486145	0.442014	0.570777	0.805294	0.526665	0.437084	0.498226	0.464759	0.470685	0.598831	0.556794	0.534853	0.51701	0.506449	0.297178	0.533307	0.628121	0.547121	0.261663	0.598006	0.477093	0.588445	0.601699	0.547413	0.00462243	0.409698	0.588445	0.442014	0.146432
cg00764364	chr15	100851099	-	ADAMTS17	NM_139057	Body	0.607203	0.577321	0.64703	0.569533	0.589907	0.687853	0.587738	0.622014	0.628817	0.543082	0.724659	0.827178	0.627384	0.81374	0.805199	0.72393	0.771385	0.750442	0.594057	0.594995	0.829957	0.684474	0.672475	0.637055	0.673049	0.514714	0.00847173	0.483679	0.72393	0.577321	0.146609
cg15738473	chr18	72782810	-				0.312939	0.297976	0.372358	0.278592	0.289888	0.373608	0.339273	0.27845	0.323342	0.223484	0.301829	0.54331	0.241936	0.390476	0.384029	0.444591	0.424332	0.31069	0.405764	0.33843	0.231629	0.414583	0.42461	0.392068	0.465232	0.718215	5.27784e-05	0.108945	0.444591	0.297976	0.146615
cg19846991	chr15	72411513	+	MYO9A;SENP8;SENP8	NM_006901;NM_145204;NM_001166340	TSS1500;5'UTR;5'UTR	0.0558973	0.0694092	0.0490147	0.0466264	0.0835647	0.0497853	0.0635648	0.0463511	0.0485153	0.0568626	0.0993304	0.412558	0.0773098	0.203559	0.0665097	0.104261	0.163233	0.114942	0.0940126	0.149967	0.0590042	0.095304	0.218265	0.0616981	0.23551	0.580881	0.00232845	0.339011	0.203559	0.0568626	0.146696
cg19502671	chr13	114129004	-	DCUN1D2	NM_001014283	Body	0.206475	0.166209	0.131407	0.184835	0.17376	0.20277	0.195077	0.169248	0.244811	0.205977	0.169455	0.545128	0.191719	0.247468	0.296604	0.331537	0.177527	0.180873	0.232837	0.29022	0.159165	0.33967	0.357612	0.159063	0.3711	0.509713	0.00924719	0.494424	0.331537	0.184835	0.146702
cg10997193	chr7	37486189	+	ELMO1;ELMO1	NM_014800;NM_001206480	5'UTR;5'UTR	0.186428	0.157642	0.176906	0.160871	0.173111	0.177066	0.181046	0.147064	0.190035	0.162397	0.244857	0.430249	0.130406	0.197251	0.200362	0.264236	0.206352	0.261421	0.283033	0.370708	0.0945501	0.155114	0.341278	0.309146	0.331015	0.509329	0.00930921	0.495654	0.309146	0.162397	0.146749
cg13280734	chr11	57252275	-	SLC43A1;SLC43A1	NM_003627;NM_001198810	3'UTR;3'UTR	0.107061	0.117209	0.118936	0.112336	0.163962	0.116945	0.126247	0.0852217	0.121353	0.127976	0.148551	0.301859	0.134688	0.167335	0.196196	0.275555	0.113518	0.148168	0.153383	0.18761	0.112585	0.184349	0.295332	0.0867444	0.263962	0.557415	0.00379381	0.387089	0.263962	0.117209	0.146754
cg14164099	chr15	95870475	-				0.358695	0.312171	0.306937	0.303712	0.474148	0.354246	0.430721	0.415167	0.349863	0.400286	0.496472	0.622672	0.490185	0.620484	0.676378	0.478082	0.54027	0.371505	0.341634	0.458077	0.66457	0.514679	0.222897	0.385545	0.505545	0.53241	0.00614866	0.444623	0.505545	0.358695	0.14685
cg08870098	chr3	132123313	+				0.189853	0.214567	0.304122	0.18902	0.336862	0.299907	0.251936	0.304885	0.338937	0.25521	0.22468	0.410387	0.17298	0.292873	0.30063	0.384798	0.236799	0.31042	0.342127	0.326753	0.240071	0.365551	0.334511	0.361465	0.305592	0.670514	0.000244668	0.170658	0.361465	0.214567	0.146898
cg22688213	chr22	39835412	+				0.485631	0.458762	0.470198	0.458612	0.475631	0.564032	0.491269	0.404136	0.4759	0.314421	0.449538	0.854723	0.515909	0.570335	0.59282	0.605517	0.462467	0.483021	0.546133	0.624795	0.491861	0.546061	0.646754	0.536472	0.761581	0.668975	0.000255915	0.173445	0.605517	0.458612	0.146906
cg20833492	chr16	11892605	-	ZC3H7A	NM_014153	TSS1500	0.67051	0.657238	0.66708	0.623232	0.645442	0.595372	0.785496	0.604959	0.623215	0.63182	0.496557	0.841488	0.56314	0.778757	0.802392	0.707131	0.690928	0.708959	0.643391	0.80487	0.569255	0.685206	0.732441	0.723946	0.838662	0.68167	0.000175252	0.1568	0.778757	0.63182	0.146937
cg24268161	chr22	39747459	+	SYNGR1;SYNGR1	NM_004711;NM_145731	Body;Body	0.237708	0.263318	0.291048	0.222373	0.305454	0.283119	0.0658283	0.264305	0.279909	0.290854	0.308684	0.518616	0.350843	0.230406	0.414221	0.410267	0.380286	0.354349	0.417287	0.351666	0.0906653	0.357341	0.420091	0.413341	0.390488	0.622427	0.000892035	0.255184	0.410267	0.263318	0.146949
cg19283150	chr3	20167451	+	KAT2B	NM_003884	Body	0.367	0.309284	0.310805	0.334284	0.384944	0.382217	0.341722	0.344647	0.38071	0.357735	0.303407	0.613611	0.515953	0.389222	0.424765	0.481339	0.447089	0.500482	0.393421	0.485176	0.441293	0.354037	0.516056	0.446826	0.567374	0.555107	0.0039729	0.392033	0.481339	0.334284	0.147056
cg24585035	chr5	32522852	-				0.386527	0.35202	0.383551	0.346411	0.348603	0.329847	0.429411	0.371139	0.41947	0.33357	0.518008	0.552426	0.357834	0.425674	0.428406	0.570997	0.351971	0.396152	0.483051	0.404444	0.321578	0.472614	0.500116	0.366557	0.499107	0.509329	0.00930921	0.495654	0.499107	0.35202	0.147087
cg21023467	chr13	112567996	-				0.63282	0.675865	0.626306	0.713311	0.717351	0.828361	0.806442	0.678	0.603741	0.667948	0.817556	0.87567	0.728223	0.865532	0.873688	0.71931	0.757548	0.834695	0.691099	0.707365	0.645771	0.812087	0.863402	0.77298	0.823047	0.61281	0.00112708	0.273872	0.823047	0.675865	0.147183
cg01158679	chr20	3145745	+	ProSAPiP1	NM_014731	Body	0.860935	0.703889	0.830037	0.70653	0.789022	0.783486	0.846191	0.682247	0.833763	0.801727	0.739571	0.87994	0.855816	0.886798	0.855956	0.850913	0.844201	0.714864	0.802402	0.846684	0.853798	0.853691	0.638504	0.887204	0.903559	0.522023	0.0074364	0.466989	0.886798	0.739571	0.147227
cg19730600	chr5	108088674	+	FER	NM_005246	5'UTR	0.150596	0.173506	0.183283	0.256102	0.220113	0.18356	0.159309	0.159634	0.17307	0.166813	0.147519	0.33388	0.237728	0.257871	0.276352	0.24583	0.189851	0.31863	0.214402	0.218968	0.260272	0.179805	0.216281	0.314083	0.412561	0.563185	0.00337573	0.375474	0.314083	0.166813	0.14727
cg21568513	chr15	38963907	-				0.122352	0.0865443	0.102107	0.0870556	0.122761	0.10641	0.116098	0.124109	0.129046	0.146709	0.098671	0.245958	0.154068	0.115766	0.124185	0.298803	0.103981	0.150295	0.160206	0.310372	0.170691	0.167192	0.177718	0.140047	0.362353	0.515868	0.00830069	0.481005	0.245958	0.098671	0.147287
cg26261673	chr22	27428279	+				0.160522	0.259878	0.296621	0.190876	0.258304	0.211597	0.244039	0.212625	0.166176	0.227236	0.187899	0.26019	0.13678	0.442479	0.406355	0.348015	0.215007	0.174664	0.206574	0.194223	0.15033	0.246659	0.180435	0.286109	0.338173	0.560492	0.00356569	0.380572	0.338173	0.190876	0.147297
cg04245616	chr15	59543693	+	MYO1E	NM_004998	Body	0.194449	0.197803	0.24613	0.107356	0.265347	0.239567	0.213784	0.181425	0.180232	0.276574	0.178773	0.537126	0.296411	0.300349	0.195838	0.397212	0.350697	0.346239	0.164892	0.285463	0.309637	0.350059	0.19299	0.295047	0.341775	0.518561	0.00791279	0.474694	0.341775	0.194449	0.147326
cg19101127	chr5	112196697	-	SRP19;SRP19;SRP19;SRP19;SRP19	NM_003135;NM_001204196;NM_001204194;NM_001204193;NM_001204199	TSS200;TSS200;TSS200;TSS200;TSS200	0.392315	0.40611	0.342968	0.484507	0.460024	0.457569	0.399212	0.494764	0.521097	0.563167	0.33709	0.581724	0.449518	0.553486	0.558243	0.49792	0.490862	0.591302	0.426327	0.402593	0.412574	0.517745	0.575576	0.492251	0.576723	0.569725	0.00294981	0.359141	0.553486	0.40611	0.147375
cg26476820	chr2	85637851	+	CAPG	NM_001747	TSS200	0.276562	0.288553	0.330323	0.269483	0.257804	0.36158	0.309429	0.205299	0.270615	0.364006	0.17381	0.301855	0.387059	0.328778	0.40368	0.624587	0.418322	0.455776	0.36409	0.521321	0.313048	0.358695	0.486972	0.423952	0.51791	0.523947	0.00718226	0.462896	0.423952	0.276562	0.14739
cg27558208	chr21	32481433	-				0.0645601	0.0668374	0.0700128	0.0622707	0.0863909	0.0781936	0.115513	0.0692286	0.0942886	0.0754974	0.129085	0.30565	0.096456	0.13219	0.122699	0.214258	0.217171	0.145112	0.142003	0.151226	0.108078	0.0626815	0.183795	0.135528	0.288756	0.600885	0.00149103	0.297291	0.214258	0.0668374	0.147421
cg10675915	chr11	61801449	-				0.794081	0.71309	0.740079	0.699337	0.758881	0.755315	0.618887	0.67505	0.770902	0.660468	0.71619	0.915006	0.781396	0.807305	0.932927	0.862614	0.751061	0.857381	0.79641	0.922014	0.815793	0.772507	0.889791	0.85603	0.860539	0.632429	0.000693722	0.237406	0.860539	0.71309	0.147448
cg26508444	chr10	126330845	-	FAM53B	NM_014661	Body	0.538339	0.54018	0.55283	0.557737	0.562303	0.561548	0.57797	0.516381	0.558111	0.551317	0.544564	0.789871	0.562008	0.590438	0.616903	0.692023	0.541825	0.643394	0.593024	0.621841	0.467976	0.534902	0.684925	0.607808	0.697519	0.560877	0.00353801	0.379761	0.692023	0.544564	0.147459
cg05654103	chr2	24586381	-				0.389589	0.376783	0.439518	0.370512	0.407432	0.39706	0.442344	0.35251	0.395996	0.340793	0.38418	0.68957	0.358683	0.524275	0.488268	0.481033	0.379982	0.472744	0.416895	0.598387	0.364327	0.391447	0.462988	0.436099	0.646458	0.667051	0.000270606	0.17649	0.524275	0.376783	0.147492
cg14382428	chr12	40624118	-	LRRK2	NM_198578	Body	0.224848	0.146988	0.165843	0.19289	0.198214	0.147676	0.112299	0.173377	0.215338	0.12392	0.149404	0.799755	0.17268	0.234006	0.253682	0.296909	0.138363	0.296591	0.272715	0.329271	0.208003	0.232644	0.523593	0.269751	0.532643	0.611656	0.00115858	0.276406	0.296909	0.149404	0.147506
cg05339962	chr2	235335764	-				0.335719	0.280738	0.347842	0.418037	0.251404	0.394429	0.382627	0.432001	0.39557	0.399232	0.315474	0.48302	0.486303	0.483266	0.484139	0.585675	0.450503	0.534799	0.437143	0.409213	0.449881	0.350356	0.572296	0.416337	0.570386	0.515868	0.00830069	0.481005	0.483266	0.335719	0.147547
cg06192883	chr15	52554171	-	MYO5C	NM_018728	Body	0.275881	0.265885	0.272974	0.285475	0.319499	0.240105	0.285038	0.301888	0.328041	0.28708	0.297017	0.468338	0.299446	0.231287	0.340617	0.433048	0.343824	0.441453	0.398775	0.365664	0.328334	0.32054	0.452571	0.367382	0.483308	0.580881	0.00232845	0.339011	0.433048	0.285475	0.147573
cg16835155	chr10	125240473	+				0.623091	0.582377	0.644959	0.581718	0.674858	0.653056	0.669787	0.469323	0.653502	0.64626	0.55842	0.85644	0.693974	0.728017	0.758831	0.730058	0.643701	0.692534	0.651253	0.757595	0.716015	0.683931	0.754686	0.690215	0.743019	0.680131	0.00018366	0.158735	0.730058	0.582377	0.147681
cg17168057	chr15	78380342	+				0.430095	0.358175	0.373802	0.390406	0.497741	0.403599	0.396038	0.40988	0.367841	0.474717	0.358115	0.808587	0.520875	0.423948	0.45192	0.538095	0.40272	0.530818	0.440554	0.548085	0.387301	0.474047	0.579589	0.483964	0.727279	0.535488	0.0058052	0.438622	0.538095	0.390406	0.147688
cg09230870	chr17	61216274	-	TANC2	NM_025185	Body	0.119884	0.0851444	0.124873	0.0887679	0.115055	0.102221	0.0921791	0.113148	0.12152	0.123525	0.0978581	0.348755	0.127889	0.12265	0.139127	0.399416	0.14064	0.2804	0.287758	0.38369	0.127583	0.168808	0.420498	0.228111	0.245594	0.647817	0.000463085	0.212662	0.245594	0.0978581	0.147736
cg13574911	chr17	75872184	+				0.125929	0.151471	0.146867	0.0823345	0.0794806	0.180915	0.244964	0.17668	0.165602	0.119416	0.12117	0.267524	0.205044	0.288084	0.157298	0.269058	0.292536	0.193764	0.178436	0.245004	0.168358	0.224805	0.288967	0.0834369	0.37467	0.543951	0.0049427	0.417692	0.269058	0.12117	0.147887
cg08653930	chr12	92536650	-	BTG1;C12orf79;C12orf79;C12orf79;C12orf79;C12orf79	NM_001731;NR_046159;NM_001256375;NM_001256374;NM_001256373;NR_046160	3'UTR;TSS1500;TSS1500;TSS1500;TSS1500;TSS1500	0.48377	0.533126	0.448033	0.428812	0.403783	0.436473	0.516584	0.525572	0.44514	0.532574	0.503351	0.780168	0.592247	0.664375	0.570851	0.65126	0.543589	0.717538	0.634166	0.444703	0.376368	0.561455	0.762067	0.547184	0.555017	0.609733	0.00121277	0.280209	0.65126	0.503351	0.147909
cg05118056	chr10	127808413	-	ADAM12;ADAM12;ADAM12;ADAM12;ADAM12	NM_003474;NM_001288973;NM_001288975;NM_021641;NM_001288974	Body;Body;Body;Body;Body	0.55242	0.560918	0.582227	0.411051	0.538504	0.648765	0.56753	0.575112	0.544942	0.621084	0.495886	0.70037	0.631034	0.632598	0.674969	0.801702	0.735138	0.667707	0.640537	0.69069	0.638137	0.498912	0.772856	0.631322	0.77835	0.545105	0.00483393	0.414137	0.70037	0.55242	0.14795
cg11950360	chr18	34834690	+	BRUNOL4;BRUNOL4;BRUNOL4;BRUNOL4	NM_001025088;NM_020180;NM_001025089;NM_001025087	Body;Body;Body;Body	0.5384	0.5212	0.509416	0.483608	0.534059	0.519873	0.536523	0.532121	0.550524	0.732964	0.524112	0.886821	0.686938	0.672081	0.549175	0.736701	0.587105	0.657383	0.56619	0.555441	0.734285	0.576993	0.548266	0.64222	0.562979	0.515484	0.00835738	0.481818	0.672081	0.524112	0.147969
cg16875121	chr11	105100761	-				0.484548	0.602076	0.656891	0.556964	0.610717	0.527654	0.503629	0.525425	0.655202	0.547109	0.472873	0.871351	0.459983	0.577962	0.833466	0.744798	0.700971	0.70008	0.71983	0.844421	0.593149	0.537593	0.825087	0.674718	0.695215	0.578573	0.00244691	0.342877	0.695215	0.547109	0.148107
cg26404226	chr10	90686467	-				0.574648	0.62321	0.588196	0.606084	0.671216	0.641583	0.6198	0.5921	0.622776	0.631998	0.562413	0.829991	0.64089	0.685401	0.767278	0.754199	0.599433	0.759174	0.747973	0.647393	0.610953	0.59624	0.773098	0.674025	0.847792	0.615888	0.00104666	0.267183	0.754199	0.606084	0.148115
cg09601770	chr2	162930671	-	DPP4;DPP4	NM_001935;NM_001935	1stExon;5'UTR	0.137599	0.203441	0.134396	0.102934	0.248741	0.156039	0.194053	0.269583	0.0816817	0.121353	0.0794066	0.269481	0.10848	0.194838	0.178843	0.292744	0.236524	0.200495	0.192275	0.174018	0.250603	0.201094	0.123486	0.190472	0.295687	0.505867	0.0098831	0.502995	0.269481	0.121353	0.148128
cg17367049	chr20	21209335	-	KIZ;KIZ;KIZ;KIZ	NM_018474;NM_001276389;NM_001163023;NM_001163022	Body;Body;Body;Body	0.0803016	0.0626049	0.069186	0.047775	0.0662556	0.0739956	0.0961297	0.0679303	0.0740622	0.0703024	0.075115	0.258556	0.119336	0.0827388	0.104388	0.218576	0.0811813	0.129948	0.0837072	0.109324	0.0776341	0.0740099	0.210688	0.0886085	0.279803	0.587421	0.00201903	0.325226	0.218576	0.0703024	0.148273
cg14611683	chr1	45452580	-	EIF2B3;EIF2B3	NM_020365;NM_001166588	TSS1500;TSS1500	0.350296	0.271067	0.248745	0.350942	0.22509	0.30126	0.321566	0.192753	0.297763	0.268354	0.276819	0.466887	0.411583	0.701984	0.397	0.342548	0.49544	0.428872	0.399962	0.317146	0.412363	0.400326	0.382785	0.348227	0.425106	0.537411	0.00559883	0.434867	0.425106	0.276819	0.148287
cg24788870	chr16	88949083	-	CBFA2T3;CBFA2T3;CBFA2T3;CBFA2T3	NM_175931;NM_005187;NM_175931;NM_005187	ExonBnd;ExonBnd;Body;Body	0.426042	0.350085	0.317382	0.457602	0.36756	0.467413	0.450459	0.437101	0.404386	0.324172	0.328115	0.727126	0.435914	0.388181	0.589316	0.498426	0.367903	0.521262	0.469046	0.467337	0.483022	0.475952	0.645527	0.396183	0.562155	0.517023	0.00813255	0.478766	0.498426	0.350085	0.148341
cg11541108	chr1	159850438	-	CFAP45	NM_012337	Body	0.295689	0.172437	0.19762	0.189739	0.197895	0.171325	0.167496	0.235924	0.185914	0.235314	0.164995	0.452539	0.221202	0.260478	0.339878	0.33809	0.232697	0.316672	0.283007	0.348487	0.227509	0.260697	0.234706	0.187428	0.450862	0.559338	0.00364984	0.38218	0.33809	0.189739	0.14835
cg06374185	chr3	45637480	+	LIMD1	NM_014240	1stExon	0.427798	0.355822	0.35472	0.37495	0.367369	0.379596	0.381075	0.31169	0.317334	0.336609	0.334084	0.547346	0.343232	0.404963	0.463838	0.504357	0.38956	0.422535	0.374773	0.41128	0.300964	0.346153	0.451887	0.434798	0.508964	0.542027	0.00512858	0.422898	0.504357	0.355822	0.148535
cg09623442	chr15	39179367	+				0.215425	0.305311	0.403704	0.212304	0.311863	0.258604	0.265524	0.213263	0.18658	0.233976	0.17607	0.328282	0.201497	0.314505	0.248074	0.443123	0.345886	0.291439	0.465397	0.390333	0.259962	0.437144	0.319841	0.366941	0.364008	0.604732	0.00136397	0.290242	0.364008	0.215425	0.148583
cg01755100	chr17	79459490	+				0.482657	0.39164	0.430557	0.387105	0.455942	0.463573	0.404314	0.384117	0.501684	0.407553	0.44494	0.556219	0.483212	0.56976	0.498403	0.502539	0.377202	0.500241	0.431705	0.438127	0.427896	0.513264	0.430628	0.43626	0.592341	0.510483	0.00912418	0.492837	0.556219	0.407553	0.148665
cg24297049	chr13	37005273	+	CCNA1;CCNA1;CCNA1;CCNA1	NM_001111047;NM_003914;NM_001111045;NM_001111046	TSS1500;TSS1500;TSS1500;TSS1500	0.10526	0.281097	0.165287	0.270638	0.242278	0.198012	0.251388	0.375627	0.294107	0.282594	0.217237	0.37727	0.0798003	0.423973	0.455237	0.419349	0.290201	0.204296	0.299712	0.190147	0.193528	0.332519	0.0934184	0.212653	0.436439	0.576265	0.00257047	0.346117	0.419349	0.270638	0.148711
cg21637909	chr10	29923942	-	SVIL;SVIL	NM_021738;NM_003174	TSS200;5'UTR	0.61554	0.570672	0.634178	0.53193	0.673123	0.786154	0.773873	0.614726	0.671668	0.727149	0.661743	0.89098	0.709024	0.739441	0.79956	0.764278	0.73096	0.674734	0.738078	0.871496	0.539015	0.624104	0.656395	0.756303	0.77883	0.600885	0.00149103	0.297291	0.764278	0.61554	0.148738
cg24572609	chr1	245117205	+				0.212603	0.239345	0.23263	0.236151	0.292809	0.316125	0.236317	0.198213	0.357083	0.259285	0.204577	0.646075	0.332065	0.263806	0.329269	0.384918	0.313184	0.407042	0.261835	0.366459	0.269882	0.302321	0.57446	0.325023	0.57383	0.568571	0.00302147	0.362493	0.384918	0.236151	0.148767
cg03562366	chr6	7431912	-				0.418568	0.409948	0.408009	0.451335	0.442732	0.3325	0.474245	0.259645	0.683042	0.319184	0.329807	0.795801	0.501792	0.521264	0.459017	0.558717	0.595854	0.457843	0.405347	0.693014	0.507882	0.640388	0.74854	0.529918	0.579397	0.564724	0.00327109	0.372007	0.558717	0.409948	0.148769
cg24956391	chr20	36011999	+	SRC;SRC	NM_198291;NM_005417	5'UTR;5'UTR	0.64144	0.724984	0.798944	0.73976	0.796289	0.901276	0.832761	0.797014	0.800111	0.850541	0.814778	0.891756	0.8791	0.866688	0.876413	0.888634	0.858863	0.901008	0.878994	0.905169	0.813713	0.834672	0.888204	0.836068	0.923667	0.5578	0.00376464	0.386293	0.888634	0.73976	0.148873
cg20462361	chr2	198143561	-	ANKRD44-IT1;ANKRD44;ANKRD44	NR_046837;NM_001195144;NM_153697	Body;Body;Body	0.0875183	0.144791	0.0596673	0.0683589	0.170175	0.161822	0.137227	0.133011	0.139885	0.18151	0.0996318	0.24852	0.150423	0.150842	0.261696	0.270961	0.122771	0.136546	0.19126	0.223763	0.16369	0.166789	0.214249	0.106603	0.31155	0.545874	0.00476254	0.412585	0.24852	0.0996318	0.148889
cg21814875	chr16	4068622	-	ADCY9	NM_001116	Body	0.615838	0.537144	0.568868	0.569004	0.58769	0.650837	0.564207	0.641546	0.648246	0.575843	0.533774	0.806662	0.601685	0.615598	0.630354	0.73962	0.596346	0.661837	0.58604	0.633636	0.551853	0.611303	0.78034	0.690019	0.718005	0.537796	0.0055583	0.433334	0.718005	0.569004	0.149001
cg06540018	chr17	62295578	-	TEX2;TEX2;TEX2	NM_001288733;NM_001288732;NM_018469	5'UTR;5'UTR;5'UTR	0.494442	0.393132	0.378982	0.354788	0.343651	0.440307	0.409369	0.545622	0.40662	0.52565	0.297486	0.457532	0.408851	0.551144	0.432639	0.579924	0.450329	0.525441	0.529193	0.537568	0.349153	0.592894	0.525011	0.434892	0.542141	0.559723	0.0036216	0.381187	0.542141	0.393132	0.149009
cg21251970	chr9	140311919	+	EXD3	NM_017820	5'UTR	0.564222	0.50251	0.531345	0.458409	0.561728	0.633097	0.516634	0.490548	0.617868	0.775552	0.612315	0.95537	0.392743	0.962576	0.878336	0.533923	0.505293	0.686462	0.668659	0.616884	0.419091	0.718438	0.876547	0.57524	0.71326	0.567032	0.0031193	0.36687	0.71326	0.564222	0.149038
cg19327252	chr3	50267735	+	GNAI2;GNAI2;GNAI2	NM_001282617;NM_001282619;NM_001282620	TSS1500;5'UTR;Body	0.110981	0.10724	0.0905702	0.0916707	0.109641	0.0952712	0.10721	0.0847434	0.0894468	0.0813759	0.121126	0.366756	0.172824	0.157126	0.20727	0.256283	0.104276	0.152352	0.154196	0.193286	0.104148	0.144684	0.295889	0.129879	0.302404	0.620504	0.000935319	0.258299	0.256283	0.10724	0.149043
cg12174507	chr1	167603130	+	RCSD1	NM_052862	Body	0.609827	0.604144	0.652515	0.613364	0.624099	0.59886	0.54647	0.56504	0.630325	0.512277	0.596502	0.885252	0.639802	0.597616	0.759374	0.734482	0.592905	0.692192	0.6906	0.787977	0.565038	0.677434	0.780374	0.753223	0.769668	0.525101	0.0070333	0.459449	0.753223	0.604144	0.149079
cg13891768	chr4	111536024	-				0.202108	0.0976687	0.119146	0.126335	0.0915061	0.136294	0.135655	0.11106	0.11657	0.117953	0.120454	0.282998	0.117651	0.297097	0.140466	0.221328	0.298098	0.0995732	0.146284	0.142633	0.116123	0.191316	0.152358	0.160184	0.2696	0.562801	0.00340233	0.375658	0.2696	0.120454	0.149146
cg18088139	chr20	20248664	+	CFAP61	NM_015585	Body	0.360853	0.342248	0.345317	0.376748	0.367803	0.410523	0.393521	0.294654	0.335443	0.331519	0.395276	0.431807	0.46191	0.51003	0.485234	0.540388	0.43318	0.391665	0.437077	0.495047	0.383159	0.49707	0.57177	0.369111	0.609236	0.62589	0.000818471	0.247181	0.51003	0.360853	0.149177
cg07222912	chr6	11584784	-				0.337513	0.323339	0.379974	0.317768	0.438277	0.398974	0.366259	0.290462	0.382951	0.369557	0.419908	0.710703	0.514716	0.486734	0.489463	0.402801	0.352131	0.409719	0.41316	0.560103	0.294469	0.455325	0.64341	0.390996	0.559438	0.55703	0.00382318	0.387557	0.486734	0.337513	0.149221
cg21848746	chr19	7812568	-	CD209;CD209;CD209;CD209;CD209;CD209;CD209;CD209	NM_001144897;NM_001144896;NM_001144895;NM_001144894;NM_001144893;NM_001144899;NM_021155;NR_026692	TSS200;TSS200;TSS200;TSS200;TSS200;TSS200;TSS200;TSS200	0.0686417	0.0502711	0.0509882	0.0484749	0.0626141	0.0783244	0.0624595	0.0596841	0.0693939	0.059845	0.0634435	0.297243	0.0836318	0.0792047	0.0776523	0.250974	0.0631855	0.0830004	0.0533485	0.0784283	0.0731036	0.069435	0.152747	0.0665525	0.209105	0.505867	0.0098831	0.502995	0.209105	0.059845	0.14926
cg02637031	chr5	114887230	-				0.262317	0.30541	0.204579	0.294484	0.254423	0.290478	0.320083	0.267223	0.246299	0.235305	0.266733	0.489417	0.258439	0.372731	0.361201	0.416174	0.347539	0.333865	0.252105	0.391623	0.340231	0.408115	0.338918	0.283994	0.451334	0.635892	0.000634611	0.231446	0.416174	0.266733	0.149441
cg00821396	chr9	5319154	-				0.589702	0.494032	0.630111	0.459496	0.178865	0.522889	0.61731	0.205532	0.603814	0.512396	0.521713	0.836019	0.240963	0.479833	0.65187	0.661877	0.619478	0.222591	0.830083	0.643998	0.520532	0.76674	0.316718	0.737031	0.636416	0.530487	0.00637187	0.448132	0.661877	0.512396	0.149481
cg11051139	chr12	52580428	+	KRT80;KRT80	NM_001081492;NM_182507	Body;Body	0.0961579	0.0808298	0.2749	0.0561393	0.0728468	0.248922	0.118467	0.066549	0.274611	0.0841161	0.100739	0.182259	0.272476	0.303436	0.29071	0.125037	0.0989372	0.118548	0.294518	0.102284	0.0542542	0.171202	0.184609	0.427881	0.233624	0.547413	0.00462243	0.409698	0.233624	0.0841161	0.149508
cg17327460	chr17	43380109	+	MAP3K14	NM_003954	5'UTR	0.458545	0.417381	0.463619	0.489911	0.490346	0.522251	0.495473	0.460268	0.387524	0.500011	0.42087	0.560066	0.609141	0.513131	0.570543	0.643441	0.546921	0.662842	0.576797	0.557679	0.520221	0.467232	0.597993	0.608106	0.656634	0.565493	0.00321981	0.370599	0.608106	0.458545	0.149561
cg05793800	chr19	47759406	+	CCDC9	NM_015603	TSS1500	0.390905	0.364244	0.323757	0.320053	0.36459	0.433522	0.325174	0.353369	0.322501	0.339559	0.354002	0.503637	0.53535	0.565156	0.403357	0.400787	0.439972	0.445042	0.392856	0.416468	0.269925	0.404493	0.496472	0.425375	0.520332	0.570494	0.00290285	0.358414	0.503637	0.354002	0.149636
cg01390309	chr1	40299885	-				0.455599	0.296378	0.302458	0.252769	0.336563	0.299864	0.29401	0.316499	0.308287	0.263555	0.259254	0.670419	0.242446	0.36185	0.371218	0.378923	0.520195	0.420356	0.371195	0.505243	0.264652	0.353506	0.503932	0.413213	0.523182	0.63166	0.000707487	0.238259	0.413213	0.263555	0.149658
cg02106174	chr11	61125096	+	CYB561A3;CYB561A3;CYB561A3;CYB561A3	NM_001161452;NM_153611;NM_001300763;NM_001161454	TSS1500;5'UTR;5'UTR;5'UTR	0.0559806	0.0427209	0.0368716	0.0385793	0.0511869	0.0546787	0.0452882	0.036083	0.0399966	0.0731716	0.048254	0.427443	0.100545	0.111794	0.0633295	0.197923	0.0522234	0.14899	0.0845228	0.204894	0.0568454	0.0752446	0.203292	0.0712996	0.288214	0.580881	0.00232845	0.339011	0.197923	0.048254	0.149669
cg06079620	chr11	58978082	-	MPEG1;MPEG1	NM_001039396;NM_001039396	1stExon;3'UTR	0.265032	0.234719	0.278152	0.279098	0.339382	0.253133	0.248864	0.279171	0.255123	0.277085	0.239394	0.414783	0.321925	0.342359	0.347068	0.43285	0.355409	0.373916	0.311667	0.369208	0.301221	0.271007	0.409318	0.310119	0.439187	0.618581	0.000980404	0.261686	0.414783	0.265032	0.149751
cg02292809	chr6	17101478	-				0.152588	0.138689	0.116309	0.113048	0.151689	0.127603	0.129506	0.146193	0.111939	0.112758	0.186485	0.557908	0.307681	0.265488	0.254613	0.288471	0.085887	0.249366	0.183348	0.225704	0.118088	0.186449	0.293939	0.205928	0.31516	0.536257	0.00572189	0.436546	0.288471	0.138689	0.149782
cg14640436	chr5	49716549	+	EMB	NM_198449	Body	0.27728	0.274867	0.343887	0.327879	0.352618	0.198639	0.223504	0.351811	0.388519	0.312543	0.379726	0.719291	0.306289	0.393015	0.546416	0.462353	0.305234	0.451579	0.353988	0.365106	0.290668	0.328556	0.487434	0.326098	0.586	0.555491	0.00394257	0.391414	0.462353	0.312543	0.14981
cg22580670	chr17	75372357	-	SEPT9;SEPT9;SEPT9;SEPT9;SEPT9;SEPT9;SEPT9	NM_001113494;NM_001113493;NM_001113494;NM_001293695;NM_001113491;NM_001113492;NM_006640	1stExon;Body;5'UTR;Body;Body;5'UTR;Body	0.192819	0.15824	0.289889	0.26918	0.30985	0.213485	0.272219	0.197372	0.254467	0.195287	0.339854	0.517391	0.155111	0.311277	0.241727	0.269362	0.252384	0.419045	0.271025	0.311222	0.184424	0.280756	0.336126	0.400758	0.345116	0.51356	0.00864568	0.486002	0.345116	0.195287	0.149828
cg18743793	chr7	50464661	-	IKZF1	NM_006060	Body	0.627234	0.520062	0.607087	0.547443	0.62927	0.584965	0.631292	0.59665	0.690383	0.651042	0.656279	0.777081	0.64414	0.671636	0.765105	0.801583	0.72233	0.732459	0.648483	0.700078	0.656422	0.544518	0.77591	0.732854	0.80922	0.588575	0.00196825	0.323126	0.777081	0.627234	0.149847
cg10797659	chr4	146971189	-				0.652213	0.664647	0.716815	0.714984	0.790862	0.788792	0.750668	0.81706	0.716484	0.808823	0.697352	0.830577	0.816946	0.717309	0.853052	0.847204	0.720802	0.899709	0.883052	0.813743	0.774579	0.712178	0.807852	0.858305	0.887681	0.560108	0.00359356	0.381187	0.847204	0.697352	0.149852
cg00637104	chr20	1785303	-				0.726896	0.671021	0.651433	0.634946	0.674322	0.663721	0.671931	0.594239	0.689931	0.570607	0.631898	0.81777	0.648317	0.829057	0.812689	0.639436	0.67121	0.727425	0.667559	0.774512	0.699289	0.693987	0.772116	0.705274	0.784873	0.609348	0.00122386	0.280417	0.784873	0.634946	0.149927
cg08220966	chr10	88717364	+	MMRN2;SNCG;MMRN2	NM_024756;NM_003087;NM_024756	5'UTR;TSS1500;1stExon	0.196296	0.155003	0.160975	0.161401	0.203832	0.16658	0.225685	0.189069	0.19024	0.188407	0.167281	0.500336	0.194055	0.23075	0.295808	0.317349	0.210061	0.279163	0.200972	0.216726	0.160326	0.17048	0.393213	0.219711	0.361436	0.701673	9.28517e-05	0.129442	0.317349	0.167281	0.150069
cg00588575	chr9	139960171	+	SAPCD2	NM_178448	Body	0.749573	0.783829	0.784184	0.779446	0.781966	0.72871	0.791246	0.807018	0.609976	0.723176	0.71011	0.899713	0.915117	0.930189	0.79043	0.930416	0.934055	0.820874	0.843212	0.8151	0.887762	0.879565	0.72641	0.889964	0.750665	0.559338	0.00364984	0.38218	0.899713	0.749573	0.150139
cg02315187	chr21	46317913	+	ITGB2;ITGB2	NM_000211;NM_001127491	Body;Body	0.407541	0.381582	0.334823	0.3746	0.246588	0.398004	0.253137	0.314619	0.36783	0.266375	0.297028	0.528342	0.271474	0.438451	0.477225	0.524867	0.283387	0.463883	0.42581	0.291879	0.387465	0.445857	0.343614	0.430038	0.565312	0.55703	0.00382318	0.387557	0.524867	0.3746	0.150267
cg07812957	chr19	16466298	+				0.372915	0.349473	0.3095	0.350265	0.341073	0.339354	0.346733	0.313068	0.342924	0.278719	0.328469	0.702704	0.369891	0.4998	0.441934	0.470577	0.40486	0.449099	0.332713	0.409427	0.377686	0.392917	0.437452	0.355487	0.571532	0.626659	0.000802855	0.246585	0.4998	0.349473	0.150327
cg03366574	chr7	2764599	-				0.84282	0.745311	0.7944	0.74244	0.855905	0.816267	0.884783	0.788467	0.805984	0.831759	0.762713	0.9581	0.845191	0.900554	0.911418	0.92426	0.802483	0.887644	0.855956	0.837673	0.853465	0.861907	0.950224	0.913103	0.879674	0.757069	1.18358e-05	0.082787	0.913103	0.762713	0.15039
cg25023679	chr8	124038024	+	DERL1;DERL1	NM_001134671;NM_024295	Body;Body	0.543545	0.69818	0.626849	0.736853	0.55204	0.666197	0.706306	0.707689	0.65982	0.577818	0.57427	0.660675	0.540302	0.753871	0.75775	0.717307	0.736293	0.767396	0.748962	0.599633	0.7035	0.668645	0.760719	0.72848	0.73576	0.533179	0.00606124	0.443227	0.72848	0.577818	0.150662
cg18746357	chr11	65429465	-	RELA;RELA	NM_021975;NM_001145138	Body;Body	0.695994	0.670876	0.79663	0.677567	0.718414	0.684456	0.722354	0.690589	0.697176	0.710738	0.706819	0.889381	0.663786	0.860176	0.846041	0.775957	0.82934	0.778236	0.744794	0.735448	0.619796	0.744399	0.839054	0.753947	0.846722	0.755915	1.24213e-05	0.082787	0.846722	0.695994	0.150728
cg11523618	chr2	169944632	+	DHRS9;DHRS9;DHRS9;DHRS9	NM_001289763;NM_001142271;NM_199204;NM_001142270	Body;Body;Body;Body	0.499623	0.547086	0.522103	0.545642	0.53678	0.471073	0.556794	0.518105	0.514611	0.544418	0.526758	0.705863	0.542405	0.621696	0.636472	0.706892	0.50782	0.592464	0.524903	0.707148	0.453583	0.571993	0.767491	0.593164	0.695283	0.570879	0.00287961	0.357552	0.695283	0.544418	0.150865
cg04118974	chr1	110359535	+				0.319034	0.356123	0.39658	0.340912	0.385019	0.356323	0.394533	0.350581	0.367963	0.369637	0.379864	0.639116	0.451721	0.394948	0.41478	0.507002	0.319887	0.42949	0.418538	0.477923	0.373617	0.411437	0.549777	0.399782	0.584223	0.608579	0.00124631	0.281718	0.507002	0.356123	0.150879
cg23940402	chr5	95969557	-				0.718142	0.666025	0.735693	0.681872	0.714254	0.728823	0.696467	0.680088	0.784566	0.649591	0.63894	0.896906	0.73713	0.780752	0.795504	0.816979	0.691518	0.764164	0.843542	0.865921	0.818839	0.74189	0.808101	0.811057	0.850205	0.637046	0.000615902	0.230197	0.816979	0.666025	0.150953
cg13554204	chr15	71735218	-	THSD4	NM_024817	Body	0.111424	0.143008	0.109713	0.0855547	0.163197	0.0737141	0.146097	0.187802	0.0855429	0.112115	0.112261	0.57587	0.113948	0.138796	0.154127	0.228878	0.129721	0.290716	0.320291	0.229389	0.0986962	0.132071	0.191649	0.263088	0.398025	0.648971	0.00044886	0.210164	0.263088	0.112115	0.150973
cg26111575	chr10	123886914	-	TACC2;TACC2	NM_206862;NM_206861	Body;Body	0.592153	0.552845	0.489622	0.561788	0.588799	0.559857	0.679366	0.570516	0.751349	0.523611	0.652074	0.616734	0.607244	0.755278	0.788669	0.726465	0.639966	0.637347	0.608056	0.670599	0.796356	0.612534	0.593571	0.644572	0.712786	0.573572	0.0027213	0.351584	0.712786	0.561788	0.150997
cg26804423	chr7	8201134	+	ICA1;ICA1;ICA1	NM_004968;NM_001136020;NM_022307	Body;Body;Body	0.703464	0.761275	0.714259	0.722236	0.799913	0.744111	0.752746	0.741733	0.701929	0.723106	0.672685	0.87352	0.790142	0.735726	0.747858	0.882274	0.735322	0.79097	0.7224	0.841332	0.734782	0.787814	0.847528	0.765203	0.877302	0.533179	0.00606124	0.443227	0.87352	0.722236	0.151285
cg04996472	chr12	10313615	-	OLR1;OLR1;OLR1	NM_002543;NM_001172632;NM_001172633	Body;Body;Body	0.0895215	0.0895517	0.137544	0.109641	0.0975821	0.148533	0.083582	0.141428	0.164484	0.113558	0.118541	0.497867	0.160749	0.171831	0.17259	0.26094	0.153052	0.23427	0.142577	0.258823	0.125989	0.152437	0.304981	0.177599	0.362764	0.690517	0.000133133	0.145338	0.26094	0.109641	0.151299
cg07607890	chr5	74145773	+	FAM169A;FAM169A	NR_046462;NM_015566	Body;5'UTR	0.525031	0.67506	0.56984	0.523088	0.618706	0.578587	0.636278	0.539167	0.542731	0.521913	0.599195	0.773787	0.676039	0.702793	0.722666	0.547056	0.669859	0.541902	0.668018	0.58189	0.488259	0.74582	0.758897	0.575838	0.67635	0.572802	0.00276576	0.35312	0.67635	0.525031	0.151319
cg09404747	chr5	79553147	+	SERINC5;SERINC5;SERINC5;SERINC5;SERINC5	NM_178276;NM_001174072;NM_001174071;NR_126061;NR_126060	TSS1500;TSS1500;TSS1500;TSS1500;TSS1500	0.145432	0.149881	0.185128	0.16051	0.212738	0.104435	0.228597	0.162014	0.188874	0.198098	0.220762	0.571755	0.177732	0.244505	0.263059	0.230164	0.166221	0.266961	0.201764	0.272855	0.0457902	0.212824	0.321601	0.313856	0.311878	0.695518	0.000113496	0.135148	0.311878	0.16051	0.151368
cg06061589	chr11	109811665	+				0.539656	0.601202	0.692388	0.583857	0.689077	0.709735	0.723456	0.669267	0.732775	0.688736	0.713313	0.826285	0.681763	0.691444	0.685808	0.797557	0.778148	0.733601	0.746768	0.752192	0.680071	0.635143	0.752767	0.735267	0.752579	0.505867	0.0098831	0.502995	0.752579	0.601202	0.151377
cg12998343	chr17	72591751	-				0.0848583	0.115824	0.0645923	0.0722671	0.109633	0.120554	0.116233	0.0757956	0.102726	0.104515	0.0959284	0.458749	0.108338	0.181343	0.241484	0.24751	0.124719	0.119796	0.164864	0.249492	0.0759541	0.180651	0.257714	0.161942	0.318316	0.788229	2.88398e-06	0.0689426	0.24751	0.0959284	0.151581
cg20354474	chr14	60628545	+	DHRS7	NM_016029	Body	0.123136	0.194771	0.171194	0.132865	0.137718	0.179185	0.162489	0.158626	0.127212	0.126241	0.204132	0.387234	0.245785	0.234902	0.228076	0.284641	0.112225	0.285462	0.225501	0.200185	0.0971487	0.257277	0.286846	0.23176	0.333778	0.595884	0.00167131	0.307736	0.284641	0.132865	0.151775
cg16896579	chr12	57496251	-	STAT6;STAT6;STAT6;STAT6;STAT6;STAT6	NR_033659;NM_001178081;NM_001178080;NM_001178079;NM_001178078;NM_003153	Body;Body;Body;Body;Body;Body	0.267002	0.242965	0.251781	0.217826	0.272891	0.234929	0.247652	0.220316	0.224161	0.279582	0.206734	0.455677	0.282846	0.266462	0.300066	0.400323	0.284931	0.365594	0.309807	0.305135	0.301779	0.246079	0.408359	0.289699	0.394778	0.542797	0.00505353	0.420806	0.394778	0.242965	0.151813
cg01163369	chr3	128370232	-	RPN1	NM_002950	TSS1500	0.561677	0.498484	0.420087	0.537108	0.504556	0.603571	0.582664	0.560779	0.519076	0.581196	0.558659	0.828887	0.506972	0.539866	0.624292	0.710537	0.614709	0.564331	0.634368	0.763807	0.50757	0.620698	0.771721	0.573069	0.743037	0.603962	0.00138861	0.291745	0.710537	0.558659	0.151878
cg00326464	chr6	10404084	-	TFAP2A;TFAP2A;TFAP2A	NM_001042425;NM_001032280;NM_003220	Body;Body;Body	0.155549	0.137619	0.18636	0.204656	0.163378	0.12173	0.399085	0.154464	0.171137	0.173567	0.136749	0.374821	0.0719027	0.422972	0.247078	0.212301	0.163192	0.231678	0.202927	0.194852	0.114308	0.251381	0.162715	0.307471	0.239518	0.705905	8.06477e-05	0.125412	0.307471	0.155549	0.151923
cg20114455	chr16	85965358	+				0.0681478	0.0551587	0.0543269	0.0456824	0.0583542	0.0768381	0.0888231	0.054934	0.0451681	0.0411784	0.0756881	0.286145	0.0822459	0.0801543	0.300671	0.207084	0.0755315	0.0679531	0.0679446	0.0763201	0.0670378	0.068432	0.233379	0.0929138	0.2912	0.625505	0.000826377	0.248094	0.207084	0.0551587	0.151925
cg24032623	chr9	88708889	+	GOLM1;GOLM1	NM_016548;NM_177937	5'UTR;5'UTR	0.439609	0.289891	0.254057	0.322375	0.148314	0.344164	0.38188	0.334088	0.356995	0.288253	0.400545	0.524622	0.568347	0.454992	0.661686	0.474423	0.327857	0.368043	0.486483	0.55198	0.299468	0.621369	0.561188	0.417434	0.606709	0.61281	0.00112708	0.273872	0.474423	0.322375	0.152049
cg11460110	chr6	30530458	-	PRR3;PRR3	NM_001077497;NM_025263	3'UTR;3'UTR	0.250344	0.314363	0.244528	0.276536	0.338321	0.244854	0.340702	0.237281	0.256116	0.2781	0.267352	0.630643	0.390405	0.332928	0.398273	0.428659	0.298502	0.312752	0.303539	0.356521	0.275411	0.454798	0.512305	0.220572	0.526312	0.513945	0.00858737	0.485746	0.428659	0.276536	0.152123
cg25306932	chr1	151132257	-	LYSMD1;LYSMD1	NM_212551;NM_001136543	3'UTR;3'UTR	0.102404	0.119427	0.154366	0.123609	0.118024	0.106814	0.14926	0.112542	0.145688	0.0893872	0.110936	0.297421	0.0923496	0.145993	0.182903	0.263115	0.179721	0.22943	0.194116	0.24657	0.140957	0.123921	0.28523	0.195511	0.328575	0.68167	0.000175252	0.1568	0.263115	0.110936	0.152179
cg23825057	chr12	124014409	-	RILPL1	NM_178314	Body	0.181811	0.12569	0.186297	0.160975	0.227902	0.173303	0.231465	0.176356	0.166539	0.194661	0.28932	0.477858	0.267174	0.27351	0.219811	0.435269	0.119747	0.241497	0.300143	0.381039	0.118012	0.344103	0.432545	0.223912	0.334028	0.534718	0.00588951	0.439078	0.334028	0.181811	0.152217
cg00174718	chr6	47136110	-				0.101755	0.108438	0.150107	0.0940079	0.140813	0.199047	0.185341	0.146704	0.113375	0.172802	0.119854	0.234942	0.240864	0.21096	0.233066	0.380483	0.272002	0.28565	0.245314	0.339392	0.322908	0.101276	0.243318	0.260667	0.406283	0.508559	0.00943428	0.497429	0.260667	0.108438	0.152229
cg02413938	chr2	239008929	-	ESPNL	NM_194312	TSS200	0.44031	0.305353	0.507791	0.329602	0.448876	0.432735	0.440322	0.366213	0.398353	0.389201	0.381373	0.720601	0.379248	0.565367	0.451632	0.516174	0.648418	0.471171	0.445658	0.470656	0.592354	0.521597	0.610189	0.320218	0.533654	0.548952	0.00448581	0.405319	0.533654	0.381373	0.152281
cg14495063	chr3	48557236	-	PFKFB4	NM_004567	Body	0.430875	0.400874	0.464209	0.396839	0.453289	0.430702	0.424567	0.382133	0.419412	0.426959	0.426255	0.606067	0.490442	0.44821	0.523386	0.595567	0.516367	0.489883	0.481826	0.50281	0.516888	0.468842	0.55042	0.492596	0.578613	0.623581	0.000866904	0.25325	0.578613	0.426255	0.152358
cg10613707	chr5	3394463	-				0.710206	0.697801	0.718297	0.613695	0.568153	0.588627	0.607674	0.541462	0.614307	0.698271	0.587636	0.903561	0.7111	0.884502	0.877921	0.750474	0.820089	0.721032	0.627532	0.639528	0.744782	0.711684	0.609768	0.699378	0.85018	0.52664	0.00683871	0.457016	0.85018	0.697801	0.152379
cg17420862	chr6	14884343	-				0.0947919	0.119007	0.121742	0.101768	0.177876	0.125311	0.103513	0.0948609	0.169491	0.113797	0.144333	0.36493	0.135077	0.172255	0.163042	0.266326	0.100816	0.169908	0.156067	0.239841	0.0684803	0.145484	0.27732	0.254158	0.272466	0.619735	0.000953134	0.259778	0.266326	0.113797	0.152528
cg01547400	chr5	121659199	+	SNCAIP;SNCAIP;SNCAIP;SNCAIP;SNCAIP;SNCAIP	NM_005460;NM_001308100;NM_001308109;NM_001308107;NM_001242935;NR_131762	5'UTR;5'UTR;5'UTR;5'UTR;5'UTR;Body	0.752872	0.714745	0.870993	0.79742	0.831385	0.750631	0.723908	0.801092	0.789588	0.723686	0.726761	0.87933	0.758135	0.902499	0.901928	0.833054	0.877528	0.74283	0.788947	0.843078	0.80242	0.815727	0.839402	0.738552	0.883846	0.571648	0.0028336	0.356025	0.87933	0.726761	0.152569
cg00794161	chr5	36277883	-	RANBP3L;RANBP3L	NM_001161429;NM_145000	Body;Body	0.567025	0.570374	0.595851	0.563472	0.671902	0.617562	0.621157	0.667153	0.660462	0.645389	0.534	0.719598	0.663987	0.610127	0.724199	0.873065	0.695253	0.688255	0.713598	0.802206	0.717245	0.684431	0.829148	0.653788	0.849896	0.652818	0.000404148	0.201899	0.719598	0.567025	0.152572
cg01319874	chr20	46397228	-	SULF2;SULF2;SULF2	NM_018837;NM_001161841;NM_198596	5'UTR;5'UTR;5'UTR	0.0366561	0.0317709	0.0304343	0.0331063	0.152092	0.139948	0.0388543	0.0297919	0.0338574	0.035711	0.0519216	0.188308	0.0636501	0.0399743	0.0951391	0.188626	0.0448662	0.114092	0.0541437	0.0780281	0.0559454	0.0415758	0.111449	0.065218	0.276909	0.51433	0.00852938	0.484827	0.188308	0.035711	0.152597
cg13650156	chr7	99970502	-	PILRA;PILRA;PILRA	NM_178273;NM_178272;NM_013439	TSS1500;TSS1500;TSS1500	0.089354	0.13285	0.0771762	0.122521	0.1282	0.151196	0.132421	0.0959873	0.103157	0.0787526	0.125208	0.401597	0.159258	0.168015	0.164506	0.275177	0.119072	0.117216	0.169084	0.108867	0.0849985	0.198025	0.256355	0.137422	0.297681	0.628582	0.000764936	0.242447	0.275177	0.122521	0.152656
cg14742809	chr5	60631028	+	ZSWIM6	NM_020928	Body	0.361033	0.373897	0.447183	0.382373	0.434055	0.389005	0.399168	0.356403	0.375256	0.374418	0.364757	0.58749	0.416098	0.440611	0.465227	0.526605	0.391019	0.498442	0.45744	0.506178	0.414726	0.337503	0.535403	0.422515	0.559257	0.530487	0.00637187	0.448132	0.526605	0.373897	0.152708
cg05708963	chr5	14583002	-	FAM105A	NM_019018	Body	0.213462	0.219378	0.252942	0.219648	0.313406	0.274708	0.248082	0.198693	0.219637	0.221997	0.27433	0.408351	0.243115	0.258215	0.294862	0.388012	0.143673	0.253039	0.294357	0.366465	0.186506	0.264304	0.375668	0.26192	0.372445	0.530487	0.00637187	0.448132	0.372445	0.219648	0.152798
cg10085039	chr14	99504935	+				0.173767	0.204382	0.101233	0.193664	0.191579	0.225473	0.132973	0.101121	0.137608	0.210088	0.13818	0.564683	0.146272	0.346497	0.475161	0.342462	0.136318	0.330617	0.260655	0.349088	0.152061	0.16043	0.229708	0.426914	0.28172	0.560108	0.00359356	0.381187	0.346497	0.193664	0.152833
[truncated: 1,338 more rows]

## Sheet: Hypo-
CpG	chr	pos	strand	UCSC_RefGene_Name	UCSC_RefGene_Accession	UCSC_RefGene_Group	CON_1	CON_2	CON_3	CON_4	CON_5	CON_6	CON_7	CON_8	CON_9	CON_10	CON_11	SEP_1	SEP_2	SEP_3	SEP_4	SEP_5	SEP_6	SEP_7	SEP_8	SEP_9	SEP_10	SEP_11	SEP_12	SEP_13	SEP_14	spearman.estimate	spearman.pvalue	FDR	median_high	median_low	dif
[truncated: 909 more rows]
