# Supplementary material for: Inflammatory cytokines and organ dysfunction associate with the aberrant DNA methylome of monocytes in sepsis
Source: Genome Med. 2019 Oct 29;11:66. doi: 10.1186/s13073-019-0674-2 (PMC6820973; doi:10.1186/s13073-019-0674-2)
Supplement: Supplementary file 9 — Additional file 9: Table S7. List of hypermethylated and hypomethylated CpGs related to SOFA. [file 13073_2019_674_MOESM9_ESM.xlsx]

## Sheet: Hyper-
Table S7. List of hypermethylated and hypomethylated genes related to SOFA (р-value<0.01;r>0.6)
CpG	chr	pos	strand	UCSC_RefGene_Name	UCSC_RefGene_Accession	UCSC_RefGene_Group	CON_1	CON_2	CON_3	CON_4	CON_5	CON_6	CON_7	CON_8	CON_9	CON_10	CON_11	SEP_1	SEP_2	SEP_3	SEP_4	SEP_5	SEP_6	SEP_7	SEP_8	SEP_9	SEP_10	SEP_11	SEP_12	SEP_13	SEP_14	spearman.estimate	spearman.pvalue	FDR
cg06029584	chr2	74104885	-				0.228843	0.15948	0.185977	0.114796	0.162245	0.234326	0.136767	0.146268	0.166637	0.208637	0.111692	0.67489	0.277927	0.229072	0.335451	0.487864	0.214137	0.440774	0.226743	0.358751	0.218858	0.22212	0.39988	0.319986	0.680914	0.658138	0.000348723	0.239742
cg03998104	chr2	74743664	-	TLX2	NM_016170	3'UTR	0.0767755	0.0534048	0.10425	0.0471577	0.0650325	0.0494663	0.0389858	0.0517252	0.0837094	0.0372745	0.0744798	0.0612736	0.109995	0.0925169	0.0752699	0.0891182	0.0996541	0.126418	0.0716997	0.0879629	0.112148	0.0951784	0.0723761	0.0631396	0.133233	0.603394	0.00140705	0.349098
cg06721411	chr2	74753759	+	DQX1	NM_133637	TSS1500	0.105499	0.066966	0.0917125	0.0788676	0.0575727	0.0697583	0.0788831	0.0830628	0.0884465	0.0817753	0.0584216	0.270465	0.101402	0.0894818	0.118648	0.15439	0.145004	0.208128	0.0914313	0.100073	0.149851	0.0944181	0.154082	0.130053	0.211091	0.733562	3.01436e-05	0.127024
cg13698714	chr1	12676759	+	DHRS3	NM_004753	Body	0.0661195	0.0758751	0.0873637	0.0808876	0.0703842	0.0736045	0.0779547	0.114505	0.058516	0.0454916	0.072379	0.0987552	0.0487542	0.0999897	0.095306	0.113925	0.0789466	0.136174	0.1399	0.113045	0.106526	0.121136	0.132459	0.0967805	0.149837	0.620831	0.000927834	0.309263
cg17784781	chr2	75091015	+	HK2	NM_000189	Body	0.057749	0.0546676	0.0492198	0.0486212	0.0616809	0.0750414	0.0614382	0.0708078	0.041662	0.0633001	0.0541491	0.319365	0.113004	0.108712	0.123044	0.235439	0.110243	0.159133	0.0779174	0.0753923	0.0744003	0.0447442	0.156477	0.0808561	0.378374	0.606233	0.00131697	0.342199
cg26476820	chr2	85637851	+	CAPG	NM_001747	TSS200	0.276562	0.288553	0.330323	0.269483	0.257804	0.36158	0.309429	0.205299	0.270615	0.364006	0.17381	0.301855	0.387059	0.328778	0.40368	0.624587	0.418322	0.455776	0.36409	0.521321	0.313048	0.358695	0.486972	0.423952	0.51791	0.600556	0.00150236	0.357688
cg02912828	chr2	85972592	-				0.2193	0.239825	0.23661	0.207738	0.230515	0.317648	0.286058	0.255125	0.306816	0.223241	0.261873	0.590319	0.410683	0.310182	0.262366	0.461958	0.239963	0.333192	0.30646	0.361912	0.370759	0.310597	0.442487	0.336942	0.395274	0.626103	0.000814121	0.30069
cg00916536	chr2	87017419	-	CD8A;CD8A;CD8A;CD8A	NM_001145873;NM_171827;NM_001768;NR_027353	Body;Body;Body;Body	0.116644	0.0948349	0.122828	0.151438	0.116337	0.110598	0.134055	0.15445	0.12989	0.129275	0.131912	0.499507	0.136868	0.136011	0.189599	0.376954	0.19154	0.275685	0.129405	0.149763	0.14636	0.245913	0.143997	0.145196	0.180782	0.632591	0.000690865	0.288142
cg10557763	chr2	88914098	-	EIF2AK3	NM_004836	Body	0.261755	0.275394	0.281681	0.208965	0.216047	0.229276	0.258612	0.257359	0.248367	0.310634	0.218814	0.414214	0.262942	0.312362	0.296796	0.333504	0.277995	0.350567	0.318573	0.294674	0.300961	0.226032	0.347238	0.328156	0.368239	0.602583	0.00143373	0.352706
cg09788791	chr2	95678772	+				0.0711657	0.0487809	0.0628381	0.0676755	0.0537195	0.0713727	0.0645622	0.0583682	0.0702226	0.065284	0.0488131	0.0998509	0.0777334	0.0934093	0.116386	0.0916942	0.0690942	0.074427	0.0688291	0.0597384	0.105936	0.104206	0.0667877	0.0873761	0.0852204	0.731534	3.25281e-05	0.127187
cg25545036	chr2	96068394	+	FAHD2A	NM_016044	TSS200	0.040935	0.0448076	0.0424064	0.0452028	0.0556873	0.0466651	0.0436943	0.0428835	0.0314576	0.0457034	0.0366461	0.0519367	0.0517736	0.0456197	0.0473746	0.0629967	0.0584926	0.0523636	0.0470088	0.0444072	0.0453318	0.050823	0.0474209	0.0479421	0.0543268	0.613532	0.00110776	0.325836
cg25285289	chr2	96899771	-	STARD7-AS1	NR_046322	Body	0.464717	0.403004	0.399295	0.375416	0.423183	0.443614	0.452709	0.405164	0.399864	0.454104	0.388376	0.668486	0.538924	0.487134	0.535374	0.608939	0.453516	0.550844	0.531217	0.576233	0.487922	0.500447	0.627247	0.444095	0.713886	0.670303	0.000246182	0.223209
cg06909469	chr2	96990800	+	ITPRIPL1;ITPRIPL1;ITPRIPL1;ITPRIPL1	NM_001163524;NM_001163523;NM_001008949;NM_178495	TSS1500;TSS1500;TSS1500;TSS1500	0.0483705	0.0448951	0.0526118	0.0482918	0.0368525	0.0310619	0.0289649	0.0398499	0.03768	0.0293057	0.0476855	0.0697816	0.0463142	0.0552301	0.0600269	0.0616908	0.0438019	0.0723966	0.0660206	0.0458948	0.0487342	0.0488851	0.0579607	0.0601769	0.0788063	0.701121	9.45578e-05	0.172426
cg00270460	chr2	97509353	-	ANKRD23	NM_144994	Body	0.542442	0.537091	0.533797	0.541445	0.513165	0.548512	0.532787	0.517652	0.514993	0.523305	0.529439	0.63207	0.543894	0.56839	0.557089	0.590168	0.550109	0.575005	0.537475	0.536128	0.566419	0.565975	0.59946	0.545463	0.577034	0.705176	8.26424e-05	0.166368
cg19370054	chr2	98964186	+	CNGA3;CNGA3	NM_001298;NM_001079878	5'UTR;5'UTR	0.0689075	0.0572966	0.0624108	0.0705849	0.0843646	0.0752905	0.0828658	0.0592548	0.0710459	0.0926466	0.0706545	0.0753952	0.0715277	0.258398	0.072558	0.0872394	0.0746805	0.0886253	0.0773489	0.0809178	0.0888463	0.108057	0.0637147	0.0926223	0.111166	0.614343	0.00108639	0.323884
cg00101629	chr1	15068966	-	KIAA1026;KIAA1026	NM_201628;NM_015209	Body;Body	0.0562943	0.0620901	0.0670284	0.0542096	0.0609328	0.122212	0.0594	0.0555448	0.0447725	0.0497059	0.0553407	0.0900024	0.0753836	0.0875863	0.0925466	0.152183	0.0871839	0.0862988	0.0592806	0.096017	0.0842395	0.135391	0.0718202	0.0874346	0.158709	0.663409	0.000300452	0.230524
cg21020906	chr2	105591993	-	LOC102724691	NR_110603	Body	0.117824	0.0755963	0.0956447	0.0717798	0.116535	0.0813715	0.104166	0.120537	0.121989	0.117072	0.0912884	0.40496	0.160504	0.121475	0.193285	0.260386	0.146995	0.228367	0.172809	0.214958	0.154194	0.0837335	0.255971	0.125766	0.351665	0.602989	0.00142034	0.351003
cg06639320	chr2	106015739	-	FHL2;FHL2;FHL2;FHL2	NM_001039492;NM_001450;NM_201557;NM_201555	TSS200;TSS200;5'UTR;TSS200	0.478067	0.448041	0.537106	0.38106	0.4426	0.412804	0.487809	0.434366	0.519247	0.478798	0.525822	0.634539	0.57857	0.61324	0.752558	0.49983	0.585201	0.595081	0.528761	0.539013	0.619437	0.539864	0.519249	0.45093	0.495098	0.601367	0.00147458	0.355233
cg23367358	chr2	106043523	+	FHL2	NM_201557	5'UTR	0.179959	0.173436	0.171496	0.215043	0.226537	0.231107	0.203152	0.19302	0.163181	0.176222	0.169702	0.17352	0.285904	0.212195	0.1804	0.154147	0.216946	0.232804	0.264764	0.216964	0.268761	0.27009	0.190106	0.235508	0.242843	0.62367	0.000865011	0.305077
cg02701278	chr2	109648208	+				0.0485574	0.049147	0.0502399	0.0461996	0.0482296	0.058512	0.0554178	0.0531924	0.0431134	0.0531615	0.0472148	0.0542795	0.0586498	0.0594946	0.0529531	0.0743905	0.0549099	0.0533082	0.0568212	0.05078	0.0743587	0.0511126	0.0551647	0.0668163	0.0629901	0.605422	0.00134218	0.343052
cg09636163	chr2	111829360	-	ACOXL;ACOXL;ACOXL	NM_001142807;NM_001142808;NM_001105516	Body;Body;Body	0.18849	0.184513	0.192075	0.169851	0.217788	0.203809	0.216157	0.161252	0.176504	0.158783	0.178999	0.389521	0.225271	0.31605	0.321647	0.403378	0.326761	0.335848	0.229906	0.352564	0.264002	0.20778	0.359255	0.319444	0.36137	0.688551	0.000141637	0.190715
cg16987524	chr2	112939425	-	FBLN7;FBLN7	NM_153214;NM_001128165	Body;Body	0.132646	0.134789	0.168776	0.101712	0.14536	0.118311	0.188961	0.123412	0.207056	0.162193	0.149384	0.184889	0.238348	0.0923259	0.480816	0.181096	0.341726	0.233041	0.248646	0.214199	0.172259	0.224834	0.198732	0.217628	0.191371	0.610288	0.00119691	0.334171
cg17479259	chr2	113299793	-	POLR1B;POLR1B;POLR1B;POLR1B;POLR1B;POLR1B;POLR1B;POLR1B;POLR1B;POLR1B;POLR1B;POLR1B;POLR1B	NM_001282774;NM_001137604;NM_019014;NM_001282774;NM_001137604;NM_019014;NM_001282779;NM_001282777;NM_001282776;NM_001282779;NM_001282777;NM_001282776;NM_001282772	5'UTR;5'UTR;5'UTR;1stExon;1stExon;1stExon;1stExon;1stExon;1stExon;5'UTR;5'UTR;5'UTR;Body	0.0173926	0.0178767	0.0184709	0.0177258	0.017953	0.0166466	0.0180216	0.0174222	0.0164681	0.0178838	0.0149817	0.0215733	0.021594	0.0194974	0.0264396	0.0188468	0.019928	0.020393	0.0158416	0.0180268	0.0185433	0.0204841	0.0188583	0.0309394	0.0178901	0.670303	0.000246182	0.223209
cg27606396	chr2	113542117	-	IL1A;IL1A	NM_000575;NM_000575	1stExon;5'UTR	0.364775	0.168676	0.219038	0.269651	0.212563	0.326599	0.164674	0.301292	0.325727	0.257833	0.249009	0.794664	0.492543	0.268851	0.538595	0.428515	0.410511	0.332474	0.319859	0.472361	0.345571	0.329523	0.587583	0.371112	0.654216	0.627725	0.000781651	0.296508
cg06613662	chr2	113868942	+				0.0619905	0.0693037	0.0874899	0.0435382	0.0683587	0.0580042	0.0556557	0.0539165	0.0590182	0.033045	0.0575864	0.304177	0.0751019	0.11268	0.102498	0.134547	0.0878167	0.0922923	0.0929445	0.105302	0.105008	0.0710857	0.100933	0.156961	0.135841	0.757081	1.18296e-05	0.100885
cg08928189	chr1	15757906	-				0.096773	0.0968559	0.133244	0.0759813	0.108367	0.114515	0.12304	0.0955319	0.105606	0.100046	0.104926	0.242244	0.206784	0.152555	0.21802	0.267097	0.118771	0.18846	0.150865	0.180094	0.170257	0.148382	0.261406	0.146697	0.291569	0.714909	5.92699e-05	0.152063
cg08065733	chr2	121106721	+	INHBB	NM_002193	Body	0.0784596	0.0737612	0.0965414	0.0886195	0.0765673	0.0651123	0.0732328	0.0883576	0.0702699	0.0918039	0.11104	0.127053	0.125873	0.219882	0.107592	0.110474	0.104514	0.128937	0.115637	0.0965338	0.098131	0.120278	0.072558	0.094544	0.121688	0.697066	0.000107958	0.175603
cg26946409	chr2	121240378	+				0.92428	0.900922	0.891491	0.92266	0.907221	0.918769	0.930662	0.878837	0.921891	0.913954	0.913029	0.934329	0.925769	0.912361	0.940268	0.918982	0.924959	0.92603	0.915316	0.929236	0.939549	0.922315	0.922151	0.932939	0.936942	0.62002	0.000946491	0.311398
cg08484484	chr2	121844107	-				0.638669	0.742485	0.641152	0.767306	0.744989	0.723427	0.665864	0.715071	0.709075	0.74713	0.729901	0.827954	0.778855	0.752476	0.828015	0.733265	0.810754	0.777103	0.743225	0.74774	0.854689	0.738548	0.755077	0.792688	0.777163	0.702338	9.0834e-05	0.169827
cg16034863	chr1	15946777	-	DDI2	NM_032341	Body	0.130926	0.11371	0.107922	0.146978	0.153208	0.152155	0.18564	0.132834	0.139448	0.210428	0.110364	0.506824	0.141961	0.212831	0.195816	0.182939	0.236966	0.254326	0.314633	0.276698	0.168586	0.140805	0.152989	0.252375	0.383513	0.618803	0.000975083	0.314195
cg25242587	chr2	122407163	+	CLASP1;CLASP1;CLASP1	NM_001142274;NM_001142273;NM_015282	TSS200;TSS200;TSS200	0.0119235	0.0116894	0.0128955	0.0108554	0.0121851	0.0117069	0.0117064	0.0107577	0.0123495	0.00991454	0.0105754	0.0125807	0.0125051	0.0110884	0.028792	0.0124871	0.0125422	0.0135132	0.0117537	0.0134176	0.0118654	0.0139212	0.0140783	0.013123	0.0136955	0.620426	0.000937122	0.31045
cg24837355	chr2	128146474	-				0.0350928	0.0303175	0.0289812	0.0221348	0.0273765	0.0248713	0.0269446	0.021552	0.0230431	0.027349	0.0322718	0.135024	0.0298703	0.0383609	0.0704082	0.0680033	0.0609863	0.0728647	0.0459565	0.087931	0.0288947	0.0292117	0.0987858	0.0517923	0.0985718	0.605422	0.00134218	0.343052
cg20154206	chr2	128458240	-	SFT2D3	NM_032740	TSS1500	0.138606	0.0964669	0.103751	0.137294	0.0990542	0.199828	0.148639	0.0981413	0.12312	0.136168	0.135395	0.55724	0.272367	0.191797	0.307893	0.677577	0.285879	0.301181	0.223118	0.299006	0.161232	0.151724	0.521136	0.259155	0.573452	0.682874	0.00016891	0.200253
cg24925163	chr2	128458248	+	SFT2D3	NM_032740	TSS1500	0.462917	0.435069	0.437018	0.483991	0.432932	0.51041	0.455158	0.404239	0.394281	0.470655	0.459238	0.740679	0.593601	0.504867	0.627559	0.824137	0.604083	0.59536	0.555814	0.568579	0.534732	0.468469	0.789193	0.536386	0.781337	0.65611	0.000369012	0.2436
cg03339817	chr2	128458281	-	SFT2D3	NM_032740	TSS1500	0.119782	0.0741976	0.0708069	0.119453	0.0784973	0.148461	0.114345	0.0899605	0.0775341	0.0997676	0.102885	0.640654	0.274944	0.174562	0.28316	0.718205	0.344088	0.273803	0.134807	0.303413	0.132665	0.136363	0.563022	0.2156	0.705387	0.67598	0.000208127	0.213993
cg01489225	chr2	128458328	-	SFT2D3	NM_032740	TSS1500	0.218019	0.161921	0.17128	0.20535	0.131628	0.26283	0.196919	0.158144	0.174938	0.198747	0.209	0.570942	0.311541	0.239712	0.346457	0.654015	0.38844	0.320401	0.251462	0.323484	0.23827	0.21396	0.549725	0.288166	0.619996	0.652866	0.000403614	0.251345
cg11206634	chr2	128458399	-	SFT2D3	NM_032740	TSS200	0.0380706	0.0354827	0.0322374	0.0346493	0.0346494	0.0376045	0.0507401	0.0363398	0.0271892	0.0328973	0.0455813	0.239233	0.0515349	0.0477346	0.0667585	0.360307	0.0559416	0.064356	0.0433482	0.0377779	0.0562935	0.0374613	0.185375	0.0466081	0.263844	0.639484	0.000577933	0.272323
cg15212453	chr2	128458434	+	SFT2D3	NM_032740	TSS200	0.126323	0.107283	0.104611	0.13206	0.0958299	0.143042	0.149021	0.0897823	0.0950297	0.118774	0.117414	0.483664	0.271631	0.164131	0.314342	0.576151	0.250277	0.249089	0.141602	0.249322	0.128174	0.153931	0.481563	0.167818	0.53833	0.663004	0.000303946	0.231443
cg14285788	chr2	128458556	-	SFT2D3	NM_032740	TSS200	0.0725368	0.0633543	0.0510897	0.0704156	0.0661113	0.0849464	0.0747168	0.057591	0.0654546	0.0680169	0.0665514	0.381052	0.12079	0.0710435	0.176423	0.550762	0.181918	0.160766	0.0791777	0.136639	0.0991805	0.0918977	0.391328	0.101528	0.47033	0.694633	0.000116774	0.181178
cg04778433	chr2	130680984	+	LOC389033	NR_026740	Body	0.035352	0.0407173	0.0361704	0.0356207	0.0402081	0.0403214	0.038198	0.0395867	0.0329949	0.0366829	0.0371772	0.0499549	0.0452535	0.0364604	0.0457205	0.0410531	0.0406281	0.0423527	0.0417305	0.040264	0.0384285	0.0424358	0.0409637	0.0433384	0.0401132	0.607044	0.00129216	0.341537
cg08857994	chr2	130763641	+				0.0521164	0.0513126	0.0827129	0.0322	0.0821493	0.080695	0.082364	0.0380027	0.0537495	0.0411779	0.0590274	0.192403	0.0911414	0.237152	0.0639967	0.0520665	0.109133	0.217909	0.0822695	0.0810327	0.106623	0.105366	0.109589	0.0637671	0.144784	0.650028	0.000436171	0.256683
cg00885843	chr2	131058072	-				0.65429	0.606369	0.497813	0.75215	0.616745	0.613658	0.531829	0.668811	0.616036	0.559018	0.548663	0.641251	0.679241	0.898556	0.750195	0.533306	0.799477	0.748637	0.766622	0.623626	0.811057	0.646836	0.569009	0.663688	0.763979	0.617992	0.000994556	0.316334
cg14001664	chr2	132088801	-				0.0533267	0.0655228	0.0939195	0.0417167	0.0787983	0.0927128	0.0863504	0.0411022	0.0667676	0.0422296	0.0530773	0.205732	0.10163	0.220681	0.0995333	0.0446985	0.104336	0.193444	0.110404	0.100423	0.0852271	0.118171	0.0957423	0.0563907	0.141686	0.660976	0.000321954	0.232956
cg02525015	chr2	136771608	-				0.103414	0.104244	0.132841	0.0883769	0.125809	0.0918244	0.0860475	0.076654	0.132236	0.122783	0.0832046	0.515393	0.158327	0.150802	0.160919	0.269363	0.106975	0.124454	0.148239	0.205816	0.132977	0.18921	0.206408	0.142146	0.302354	0.658543	0.000344784	0.239054
cg14458725	chr2	143621423	+				0.0836331	0.121656	0.156203	0.0958218	0.167426	0.267246	0.239877	0.146258	0.163365	0.172383	0.153335	0.575823	0.241361	0.279505	0.395269	0.595184	0.235328	0.384073	0.368857	0.617596	0.179778	0.186538	0.530351	0.286634	0.72563	0.639484	0.000577933	0.272323
cg06546743	chr2	145429799	+	TEX41	NR_033870	Body	0.0581097	0.0892818	0.107464	0.0674221	0.113416	0.0651505	0.099727	0.0927155	0.128878	0.0745458	0.062822	0.446939	0.112354	0.0999246	0.149695	0.355721	0.121668	0.211813	0.130129	0.301196	0.154808	0.152239	0.33664	0.125893	0.364583	0.692606	0.000124598	0.182585
cg02908223	chr2	146569882	-				0.459535	0.415966	0.414852	0.394687	0.495605	0.457822	0.402705	0.454106	0.433393	0.409245	0.417821	0.541109	0.524615	0.467645	0.554469	0.601168	0.484074	0.506397	0.572406	0.693857	0.44326	0.634465	0.612039	0.517288	0.546514	0.643945	0.000513713	0.266965
cg12416637	chr2	154333650	+				0.0622817	0.0520575	0.0569343	0.0581418	0.0634762	0.0601228	0.0537251	0.0539423	0.0565763	0.0590768	0.0617533	0.16968	0.0598387	0.0597317	0.078466	0.0794811	0.0835711	0.0838144	0.0648529	0.0620026	0.0773947	0.0663634	0.0503664	0.0752871	0.0619159	0.622859	0.000882574	0.305573
cg18679416	chr2	158261028	+				0.0815306	0.0600623	0.0724361	0.056222	0.0831353	0.0689312	0.0741643	0.0722354	0.0744882	0.071822	0.0660223	0.325498	0.07378	0.0760041	0.0798087	0.119051	0.10559	0.153271	0.122536	0.11227	0.0838949	0.111631	0.142072	0.113873	0.144064	0.718558	5.21421e-05	0.144241
cg22847367	chr2	165747342	+				0.118208	0.0863634	0.106448	0.0752824	0.124294	0.145212	0.101569	0.119878	0.0720456	0.0812149	0.0918186	0.137736	0.144722	0.16692	0.174246	0.1027	0.1915	0.208314	0.131932	0.150455	0.129149	0.0982242	0.16974	0.168625	0.188248	0.648811	0.000450809	0.259293
cg01247944	chr2	167269907	+	SCN7A;SCN7A	NR_045628;NM_002976	Body;Body	0.761772	0.770349	0.802818	0.710237	0.815777	0.79494	0.774682	0.838539	0.793095	0.834338	0.769617	0.881136	0.829881	0.806012	0.871801	0.91073	0.837491	0.847878	0.858884	0.858279	0.861958	0.806768	0.890919	0.842883	0.888746	0.628536	0.00076584	0.295471
cg14194187	chr2	169936756	+	DHRS9;DHRS9;DHRS9;DHRS9	NM_001142271;NM_199204;NM_001289763;NM_001142270	TSS1500;5'UTR;Body;5'UTR	0.297336	0.337918	0.310006	0.332576	0.327828	0.308725	0.317053	0.309128	0.295093	0.257572	0.3616	0.541439	0.317442	0.39274	0.396719	0.417169	0.367533	0.434138	0.365369	0.445275	0.318465	0.359622	0.445644	0.365121	0.492581	0.628941	0.000758039	0.295471
cg00782607	chr2	171672156	+	GAD1;GAD1	NM_013445;NM_000817	TSS1500;TSS1500	0.0752776	0.0320079	0.0303383	0.03035	0.0301122	0.0327092	0.0318889	0.0284806	0.0309205	0.024152	0.0321183	0.0421764	0.0424332	0.0369645	0.0354366	0.0393116	0.036286	0.0434738	0.040336	0.0326103	0.0467488	0.0361036	0.0276917	0.0478486	0.0375658	0.66787	0.000264267	0.224889
cg10966582	chr1	17085860	+	MST1P9	NR_002729	Body	0.102707	0.0939677	0.0606588	0.0693406	0.0955226	0.0984541	0.155992	0.0784515	0.117632	0.10976	0.0440739	0.336908	0.163066	0.41045	0.229534	0.0901495	0.103166	0.329896	0.145482	0.140437	0.103366	0.190013	0.208598	0.173855	0.193095	0.696661	0.000109385	0.177216
cg07772660	chr1	17085863	+	MST1P9	NR_002729	Body	0.159969	0.134803	0.119936	0.125287	0.13781	0.173842	0.177483	0.124717	0.137573	0.173614	0.0943258	0.282442	0.177673	0.363895	0.213047	0.154339	0.146619	0.284684	0.162427	0.159042	0.160071	0.181381	0.230408	0.187688	0.20577	0.671519	0.000237552	0.221814
cg16949228	chr2	174904543	+				0.0324361	0.0321542	0.0331352	0.028244	0.030081	0.0341389	0.0293989	0.0347286	0.0332958	0.0308676	0.0328885	0.0325228	0.0385705	0.0356541	0.0333098	0.0316464	0.0480617	0.0417937	0.0296679	0.0339794	0.0371858	0.0429186	0.0310307	0.0402787	0.0336648	0.602178	0.00144724	0.353463
cg17258387	chr2	174924430	-				0.113298	0.0890656	0.115516	0.0973752	0.0940516	0.0930938	0.102465	0.106013	0.098917	0.0875286	0.101055	0.206236	0.140326	0.117104	0.095783	0.150278	0.101735	0.181191	0.114691	0.131101	0.131384	0.112498	0.158255	0.129972	0.188867	0.640701	0.000559763	0.271792
cg03964958	chr2	176964720	+	HOXD12	NM_021193	1stExon	0.0299174	0.0423659	0.03169	0.0368679	0.0492133	0.0415719	0.0379891	0.0335928	0.0340282	0.0262317	0.0377159	0.293819	0.0318909	0.048927	0.0378435	0.0522811	0.135178	0.0541238	0.0529369	0.0430423	0.0469335	0.0488078	0.0489629	0.0546149	0.0683649	0.666653	0.000273737	0.226019
cg16218721	chr2	177017352	-	HOXD4	NM_014621	Body	0.0861215	0.0986734	0.135195	0.137158	0.0892912	0.106903	0.131696	0.123117	0.134382	0.129092	0.123043	0.221274	0.140053	0.156028	0.157213	0.127192	0.146159	0.252039	0.160054	0.134963	0.0945007	0.161903	0.140912	0.129425	0.158226	0.624481	0.000847751	0.303999
cg07100542	chr1	17402079	-	PADI2	NM_007365	Body	0.0510613	0.044356	0.0395003	0.0366981	0.0406361	0.0350894	0.0341915	0.0343313	0.0354261	0.0331577	0.034353	0.168173	0.0408844	0.0524525	0.105696	0.0358583	0.050512	0.044538	0.0606791	0.0603111	0.0354643	0.0685915	0.0657507	0.0479982	0.110797	0.649622	0.000441004	0.257477
cg25652029	chr2	182321786	-	ITGA4;ITGA4	NM_000885;NM_000885	5'UTR;1stExon	0.0233441	0.0256381	0.0269104	0.0265993	0.0263007	0.0240568	0.0333306	0.0254107	0.0265144	0.0234188	0.0264687	0.0294126	0.0312277	0.0271921	0.0344391	0.0296988	0.0327014	0.0323649	0.0303724	0.030401	0.033598	0.0337279	0.0248711	0.0278843	0.0300766	0.684496	0.000160684	0.198306
cg25565132	chr2	182756132	-	SSFA2;SSFA2	NM_006751;NM_001130445	TSS1500;TSS1500	0.0531939	0.0451084	0.0476261	0.0501297	0.0572492	0.0454762	0.0523639	0.0591786	0.0593448	0.0473116	0.0531725	0.0910037	0.0551305	0.0479465	0.0587958	0.063809	0.0503111	0.0768076	0.0641877	0.0562211	0.0714802	0.0621267	0.0607623	0.0685015	0.0691774	0.675574	0.000210663	0.214701
cg17355685	chr1	17487992	-				0.16354	0.160834	0.154711	0.21638	0.141393	0.224408	0.165533	0.154569	0.154355	0.214852	0.191736	0.667574	0.269592	0.180177	0.257515	0.225566	0.191595	0.258961	0.269561	0.369251	0.177335	0.281904	0.388264	0.232724	0.274383	0.629347	0.000750306	0.294224
cg06759812	chr2	188784150	-				0.53054	0.527868	0.556857	0.58377	0.55515	0.560416	0.520137	0.570732	0.548177	0.579842	0.546758	0.597934	0.58314	0.518736	0.571067	0.581982	0.575996	0.613235	0.582164	0.54006	0.582836	0.642005	0.569379	0.59622	0.575842	0.605016	0.00135495	0.344581
cg06522063	chr2	190306158	-	WDR75;WDR75	NM_032168;NM_032168	5'UTR;1stExon	0.0438452	0.0472494	0.0370044	0.0430309	0.0443472	0.0430011	0.0485609	0.0424539	0.0459509	0.0409102	0.0417126	0.0473654	0.04851	0.0484079	0.0925212	0.0431399	0.0498179	0.0609414	0.053118	0.0449902	0.0475373	0.0455863	0.0461152	0.0537909	0.046596	0.667464	0.000267392	0.224889
cg15633603	chr2	190399258	+				0.241609	0.164552	0.303515	0.147652	0.311718	0.219374	0.216714	0.268122	0.362321	0.311145	0.135944	0.751805	0.564578	0.313076	0.588851	0.837778	0.326283	0.568282	0.432584	0.672279	0.526644	0.283904	0.738295	0.438497	0.822688	0.645972	0.000486634	0.263149
cg23110898	chr2	191245828	+				0.156168	0.145336	0.251122	0.186853	0.273944	0.212119	0.156857	0.131649	0.249068	0.211145	0.159353	0.292094	0.215443	0.308656	0.277842	0.238168	0.203735	0.235804	0.318142	0.224979	0.207772	0.379077	0.173155	0.298564	0.297557	0.61637	0.00103451	0.319909
cg18481642	chr2	191897687	+	STAT4	NM_003151	Body	0.89867	0.890693	0.893519	0.909701	0.890906	0.909955	0.899158	0.898815	0.881485	0.89722	0.895808	0.909671	0.901713	0.90218	0.916483	0.908893	0.905464	0.920638	0.919101	0.889384	0.899234	0.908385	0.894208	0.914179	0.91656	0.630158	0.000735046	0.292327
cg23791611	chr2	192015726	+	STAT4;STAT4	NM_003151;NM_003151	1stExon;5'UTR	0.027273	0.0280637	0.022554	0.0204275	0.0287732	0.0279627	0.0370937	0.0255977	0.0258403	0.0251098	0.0254892	0.0295387	0.0265297	0.02773	0.0350132	0.0303332	0.0290205	0.0308111	0.0271748	0.0283732	0.032957	0.0296895	0.026864	0.0364288	0.0328226	0.609477	0.00122014	0.335928
cg02894966	chr2	192700717	+	SDPR	NM_004657	Body	0.854943	0.902093	0.923706	0.917726	0.911474	0.911587	0.925755	0.916401	0.907091	0.866724	0.909422	0.926448	0.937117	0.917791	0.954423	0.909725	0.904814	0.944994	0.925598	0.907612	0.937315	0.933658	0.92954	0.912468	0.927764	0.609071	0.0012319	0.336884
cg21638700	chr2	192710226	-	SDPR	NM_004657	Body	0.0426859	0.0419023	0.0410647	0.0478663	0.0463382	0.0451385	0.0509829	0.0434709	0.0412887	0.051535	0.0392493	0.0591065	0.0497033	0.0446515	0.0985164	0.0423989	0.0726679	0.0478064	0.0600628	0.0563854	0.067698	0.0468097	0.0420393	0.0631551	0.0750325	0.632996	0.000683729	0.286931
cg17667591	chr1	17719944	+	PADI6	NM_207421	Body	0.0344712	0.103602	0.0298852	0.182557	0.167066	0.0283651	0.117084	0.0301172	0.114482	0.0881138	0.0763742	0.187695	0.118966	0.147375	0.119391	0.299904	0.270291	0.333814	0.151049	0.127906	0.15958	0.139113	0.0291518	0.231068	0.386174	0.663409	0.000300452	0.230524
cg08853316	chr2	196378188	+				0.0512179	0.0442491	0.051623	0.0424748	0.0394249	0.0563781	0.0494559	0.0697544	0.0618074	0.0455531	0.0444311	0.140681	0.072761	0.037372	0.0826197	0.0784176	0.0829716	0.154037	0.0652772	0.100847	0.0660095	0.0618109	0.10119	0.0672507	0.101978	0.605827	0.00132953	0.342724
cg07965774	chr1	17746286	+	RCC2;RCC2	NM_018715;NM_001136204	Body;Body	0.39411	0.448902	0.374094	0.399164	0.395762	0.421146	0.472016	0.367618	0.466307	0.436868	0.372985	0.530057	0.499398	0.454443	0.508382	0.501684	0.424567	0.561875	0.408631	0.437788	0.537292	0.440572	0.50881	0.457558	0.554424	0.640295	0.000565764	0.272268
cg04944900	chr2	198669085	-	PLCL1	NM_006226	TSS1500	0.0276822	0.0237341	0.0241152	0.0244148	0.0245969	0.0270921	0.0279627	0.0235297	0.0270247	0.0239361	0.0242152	0.0331191	0.0397953	0.0254155	0.0460244	0.025335	0.0316817	0.0385261	0.0275556	0.0277252	0.0267961	0.0331689	0.0291892	0.0329026	0.0345053	0.72018	4.92248e-05	0.141965
cg20115418	chr2	198702850	+	PLCL1	NM_006226	Body	0.0909212	0.0712294	0.0991132	0.0538461	0.0835833	0.084016	0.138661	0.116356	0.0728185	0.0927349	0.0748521	0.140456	0.189363	0.108466	0.0871274	0.141755	0.123778	0.163481	0.136689	0.178634	0.0874403	0.120527	0.12353	0.19476	0.184447	0.637051	0.000615811	0.277779
cg26116906	chr2	200528171	+				0.350743	0.276605	0.322136	0.2248	0.318233	0.314522	0.378699	0.338183	0.387121	0.340388	0.303215	0.736222	0.406631	0.354367	0.374241	0.577194	0.562641	0.537649	0.427719	0.596899	0.409402	0.344347	0.551805	0.574033	0.555969	0.647189	0.000470988	0.260935
cg10640049	chr1	17862912	+				0.317459	0.25685	0.287905	0.238695	0.323303	0.369473	0.300055	0.325976	0.333912	0.231947	0.240454	0.513718	0.380933	0.305712	0.335197	0.612769	0.372135	0.503477	0.40896	0.505341	0.482843	0.336206	0.544782	0.349443	0.623855	0.657732	0.000352701	0.24105
cg26034150	chr2	201936608	-	FAM126B;NDUFB3;NDUFB3	NM_173822;NM_002491;NM_002491	TSS1500;5'UTR;1stExon	0.0272311	0.0290773	0.023719	0.024214	0.0268829	0.027798	0.0267971	0.0287281	0.0244861	0.0247086	0.0293379	0.0279908	0.0280421	0.0279369	0.0309363	0.0294421	0.0283305	0.0330302	0.0279836	0.0285091	0.0312734	0.0293677	0.0261879	0.0323892	0.035879	0.697066	0.000107958	0.175603
cg00976993	chr1	17944499	-	ARHGEF10L;ARHGEF10L	NM_018125;NM_001011722	Body;Body	0.877341	0.770471	0.771399	0.805283	0.799014	0.865952	0.810538	0.801837	0.798311	0.832447	0.754579	0.923495	0.869202	0.889417	0.912966	0.940586	0.875114	0.908566	0.856824	0.904249	0.873111	0.858152	0.931004	0.881815	0.93229	0.653272	0.00039914	0.250091
cg07233343	chr1	17944660	-	ARHGEF10L;ARHGEF10L	NM_001011722;NM_018125	Body;Body	0.453201	0.427217	0.43382	0.422525	0.448558	0.493398	0.407281	0.406861	0.429407	0.42444	0.419116	0.691774	0.464178	0.573425	0.548679	0.741173	0.525152	0.558286	0.514785	0.591147	0.472779	0.46211	0.724089	0.53659	0.639527	0.660976	0.000321954	0.232956
cg13573971	chr1	17945653	-	ARHGEF10L;ARHGEF10L	NM_018125;NM_001011722	Body;Body	0.677726	0.644555	0.646357	0.699322	0.672135	0.740541	0.655588	0.651022	0.684996	0.676985	0.630194	0.821591	0.680617	0.776405	0.772379	0.827675	0.688133	0.736894	0.727982	0.775792	0.760425	0.706611	0.798188	0.746013	0.763419	0.612721	0.00112949	0.327141
cg12415234	chr2	202645850	-	ALS2;ALS2;ALS2;ALS2	NM_001135745;NM_001135745;NM_020919;NM_020919	1stExon;5'UTR;5'UTR;1stExon	0.0288335	0.0303885	0.0285764	0.0268001	0.0259649	0.0272383	0.0289518	0.0276724	0.0248053	0.0275337	0.0247897	0.0303058	0.0310369	0.0302413	0.0321717	0.0295609	0.0327066	0.031762	0.0282256	0.0283795	0.0288689	0.0275077	0.0294455	0.0305037	0.0314565	0.611504	0.00116278	0.330197
cg24394336	chr1	17962705	+	ARHGEF10L;ARHGEF10L	NM_001011722;NM_018125	Body;Body	0.120209	0.105852	0.108107	0.082426	0.148689	0.112784	0.125165	0.104209	0.0856406	0.13929	0.113414	0.590444	0.178706	0.153673	0.227852	0.27282	0.173233	0.144386	0.226952	0.240335	0.128974	0.195282	0.352165	0.17419	0.411941	0.684496	0.000160684	0.198306
cg06967020	chr1	18001500	+	ARHGEF10L;ARHGEF10L	NM_018125;NM_001011722	Body;Body	0.0997369	0.0514494	0.0615593	0.0871041	0.068432	0.0492266	0.0879319	0.0528599	0.0682898	0.0460941	0.0709385	0.307238	0.104111	0.134544	0.186102	0.305292	0.0746943	0.13579	0.124403	0.155855	0.049576	0.205549	0.25616	0.108597	0.28091	0.604611	0.00136781	0.345691
cg22181561	chr2	204463011	-				0.305273	0.279868	0.251966	0.172549	0.236472	0.275703	0.284544	0.251309	0.280719	0.356931	0.191426	0.568985	0.290431	0.332761	0.338829	0.411997	0.348899	0.370187	0.344302	0.42645	0.253447	0.310459	0.322399	0.388336	0.504319	0.620426	0.000937122	0.31045
cg01350253	chr2	204524311	+				0.317647	0.310897	0.30235	0.338733	0.314589	0.319098	0.306643	0.292075	0.312341	0.290667	0.302996	0.516877	0.369917	0.379652	0.420442	0.494799	0.349049	0.379524	0.356628	0.447332	0.327602	0.386636	0.486295	0.35929	0.506397	0.722613	4.51187e-05	0.13795
cg19174133	chr2	204652767	-				0.076598	0.0944993	0.123636	0.0703034	0.12222	0.0988747	0.108992	0.0971645	0.128679	0.0998382	0.100378	0.287769	0.174451	0.132072	0.220237	0.340322	0.21517	0.248286	0.156932	0.326839	0.209223	0.169037	0.164965	0.160329	0.395809	0.768841	7.12165e-06	0.0919364
cg15548315	chr2	207630608	-	FASTKD2;FASTKD2;FASTKD2;MDH1B;MDH1B;MDH1B	NM_014929;NM_001136193;NM_001136194;NM_001282940;NM_001039845;NR_104261	5'UTR;5'UTR;5'UTR;TSS1500;TSS1500;TSS1500	0.036318	0.0342836	0.0354413	0.031741	0.0353889	0.038252	0.0405543	0.0333312	0.0419252	0.0384197	0.0306051	0.0437709	0.0430378	0.0356478	0.0674137	0.0400691	0.038549	0.0454314	0.0355995	0.0384343	0.0486392	0.0424736	0.041856	0.0412775	0.0401141	0.647189	0.000470988	0.260935
cg11032499	chr2	208014670	-	KLF7;KLF7;KLF7;KLF7	NR_073108;NM_003709;NM_001270943;NM_001270942	Body;Body;Body;Body	0.0685043	0.0564338	0.0559181	0.0561267	0.062541	0.0786641	0.0429092	0.065322	0.0502708	0.0393332	0.0659467	0.20851	0.0865183	0.103036	0.0728536	0.14465	0.0713715	0.149423	0.0665096	0.0952405	0.0919772	0.0561605	0.112971	0.0883158	0.188938	0.641917	0.000542092	0.270313
cg17281697	chr2	208367963	-				0.541147	0.58356	0.57322	0.587934	0.602937	0.568697	0.592473	0.539599	0.533217	0.553306	0.436511	0.835061	0.667201	0.637214	0.653149	0.879372	0.72917	0.675508	0.674116	0.816025	0.69512	0.635672	0.80865	0.720085	0.847364	0.732751	3.10781e-05	0.127047
cg10723020	chr2	208393829	+	CREB1;CREB1	NM_134442;NM_004379	TSS1500;TSS1500	0.0483958	0.0364269	0.037477	0.0523323	0.0384588	0.027459	0.0302099	0.0352124	0.0344799	0.0344118	0.0391578	0.0526432	0.0464765	0.0488452	0.0669362	0.0420738	0.0409875	0.0404474	0.0567212	0.0403912	0.0444238	0.0375497	0.0386723	0.049201	0.0773654	0.622048	0.000900444	0.307441
cg22346476	chr2	208546089	-				0.156663	0.0942815	0.211347	0.140847	0.174315	0.182354	0.193246	0.153501	0.142208	0.167058	0.181526	0.443067	0.2204	0.105889	0.168906	0.18079	0.205136	0.185934	0.239961	0.199508	0.216714	0.218419	0.173772	0.257624	0.240389	0.639079	0.000584102	0.273015
cg15723802	chr2	208816814	+	PLEKHM3	NM_001080475	Body	0.335736	0.298663	0.353169	0.280651	0.379528	0.294561	0.32321	0.379574	0.361289	0.414507	0.296033	0.710449	0.413099	0.325788	0.521571	0.523662	0.468493	0.415971	0.462955	0.495037	0.536342	0.443287	0.552481	0.350755	0.571561	0.611504	0.00116278	0.330197
cg15125763	chr2	215275838	-	VWC2L	NM_001080500	TSS1500	0.0354208	0.0316241	0.0323841	0.0320815	0.0369955	0.0320537	0.0318255	0.0362439	0.0300768	0.0337316	0.0325784	0.0353448	0.0407546	0.0413747	0.0377474	0.0334995	0.0358622	0.0374408	0.0342881	0.0442037	0.04424	0.0403764	0.0322256	0.0336565	0.0382182	0.635024	0.000649001	0.281613
cg24810242	chr1	18691778	+	IGSF21	NM_032880	Body	0.838439	0.870931	0.867023	0.818485	0.772088	0.831984	0.869514	0.797454	0.822204	0.888613	0.811695	0.901362	0.904816	0.910578	0.920001	0.790637	0.873938	0.910918	0.823521	0.870242	0.922723	0.899695	0.86165	0.873284	0.872844	0.663409	0.000300452	0.230524
cg04372085	chr2	217173445	-	MARCH4	NM_020814	Body	0.271886	0.26474	0.267483	0.263512	0.292671	0.29906	0.260161	0.283916	0.258199	0.248712	0.26837	0.466074	0.290371	0.296476	0.279938	0.318486	0.302648	0.336945	0.301444	0.385895	0.366316	0.276768	0.359815	0.305385	0.38337	0.660571	0.000325665	0.233778
cg08262559	chr2	217622473	-				0.315696	0.210916	0.254849	0.222798	0.32506	0.302834	0.308507	0.315834	0.234032	0.274775	0.190301	0.644419	0.42541	0.38042	0.410504	0.66979	0.393292	0.544945	0.363913	0.499459	0.573831	0.297219	0.562376	0.409738	0.646171	0.680846	0.000179709	0.203277
cg13202527	chr2	219232091	-	CATIP;CATIP-AS1	NM_198559;NR_110573	Body;Body	0.646854	0.65874	0.663872	0.691774	0.650048	0.722688	0.714489	0.660521	0.651217	0.630724	0.74522	0.88902	0.714757	0.668535	0.832952	0.748325	0.695314	0.775616	0.719078	0.764073	0.779754	0.717782	0.771421	0.85116	0.79487	0.699094	0.000101063	0.175603
cg18736928	chr2	219303519	-	VIL1	NM_007127	Body	0.0981353	0.088054	0.0979465	0.0736657	0.111996	0.112537	0.140669	0.0909281	0.0774444	0.114435	0.0623028	0.344251	0.167802	0.123084	0.169419	0.442228	0.123582	0.225361	0.0954888	0.17812	0.21407	0.124472	0.303839	0.122345	0.386128	0.646783	0.000476154	0.261481
cg13526326	chr2	219731800	+	WNT6	NM_006522	Body	0.747795	0.731389	0.902014	0.774099	0.777593	0.910746	0.700636	0.814031	0.718462	0.670112	0.879069	0.923717	0.850257	0.928489	0.93157	0.851971	0.881947	0.922754	0.778449	0.884741	0.884132	0.897996	0.879513	0.913018	0.881548	0.613937	0.00109703	0.324086
cg14665028	chr2	220024924	+	NHEJ1	NM_024782	5'UTR	0.037826	0.0318862	0.0301635	0.0350159	0.0309148	0.0375695	0.0408002	0.0307917	0.0287539	0.0347363	0.0368329	0.0421959	0.0416726	0.0377127	0.0416514	0.0382897	0.0378126	0.0407803	0.0386975	0.0382845	0.0435721	0.037881	0.0399848	0.0435378	0.0349097	0.622048	0.000900444	0.307441
cg19964303	chr2	220080850	+	ABCB6	NM_005689	Body	0.929433	0.907154	0.933356	0.948509	0.93821	0.938275	0.934017	0.942273	0.947101	0.92154	0.944043	0.950343	0.953448	0.946498	0.964794	0.934383	0.940321	0.959107	0.952594	0.949523	0.970798	0.953204	0.934591	0.923838	0.956632	0.603394	0.00140705	0.349098
cg07226679	chr2	225450636	+	CUL3	NM_003590	TSS1500	0.0292587	0.0231094	0.0250421	0.0251419	0.0235058	0.0219269	0.025338	0.0248763	0.0217429	0.0206433	0.0271504	0.0295115	0.0282507	0.0305062	0.0787319	0.0266202	0.0272174	0.0313083	0.0224512	0.0221749	0.0283305	0.0280946	0.0292631	0.029792	0.0269168	0.615559	0.001055	0.321719
cg09314851	chr2	225617275	-				0.437641	0.308989	0.313686	0.364688	0.391972	0.417039	0.372163	0.395534	0.370487	0.466231	0.266976	0.706764	0.458564	0.397244	0.487009	0.492249	0.512648	0.54735	0.462207	0.495947	0.577126	0.336397	0.510412	0.508009	0.575654	0.649622	0.000441004	0.257477
cg09245319	chr2	227049703	-				0.525665	0.482006	0.518057	0.513528	0.688671	0.678012	0.455288	0.589905	0.480487	0.550612	0.45379	0.840914	0.784277	0.593103	0.676087	0.880219	0.751454	0.730418	0.700511	0.88056	0.749976	0.687497	0.870738	0.652713	0.870239	0.611504	0.00116278	0.330197
cg03018058	chr2	227700114	-	RHBDD1;RHBDD1	NM_001167608;NM_032276	TSS1500;TSS1500	0.288411	0.241018	0.389468	0.207651	0.338484	0.273141	0.283356	0.274273	0.394472	0.299918	0.304352	0.607146	0.390638	0.358764	0.45661	0.342883	0.350431	0.401119	0.384825	0.338747	0.251311	0.399045	0.348676	0.371368	0.417213	0.61637	0.00103451	0.319909
cg07578826	chr2	229046410	-	SPHKAP;SPHKAP	NM_001142644;NM_030623	TSS200;TSS200	0.143673	0.174797	0.194358	0.125478	0.175753	0.128511	0.167717	0.141615	0.16298	0.153188	0.203525	0.243281	0.192729	0.215586	0.211705	0.199663	0.220035	0.234741	0.197928	0.133918	0.210592	0.180747	0.157314	0.174826	0.226184	0.64435	0.000508195	0.266653
cg00675009	chr2	230198349	-				0.0553648	0.0513074	0.0806061	0.0548352	0.108751	0.0650809	0.0679748	0.061675	0.0537105	0.0968557	0.0792132	0.265791	0.0893245	0.141463	0.120853	0.118177	0.0904472	0.136317	0.146964	0.123423	0.0956298	0.0871175	0.0505397	0.198122	0.151769	0.678818	0.000191108	0.209753
cg00390026	chr2	230207588	+				0.109424	0.114406	0.178418	0.115742	0.302434	0.121983	0.155549	0.117259	0.11531	0.122845	0.152887	0.619335	0.333293	0.494579	0.512648	0.651511	0.462585	0.473507	0.550503	0.679248	0.32462	0.382158	0.472552	0.494262	0.568253	0.716936	5.52108e-05	0.147706
cg10034890	chr2	230578216	+	DNER	NM_139072	Body	0.0484536	0.0485301	0.0431174	0.0381724	0.0482781	0.0416382	0.0541783	0.0479106	0.0465923	0.0566201	0.0496231	0.380897	0.0527894	0.0498832	0.054306	0.0589683	0.0716301	0.0484913	0.052495	0.0529715	0.0644714	0.0744034	0.0625131	0.0490579	0.0590649	0.605016	0.00135495	0.344581
cg16053890	chr2	231091055	-	SP110;SP140;SP140;SP140;SP140;SP140	NM_001185015;NM_001005176;NM_007237;NM_001278453;NM_001278452;NM_001278451	TSS1500;Body;Body;Body;Body;Body	0.340633	0.27172	0.325549	0.304867	0.334452	0.283953	0.395164	0.378774	0.336319	0.420706	0.321657	0.554746	0.446701	0.400508	0.438124	0.500326	0.404942	0.509283	0.414204	0.517477	0.390802	0.34677	0.53067	0.450371	0.570908	0.650839	0.000426644	0.256079
cg04837642	chr2	232462110	+				0.177562	0.151615	0.134797	0.0959313	0.149127	0.157778	0.240685	0.111498	0.17286	0.0921798	0.131859	0.43214	0.187807	0.183292	0.186168	0.406288	0.170593	0.279114	0.184196	0.181956	0.239198	0.162543	0.311413	0.208788	0.472876	0.650839	0.000426644	0.256079
cg26173232	chr2	232571580	+				0.0238773	0.0260229	0.0275957	0.021466	0.0316801	0.026173	0.0171798	0.0235326	0.0224729	0.0278502	0.0250509	0.0293692	0.0284104	0.0250665	0.0468057	0.0304689	0.0236403	0.0320146	0.0346719	0.0247329	0.0331056	0.0338587	0.0263771	0.0373939	0.0288587	0.656516	0.000364874	0.242839
cg24915371	chr2	232646458	-	PDE6D	NM_002601	TSS1500	0.0207718	0.0185255	0.0192648	0.020427	0.0197502	0.0167067	0.0229815	0.0194	0.0184741	0.0220374	0.019969	0.0226047	0.0346694	0.0234849	0.0617615	0.0210575	0.0201172	0.0215377	0.0209882	0.019989	0.0224626	0.0228239	0.0207699	0.0290289	0.0249601	0.705582	8.15269e-05	0.16535
cg20416013	chr2	233928294	-	INPP5D;INPP5D	NM_005541;NM_001017915	Body;Body	0.16267	0.192736	0.206929	0.180312	0.203178	0.211787	0.177736	0.196388	0.209866	0.194826	0.195095	0.458035	0.242841	0.265496	0.267044	0.375124	0.259845	0.332647	0.35842	0.354648	0.164969	0.267527	0.354962	0.353022	0.401176	0.629752	0.000742642	0.29334
cg02087002	chr2	234132356	-				0.16339	0.103847	0.0893916	0.119053	0.147005	0.105371	0.167683	0.143477	0.123441	0.218225	0.0805338	0.533813	0.267881	0.15075	0.268262	0.448163	0.221747	0.33536	0.187388	0.269146	0.227738	0.147192	0.408093	0.203055	0.517892	0.63989	0.00057182	0.272323
cg18206886	chr2	234262173	-	DGKD	NM_152879	TSS1500	0.591317	0.495478	0.466164	0.510589	0.483149	0.501336	0.498317	0.483346	0.536003	0.462848	0.462004	0.703466	0.538463	0.546639	0.603396	0.666931	0.570147	0.63651	0.589279	0.59296	0.54926	0.512292	0.669397	0.544825	0.708263	0.643134	0.000524906	0.268324
cg17711596	chr2	234262200	+	DGKD	NM_152879	TSS1500	0.784233	0.69919	0.672519	0.71619	0.714597	0.737241	0.737597	0.72005	0.786188	0.723652	0.650064	0.900115	0.841247	0.736101	0.8613	0.910485	0.809313	0.864266	0.837172	0.845613	0.737511	0.782276	0.885774	0.788926	0.901617	0.62367	0.000865011	0.305077
cg25004840	chr2	235330993	-				0.216179	0.138026	0.227394	0.352051	0.233395	0.446354	0.370365	0.35589	0.339546	0.286862	0.183322	0.500208	0.505036	0.539204	0.575762	0.640637	0.506387	0.565987	0.429601	0.422404	0.490825	0.364175	0.542169	0.405313	0.719158	0.694633	0.000116774	0.181178
cg05339962	chr2	235335764	-				0.335719	0.280738	0.347842	0.418037	0.251404	0.394429	0.382627	0.432001	0.39557	0.399232	0.315474	0.48302	0.486303	0.483266	0.484139	0.585675	0.450503	0.534799	0.437143	0.409213	0.449881	0.350356	0.572296	0.416337	0.570386	0.609071	0.0012319	0.336884
cg13156132	chr2	235399596	-				0.26763	0.113904	0.139017	0.39378	0.166308	0.305645	0.364537	0.391138	0.307751	0.379155	0.232034	0.60326	0.425494	0.380809	0.600063	0.633367	0.481589	0.491645	0.519395	0.367479	0.502578	0.243832	0.394082	0.388656	0.64867	0.62367	0.000865011	0.305077
cg15826519	chr1	19808575	+	CAPZB	NM_004930	Body	0.738278	0.700278	0.764438	0.759557	0.773931	0.732319	0.740564	0.702988	0.815852	0.734991	0.782464	0.83333	0.746335	0.774981	0.787474	0.753149	0.789145	0.818188	0.818734	0.770484	0.789863	0.777224	0.685184	0.796209	0.823811	0.641106	0.000553818	0.271792
cg09309282	chr2	236523347	+	AGAP1;AGAP1;AGAP1	NM_001244888;NM_001037131;NM_014914	Body;Body;Body	0.166901	0.145644	0.146151	0.161518	0.153567	0.171077	0.155941	0.122852	0.126878	0.160057	0.12724	0.275804	0.224068	0.172898	0.279522	0.313827	0.252229	0.32024	0.226168	0.237873	0.262919	0.133872	0.18975	0.257801	0.335123	0.705582	8.15269e-05	0.16535
cg07546943	chr2	236523362	+	AGAP1;AGAP1	NM_014914;NM_001037131	Body;Body	0.154815	0.125965	0.140283	0.146417	0.134219	0.150509	0.142308	0.127955	0.133435	0.178171	0.113102	0.272628	0.206982	0.176923	0.265902	0.310077	0.265685	0.301873	0.2738	0.261672	0.302432	0.111659	0.189793	0.2611	0.318127	0.638673	0.000590328	0.273723
cg07088636	chr2	237614105	+				0.188604	0.144238	0.123231	0.158685	0.126141	0.218323	0.124337	0.119855	0.126868	0.113982	0.117509	0.390918	0.159734	0.229736	0.305984	0.481369	0.301765	0.328835	0.332278	0.190218	0.170754	0.223018	0.277927	0.258649	0.562423	0.734778	2.87883e-05	0.127024
cg04607131	chr1	19990783	+	HTR6	NM_000871	TSS1500	0.670872	0.641288	0.544626	0.582761	0.584359	0.690088	0.629579	0.606182	0.74534	0.610997	0.62883	0.892028	0.735647	0.920563	0.910836	0.609182	0.784868	0.776154	0.655359	0.740183	0.769162	0.667331	0.727645	0.793099	0.895955	0.709232	7.20684e-05	0.159393
cg20847989	chr2	238941604	-	UBE2F;UBE2F;UBE2F;UBE2F-SCLY;UBE2F;UBE2F;UBE2F;UBE2F;UBE2F	NR_103499;NR_103498;NR_103500;NR_037904;NM_001278306;NM_001278308;NM_001278307;NM_001278305;NM_080678	Body;Body;Body;Body;Body;Body;Body;Body;Body	0.166147	0.0990937	0.0899598	0.106603	0.110569	0.124823	0.165795	0.108832	0.133223	0.158074	0.0729928	0.39202	0.257862	0.141249	0.175909	0.373684	0.196849	0.292016	0.150643	0.238626	0.225257	0.112288	0.349309	0.182028	0.397282	0.624886	0.000839233	0.302949
cg15871206	chr2	239009118	-	ESPNL	NM_194312	1stExon	0.435223	0.202915	0.437327	0.264429	0.392344	0.230528	0.302372	0.230612	0.31203	0.198328	0.284437	0.764836	0.438463	0.662013	0.442024	0.524118	0.623437	0.428772	0.374818	0.448982	0.529898	0.574987	0.581838	0.2857	0.625632	0.644756	0.000502729	0.266016
cg10929178	chr2	240428843	-				0.656645	0.639118	0.627477	0.646095	0.673757	0.736182	0.661414	0.649579	0.666917	0.652316	0.656108	0.825928	0.774813	0.65514	0.762166	0.833679	0.676609	0.733613	0.671436	0.762563	0.763121	0.740797	0.797676	0.728088	0.777697	0.621642	0.000909495	0.308589
cg06541968	chr2	240431144	+				0.435668	0.431805	0.437978	0.402644	0.425129	0.427921	0.534392	0.397926	0.483764	0.427936	0.459914	0.682723	0.495371	0.46474	0.482216	0.633448	0.432498	0.556007	0.531234	0.543595	0.560808	0.640252	0.572349	0.448739	0.620235	0.639484	0.000577933	0.272323
cg19184688	chr2	241935282	-				0.284724	0.277045	0.284509	0.296743	0.264688	0.255819	0.262399	0.257552	0.218536	0.283651	0.278318	0.313717	0.27277	0.300945	0.341124	0.305561	0.301562	0.350594	0.335234	0.235224	0.343519	0.294955	0.25668	0.325916	0.289034	0.646783	0.000476154	0.261481
cg00318320	chr2	242498098	-	BOK	NM_032515	TSS200	0.0343672	0.0337939	0.03371	0.0261891	0.0327221	0.0290065	0.0304061	0.0284519	0.0297877	0.0333515	0.0297627	0.0553716	0.0311414	0.0343265	0.0402324	0.0388965	0.0398305	0.0423661	0.0306541	0.0311466	0.035686	0.0405622	0.0339442	0.0365771	0.0369738	0.703149	8.84237e-05	0.16961
cg01832712	chr3	4910674	+				0.0296079	0.0293057	0.0364837	0.0258395	0.0314501	0.0278908	0.0373488	0.0287792	0.0308159	0.0241347	0.0377941	0.059224	0.0401465	0.0313631	0.0518543	0.145752	0.028028	0.038652	0.0441499	0.0356254	0.0343523	0.043373	0.0577591	0.0423475	0.0738811	0.600961	0.00148842	0.35656
cg22314155	chr3	5030877	-				0.679996	0.677768	0.694764	0.674715	0.653412	0.698215	0.700322	0.654257	0.665317	0.673915	0.661605	0.812247	0.715941	0.71455	0.717733	0.765312	0.674627	0.704771	0.684399	0.726457	0.741415	0.698847	0.738456	0.709461	0.728778	0.628536	0.00076584	0.295471
cg05692960	chr3	8533441	+	LMCD1-AS1	NR_033378	Body	0.394548	0.297185	0.267039	0.17587	0.39503	0.378075	0.34811	0.289401	0.385303	0.358138	0.150691	0.548991	0.400448	0.506223	0.486429	0.765185	0.423888	0.54875	0.40365	0.601796	0.451215	0.462919	0.639947	0.427961	0.730645	0.733562	3.01436e-05	0.127024
cg17285225	chr3	8811004	+	OXTR;OXTR	NM_000916;NM_000916	1stExon;5'UTR	0.0467099	0.049577	0.0417631	0.0344391	0.0429243	0.0402333	0.0417756	0.0364628	0.0376386	0.0336409	0.0370648	0.0380575	0.0622362	0.0677848	0.0435395	0.0503023	0.0530154	0.0672004	0.0493778	0.0516642	0.0539167	0.0470315	0.0396672	0.0468463	0.0454774	0.604611	0.00136781	0.345691
cg02504541	chr3	9437946	-	LOC440944;SETD5	NR_027007;NM_001080517	Body;TSS1500	0.0317063	0.0293272	0.0305822	0.0257788	0.0295293	0.0286591	0.0291467	0.0289788	0.0319876	0.0224905	0.0264226	0.0315217	0.0268885	0.0294569	0.0593591	0.0323735	0.0328101	0.0387049	0.0305458	0.0358104	0.0297684	0.0487396	0.0285582	0.0378812	0.0358634	0.617587	0.00100442	0.317731
cg11084334	chr3	9594264	-	LHFPL4	NM_198560	Body	0.569095	0.561436	0.55553	0.461487	0.505427	0.537127	0.573663	0.484031	0.552645	0.595205	0.575203	0.913053	0.61515	0.586333	0.572198	0.587939	0.597593	0.625216	0.58686	0.564061	0.581986	0.578326	0.588469	0.573778	0.664252	0.662193	0.000311041	0.231443
cg14976084	chr3	10204012	+				0.182167	0.216232	0.23046	0.218484	0.233802	0.281447	0.247447	0.183577	0.272665	0.197157	0.282608	0.451217	0.350166	0.275453	0.451869	0.39343	0.283075	0.331603	0.309233	0.350559	0.259575	0.286268	0.433759	0.307795	0.505761	0.684496	0.000160684	0.198306
cg12963241	chr3	10315477	+	TATDN2	NM_014760	Body	0.101644	0.102804	0.0825133	0.111261	0.073367	0.075446	0.085817	0.0953892	0.0975848	0.0729726	0.0827209	0.154679	0.106243	0.109546	0.114274	0.0944327	0.0975596	0.117326	0.104673	0.141574	0.130995	0.105818	0.121643	0.124712	0.12604	0.703554	8.72398e-05	0.16961
cg06444180	chr3	10437625	-	MIR885;ATP2B2;ATP2B2	NR_030614;NM_001683;NM_001001331	TSS1500;Body;Body	0.0509909	0.0737005	0.0698287	0.0728051	0.059977	0.0421318	0.073157	0.0532641	0.0612408	0.0639158	0.052834	0.117815	0.0627142	0.0814651	0.10038	0.154741	0.0808351	0.0949163	0.0778976	0.06748	0.145367	0.0930374	0.0889948	0.0820651	0.0843399	0.728696	3.61461e-05	0.130567
cg25120326	chr3	13591084	+	FBLN2;FBLN2	NM_001004019;NM_001998	5'UTR;5'UTR	0.185727	0.147858	0.173134	0.122267	0.151311	0.181224	0.176915	0.166857	0.21138	0.185003	0.159155	0.262401	0.251766	0.115932	0.291168	0.270462	0.423396	0.33023	0.300699	0.291981	0.245074	0.165511	0.180494	0.544233	0.368901	0.600961	0.00148842	0.35656
cg17095912	chr3	13973825	+	FGD5P1	NR_036481	TSS1500	0.933929	0.905093	0.896278	0.865631	0.876702	0.883911	0.917806	0.918146	0.862783	0.896088	0.879741	0.942049	0.935294	0.928338	0.943524	0.943222	0.918398	0.93891	0.896966	0.922007	0.94929	0.908259	0.924374	0.922131	0.925272	0.630158	0.000735046	0.292327
cg15823038	chr3	14483667	-	SLC6A6;SLC6A6;SLC6A6;SLC6A6	NM_001134368;NM_003043;NR_103507;NM_001134367	5'UTR;5'UTR;Body;Body	0.699818	0.59531	0.66154	0.658254	0.660932	0.72668	0.70417	0.610613	0.637877	0.673486	0.619237	0.881273	0.711646	0.735403	0.832992	0.752685	0.752199	0.743103	0.708247	0.77769	0.678361	0.677294	0.761423	0.786	0.831046	0.655299	0.000377411	0.24536
cg13420985	chr3	16524424	+	RFTN1	NM_015150	Body	0.0716824	0.0559409	0.0624775	0.0654019	0.0704527	0.0643509	0.0600557	0.0546993	0.083838	0.0725399	0.060713	0.0810552	0.0994319	0.0735473	0.0639072	0.075182	0.0671175	0.0937708	0.0760107	0.122429	0.0965827	0.0765017	0.0738219	0.0726222	0.0801079	0.610693	0.00118544	0.332681
cg11598976	chr3	16926680	-	PLCL2	NM_001144382	Body	0.0193382	0.0191408	0.0202403	0.0193515	0.024689	0.0208121	0.0256215	0.0224966	0.019038	0.0193675	0.0214776	0.0203493	0.0203525	0.0249475	0.0228047	0.0327913	0.0261774	0.0263283	0.0237949	0.0220277	0.0243674	0.0267981	0.0208145	0.023852	0.0267247	0.617587	0.00100442	0.317731
cg19283150	chr3	20167451	+	KAT2B	NM_003884	Body	0.367	0.309284	0.310805	0.334284	0.384944	0.382217	0.341722	0.344647	0.38071	0.357735	0.303407	0.613611	0.515953	0.389222	0.424765	0.481339	0.447089	0.500482	0.393421	0.485176	0.441293	0.354037	0.516056	0.446826	0.567374	0.680441	0.00018194	0.204662
cg06011204	chr3	21870271	+				0.698985	0.772032	0.710996	0.756632	0.773392	0.740794	0.747287	0.738982	0.786866	0.737724	0.736311	0.79419	0.804677	0.785028	0.837769	0.758831	0.800835	0.784323	0.773819	0.741174	0.790079	0.828124	0.710868	0.751155	0.778668	0.630563	0.000727517	0.292327
cg20015729	chr3	23430728	+	UBE2E2;MIR548AC	NM_152653;NR_039621	Body;Body	0.574657	0.572396	0.581886	0.574571	0.584667	0.626282	0.613315	0.567995	0.645516	0.534636	0.610711	0.7813	0.715163	0.67456	0.708809	0.749765	0.59954	0.651115	0.659599	0.741787	0.693447	0.691741	0.752719	0.62113	0.693929	0.618398	0.000984778	0.315569
cg15688583	chr3	23476986	+	UBE2E2;MIR548AC	NM_152653;NR_039621	Body;Body	0.217129	0.189278	0.203202	0.190502	0.160467	0.199787	0.218251	0.197068	0.183179	0.188592	0.166479	0.35115	0.220727	0.257984	0.231479	0.207584	0.205133	0.207244	0.226478	0.230758	0.231063	0.229482	0.280436	0.239238	0.258586	0.739645	2.38904e-05	0.122201
cg26806627	chr3	23857449	+	UBE2E1;UBE2E1;UBE2E1	NM_003341;NM_182666;NM_001202476	Body;Body;Body	0.0988321	0.0877236	0.133702	0.132517	0.0959163	0.0897141	0.110055	0.104509	0.113372	0.0861409	0.0849529	0.123508	0.124447	0.111309	0.08872	0.143549	0.103449	0.132305	0.143003	0.11982	0.148661	0.136545	0.10101	0.134286	0.142729	0.601772	0.00146086	0.354341
cg16844550	chr3	24547396	+				0.254796	0.230441	0.326882	0.28962	0.309187	0.306948	0.287845	0.269113	0.287873	0.273559	0.29033	0.441509	0.284023	0.35448	0.362098	0.277628	0.311248	0.325933	0.324289	0.412949	0.335354	0.29425	0.316373	0.340848	0.36762	0.621642	0.000909495	0.308589
cg22415969	chr3	27411065	+	NEK10	NM_199347	TSS200	0.0215659	0.024267	0.0324369	0.0218175	0.0255279	0.024811	0.0241844	0.0235307	0.0234055	0.0288319	0.0208316	0.0254981	0.0321102	0.0242748	0.0286401	0.0270746	0.0250502	0.036315	0.0260761	0.0262006	0.0289983	0.0267601	0.022186	0.0291112	0.0294451	0.600556	0.00150236	0.357688
cg19804889	chr3	29691496	+	RBMS3;RBMS3;RBMS3;RBMS3;RBMS3	NM_014483;NM_001177712;NM_001177711;NM_001003793;NM_001003792	Body;Body;Body;Body;Body	0.124183	0.0704315	0.16944	0.0723347	0.206791	0.074219	0.119613	0.135641	0.21705	0.0941246	0.124491	0.335323	0.137531	0.172173	0.212762	0.232571	0.199078	0.297647	0.137004	0.392196	0.231038	0.231948	0.167173	0.262594	0.271385	0.697066	0.000107958	0.175603
cg13192464	chr3	33086400	-	GLB1;GLB1;GLB1	NM_001079811;NM_000404;NM_001135602	Body;Body;Body	0.525634	0.54579	0.547844	0.52574	0.573344	0.597366	0.532985	0.543296	0.634785	0.585986	0.53338	0.765024	0.62369	0.552469	0.515794	0.608348	0.54776	0.672451	0.618949	0.668574	0.685724	0.622041	0.558643	0.725162	0.667257	0.605016	0.00135495	0.344581
cg11600697	chr3	37034814	+	EPM2AIP1;MLH1;MLH1;MLH1;MLH1	NM_014805;NM_001167618;NM_001167617;NM_001167619;NM_000249	TSS200;TSS1500;TSS1500;TSS1500;TSS200	0.0822261	0.104954	0.0929861	0.089595	0.0854033	0.0921548	0.0989925	0.0744812	0.0992446	0.0826434	0.0771943	0.0911614	0.108731	0.0921897	0.220663	0.126606	0.113624	0.102514	0.100124	0.110214	0.168659	0.113255	0.0932222	0.109581	0.105134	0.667464	0.000267392	0.224889
cg18258597	chr3	39066509	+				0.799727	0.815207	0.846082	0.869756	0.855067	0.847398	0.842526	0.846727	0.868091	0.879635	0.796136	0.897705	0.874703	0.905805	0.920189	0.918979	0.895327	0.919097	0.889289	0.899371	0.886672	0.862327	0.889435	0.888834	0.920112	0.700716	9.58285e-05	0.172426
cg24133278	chr3	39093392	+	WDR48	NM_020839	TSS200	0.0471021	0.0459628	0.0448993	0.0472203	0.0445028	0.0396662	0.0516687	0.0444652	0.0430179	0.0407586	0.0408273	0.0504063	0.0497231	0.052708	0.0507897	0.0546562	0.0477708	0.044694	0.0465756	0.0544111	0.0514314	0.058052	0.0495883	0.047238	0.0559523	0.626914	0.000797743	0.298573
cg25547902	chr3	40271748	-	MYRIP;MYRIP;MYRIP;MYRIP;MYRIP;MYRIP;EIF1B-AS1	NR_104316;NM_001284424;NM_015460;NM_001284423;NM_001284425;NM_001284426;NR_033965	Body;Body;Body;Body;Body;Body;Body	0.0363282	0.0342411	0.0366889	0.0275145	0.0331516	0.0405743	0.0456066	0.034264	0.0348571	0.0359518	0.0312124	0.178894	0.0507671	0.0396707	0.0461218	0.102349	0.0513184	0.11635	0.0454707	0.0429603	0.039338	0.0407097	0.0999708	0.0851306	0.110207	0.708015	7.51078e-05	0.15949
cg25176357	chr3	41210614	+				0.483316	0.496239	0.502166	0.518577	0.495816	0.543506	0.53232	0.498192	0.484883	0.490282	0.459543	0.66094	0.56666	0.536184	0.581958	0.789156	0.560763	0.61969	0.527959	0.676521	0.604929	0.521353	0.668977	0.562086	0.741844	0.667464	0.000267392	0.224889
cg25937714	chr3	44036492	-				0.0379632	0.0388553	0.0382836	0.0376876	0.0387456	0.0367089	0.0561549	0.0431838	0.0401946	0.0347353	0.0373528	0.0479057	0.0420019	0.040359	0.0559294	0.0541467	0.0516226	0.0451385	0.0414721	0.0379061	0.0466131	0.0473675	0.0447964	0.0456317	0.0473815	0.606233	0.00131697	0.342199
cg14858267	chr3	44037760	+				0.0835788	0.0850015	0.0890636	0.0774235	0.0846227	0.0882631	0.101456	0.0941414	0.0980714	0.112784	0.0938313	0.0880632	0.127504	0.198112	0.121757	0.116165	0.102713	0.266642	0.107677	0.121711	0.153357	0.10926	0.0727711	0.167083	0.142695	0.70842	7.40824e-05	0.159393
cg09626867	chr3	45053351	+	EXOSC7	NR_023353	Body	0.0986109	0.0665643	0.0865834	0.0765906	0.0828283	0.0770595	0.0984623	0.0787585	0.0775029	0.0838186	0.0624875	0.110207	0.100159	0.0964565	0.109848	0.0862332	0.0949364	0.178165	0.135631	0.0904588	0.0927901	0.0811179	0.0908448	0.144007	0.136811	0.6922	0.000126217	0.183634
cg20821706	chr3	45208744	-				0.279317	0.232476	0.269193	0.189434	0.228356	0.250237	0.291866	0.234216	0.230179	0.175872	0.21578	0.488789	0.23287	0.342475	0.395525	0.358008	0.308564	0.241563	0.318653	0.489558	0.362833	0.282389	0.370847	0.324283	0.461443	0.62002	0.000946491	0.311398
cg24436845	chr3	45430311	+	LARS2	NM_015340	5'UTR	0.0237279	0.0218713	0.0228329	0.0219636	0.0238414	0.0227675	0.0269501	0.0219761	0.0225708	0.0227759	0.0222604	0.0228949	0.0252517	0.0238731	0.035324	0.0272989	0.0257596	0.0323144	0.0249686	0.0241172	0.02542	0.0267135	0.0237422	0.0291089	0.0232408	0.658138	0.000348723	0.239742
cg10499974	chr3	46244099	-	CCR1	NM_001295	3'UTR	0.0349654	0.0283594	0.0351832	0.0269837	0.0307715	0.0346379	0.0354302	0.0278507	0.0260311	0.0255287	0.0291277	0.474012	0.0482029	0.0895661	0.146936	0.145809	0.0365827	0.0798427	0.0601905	0.052206	0.0296598	0.0549712	0.158492	0.0527653	0.227516	0.699499	9.97312e-05	0.175603
cg05900542	chr3	46397857	+	CCR2;CCR2	NM_001123041;NM_001123396	5'UTR;5'UTR	0.14866	0.164959	0.135765	0.183168	0.153667	0.230635	0.153928	0.163145	0.18771	0.150747	0.122575	0.384714	0.181382	0.285857	0.306558	0.407171	0.296069	0.375899	0.220073	0.394021	0.182485	0.175368	0.421977	0.334941	0.434558	0.614343	0.00108639	0.323884
cg16625613	chr3	46503692	-	LTF;LTF	NM_001199149;NM_002343	5'UTR;Body	0.235125	0.223815	0.224356	0.190196	0.231601	0.227429	0.29776	0.253896	0.232336	0.228881	0.184069	0.487775	0.285965	0.229597	0.33859	0.577797	0.295738	0.324142	0.305058	0.394604	0.326848	0.275794	0.51615	0.267926	0.554917	0.622453	0.00089147	0.306825
cg15157945	chr3	47023603	+	NBEAL2	NM_015175	Body	0.0521521	0.042878	0.0327216	0.0384387	0.0362792	0.0434004	0.0394359	0.0367292	0.0295542	0.0331923	0.0342319	0.0793423	0.0466673	0.0591853	0.0598365	0.0440072	0.0514652	0.054012	0.0506055	0.0583529	0.0325449	0.0597375	0.0669779	0.0475519	0.0773285	0.614748	0.00107584	0.322749
cg18704979	chr3	47054668	-	LOC100129354	NR_024046	Body	0.590101	0.573991	0.641895	0.628042	0.641589	0.650926	0.63684	0.595401	0.600151	0.675048	0.595248	0.790301	0.599571	0.684994	0.726402	0.644379	0.644664	0.66857	0.644859	0.671284	0.67868	0.665468	0.584046	0.723253	0.68186	0.648811	0.000450809	0.259293
cg00796354	chr3	47155453	-	SETD2	NM_014159	Body	0.313497	0.224576	0.231669	0.250835	0.197771	0.252299	0.295783	0.309099	0.274943	0.27043	0.195305	0.564025	0.366435	0.276695	0.265132	0.434209	0.275308	0.441468	0.295467	0.402764	0.340046	0.381794	0.481572	0.30784	0.499625	0.620831	0.000927834	0.309263
cg17579089	chr3	47269695	+	KIF9;KIF9;KIF9	NM_182902;NM_001134878;NM_022342	3'UTR;3'UTR;3'UTR	0.424841	0.398263	0.437318	0.423566	0.453358	0.446005	0.43633	0.451972	0.461644	0.438139	0.401992	0.674084	0.464116	0.46553	0.566258	0.669949	0.49958	0.506245	0.43413	0.584015	0.502679	0.495889	0.618099	0.507483	0.688603	0.695444	0.000113768	0.180364
cg04255048	chr3	47323868	+	KIF9;KIF9;KLHL18;KIF9	NM_001134878;NM_022342;NM_025010;NM_182902	5'UTR;5'UTR;TSS1500;5'UTR	0.030677	0.0293459	0.0258948	0.024241	0.0307475	0.0337569	0.0375642	0.0265849	0.0271544	0.0264204	0.030873	0.0376955	0.0349617	0.0265515	0.0331885	0.043493	0.0365408	0.0378638	0.0318954	0.0294776	0.0457041	0.0359744	0.0368092	0.0324952	0.0410987	0.60826	0.00125571	0.338053
cg22291418	chr3	47356875	+	KLHL18	NM_025010	Body	0.0958661	0.0983754	0.126702	0.0893811	0.109127	0.0782666	0.0787643	0.0746504	0.106105	0.096349	0.103724	0.16929	0.103732	0.127157	0.122254	0.119134	0.329898	0.101302	0.146601	0.143713	0.0964899	0.159339	0.116861	0.199179	0.165793	0.660165	0.000329413	0.233778
cg20272918	chr3	47555463	+	C3orf75	NM_001031703	TSS1500	0.0373675	0.0403731	0.0353765	0.0318282	0.0384165	0.0355011	0.0355722	0.0371489	0.0327572	0.0387056	0.034766	0.0378256	0.0524156	0.0348737	0.0902768	0.0520861	0.0405462	0.0624778	0.0397076	0.0367992	0.0408968	0.0666464	0.0299807	0.0566064	0.0444719	0.67233	0.000231946	0.220891
cg14495063	chr3	48557236	-	PFKFB4	NM_004567	Body	0.430875	0.400874	0.464209	0.396839	0.453289	0.430702	0.424567	0.382133	0.419412	0.426959	0.426255	0.606067	0.490442	0.44821	0.523386	0.595567	0.516367	0.489883	0.481826	0.50281	0.516888	0.468842	0.55042	0.492596	0.578613	0.717747	5.36571e-05	0.146933
cg09789120	chr3	48701057	+	CELSR3;CELSR3-AS1	NM_001407;NR_111921	TSS1500;TSS200	0.0302972	0.0340587	0.0310774	0.0288274	0.0278054	0.0319172	0.0254276	0.030335	0.0256682	0.0204259	0.0299617	0.0318819	0.0311883	0.0347088	0.0331384	0.0328762	0.0380167	0.0357785	0.0318684	0.0361316	0.0276271	0.0340509	0.0348442	0.0355372	0.0377735	0.615559	0.001055	0.321719
cg09278865	chr3	48779789	+				0.174833	0.189564	0.378362	0.228714	0.4547	0.511688	0.359794	0.289489	0.159276	0.307907	0.314596	0.709069	0.652921	0.385445	0.439762	0.750033	0.365262	0.585529	0.515754	0.710344	0.369893	0.576952	0.649041	0.508426	0.69831	0.604611	0.00136781	0.345691
cg01552059	chr3	49142559	+	QARS	NM_005051	TSS1500	0.0253136	0.0254855	0.0239122	0.0247975	0.026417	0.0267276	0.0270288	0.0247229	0.0218655	0.0236645	0.0220944	0.0255028	0.0270559	0.0276569	0.0701568	0.0281933	0.0267399	0.0266335	0.0249642	0.0239993	0.0329034	0.0332502	0.0271049	0.0265723	0.030032	0.653677	0.000394709	0.248656
cg11583064	chr3	49825095	-	IP6K1;IP6K1;IP6K1	NM_001242829;NM_001006115;NM_153273	TSS1500;TSS1500;TSS1500	0.297143	0.24681	0.285964	0.314926	0.3255	0.269092	0.274694	0.264285	0.250717	0.278868	0.307143	0.401838	0.325475	0.333585	0.407047	0.318283	0.298497	0.375554	0.4082	0.285824	0.361693	0.305802	0.272763	0.367336	0.392932	0.701121	9.45578e-05	0.172426
cg06157116	chr3	50267581	-				0.781827	0.72071	0.751498	0.774873	0.784547	0.780113	0.791793	0.723673	0.807958	0.741153	0.807596	0.872502	0.85091	0.801818	0.897415	0.862186	0.817005	0.85872	0.80146	0.873362	0.848875	0.792907	0.873653	0.847025	0.8912	0.666653	0.000273737	0.226019
cg19327252	chr3	50267735	+	GNAI2;GNAI2;GNAI2	NM_001282617;NM_001282619;NM_001282620	TSS1500;5'UTR;Body	0.110981	0.10724	0.0905702	0.0916707	0.109641	0.0952712	0.10721	0.0847434	0.0894468	0.0813759	0.121126	0.366756	0.172824	0.157126	0.20727	0.256283	0.104276	0.152352	0.154196	0.193286	0.104148	0.144684	0.295889	0.129879	0.302404	0.601772	0.00146086	0.354341
cg09326762	chr3	50292471	-	GNAI2;GNAI2;GNAI2;GNAI2;GNAI2;GNAI2	NM_001166425;NM_001282619;NM_001282617;NM_001282618;NM_001282620;NM_002070	Body;Body;Body;Body;Body;Body	0.612761	0.565069	0.602705	0.584761	0.549575	0.639073	0.569999	0.585241	0.600888	0.582583	0.569221	0.72369	0.599139	0.629267	0.694747	0.643051	0.608658	0.647961	0.627294	0.667356	0.650147	0.600786	0.62549	0.647959	0.706768	0.667464	0.000267392	0.224889
cg10396427	chr1	23337578	-	C1orf234	NM_001242521	Body	0.668718	0.615439	0.602009	0.641803	0.647624	0.592197	0.607477	0.671987	0.65403	0.581929	0.659734	0.895409	0.740163	0.649398	0.707025	0.823613	0.67105	0.687153	0.667112	0.753566	0.719195	0.673378	0.813475	0.726576	0.765444	0.666653	0.000273737	0.226019
cg12829455	chr3	51391213	-	DOCK3	NM_004947	Body	0.217227	0.130235	0.159044	0.138087	0.189607	0.174823	0.187997	0.163137	0.201351	0.185202	0.154637	0.331017	0.240128	0.188892	0.233826	0.253878	0.235072	0.282746	0.232697	0.244553	0.221584	0.187375	0.305549	0.206435	0.274591	0.617992	0.000994556	0.316334
cg03183354	chr3	52252049	+				0.315951	0.236494	0.253993	0.233196	0.288383	0.32016	0.269983	0.247257	0.276814	0.274189	0.242786	0.605711	0.433519	0.333456	0.370623	0.564333	0.296546	0.455471	0.37056	0.424015	0.444013	0.290575	0.52108	0.403791	0.584742	0.713692	6.18296e-05	0.15331
cg03607117	chr3	53080440	+	SFMBT1;SFMBT1;SFMBT1	NM_001005159;NM_016329;NM_001005158	TSS1500;TSS1500;TSS1500	0.120217	0.12119	0.161613	0.0703163	0.0990263	0.0675267	0.11777	0.0887757	0.129351	0.106567	0.108619	0.13693	0.164376	0.1362	0.131598	0.149851	0.16481	0.176633	0.15414	0.159789	0.108593	0.138632	0.119557	0.146144	0.188844	0.641106	0.000553818	0.271792
cg13036855	chr3	53880717	+	CHDH;IL17RB	NM_018397;NM_018725	TSS1500;Body	0.107063	0.121715	0.145556	0.099854	0.0879923	0.105898	0.102234	0.129934	0.126585	0.103351	0.100571	0.221819	0.165987	0.135139	0.143912	0.101533	0.130839	0.172514	0.102708	0.123127	0.133718	0.170302	0.156625	0.133517	0.191883	0.680846	0.000179709	0.203277
cg16935913	chr3	56753028	-				0.933796	0.945892	0.944722	0.92268	0.95506	0.94745	0.934686	0.945864	0.912529	0.914436	0.910816	0.946693	0.946897	0.953331	0.963922	0.921167	0.943255	0.958573	0.951061	0.945574	0.946515	0.94674	0.939283	0.960893	0.948523	0.609071	0.0012319	0.336884
cg01602822	chr3	56951917	+	ARHGEF3;ARHGEF3	NM_001289698;NM_001128615	TSS1500;Body	0.0774599	0.0573893	0.0472878	0.0338406	0.0377654	0.0674908	0.0610955	0.0653974	0.050984	0.045522	0.0550868	0.321994	0.0818174	0.106807	0.111169	0.101943	0.0735288	0.079932	0.120358	0.0893858	0.0582943	0.0753483	0.166318	0.0611461	0.190366	0.60826	0.00125571	0.338053
cg03648907	chr3	57679005	-	FAM116A	NM_152678	TSS200	0.0224031	0.0273342	0.032304	0.0278215	0.0271027	0.0276061	0.0298724	0.0304459	0.0239206	0.0253013	0.0237511	0.03342	0.0360484	0.0290299	0.0316985	0.0313004	0.0272407	0.032111	0.0335462	0.0258564	0.0284585	0.0388384	0.0264251	0.0401221	0.0321402	0.643539	0.000519284	0.268146
cg26593628	chr1	23824369	+				0.340363	0.268342	0.304164	0.356076	0.3125	0.34701	0.329628	0.260082	0.294649	0.357371	0.277407	0.664156	0.432135	0.375441	0.4682	0.437648	0.319287	0.356851	0.452248	0.454404	0.369472	0.339462	0.554283	0.388814	0.468867	0.600961	0.00148842	0.35656
cg09964204	chr3	66024343	-	MAGI1;MAGI1;MAGI1;MAGI1;MAGI1;MAGI1	NM_001033057;NM_004742;NM_004742;NM_015520;NM_015520;NM_001033057	5'UTR;5'UTR;1stExon;1stExon;5'UTR;1stExon	0.072181	0.0740535	0.0746177	0.0728569	0.0794337	0.0736096	0.0700989	0.0614522	0.0712731	0.0668538	0.0717201	0.0886695	0.0891597	0.0758265	0.161496	0.062374	0.0747765	0.0760127	0.0712683	0.0701413	0.0763308	0.0811763	0.0796089	0.0772864	0.0979653	0.625697	0.000822419	0.3017
cg08069883	chr3	72081820	+				0.246703	0.230635	0.211721	0.215583	0.269203	0.25329	0.152556	0.208598	0.189024	0.220914	0.212696	0.594874	0.268677	0.284108	0.31659	0.343395	0.262011	0.282888	0.304	0.342156	0.305094	0.28304	0.434361	0.241408	0.408391	0.651244	0.000421949	0.255714
cg25484252	chr3	72184399	+				0.0559426	0.0513301	0.0560012	0.0671603	0.0468305	0.0591319	0.0635285	0.05632	0.0513583	0.0542768	0.0504398	0.0605651	0.0748084	0.0572501	0.0704002	0.0724573	0.0810661	0.0799805	0.0605888	0.0647446	0.0725273	0.0629971	0.0877983	0.069078	0.0754806	0.681252	0.000177502	0.202755
cg13688769	chr3	73674363	-	PDZRN3	NM_015009	TSS1500	0.0792527	0.102611	0.111157	0.090721	0.103107	0.0899822	0.102557	0.1069	0.0941376	0.10093	0.105043	0.118029	0.116504	0.225615	0.142659	0.114062	0.147145	0.128557	0.111523	0.110327	0.0918421	0.14416	0.113973	0.119681	0.12416	0.736806	2.66489e-05	0.12456
cg00784791	chr3	75484516	-	FAM86D	NR_024241	TSS1500	0.0286628	0.0369687	0.0307766	0.0298465	0.0298536	0.0284678	0.0310117	0.0319579	0.0298032	0.0313725	0.0315091	0.0319838	0.0321132	0.0313972	0.0330949	0.0329058	0.0329442	0.0406655	0.029899	0.0334685	0.0355819	0.0388149	0.031335	0.0393009	0.0353669	0.713692	6.18296e-05	0.15331
cg26277102	chr3	75834282	+	ZNF717	NM_001128223	TSS200	0.374978	0.535732	0.434522	0.450822	0.500009	0.475116	0.463353	0.466821	0.525814	0.485557	0.461332	0.561748	0.533088	0.634835	0.649657	0.507918	0.592827	0.497832	0.505842	0.528998	0.539383	0.471638	0.568183	0.575128	0.610149	0.63178	0.000705329	0.289863
cg11036656	chr3	81887543	+				0.0563136	0.0521512	0.0743684	0.0555465	0.0981348	0.0742709	0.0554474	0.0743984	0.0906983	0.0474092	0.0712643	0.478631	0.0862206	0.092726	0.153515	0.36197	0.0886692	0.116605	0.105003	0.222594	0.105262	0.115429	0.300758	0.107775	0.3965	0.712881	6.35897e-05	0.156245
cg24139667	chr3	97483335	+	ARL6;ARL6;ARL6;ARL6	NM_177976;NM_032146;NM_001278293;NR_103511	TSS200;TSS200;TSS200;TSS200	0.0253162	0.0224655	0.0243363	0.0211714	0.0257979	0.025588	0.0234728	0.0242983	0.0244384	0.020554	0.0223516	0.0253032	0.0264909	0.0213407	0.0319754	0.0243179	0.0252849	0.0301926	0.0252878	0.0257657	0.0273918	0.0335692	0.0252783	0.0262227	0.0253681	0.627319	0.000789662	0.29719
cg14315655	chr3	97673490	-	MINA;MINA;MINA;MINA	NM_001261829;NM_032778;NM_153182;NM_001042533	Body;Body;Body;Body	0.0457499	0.0386979	0.0424951	0.0392844	0.0429732	0.0435271	0.0690607	0.0463591	0.0390551	0.0398453	0.0485022	0.141853	0.0817557	0.0562505	0.066697	0.13029	0.0580084	0.0723567	0.0453405	0.0507497	0.0459479	0.0506134	0.0696954	0.0808487	0.176616	0.669086	0.000255085	0.224889
cg24320902	chr1	24514450	+	IFNLR1;IFNLR1;IFNLR1	NM_173065;NM_173064;NM_170743	TSS1500;TSS1500;TSS1500	0.0340976	0.0345288	0.0268804	0.0252452	0.0304068	0.0257494	0.0252886	0.037593	0.0232498	0.0309903	0.027354	0.148241	0.0350286	0.0351986	0.0665261	0.0298435	0.0336917	0.117105	0.0403845	0.0336214	0.0444509	0.0370768	0.0313112	0.0311855	0.0321885	0.606233	0.00131697	0.342199
cg19616274	chr3	101499721	+	NXPE3;NXPE3	NM_145037;NM_001134456	5'UTR;5'UTR	0.0650418	0.0799355	0.0685064	0.0484597	0.0750417	0.102734	0.0449841	0.0500992	0.0568406	0.0522379	0.0569579	0.26295	0.0910628	0.148104	0.150566	0.207254	0.0758722	0.0965911	0.123662	0.13396	0.0919694	0.115654	0.182741	0.0991533	0.167673	0.650839	0.000426644	0.256079
cg27275023	chr3	107676222	-				0.560672	0.507766	0.519746	0.52564	0.562551	0.594876	0.56249	0.479907	0.503168	0.490198	0.537944	0.783418	0.524259	0.62966	0.610575	0.735334	0.592635	0.633608	0.540955	0.708889	0.652495	0.562994	0.690082	0.577657	0.738832	0.612315	0.0011405	0.328805
cg00195689	chr3	113931498	+				0.870411	0.825178	0.761444	0.816795	0.797773	0.882861	0.833581	0.784435	0.839163	0.846287	0.8602	0.917771	0.885216	0.907642	0.916512	0.876906	0.873336	0.855499	0.835497	0.904303	0.91718	0.894838	0.831544	0.849871	0.892771	0.619614	0.00095594	0.312233
cg26152597	chr3	114865874	+	ZBTB20	NM_015642	5'UTR	0.0219144	0.0214748	0.0192028	0.0190191	0.0212056	0.02297	0.0237889	0.0227683	0.02082	0.0204347	0.0194378	0.0229964	0.0234999	0.0217051	0.0262475	0.0316936	0.0243774	0.0261386	0.021125	0.0234891	0.0241575	0.0260706	0.023475	0.0236502	0.023272	0.63624	0.000628906	0.279347
cg04095932	chr3	116164917	+	LSAMP	NM_002338	TSS1500	0.524496	0.47215	0.502555	0.516298	0.519424	0.471176	0.478333	0.461908	0.492896	0.44985	0.548052	0.898153	0.583882	0.616096	0.639687	0.46271	0.51542	0.505593	0.536691	0.479033	0.62932	0.578285	0.508956	0.551775	0.667299	0.662598	0.000307476	0.231443
cg13445788	chr3	117272413	-				0.219791	0.290707	0.414292	0.381453	0.432706	0.359591	0.351647	0.496554	0.24634	0.30348	0.352999	0.675026	0.445584	0.480062	0.53757	0.745168	0.586669	0.537195	0.567829	0.731517	0.472388	0.51698	0.52888	0.647113	0.753792	0.733967	2.96856e-05	0.127024
cg07985746	chr3	125306336	+	OSBPL11	NM_022776	Body	0.728179	0.732799	0.764483	0.736397	0.757578	0.726946	0.69607	0.749946	0.732444	0.708974	0.714977	0.863936	0.749075	0.768826	0.807038	0.844192	0.750278	0.762882	0.788618	0.835629	0.751378	0.801856	0.844023	0.761309	0.805526	0.604611	0.00136781	0.345691
cg00511265	chr3	126012879	-				0.764236	0.814553	0.818706	0.81473	0.768657	0.820464	0.838789	0.739995	0.818433	0.835426	0.727332	0.905231	0.873501	0.859015	0.898086	0.837174	0.821763	0.839235	0.833307	0.772148	0.83637	0.818698	0.831723	0.852199	0.846619	0.646783	0.000476154	0.261481
cg08660021	chr3	126928138	+				0.315835	0.337209	0.300856	0.304677	0.393488	0.334442	0.367976	0.309519	0.313076	0.309929	0.27435	0.566537	0.400542	0.3319	0.32569	0.480785	0.344008	0.414239	0.378395	0.340855	0.4134	0.419682	0.461935	0.349852	0.422139	0.645972	0.000486634	0.263149
cg12943155	chr3	127347978	-	PODXL2	NM_015720	TSS200	0.0239193	0.02353	0.0293519	0.0188233	0.0226751	0.0239052	0.0294774	0.0222904	0.0227027	0.0322646	0.0250554	0.0370178	0.0475382	0.0515077	0.0318944	0.0286603	0.0572859	0.0652942	0.0308859	0.0303302	0.0304688	0.0319727	0.0303111	0.0269889	0.0288629	0.624481	0.000847751	0.303999
cg24954207	chr3	128217091	+				0.208222	0.147445	0.172692	0.174485	0.157163	0.156823	0.171007	0.163622	0.18413	0.135786	0.177328	0.258141	0.177687	0.177719	0.222366	0.171486	0.167575	0.209792	0.229457	0.165934	0.186566	0.195435	0.191602	0.192191	0.203728	0.63624	0.000628906	0.279347
cg18829405	chr3	128390184	-				0.140883	0.0888938	0.157513	0.108099	0.105707	0.0932765	0.0900704	0.073462	0.0791338	0.0911011	0.126607	0.565206	0.178235	0.19412	0.245181	0.343012	0.162363	0.226488	0.266591	0.313282	0.0924123	0.242646	0.454508	0.136898	0.426593	0.607044	0.00129216	0.341537
cg26353484	chr3	128903088	-	CNBP;CNBP;CNBP;CNBP;CNBP;CNBP	NM_001127195;NM_003418;NM_001127194;NM_001127196;NM_001127192;NM_001127193	TSS1500;TSS1500;TSS1500;TSS1500;TSS1500;TSS1500	0.0269441	0.0381635	0.0311071	0.0286732	0.0305777	0.0266992	0.0362093	0.0280735	0.0302726	0.0306571	0.0312692	0.0342673	0.0355367	0.0335163	0.0408975	0.0324504	0.033995	0.033097	0.038752	0.0344361	0.037195	0.0344601	0.040122	0.0404937	0.0347846	0.616776	0.00102439	0.319575
cg14468090	chr3	129032864	-				0.633767	0.711714	0.768541	0.726988	0.723245	0.7086	0.723918	0.711458	0.696613	0.726764	0.7493	0.73465	0.775684	0.726538	0.787955	0.763679	0.716569	0.809952	0.72808	0.737127	0.789123	0.745906	0.765056	0.773613	0.748194	0.610693	0.00118544	0.332681
cg10867751	chr1	25870981	-	LDLRAP1	NM_015627	Body	0.18052	0.190517	0.187131	0.179105	0.185044	0.18591	0.185211	0.191075	0.174826	0.150079	0.187618	0.208464	0.19937	0.217205	0.198662	0.162656	0.194529	0.216822	0.239457	0.18569	0.182899	0.188334	0.19146	0.238816	0.225244	0.655705	0.000373191	0.244178
cg07952081	chr3	130426866	+	PIK3R4	NM_014602	Body	0.112161	0.11772	0.15418	0.0910799	0.157676	0.106542	0.149659	0.111954	0.225051	0.0982897	0.123717	0.176319	0.155922	0.0997634	0.236669	0.130131	0.197118	0.193024	0.21397	0.274883	0.171607	0.221852	0.135579	0.191525	0.241825	0.605422	0.00134218	0.343052
cg01350857	chr1	25983951	-	MAN1C1;MAN1C1	NM_020379;NM_001289010	Body;Body	0.116006	0.14346	0.141232	0.123159	0.127908	0.153932	0.147974	0.129636	0.134697	0.100462	0.15555	0.197022	0.13259	0.140986	0.162523	0.162993	0.169217	0.171636	0.172157	0.141682	0.171821	0.150661	0.154425	0.145675	0.175589	0.622453	0.00089147	0.306825
cg12776804	chr3	132378467	-	UBA5;ACAD11;NPHP3-ACAD11;UBA5	NM_024818;NM_032169;NR_037804;NM_198329	TSS1500;1stExon;Body;5'UTR	0.0273007	0.0261535	0.0268121	0.0287469	0.026893	0.0292135	0.0276918	0.0296127	0.0266985	0.0261176	0.0243269	0.0282789	0.0312307	0.0267656	0.027909	0.0424952	0.0377004	0.0361036	0.0324996	0.0303813	0.0405095	0.033492	0.0281772	0.0300206	0.0325173	0.678818	0.000191108	0.209753
cg22588644	chr3	132378948	-	ACAD11;UBA5;ACAD11;UBA5	NM_032169;NM_198329;NM_032169;NM_024818	1stExon;5'UTR;5'UTR;TSS200	0.0372614	0.0388274	0.0374469	0.0392984	0.0376901	0.0433679	0.0465923	0.0365158	0.0349168	0.0383131	0.0300485	0.0341922	0.0518746	0.0403029	0.106319	0.0446311	0.0442833	0.0464378	0.0464952	0.0419685	0.0399681	0.0518124	0.038105	0.0481226	0.0628039	0.647594	0.000465871	0.260764
cg04470499	chr3	135222830	-				0.030123	0.0307766	0.0334637	0.0311571	0.0328712	0.0343868	0.0417874	0.031055	0.030998	0.0356958	0.0352292	0.0419259	0.0370586	0.0364088	0.051854	0.036716	0.0334371	0.0408062	0.042491	0.0366341	0.0379881	0.0389627	0.0346966	0.0394832	0.0467474	0.725046	4.13178e-05	0.134954
cg07989312	chr3	136506546	+				0.0708924	0.0710905	0.0748398	0.0584087	0.108128	0.10627	0.0623764	0.0661191	0.0748824	0.0990405	0.0630291	0.338222	0.114501	0.102171	0.11369	0.166185	0.0783424	0.13446	0.162262	0.173246	0.106902	0.122912	0.141015	0.139263	0.247802	0.699094	0.000101063	0.175603
cg16585332	chr3	136651622	+	NCK1;NCK1;NCK1	NM_001291999;NM_006153;NM_001190796	Body;Body;Body	0.556853	0.70065	0.632277	0.731794	0.63209	0.708276	0.588693	0.676733	0.682819	0.641589	0.618462	0.883714	0.792993	0.83369	0.82594	0.819717	0.784844	0.896337	0.692792	0.869573	0.733815	0.70982	0.780195	0.64087	0.863957	0.621642	0.000909495	0.308589
cg01465438	chr3	137893793	-	DBR1	NM_016216	TSS200	0.0279366	0.0271753	0.0224406	0.0242462	0.025975	0.0302837	0.0323774	0.0268328	0.0270262	0.0231444	0.0306666	0.0299864	0.0275408	0.0328172	0.0396898	0.031006	0.0325633	0.0396026	0.0341794	0.0286966	0.0285545	0.032357	0.0302581	0.0312931	0.0362471	0.66787	0.000264267	0.224889
cg15537651	chr3	141056124	-	ZBTB38	NM_001080412	5'UTR	0.350407	0.302769	0.383631	0.254562	0.451039	0.413846	0.401022	0.362884	0.363776	0.328944	0.309566	0.745255	0.573252	0.366683	0.503741	0.839614	0.453859	0.566613	0.466906	0.676533	0.664203	0.4474	0.709721	0.479772	0.751507	0.681252	0.000177502	0.202755
cg18216575	chr3	141056238	+	ZBTB38	NM_001080412	5'UTR	0.123147	0.132294	0.111414	0.0775196	0.120126	0.126562	0.138532	0.0906703	0.108396	0.0803569	0.0841576	0.272164	0.160667	0.123893	0.15092	0.329228	0.163485	0.197736	0.168825	0.164712	0.144991	0.10306	0.256552	0.153497	0.375046	0.607855	0.00126776	0.338942
cg10212985	chr3	143470731	-	SLC9A9	NM_173653	Body	0.454629	0.401341	0.404198	0.42886	0.417908	0.424687	0.436753	0.459701	0.425421	0.445094	0.386909	0.606241	0.486658	0.414825	0.49518	0.555985	0.480112	0.462776	0.450712	0.551792	0.509338	0.446482	0.59347	0.466656	0.597591	0.608666	0.00124375	0.337066
cg03900143	chr3	147111660	+	ZIC4;ZIC4;ZIC4;ZIC4;ZIC4	NM_001168378;NR_033119;NM_032153;NM_001168379;NR_033118	Body;TSS1500;Body;Body;TSS1500	0.0587614	0.0440768	0.0392501	0.032082	0.0383179	0.0293803	0.038384	0.0349786	0.0349857	0.0427798	0.0463199	0.113528	0.0476803	0.052549	0.055196	0.0553059	0.0422269	0.0692608	0.0499767	0.034255	0.0536191	0.0469594	0.0377845	0.0480825	0.0640192	0.625292	0.000830789	0.302587
cg17517206	chr3	148415825	-	AGTR1;AGTR1;AGTR1;AGTR1;AGTR1;AGTR1;AGTR1;AGTR1	NM_004835;NM_031850;NM_000685;NM_009585;NM_004835;NM_031850;NM_000685;NM_009585	1stExon;1stExon;1stExon;1stExon;5'UTR;5'UTR;5'UTR;5'UTR	0.0242447	0.0265409	0.0255893	0.0220603	0.0261464	0.0220805	0.0264908	0.0243101	0.0224362	0.0204896	0.0248637	0.0368535	0.0245261	0.036751	0.0265579	0.0321215	0.0279246	0.0287696	0.0266092	0.0233972	0.0261082	0.0271727	0.0249823	0.0278325	0.0258567	0.602989	0.00142034	0.351003
cg11060073	chr1	26513944	-	CNKSR1;CNKSR1;CNKSR1	NM_001297648;NM_001297647;NM_006314	Body;Body;Body	0.876721	0.88394	0.862061	0.88922	0.889944	0.917133	0.869712	0.874718	0.861399	0.897706	0.900493	0.923781	0.890874	0.891245	0.922941	0.890568	0.891995	0.909076	0.904315	0.883119	0.927652	0.930318	0.87109	0.905989	0.894221	0.63989	0.00057182	0.272323
cg16239134	chr3	150994576	-	MED12L;P2RY14	NM_053002;NM_014879	Body;5'UTR	0.0256178	0.0270952	0.0313719	0.0209862	0.0259746	0.0256462	0.0325171	0.0331694	0.0237207	0.0221272	0.026801	0.115704	0.0261538	0.0316011	0.0338937	0.026054	0.0331907	0.031653	0.030287	0.0283066	0.0462417	0.0483193	0.0311718	0.0275592	0.0402548	0.641512	0.000547928	0.271227
cg10468070	chr1	26551518	-				0.248584	0.254754	0.260493	0.258003	0.291637	0.268644	0.233815	0.242476	0.264483	0.303954	0.287937	0.386345	0.376283	0.308177	0.299366	0.37471	0.336136	0.255082	0.322706	0.267696	0.3067	0.351789	0.294012	0.351613	0.270932	0.600961	0.00148842	0.35656
cg00046499	chr3	154146183	+	GPR149	NM_001038705	Body	0.0485748	0.043892	0.0492967	0.0442819	0.0397898	0.0487888	0.0480897	0.0496957	0.0458181	0.0345981	0.0600618	0.059878	0.0504235	0.051491	0.20215	0.0545377	0.0487653	0.0599261	0.0629513	0.058966	0.107872	0.0514204	0.0369932	0.0648197	0.10416	0.701527	9.33019e-05	0.171678
cg05858442	chr3	157169997	+	VEPH1;VEPH1;VEPH1	NM_001167912;NM_024621;NM_001167911	Body;Body;Body	0.143309	0.110369	0.112126	0.114599	0.15548	0.108281	0.157032	0.11716	0.131019	0.101698	0.122109	0.13998	0.153575	0.110005	0.156133	0.168855	0.140784	0.206178	0.187654	0.19444	0.161793	0.171472	0.164816	0.18674	0.162566	0.627725	0.000781651	0.296508
cg19532307	chr3	164912664	-	SLITRK3	NM_014926	5'UTR	0.0696177	0.0975633	0.0969081	0.0775062	0.11452	0.0853024	0.115267	0.109432	0.121338	0.133844	0.147066	0.452352	0.133653	0.450718	0.115275	0.122563	0.134806	0.137149	0.130972	0.102844	0.103966	0.150148	0.0840753	0.174476	0.143149	0.603394	0.00140705	0.349098
cg07766263	chr3	170303045	-	SLC7A14	NM_020949	5'UTR	0.303958	0.319852	0.322381	0.319115	0.357025	0.313438	0.369702	0.303454	0.32952	0.349242	0.337927	0.386345	0.324757	0.393544	0.477058	0.375225	0.51919	0.447681	0.375557	0.30688	0.444531	0.325982	0.289948	0.371578	0.423451	0.610693	0.00118544	0.332681
cg04594619	chr1	27095543	+	ARID1A;ARID1A	NM_139135;NM_006015	Body;Body	0.415059	0.428462	0.477123	0.409522	0.465052	0.424188	0.415163	0.411454	0.511111	0.426535	0.348244	0.609645	0.460181	0.43605	0.430781	0.447841	0.435836	0.548157	0.528384	0.456621	0.545797	0.513238	0.536486	0.531638	0.472927	0.656921	0.000360776	0.242839
cg22694983	chr3	177514999	-				0.309074	0.282924	0.332638	0.273108	0.303243	0.34059	0.355925	0.295874	0.344972	0.310331	0.34047	0.612546	0.371686	0.403056	0.404409	0.541154	0.348496	0.464159	0.371213	0.393921	0.337825	0.383137	0.630195	0.384786	0.519411	0.671519	0.000237552	0.221814
cg07859923	chr3	177646254	-				0.0982213	0.100981	0.131704	0.0757448	0.159863	0.118616	0.145227	0.109851	0.171717	0.14065	0.080382	0.289504	0.1806	0.265682	0.206812	0.252527	0.235858	0.149174	0.132806	0.379784	0.195396	0.296236	0.134365	0.1405	0.396859	0.656516	0.000364874	0.242839
cg21564242	chr3	179754761	-	PEX5L	NM_016559	TSS1500	0.0914262	0.0801283	0.0802119	0.0777805	0.0857885	0.0826812	0.0850974	0.0746954	0.0799659	0.0918679	0.0862751	0.124815	0.096365	0.0967273	0.103271	0.09537	0.095702	0.103973	0.0959441	0.0900267	0.0911118	0.0854942	0.0830376	0.0842194	0.110656	0.621237	0.000918625	0.309263
cg01844178	chr3	180397494	-	CCDC39	NM_181426	TSS1500	0.0182076	0.0171186	0.0195809	0.0162038	0.0206543	0.017192	0.0173348	0.0172703	0.0165561	0.0167935	0.0159039	0.0177107	0.0192574	0.0316587	0.0201286	0.0216779	0.0243912	0.0214618	0.0182345	0.0185313	0.0177462	0.0191029	0.0182508	0.0206815	0.0255	0.650028	0.000436171	0.256683
cg25214424	chr3	183146882	+	MCF2L2	NM_015078	TSS1500	0.0442218	0.041537	0.0399762	0.0383124	0.0468871	0.0451233	0.0380142	0.037556	0.0316835	0.0360221	0.0367346	0.0451711	0.0435321	0.0504346	0.0508879	0.0537324	0.0490452	0.0494885	0.0433384	0.0430566	0.0439286	0.0516245	0.0396916	0.0418096	0.0509878	0.633402	0.000676657	0.285141
cg23857904	chr3	183262812	-	KLHL6	NM_130446	Body	0.156595	0.108099	0.10873	0.121565	0.107425	0.107133	0.132249	0.127645	0.115095	0.119158	0.125156	0.353071	0.205055	0.165846	0.246838	0.301417	0.125776	0.261098	0.173507	0.241808	0.18801	0.181419	0.295268	0.161044	0.344392	0.719369	5.06649e-05	0.142088
cg18262028	chr3	184032882	-	EIF4G1;EIF4G1;EIF4G1;EIF4G1	NM_198244;NM_182917;NM_198241;NM_198242	5'UTR;TSS200;5'UTR;5'UTR	0.0183951	0.0202069	0.0174381	0.0177047	0.0188985	0.0185735	0.0187399	0.0180613	0.0177097	0.0174263	0.0183404	0.0218035	0.019188	0.0241044	0.0188266	0.0253586	0.0191802	0.0227838	0.0189919	0.0194224	0.0191115	0.0202016	0.0229982	0.0206923	0.0202182	0.671519	0.000237552	0.221814
cg18990407	chr3	184297380	-	EPHB3	NM_004443	Body	0.131658	0.0971268	0.107338	0.0924546	0.0809239	0.109749	0.0889241	0.0804658	0.0959047	0.090836	0.0886143	0.272452	0.137598	0.109305	0.0966757	0.18822	0.116195	0.104043	0.0980157	0.12139	0.193225	0.0993639	0.130624	0.139086	0.261671	0.609882	0.00120848	0.334871
cg10917218	chr3	184396043	-				0.631473	0.593321	0.59077	0.6153	0.600172	0.63109	0.620483	0.599497	0.578272	0.615466	0.628253	0.763207	0.642705	0.651695	0.616344	0.693822	0.632149	0.642943	0.653546	0.65824	0.608711	0.635926	0.689127	0.659246	0.680173	0.61637	0.00103451	0.319909
cg17705916	chr3	184602569	+	VPS8;VPS8	NM_015303;NM_001009921	Body;Body	0.205982	0.129337	0.147956	0.1487	0.196956	0.202334	0.225298	0.196243	0.185361	0.222332	0.0974541	0.494341	0.300497	0.225493	0.255242	0.590027	0.229142	0.398278	0.207196	0.40844	0.261946	0.213848	0.446302	0.268533	0.616089	0.701932	9.20607e-05	0.170552
cg15339539	chr3	184890598	-	EHHADH-AS1	NR_038990	Body	0.263738	0.344331	0.296088	0.230955	0.261935	0.284941	0.278032	0.270319	0.127113	0.241934	0.160588	0.547636	0.341247	0.336662	0.386706	0.50294	0.220695	0.399231	0.326695	0.420714	0.362679	0.296733	0.436172	0.506811	0.46566	0.641512	0.000547928	0.271227
cg13383507	chr3	185367506	+	IGF2BP2;IGF2BP2;IGF2BP2;IGF2BP2;IGF2BP2;IGF2BP2;IGF2BP2	NM_001291875;NM_001291874;NM_001291872;NM_001291873;NM_001007225;NM_001291869;NM_006548	Body;Body;Body;Body;Body;Body;Body	0.58607	0.575302	0.57303	0.595045	0.599707	0.605348	0.604178	0.57545	0.592414	0.614632	0.586154	0.750193	0.624743	0.593608	0.640271	0.700871	0.606915	0.636573	0.603796	0.63933	0.620634	0.6277	0.673235	0.604821	0.694182	0.626508	0.000805896	0.300106
cg07464113	chr3	185998714	+	DGKG;DGKG;DGKG	NM_001080745;NM_001080744;NM_001346	Body;Body;Body	0.137557	0.153681	0.152588	0.14175	0.137425	0.141916	0.165977	0.12561	0.184905	0.131446	0.135525	0.263379	0.155288	0.160033	0.177856	0.158566	0.19927	0.2366	0.158772	0.192413	0.198279	0.18029	0.155295	0.193517	0.224333	0.771274	6.3884e-06	0.0919364
cg26276996	chr3	186289215	+	TBCCD1;TBCCD1;DNAJB11	NM_001134415;NM_001286749;NM_016306	TSS1500;TSS1500;Body	0.2569	0.207611	0.18172	0.226785	0.198039	0.19731	0.203192	0.249166	0.176991	0.17394	0.198194	0.277165	0.251579	0.398917	0.298136	0.212331	0.312664	0.324362	0.232512	0.179577	0.221755	0.275545	0.209868	0.257313	0.216842	0.641917	0.000542092	0.270313
cg17448192	chr3	186718821	-	ST6GAL1;ST6GAL1	NM_173216;NM_173217	5'UTR;5'UTR	0.110696	0.122218	0.102158	0.0870668	0.106786	0.0940138	0.0981685	0.118245	0.104253	0.0884448	0.0974995	0.526076	0.14125	0.199846	0.182085	0.231881	0.151015	0.264269	0.18472	0.266902	0.135537	0.123913	0.212762	0.25784	0.35822	0.76438	8.66257e-06	0.0965099
cg00481951	chr3	187387650	-	SST	NM_001048	Body	0.166579	0.168627	0.197894	0.141132	0.149737	0.153369	0.139635	0.167509	0.196272	0.189939	0.196349	0.229753	0.259263	0.238039	0.258037	0.235817	0.249963	0.258764	0.19448	0.225228	0.205941	0.210846	0.227729	0.177454	0.234491	0.662598	0.000307476	0.231443
cg11344771	chr3	188108786	-	LPP;LPP;LPP	NM_001167672;NM_005578;NM_001167671	5'UTR;5'UTR;5'UTR	0.359664	0.374772	0.455434	0.334855	0.532189	0.462291	0.323165	0.321935	0.512759	0.587626	0.206074	0.901132	0.697785	0.704736	0.876973	0.86975	0.651679	0.77223	0.723095	0.888747	0.483509	0.605407	0.786964	0.773218	0.842223	0.672736	0.000229187	0.220067
cg03396047	chr3	188118309	-	LPP;LPP;LPP	NM_001167672;NM_005578;NM_001167671	5'UTR;5'UTR;5'UTR	0.409768	0.434388	0.395773	0.357971	0.438726	0.551058	0.405073	0.498626	0.489675	0.537868	0.405884	0.794674	0.666755	0.578947	0.585874	0.839296	0.52084	0.720023	0.647253	0.60183	0.588426	0.537179	0.798427	0.620187	0.808543	0.703149	8.84237e-05	0.16961
cg04568100	chr3	188471224	-	LPP;LPP;LPP	NM_001167671;NM_001167672;NM_005578	Body;Body;Body	0.111206	0.119336	0.1549	0.104256	0.159799	0.100308	0.0979484	0.138501	0.135476	0.136634	0.103637	0.463354	0.161755	0.319213	0.180123	0.242262	0.142248	0.26272	0.205493	0.24003	0.159939	0.183005	0.234029	0.271573	0.224349	0.745727	1.88141e-05	0.113088
cg03723251	chr3	191600335	-				0.876864	0.892597	0.906075	0.872281	0.870057	0.899789	0.837617	0.872013	0.878804	0.838215	0.872705	0.901157	0.890825	0.907851	0.910242	0.898252	0.895052	0.926021	0.881918	0.869659	0.906817	0.895261	0.907644	0.900024	0.912574	0.656516	0.000364874	0.242839
cg25527951	chr1	27763345	+	WASF2;WASF2	NM_001201404;NM_006990	5'UTR;5'UTR	0.263363	0.299567	0.243105	0.244327	0.232525	0.357067	0.266093	0.208986	0.302148	0.494528	0.178057	0.725904	0.329672	0.344992	0.549544	0.591234	0.395806	0.530314	0.572547	0.569819	0.305872	0.404329	0.555387	0.431602	0.657504	0.640701	0.000559763	0.271792
cg08787146	chr1	27851913	+				0.261273	0.277929	0.274298	0.28977	0.263702	0.262517	0.281956	0.273497	0.301949	0.255336	0.279614	0.316467	0.260432	0.281618	0.282154	0.279118	0.290982	0.337633	0.303367	0.302198	0.279259	0.31546	0.308278	0.305171	0.309514	0.62813	0.000773711	0.295841
cg25653606	chr3	194708433	-				0.120126	0.127689	0.133222	0.116276	0.137993	0.155533	0.148629	0.09114	0.139981	0.08838	0.137873	0.329351	0.159676	0.150847	0.166734	0.242207	0.157797	0.191785	0.145651	0.14033	0.185397	0.116906	0.218542	0.167413	0.259145	0.635835	0.000635543	0.27985
cg17069395	chr3	196108709	+	UBXN7	NM_015562	Body	0.569928	0.547615	0.547621	0.561974	0.577406	0.553719	0.597046	0.583791	0.530292	0.536916	0.589104	0.585401	0.570586	0.613432	0.593652	0.592489	0.583431	0.593175	0.582231	0.608906	0.589054	0.620272	0.567201	0.588067	0.599744	0.613532	0.00110776	0.325836
cg16449069	chr3	197518017	-	LRCH3	NM_032773	TSS200	0.0622124	0.0607693	0.0459674	0.0567228	0.0652023	0.0651381	0.0594648	0.0724999	0.0551596	0.0466062	0.0521042	0.0731892	0.0742437	0.0729133	0.069691	0.0817915	0.067249	0.0737821	0.0606836	0.0616546	0.0784761	0.0563459	0.0669805	0.0744255	0.0752946	0.628536	0.00076584	0.295471
cg09392659	chr3	197686953	+	LMLN;LMLN;LMLN;LMLN;IQCG	NM_033029;NM_001136049;NR_026787;NR_026786;NM_032263	TSS200;TSS200;TSS200;TSS200;TSS200	0.039273	0.0257093	0.0232763	0.0261983	0.0280195	0.0246301	0.0259173	0.0250286	0.021611	0.0240356	0.0265995	0.0292117	0.0280854	0.0259647	0.0836734	0.0443144	0.039347	0.0413386	0.0458638	0.0253821	0.0323741	0.0298513	0.031083	0.0403888	0.0343743	0.668275	0.000261175	0.224889
cg00144335	chr4	107176	-	ZNF718	NM_001039127	Body	0.414893	0.464587	0.435055	0.398206	0.427469	0.405931	0.466482	0.431785	0.467251	0.413523	0.391482	0.448151	0.525467	0.445598	0.452098	0.400725	0.519153	0.492722	0.51634	0.42115	0.573782	0.471318	0.454403	0.448729	0.46736	0.624886	0.000839233	0.302949
cg19739468	chr4	1986914	+	WHSC2	NM_005663	Body	0.904939	0.940437	0.875883	0.878291	0.861544	0.901734	0.908276	0.847912	0.841591	0.870953	0.868332	0.949705	0.924334	0.923872	0.895547	0.956531	0.909316	0.945559	0.922309	0.880441	0.941819	0.945954	0.946765	0.883537	0.933961	0.600961	0.00148842	0.35656
cg00800634	chr4	3882420	+				0.037778	0.0426138	0.0448731	0.0401114	0.0369119	0.0484929	0.032739	0.041726	0.0352648	0.0378605	0.0332421	0.0427896	0.0489141	0.0425718	0.0426872	0.0469753	0.0382142	0.0455677	0.049917	0.0523014	0.0508246	0.0466345	0.0374438	0.0474482	0.0520856	0.628536	0.00076584	0.295471
cg25990363	chr4	4144783	-				0.0721405	0.0597424	0.0747563	0.069487	0.0680469	0.0711387	0.098188	0.0550007	0.0643371	0.0571231	0.0558253	0.225315	0.071556	0.175566	0.110638	0.0644778	0.09316	0.0933452	0.129497	0.0628766	0.0740539	0.107925	0.0703836	0.322724	0.0813619	0.677196	0.000200677	0.213346
cg14530801	chr4	4544016	-	STX18	NM_016930	TSS1500	0.0219325	0.0244074	0.0208826	0.0223725	0.0255446	0.024968	0.0258632	0.0262947	0.0234404	0.0224762	0.0224804	0.0310381	0.0290927	0.0270275	0.0271469	0.0312545	0.0266485	0.0334734	0.0269792	0.0276188	0.0243006	0.0242402	0.030076	0.0308433	0.0286808	0.611099	0.00117406	0.331433
cg14241509	chr4	6196512	+	JAKMIP1;JAKMIP1	NM_001099433;NM_144720	5'UTR;5'UTR	0.894219	0.884193	0.856082	0.85498	0.880824	0.761647	0.853334	0.839152	0.851233	0.825727	0.840598	0.894916	0.888207	0.885798	0.931267	0.910998	0.90349	0.914523	0.856689	0.882693	0.924571	0.896928	0.893595	0.872589	0.8949	0.693417	0.000121415	0.181853
cg01300724	chr4	6557870	+	PPP2R2C;PPP2R2C	NM_001206995;NM_001206994	TSS1500;5'UTR	0.716466	0.786951	0.704429	0.808141	0.77496	0.836637	0.797693	0.777794	0.797358	0.779633	0.796521	0.817231	0.827082	0.800152	0.849905	0.781435	0.838311	0.801573	0.801356	0.817792	0.840461	0.83593	0.805349	0.803336	0.816049	0.622453	0.00089147	0.306825
cg15957394	chr4	7941823	+	AFAP1;AFAP1	NM_001134647;NM_198595	TSS200;TSS200	0.170984	0.178717	0.210765	0.142734	0.149688	0.136265	0.179437	0.170245	0.180522	0.267415	0.170245	0.275288	0.236497	0.300721	0.277482	0.202222	0.264882	0.278401	0.204218	0.189635	0.173392	0.227368	0.195265	0.199362	0.23973	0.620426	0.000937122	0.31045
cg27404260	chr4	14311361	-				0.188463	0.206265	0.289921	0.271537	0.313663	0.249316	0.243826	0.189993	0.165257	0.17066	0.152393	0.5671	0.315778	0.39862	0.443244	0.671452	0.401912	0.447583	0.468045	0.576117	0.401735	0.254796	0.522699	0.365536	0.571833	0.652461	0.000408131	0.252227
cg18489994	chr4	15235419	+				0.0478878	0.0536419	0.0479372	0.046402	0.0596297	0.0575372	0.0638379	0.0539651	0.0462443	0.0511225	0.0445001	0.0874172	0.0578225	0.0723602	0.0597649	0.0647613	0.0513333	0.0712531	0.0662682	0.0584516	0.0763584	0.0623351	0.0667444	0.055327	0.0690387	0.657327	0.000356719	0.242168
cg06532184	chr4	16227813	+	FLJ39653;FLJ39653;TAPT1	NR_027696;NR_027697;NM_153365	TSS1500;TSS1500;Body	0.0664506	0.055004	0.0646808	0.0653632	0.0691721	0.0690743	0.0760628	0.0637249	0.0552945	0.0554446	0.0495773	0.0724446	0.0736495	0.0739766	0.131173	0.0844105	0.088536	0.0801142	0.0884801	0.063172	0.0936909	0.0661091	0.0709673	0.0692195	0.0788826	0.640701	0.000559763	0.271792
cg09592164	chr4	25882914	+				0.110146	0.0956202	0.12728	0.0817423	0.130103	0.0840649	0.134693	0.109374	0.163271	0.127939	0.0997701	0.398651	0.143024	0.0992144	0.189745	0.268006	0.24004	0.370092	0.123107	0.248004	0.182798	0.144132	0.185497	0.305813	0.41073	0.672736	0.000229187	0.220067
cg05165044	chr4	37829008	-	PGM2	NM_018290	Body	0.0336588	0.0327718	0.0363261	0.0343702	0.0318762	0.0374359	0.0451211	0.0321795	0.0341301	0.0364725	0.0325186	0.0345729	0.0413436	0.0365854	0.0497626	0.0374873	0.0462606	0.0490696	0.0379894	0.0348105	0.0332505	0.0405839	0.0369694	0.0471461	0.0388502	0.608666	0.00124375	0.337066
cg12882577	chr4	38162264	-				0.0733783	0.0683505	0.0626332	0.0581568	0.0650848	0.0621564	0.0715771	0.0540059	0.0769003	0.064262	0.0785976	0.354148	0.067674	0.125754	0.101348	0.25362	0.142776	0.143842	0.0953718	0.165694	0.0765338	0.10147	0.217429	0.0867982	0.267443	0.661787	0.000314642	0.231741
cg09067967	chr4	39529342	-	UGDH	NM_003359	TSS200	0.0698755	0.0402097	0.0352672	0.0438269	0.0449179	0.0377168	0.0416621	0.0331999	0.0354013	0.0432314	0.0444108	0.0473871	0.0711984	0.0399878	0.107416	0.0723577	0.0537999	0.13729	0.0438573	0.035555	0.0509764	0.0483709	0.0457273	0.0469833	0.0590474	0.604611	0.00136781	0.345691
cg01159791	chr4	39611476	+	SMIM14	NM_174921	5'UTR	0.0849748	0.0698111	0.0721499	0.0555296	0.0882848	0.080631	0.0883506	0.0678823	0.0777735	0.0718507	0.0833409	0.486997	0.24202	0.0995908	0.130753	0.460638	0.0743133	0.245303	0.0744841	0.221221	0.134418	0.0915321	0.374049	0.0888432	0.53454	0.644756	0.000502729	0.266016
cg01699584	chr4	44450999	+	KCTD8	NM_198353	TSS200	0.0316384	0.0287827	0.0278786	0.0277894	0.0288301	0.0342764	0.0266292	0.029143	0.0267361	0.0298245	0.0306386	0.0308168	0.0352445	0.0354791	0.0302184	0.0295689	0.0311157	0.0408726	0.0283264	0.0346118	0.0344084	0.0425723	0.0295816	0.0317846	0.035684	0.697472	0.000106547	0.175603
cg24394172	chr4	46995203	+	GABRA4	NM_000809	Body	0.204442	0.235972	0.235598	0.184699	0.212614	0.167519	0.215052	0.202299	0.167866	0.232501	0.239623	0.521376	0.268323	0.264563	0.248757	0.224432	0.317061	0.250002	0.238866	0.178144	0.351026	0.211819	0.175979	0.272669	0.272609	0.64435	0.000508195	0.266653
cg15353612	chr4	52904965	+	SGCB	NM_000232	TSS1500	0.142561	0.140892	0.126844	0.141735	0.188233	0.144205	0.142835	0.13718	0.181251	0.142241	0.166322	0.405493	0.189202	0.194818	0.285733	0.18139	0.152947	0.178615	0.159654	0.152427	0.210639	0.251384	0.162428	0.205296	0.168027	0.692606	0.000124598	0.182585
cg18373491	chr4	53617893	+	ERVMER34-1;ERVMER34-1	NM_001242690;NM_024534	TSS200;TSS200	0.0529101	0.0497637	0.0472503	0.0400565	0.0451235	0.0440304	0.0501577	0.0488779	0.0574289	0.047563	0.0466086	0.100903	0.0498564	0.0909759	0.0588437	0.0454826	0.0565004	0.0584789	0.0502792	0.0470139	0.0572591	0.0612044	0.0471285	0.0536985	0.0516186	0.625697	0.000822419	0.3017
cg18892073	chr4	53617992	+	ERVMER34-1;ERVMER34-1	NM_001242690;NM_024534	TSS200;TSS200	0.358284	0.382592	0.346529	0.32981	0.374066	0.321344	0.351605	0.387701	0.325504	0.471845	0.445279	0.861189	0.457409	0.459793	0.501008	0.422034	0.503491	0.440007	0.411871	0.38448	0.40495	0.463683	0.492999	0.436123	0.470654	0.617992	0.000994556	0.316334
cg18147819	chr4	53710110	-				0.151447	0.0468428	0.0807918	0.0807118	0.21081	0.23056	0.150561	0.0726898	0.11622	0.0791888	0.10249	0.380571	0.237744	0.138987	0.166988	0.460568	0.153412	0.249151	0.187475	0.257249	0.239624	0.231943	0.369701	0.203211	0.396502	0.633807	0.000669649	0.284101
cg03761979	chr4	57843892	+	C4orf14;POLR2B	NM_032313;NM_000938	TSS200;TSS1500	0.025384	0.0260768	0.0249605	0.0253471	0.0259044	0.0287006	0.0274739	0.0279042	0.0236525	0.0355561	0.0261737	0.0278392	0.0311629	0.0283674	0.0728315	0.0282426	0.0333645	0.0312221	0.0300146	0.0229737	0.0287188	0.0366749	0.0331284	0.0278028	0.037822	0.614748	0.00107584	0.322749
cg03173722	chr4	71587640	+	RUFY3;RUFY3;RUFY3	NM_001130709;NM_001037442;NM_014961	Body;TSS200;TSS200	0.314716	0.313141	0.30238	0.330059	0.33236	0.276966	0.264039	0.268843	0.302245	0.231136	0.298259	0.523503	0.350579	0.334874	0.341012	0.404539	0.35575	0.409356	0.415432	0.432293	0.352194	0.382918	0.45709	0.348123	0.405109	0.727074	3.83694e-05	0.130567
cg07242215	chr4	73935478	+	COX18	NM_173827	TSS200	0.0160443	0.0155809	0.0149381	0.0146192	0.0159594	0.0159942	0.0156883	0.0157107	0.0124557	0.0150827	0.0127621	0.0164111	0.0170156	0.017934	0.0137505	0.0182761	0.0159195	0.0175757	0.0157176	0.0139474	0.017083	0.0160093	0.0159094	0.0160144	0.0211567	0.606233	0.00131697	0.342199
cg03997678	chr1	31986656	+	LINC01226;LINC01226	NR_027085;NR_027085	Body;ExonBnd	0.826612	0.696508	0.811017	0.742455	0.740533	0.834764	0.770379	0.728825	0.741983	0.779427	0.800973	0.91328	0.87298	0.828298	0.872691	0.884858	0.837662	0.852822	0.832311	0.91218	0.835992	0.77903	0.846238	0.864902	0.896872	0.648811	0.000450809	0.259293
cg22793053	chr4	82570299	-				0.0665335	0.056728	0.0679704	0.0583319	0.0726188	0.0562595	0.065698	0.0641202	0.0782448	0.0576594	0.051349	0.0801253	0.070439	0.0819044	0.0912881	0.0873085	0.0785289	0.0890813	0.0735746	0.0638221	0.0779278	0.0692651	0.0857397	0.0978112	0.0921493	0.72829	3.6691e-05	0.130567
cg18065623	chr4	83417981	-	TMEM150C	NM_001080506	Body	0.672901	0.637067	0.6941	0.619746	0.678366	0.63141	0.626875	0.687702	0.644398	0.639987	0.554645	0.843815	0.758511	0.640809	0.724158	0.875455	0.766795	0.743447	0.679712	0.839983	0.756087	0.699435	0.815544	0.72511	0.873289	0.662598	0.000307476	0.231443
cg12585734	chr4	85494992	+				0.0650052	0.0806657	0.0890819	0.0844387	0.199682	0.132719	0.147438	0.111613	0.122834	0.124844	0.105033	0.455374	0.164342	0.23816	0.157663	0.170841	0.149773	0.197184	0.124418	0.157193	0.141595	0.146081	0.0616049	0.213474	0.187117	0.600556	0.00150236	0.357688
cg23555322	chr4	86850378	+	ARHGAP24;ARHGAP24;ARHGAP24;ARHGAP24	NM_031305;NM_001025616;NM_001287805;NM_001042669	TSS1500;Body;Body;Body	0.0468085	0.0529947	0.0620803	0.0458717	0.059318	0.0640434	0.0510131	0.0605696	0.0597711	0.0573832	0.0400183	0.283337	0.0810809	0.120412	0.0871113	0.278727	0.064578	0.16922	0.0775239	0.192205	0.0735155	0.0887414	0.137856	0.1151	0.341434	0.766002	8.07099e-06	0.0937727
cg11099946	chr4	90810733	-				0.131395	0.0895543	0.109103	0.0508505	0.0917935	0.148188	0.134414	0.0912236	0.0858491	0.10679	0.0894785	0.25504	0.105581	0.176268	0.165296	0.231491	0.199016	0.240443	0.188705	0.185449	0.14133	0.123393	0.109862	0.274285	0.234412	0.708826	7.30693e-05	0.159393
cg24285775	chr4	100009392	+	LOC100507053;ADH5	NR_037884;NM_000671	TSS1500;Body	0.0351735	0.0344387	0.0331393	0.0337862	0.0365586	0.046598	0.0376984	0.0320597	0.0363541	0.0345458	0.0362763	0.0382889	0.0428042	0.0379804	0.059059	0.0394985	0.0422763	0.0411088	0.0422623	0.0402813	0.0526276	0.0470394	0.0410165	0.0367722	0.0424808	0.709637	7.10796e-05	0.159393
cg01047938	chr4	106473524	-	ARHGEF38;ARHGEF38	NM_001242729;NM_017700	TSS1500;TSS1500	0.225715	0.242913	0.21778	0.160827	0.263148	0.242077	0.240048	0.194637	0.188968	0.297488	0.247144	0.307142	0.253451	0.284415	0.273667	0.205069	0.256609	0.323274	0.244479	0.312653	0.27706	0.306794	0.255468	0.300022	0.258178	0.655705	0.000373191	0.244178
cg09489811	chr4	106473527	-	ARHGEF38;ARHGEF38	NM_001242729;NM_017700	TSS1500;TSS1500	0.405425	0.434611	0.390979	0.341775	0.38178	0.413927	0.401718	0.384513	0.378058	0.476518	0.434318	0.55909	0.430031	0.487117	0.516267	0.395157	0.44372	0.522371	0.435063	0.524028	0.480804	0.524756	0.451579	0.462763	0.422449	0.650433	0.000431385	0.256652
cg12618546	chr1	32817463	-				0.0187603	0.0189186	0.0193778	0.019103	0.0278417	0.0194479	0.0211053	0.0181179	0.0174085	0.0167076	0.0201205	0.0224675	0.0208478	0.0210066	0.0208584	0.0231449	0.0224987	0.0308819	0.0185328	0.0191538	0.0203282	0.0213794	0.020302	0.0272523	0.0241814	0.607044	0.00129216	0.341537
cg13666729	chr1	32930473	-	ZBTB8B	NM_001145720	TSS200	0.0467934	0.0497418	0.0487113	0.0406584	0.0415886	0.0483302	0.0471767	0.0467475	0.0466956	0.0537195	0.0530964	0.0583963	0.054405	0.0545743	0.133443	0.0474126	0.0567025	0.0455858	0.0656816	0.0570478	0.0504578	0.0660617	0.0458603	0.0663586	0.0564432	0.607044	0.00129216	0.341537
cg10732921	chr4	129730473	-	JADE1;JADE1;JADE1;JADE1;JADE1	NM_024900;NM_001287437;NM_199320;NM_001287439;NM_001287440	TSS1500;TSS1500;TSS1500;TSS1500;TSS1500	0.175565	0.218609	0.177039	0.225974	0.144627	0.247033	0.173532	0.203418	0.15161	0.120509	0.168957	0.291967	0.437509	0.196413	0.241747	0.186025	0.171144	0.254223	0.20215	0.181712	0.206346	0.241228	0.186799	0.291545	0.256704	0.612721	0.00112949	0.327141
cg07186392	chr1	33088944	-	ZBTB8OS;ZBTB8OS;ZBTB8OS;ZBTB8OS;ZBTB8OS;ZBTB8OS;ZBTB8OS;ZBTB8OS	NM_001308140;NM_001308138;NM_001308139;NM_001308141;NM_001308135;NM_178547;NM_001308137;NM_001308136	Body;Body;Body;Body;Body;Body;Body;Body	0.309334	0.280593	0.298163	0.274647	0.259566	0.251925	0.270326	0.275081	0.285742	0.281607	0.322853	0.398599	0.286462	0.328511	0.362119	0.31163	0.282659	0.365366	0.337071	0.272401	0.291267	0.308172	0.400541	0.346089	0.336229	0.609882	0.00120848	0.334871
cg26954135	chr4	139952160	-	NOCT	NM_012118	Body	0.0863013	0.0833204	0.0743923	0.103105	0.0657802	0.0801013	0.0892934	0.0838249	0.0867319	0.0599411	0.0867877	0.106546	0.0836376	0.102062	0.127371	0.0992038	0.0902103	0.152424	0.123534	0.077644	0.106226	0.0950656	0.0815117	0.109885	0.114853	0.694228	0.000118304	0.181178
cg25605773	chr4	140443230	+	SETD7;SETD7	NM_001306199;NM_030648	Body;Body	0.113625	0.0919902	0.0836619	0.103617	0.0972127	0.143272	0.159661	0.120981	0.103966	0.10369	0.0704369	0.392427	0.176855	0.141689	0.149853	0.338748	0.11455	0.214374	0.151296	0.192498	0.133803	0.169943	0.297213	0.125042	0.394559	0.630969	0.000720055	0.291787
cg10912126	chr4	142626408	-	IL15;IL15;IL15	NM_000585;NM_172175;NR_037840	5'UTR;5'UTR;Body	0.316376	0.237248	0.313201	0.265245	0.313627	0.348515	0.323685	0.313194	0.323253	0.304375	0.345766	0.416928	0.35337	0.318609	0.38786	0.459217	0.424734	0.427215	0.315962	0.3804	0.369109	0.361099	0.346445	0.350641	0.47563	0.713692	6.18296e-05	0.15331
cg07853246	chr4	143768134	+	INPP4B;INPP4B	NM_001101669;NM_003866	TSS1500;TSS1500	0.0368699	0.0391983	0.0364841	0.0397601	0.0462703	0.0425971	0.0445805	0.0386532	0.0321005	0.0407808	0.042027	0.0381051	0.0441596	0.0510002	0.125838	0.0642414	0.0480599	0.0497771	0.044047	0.0322142	0.0447116	0.0486633	0.0433223	0.0481919	0.046008	0.615559	0.001055	0.321719
cg23150609	chr1	33283992	+	YARS;S100PBP;S100PBP	NM_003680;NM_022753;NM_001017406	TSS1500;5'UTR;5'UTR	0.0465228	0.0476741	0.0343147	0.0419109	0.0441893	0.0457722	0.0440785	0.0472019	0.0461956	0.0353242	0.0369399	0.0521251	0.0494858	0.0478963	0.0771553	0.0564921	0.0561587	0.0489419	0.048748	0.0424893	0.0511403	0.0551557	0.0528496	0.0473106	0.0459159	0.617992	0.000994556	0.316334
cg21120006	chr4	145238193	-				0.263977	0.285163	0.296385	0.258682	0.307918	0.344987	0.3591	0.373164	0.351074	0.320627	0.251286	0.4626	0.370828	0.384996	0.467669	0.558092	0.403505	0.553783	0.327068	0.30019	0.410526	0.299443	0.380859	0.390081	0.55746	0.639079	0.000584102	0.273015
cg07876820	chr4	146108198	-				0.104953	0.0531405	0.0722515	0.0678292	0.0714501	0.109888	0.0973538	0.0820102	0.0586171	0.104418	0.0728969	0.434033	0.18437	0.162537	0.171868	0.318981	0.131846	0.262406	0.124246	0.215982	0.11199	0.0744726	0.325116	0.128767	0.445041	0.65611	0.000369012	0.2436
cg24770924	chr1	33350408	+				0.535504	0.523978	0.530945	0.525989	0.51022	0.506159	0.589096	0.492684	0.482934	0.490826	0.505955	0.844988	0.502348	0.7759	0.552245	0.604262	0.655604	0.545174	0.536433	0.583608	0.614938	0.557574	0.541932	0.643632	0.54569	0.639079	0.000584102	0.273015
cg22850925	chr4	146743669	+	ZNF827	NM_178835	Body	0.568298	0.553604	0.570885	0.602462	0.610937	0.600578	0.599195	0.569915	0.568451	0.617884	0.614595	0.753558	0.605826	0.616621	0.723816	0.648003	0.571308	0.672553	0.600773	0.666531	0.656676	0.644173	0.610802	0.613625	0.699135	0.635429	0.000642241	0.280823
cg14384960	chr4	146807291	+	ZNF827	NM_178835	Body	0.536022	0.501794	0.502676	0.528495	0.534828	0.479749	0.507871	0.519618	0.506443	0.53896	0.492445	0.778344	0.566645	0.527905	0.628661	0.544005	0.518527	0.593795	0.568171	0.570881	0.626002	0.583961	0.592683	0.531208	0.623057	0.68774	0.000145279	0.192434
cg17062829	chr4	147558089	+				0.0895705	0.0772803	0.0921605	0.0527237	0.0570201	0.0618589	0.0700628	0.0811424	0.0688549	0.0836169	0.0547929	0.0771872	0.110102	0.107707	0.139683	0.0730118	0.101305	0.130392	0.0836353	0.0681766	0.0956655	0.0955278	0.0645457	0.0780999	0.163426	0.652055	0.000412693	0.253888
cg20850582	chr4	151936449	+	LRBA	NM_006726	5'UTR	0.0387928	0.0366813	0.0410527	0.0313694	0.0309299	0.0351063	0.0402347	0.0302316	0.0325807	0.0295834	0.042131	0.0462601	0.0524968	0.0437997	0.107844	0.0414272	0.0370982	0.0419822	0.0438317	0.0436727	0.0381968	0.0467618	0.039133	0.0368999	0.0441651	0.610693	0.00118544	0.332681
cg06702880	chr4	155663094	-				0.0291432	0.0272136	0.0275921	0.0284724	0.0271416	0.0292945	0.0301553	0.0266395	0.0316696	0.0294665	0.0325438	0.0351204	0.0334804	0.0286053	0.0724064	0.0319462	0.0331507	0.033428	0.02891	0.0317508	0.0340038	0.0317798	0.0277583	0.0404157	0.031072	0.621642	0.000909495	0.308589
cg16424561	chr4	158381174	+				0.758934	0.847299	0.810629	0.819133	0.783186	0.799878	0.697102	0.80035	0.836809	0.795519	0.844734	0.908461	0.79074	0.912115	0.9178	0.87582	0.897124	0.848293	0.852151	0.839383	0.880621	0.821086	0.837942	0.846524	0.872897	0.617587	0.00100442	0.317731
cg26874341	chr4	166248618	+	SC4MOL;SC4MOL	NM_006745;NM_001017369	TSS200;TSS200	0.0345562	0.0351276	0.0357765	0.0365452	0.0399555	0.0345712	0.0444286	0.0357038	0.0360746	0.0356598	0.0319684	0.0657028	0.0532619	0.0439273	0.0379766	0.0395516	0.0456736	0.0412738	0.0394892	0.03914	0.0358535	0.0470397	0.042854	0.0469592	0.0439675	0.676791	0.000203134	0.213447
cg10541864	chr4	174450722	+	HAND2;NBLA00301;HAND2	NM_021973;NR_003679;NM_021973	5'UTR;TSS1500;1stExon	0.135967	0.118229	0.121051	0.134725	0.141844	0.115074	0.152658	0.143788	0.100964	0.135028	0.134386	0.174315	0.12995	0.16527	0.229809	0.152853	0.169829	0.18903	0.142086	0.171722	0.166034	0.142017	0.137491	0.146501	0.143967	0.609071	0.0012319	0.336884
cg17275047	chr4	183746609	+				0.243215	0.262783	0.250982	0.25112	0.239014	0.221394	0.253314	0.25551	0.245945	0.238396	0.300909	0.333685	0.260132	0.321404	0.324336	0.258146	0.239766	0.299496	0.298218	0.275899	0.253195	0.321209	0.258008	0.302448	0.277942	0.619209	0.000965471	0.313083
cg03977443	chr4	185684040	-	ACSL1	NM_001995	Body	0.899662	0.885618	0.872983	0.901345	0.902356	0.893281	0.909939	0.911456	0.903134	0.912448	0.901185	0.916327	0.916312	0.916205	0.935752	0.882376	0.911984	0.919715	0.917818	0.900253	0.919456	0.91373	0.884853	0.927807	0.905538	0.65611	0.000369012	0.2436
cg19064729	chr1	35224029	+	GJB5;GJB4	NM_005268;NM_153212	3'UTR;TSS1500	0.791106	0.794568	0.785126	0.833111	0.781836	0.794583	0.796942	0.768275	0.805	0.791615	0.805655	0.829863	0.844575	0.81023	0.826104	0.839581	0.800481	0.80709	0.80597	0.845179	0.846101	0.806992	0.797075	0.833092	0.806899	0.627725	0.000781651	0.296508
cg12363722	chr4	187476703	+	MTNR1A	NM_005958	TSS200	0.019032	0.0226617	0.0225238	0.0213434	0.0279093	0.0196752	0.0228864	0.0170774	0.0166311	0.0246042	0.0226475	0.0611142	0.0355154	0.0378642	0.0234703	0.0197995	0.0273058	0.0308895	0.0231167	0.018153	0.0246153	0.0330666	0.0218445	0.0285279	0.0350181	0.692606	0.000124598	0.182585
cg10211500	chr4	190838493	+				0.524891	0.519777	0.529266	0.498587	0.513086	0.493152	0.501232	0.526897	0.507319	0.531306	0.568077	0.536628	0.551529	0.548187	0.559342	0.531967	0.573907	0.551392	0.54329	0.53087	0.450815	0.575677	0.565622	0.554656	0.582757	0.620831	0.000927834	0.309263
cg21748578	chr5	272203	+	PDCD6	NM_013232	Body	0.114686	0.0945057	0.0928273	0.121644	0.114234	0.0971666	0.112075	0.120823	0.11334	0.141747	0.111335	0.125518	0.121295	0.151044	0.134391	0.123392	0.118382	0.136343	0.134303	0.187584	0.158855	0.129721	0.11826	0.151866	0.115921	0.621642	0.000909495	0.308589
cg04576025	chr5	1386550	-				0.0378771	0.0572937	0.0395628	0.0382113	0.0441057	0.0483994	0.0376737	0.0367659	0.0385495	0.0397146	0.0355304	0.0563862	0.0482729	0.0456707	0.164084	0.0455963	0.0492809	0.0500099	0.0400752	0.0397935	0.0425753	0.0619201	0.0471697	0.0559387	0.0856685	0.6922	0.000126217	0.183634
cg15100417	chr5	1728044	-				0.92367	0.890172	0.911311	0.835751	0.881377	0.929833	0.923694	0.899445	0.906706	0.859801	0.853487	0.921537	0.940183	0.915116	0.955381	0.863203	0.92928	0.911799	0.927341	0.91368	0.949117	0.932148	0.916563	0.944619	0.926127	0.653677	0.000394709	0.248656
cg21982950	chr5	1876200	+				0.0755481	0.0775081	0.102072	0.0650441	0.0809648	0.0917879	0.116723	0.0553122	0.0565609	0.0714231	0.0780293	0.133131	0.0845631	0.182685	0.178688	0.0971919	0.150244	0.070162	0.0993965	0.100995	0.116671	0.108228	0.107852	0.11865	0.25434	0.634213	0.000662704	0.282926
cg10613707	chr5	3394463	-				0.710206	0.697801	0.718297	0.613695	0.568153	0.588627	0.607674	0.541462	0.614307	0.698271	0.587636	0.903561	0.7111	0.884502	0.877921	0.750474	0.820089	0.721032	0.627532	0.639528	0.744782	0.711684	0.609768	0.699378	0.85018	0.666248	0.000276959	0.227295
cg00897064	chr5	4019209	+				0.226865	0.387261	0.51882	0.479918	0.684646	0.466845	0.284023	0.32611	0.514267	0.414461	0.437741	0.762849	0.720359	0.419437	0.519823	0.568999	0.341467	0.60518	0.589467	0.494048	0.6319	0.52404	0.523854	0.623143	0.638391	0.609882	0.00120848	0.334871
cg19452011	chr5	5139508	+	ADAMTS16	NM_139056	TSS1500	0.431267	0.538089	0.360705	0.533889	0.584419	0.378148	0.421024	0.415477	0.383803	0.462085	0.355992	0.879332	0.658763	0.891154	0.504979	0.578586	0.689846	0.47562	0.481533	0.528432	0.579621	0.659146	0.651528	0.530486	0.588118	0.607044	0.00129216	0.341537
cg07896620	chr5	6312588	+	FLJ33360	NR_028351	Body	0.650543	0.681962	0.641399	0.776419	0.709357	0.754154	0.773862	0.689326	0.758503	0.737296	0.766242	0.848346	0.810546	0.815808	0.836985	0.757912	0.804992	0.821526	0.729186	0.676268	0.81198	0.828573	0.803693	0.739375	0.786323	0.622859	0.000882574	0.305573
cg09458272	chr5	6687367	-				0.0250708	0.0266691	0.0306736	0.024607	0.0265044	0.0278963	0.0378059	0.0287316	0.028989	0.0323745	0.0323856	0.0946503	0.0314274	0.0497645	0.0319822	0.0295216	0.0329913	0.0442334	0.0311536	0.0352404	0.0528891	0.0398795	0.0302952	0.035573	0.0329359	0.688145	0.000143448	0.191568
cg20082563	chr5	10485736	+				0.138466	0.116888	0.131983	0.145491	0.143643	0.150546	0.150457	0.119896	0.117683	0.162052	0.135657	0.206846	0.127631	0.16691	0.170249	0.182781	0.121534	0.179232	0.199393	0.123679	0.187282	0.219173	0.145822	0.170506	0.182332	0.643945	0.000513713	0.266965
cg09814468	chr5	11324099	+	CTNND2;CTNND2;CTNND2;CTNND2;CTNND2	NM_001288717;NR_109988;NM_001288716;NM_001288715;NM_001332	Body;Body;Body;Body;Body	0.301138	0.266727	0.275373	0.236258	0.231579	0.222719	0.190388	0.197434	0.201753	0.300086	0.115566	0.642131	0.344139	0.45737	0.380608	0.413577	0.310216	0.418596	0.281948	0.518471	0.347032	0.370116	0.386603	0.235879	0.574837	0.661787	0.000314642	0.231741
cg20413620	chr5	14739833	-	ANKH	NM_054027	Body	0.373786	0.281	0.450399	0.31783	0.445913	0.485557	0.437868	0.336745	0.401949	0.396838	0.314541	0.764854	0.436964	0.575609	0.438366	0.705626	0.571593	0.547991	0.513322	0.580082	0.531998	0.443257	0.643958	0.599194	0.654412	0.639079	0.000584102	0.273015
cg00426377	chr1	36785859	-	C1orf113;C1orf113	NM_024676;NM_001162530	Body;Body	0.250261	0.277994	0.262183	0.200448	0.262619	0.245927	0.275684	0.222747	0.234122	0.272151	0.36415	0.336844	0.325157	0.329311	0.311309	0.408121	0.27708	0.381217	0.334072	0.304946	0.260339	0.321149	0.280558	0.286044	0.379586	0.606638	0.00130452	0.341913
cg17827328	chr1	36817299	+	STK40	NM_032017	Body	0.857197	0.740327	0.798602	0.735259	0.769344	0.839131	0.839018	0.7759	0.788561	0.820185	0.729333	0.946366	0.881536	0.882277	0.887717	0.954196	0.859015	0.924786	0.861152	0.903478	0.910506	0.756707	0.928498	0.931954	0.956018	0.671114	0.000240399	0.222176
cg11596009	chr1	36916744	-	OSCP1;OSCP1	NM_145047;NM_206837	TSS1500;TSS1500	0.375821	0.485659	0.381549	0.524548	0.568253	0.429839	0.401091	0.44177	0.554459	0.534169	0.515243	0.704005	0.593883	0.763441	0.713444	0.693469	0.611419	0.569748	0.591344	0.575055	0.581974	0.626577	0.493525	0.500598	0.593702	0.664626	0.000290179	0.228905
cg13480617	chr5	35230725	-	PRLR	NM_000949	TSS200	0.255525	0.260025	0.277066	0.2136	0.31064	0.305994	0.279558	0.239361	0.247279	0.310643	0.30428	0.551583	0.328396	0.474058	0.391161	0.582158	0.277024	0.353362	0.376765	0.588775	0.320476	0.433782	0.604891	0.343876	0.436906	0.632996	0.000683729	0.286931
cg14121987	chr5	37952644	-				0.805743	0.762587	0.811123	0.766989	0.7939	0.854007	0.807618	0.834487	0.826774	0.784101	0.796171	0.831871	0.808713	0.835123	0.866406	0.80635	0.836732	0.82711	0.8116	0.737572	0.867849	0.839217	0.71496	0.871097	0.852158	0.60826	0.00125571	0.338053
cg14992273	chr1	37337827	-	GRIK3	NM_000831	Body	0.754591	0.882699	0.886123	0.874423	0.876631	0.835264	0.869322	0.845453	0.908119	0.847937	0.782913	0.888229	0.885313	0.881831	0.909739	0.862349	0.897309	0.905723	0.87503	0.900884	0.914478	0.90447	0.879933	0.902325	0.877659	0.602583	0.00143373	0.352706
cg22681041	chr5	42621512	+	GHR;GHR;GHR;GHR;GHR;GHR;GHR;GHR;GHR;GHR;GHR	NM_001242399;NM_001242403;NM_001242405;NM_001242400;NM_001242404;NM_000163;NM_001242401;NM_001242402;NM_001242462;NM_001242460;NM_001242406	Body;Body;Body;Body;Body;Body;Body;Body;Body;Body;Body	0.540271	0.498434	0.556306	0.295273	0.698908	0.534792	0.567862	0.486937	0.612478	0.4855	0.503715	0.631891	0.60638	0.535438	0.647287	0.755475	0.621224	0.678395	0.713609	0.732009	0.619741	0.655847	0.731091	0.652713	0.76225	0.614343	0.00108639	0.323884
cg03332464	chr5	43120927	-	ZNF131	NM_003432	TSS1500	0.0414802	0.0370509	0.0347456	0.0429797	0.0401081	0.0349971	0.0357259	0.0341498	0.0269725	0.0327492	0.0315345	0.0562656	0.0452341	0.0471369	0.0495341	0.0424931	0.0377765	0.0584618	0.0378838	0.0333926	0.0375362	0.0460762	0.0477978	0.0485686	0.0386279	0.617181	0.00101436	0.318769
cg16997488	chr5	52083949	-	ITGA1;PELO;PELO	NM_181501;NM_015946;NM_015946	TSS200;1stExon;5'UTR	0.0281138	0.0265136	0.028705	0.0335687	0.0309282	0.0292709	0.0318888	0.0284537	0.0245176	0.0217085	0.0268946	0.0286194	0.0319301	0.032975	0.0344299	0.0419554	0.0328393	0.0336312	0.0262782	0.0285866	0.0304262	0.0368867	0.0311577	0.0339063	0.0375512	0.611099	0.00117406	0.331433
cg12620935	chr5	53603562	-	ARL15	NM_019087	Body	0.79992	0.762963	0.822536	0.759297	0.791268	0.772558	0.772112	0.777574	0.813781	0.749276	0.817228	0.865444	0.811592	0.792657	0.861406	0.851002	0.81752	0.831868	0.819109	0.802724	0.821478	0.823314	0.843853	0.821086	0.873852	0.688956	0.000139845	0.189875
cg09156538	chr5	55200188	+	IL31RA;IL31RA;IL31RA;IL31RA;IL31RA;IL31RA;IL31RA	NM_001297570;NM_139017;NM_001242637;NM_001242638;NM_001242636;NM_001297572;NM_001242639	Body;Body;Body;Body;Body;Body;Body	0.79855	0.819748	0.841312	0.828954	0.81436	0.880422	0.783941	0.819696	0.856722	0.819576	0.773283	0.908392	0.83751	0.931508	0.918499	0.899581	0.905956	0.907337	0.901616	0.913325	0.874049	0.908606	0.904465	0.86654	0.921032	0.737211	2.62383e-05	0.12456
cg18315346	chr5	56066572	+				0.755153	0.754242	0.743032	0.741252	0.707668	0.712978	0.751973	0.689244	0.7074	0.7397	0.633772	0.875776	0.79591	0.763432	0.810323	0.77116	0.780547	0.805476	0.749048	0.789765	0.751997	0.776988	0.774073	0.770291	0.83879	0.744105	2.00643e-05	0.113321
cg25148456	chr5	56109540	-	MAP3K1	NM_005921	TSS1500	0.470697	0.34931	0.473741	0.469008	0.60866	0.473341	0.397639	0.298602	0.416167	0.41965	0.417438	0.788818	0.601796	0.540834	0.647798	0.685349	0.483115	0.553103	0.570215	0.548067	0.532046	0.529199	0.779849	0.509675	0.731117	0.622453	0.00089147	0.306825
cg00254017	chr5	56119093	-	MAP3K1	NM_005921	Body	0.141915	0.149893	0.191096	0.143038	0.231259	0.150296	0.173876	0.14932	0.174098	0.202978	0.119488	0.453997	0.299011	0.251693	0.285675	0.482901	0.185727	0.328594	0.253488	0.344711	0.197551	0.205691	0.463506	0.250919	0.514137	0.655299	0.000377411	0.24536
cg16689133	chr5	56303351	+				0.219679	0.157568	0.135511	0.13261	0.214581	0.235377	0.230208	0.173727	0.19911	0.21889	0.118829	0.656991	0.34651	0.266382	0.314216	0.695969	0.339823	0.40635	0.246509	0.351268	0.271951	0.242396	0.539882	0.284604	0.651235	0.718964	5.13988e-05	0.143651
cg19958866	chr5	57878215	-	RAB3C	NM_138453	TSS1500	0.0252881	0.028666	0.0238909	0.0232517	0.0250456	0.023375	0.0230497	0.0220594	0.0271114	0.0245795	0.0206882	0.0246288	0.0257643	0.0272685	0.0605537	0.0251798	0.025801	0.0263487	0.0269681	0.0297023	0.0287488	0.0320551	0.0295525	0.0304106	0.0260155	0.636646	0.000622328	0.278863
cg04673566	chr5	64362417	+				0.210058	0.231938	0.257494	0.166481	0.237663	0.183806	0.240619	0.222181	0.260595	0.228683	0.166668	0.333569	0.305992	0.225406	0.270522	0.603139	0.275777	0.383829	0.249119	0.394624	0.287225	0.230818	0.339871	0.346204	0.573408	0.614748	0.00107584	0.322749
cg21277972	chr5	66490270	+	CD180	NM_005582	Body	0.162236	0.203806	0.17279	0.184865	0.223459	0.235365	0.190312	0.152838	0.181232	0.193302	0.166937	0.351964	0.211397	0.427727	0.269078	0.645846	0.430513	0.246283	0.139035	0.230148	0.244164	0.255267	0.253171	0.235661	0.640872	0.654083	0.000390321	0.247424
cg10192587	chr5	66498328	-				0.31559	0.345503	0.310768	0.210761	0.360801	0.376681	0.331868	0.318136	0.360863	0.313318	0.383672	0.554169	0.364867	0.376827	0.419211	0.666918	0.425443	0.450282	0.379214	0.398187	0.378753	0.431615	0.477586	0.337183	0.587336	0.634618	0.000655821	0.281613
cg23935746	chr5	68463041	-	CCNB1;CCNB1	NM_031966;NM_031966	1stExon;5'UTR	0.0404212	0.0296719	0.0299451	0.0299983	0.0334119	0.0410695	0.0373781	0.0306112	0.0306125	0.0320785	0.0350502	0.0349712	0.0411472	0.0356035	0.0343072	0.0372146	0.040232	0.0414483	0.03373	0.0348322	0.0386793	0.0433299	0.0356976	0.0374159	0.0470528	0.62367	0.000865011	0.305077
cg11664417	chr5	71883710	+				0.265396	0.195922	0.236564	0.149226	0.299958	0.34964	0.368669	0.23142	0.243368	0.259812	0.174811	0.694821	0.465539	0.282715	0.473496	0.799146	0.456298	0.499754	0.393673	0.676001	0.348098	0.306042	0.65651	0.520569	0.752769	0.654488	0.000385975	0.246786
cg26354759	chr5	72861182	+	UTP15;ANKRA2;ANKRA2	NM_032175;NM_023039;NM_023039	TSS1500;5'UTR;1stExon	0.0232154	0.0209647	0.0232937	0.0213358	0.0215359	0.0206865	0.030422	0.0213114	0.0214554	0.0185458	0.0216418	0.0239434	0.0232879	0.0218275	0.0239851	0.028154	0.0246087	0.030435	0.0230041	0.0220395	0.0246626	0.0233812	0.0231159	0.0310529	0.0246913	0.68409	0.000162707	0.198991
cg20659303	chr5	75629430	+	SV2C;SV2C	NM_014979;NM_001297716	3'UTR;Body	0.336812	0.301617	0.394118	0.285982	0.30177	0.297337	0.287034	0.302861	0.325457	0.330084	0.292309	0.421943	0.344131	0.321952	0.377204	0.346721	0.302151	0.424879	0.375264	0.341713	0.308982	0.362534	0.367173	0.377943	0.399876	0.634618	0.000655821	0.281613
cg22052143	chr5	78067856	+				0.0741599	0.0518327	0.0776315	0.072872	0.0538074	0.0748468	0.0722896	0.0571772	0.0622295	0.0953901	0.0698565	0.125885	0.082733	0.0736207	0.0846864	0.136057	0.0772851	0.111405	0.114339	0.11406	0.0859835	0.0930006	0.11497	0.107384	0.0951477	0.603394	0.00140705	0.349098
cg19140064	chr5	78282793	-	ARSB;ARSB	NM_198709;NM_000046	TSS1500;TSS1500	0.268412	0.200734	0.178326	0.161557	0.161987	0.175183	0.110679	0.18622	0.205246	0.218034	0.182027	0.462565	0.276261	0.249355	0.262807	0.576039	0.2581	0.364699	0.207699	0.407088	0.234447	0.233237	0.533277	0.281585	0.508792	0.647594	0.000465871	0.260764
cg13647118	chr5	82373317	-	XRCC4;XRCC4;XRCC4;XRCC4;XRCC4;XRCC4;TMEM167A	NM_022550;NM_003401;NM_022550;NM_022406;NM_003401;NM_022406;NM_174909	1stExon;1stExon;5'UTR;1stExon;5'UTR;5'UTR;TSS200	0.0427142	0.0381625	0.0372645	0.0367384	0.0413034	0.0397194	0.0384687	0.0375469	0.0369778	0.0386285	0.0354143	0.0417446	0.0426939	0.0441411	0.0431518	0.0424908	0.0408889	0.0501637	0.0381841	0.0442982	0.040175	0.0437483	0.0358169	0.0405202	0.0433247	0.607855	0.00126776	0.338942
cg10768615	chr5	82767562	-	VCAN;VCAN;VCAN;VCAN;VCAN;VCAN;VCAN;VCAN	NM_001164098;NM_001164097;NM_001126336;NM_004385;NM_001164098;NM_001164097;NM_001126336;NM_004385	1stExon;1stExon;1stExon;1stExon;5'UTR;5'UTR;5'UTR;5'UTR	0.0277779	0.0268198	0.0255232	0.0256987	0.0243864	0.0267388	0.0309342	0.0295072	0.0245582	0.025495	0.0248172	0.0284368	0.0300626	0.0303621	0.0356647	0.0323274	0.0300365	0.0314676	0.0302301	0.0221638	0.0244	0.0327527	0.0307503	0.0385947	0.0323446	0.605422	0.00134218	0.343052
cg15336997	chr5	82770250	-	VCAN;VCAN;VCAN;VCAN	NM_004385;NM_001164097;NM_001126336;NM_001164098	5'UTR;5'UTR;5'UTR;5'UTR	0.0315989	0.0273198	0.0311293	0.0325475	0.03083	0.0362959	0.0340055	0.0310076	0.0320283	0.0292382	0.0377287	0.0378803	0.0340423	0.0372217	0.0355665	0.0400242	0.0486332	0.0411347	0.0344861	0.0346574	0.0366251	0.035234	0.0327257	0.0414522	0.0339078	0.622048	0.000900444	0.307441
cg00937510	chr5	87565469	-	TMEM161B	NM_153354	TSS1500	0.120458	0.162675	0.11363	0.14755	0.25225	0.0885413	0.214334	0.100026	0.165548	0.195387	0.145034	0.549561	0.251186	0.181876	0.28205	0.16374	0.172845	0.318142	0.220008	0.352632	0.320897	0.186027	0.0895832	0.244087	0.283234	0.62002	0.000946491	0.311398
cg17619619	chr5	90361979	-	ADGRV1;ADGRV1	NR_003149;NM_032119	Body;Body	0.188102	0.126702	0.148913	0.119878	0.302989	0.153703	0.129576	0.197873	0.189371	0.201014	0.167011	0.708211	0.356243	0.227146	0.274363	0.625137	0.377411	0.431193	0.308713	0.414878	0.500657	0.250689	0.458644	0.374787	0.643095	0.735995	2.74872e-05	0.127018
cg05981500	chr5	95770238	-	PCSK1	NM_000439	TSS1500	0.0317298	0.0322054	0.0376363	0.0306242	0.0361437	0.039726	0.0384749	0.0413648	0.0402501	0.0335186	0.0464877	0.0336001	0.0451202	0.0527117	0.0445663	0.0611816	0.0470384	0.0573103	0.0505084	0.046267	0.0455733	0.054546	0.0426451	0.0496732	0.0473754	0.716531	5.60024e-05	0.147878
cg23940402	chr5	95969557	-				0.718142	0.666025	0.735693	0.681872	0.714254	0.728823	0.696467	0.680088	0.784566	0.649591	0.63894	0.896906	0.73713	0.780752	0.795504	0.816979	0.691518	0.764164	0.843542	0.865921	0.818839	0.74189	0.808101	0.811057	0.850205	0.660165	0.000329413	0.233778
cg09436389	chr5	96171678	-				0.137881	0.127183	0.177421	0.123764	0.132075	0.134883	0.152021	0.167186	0.120511	0.175636	0.154116	0.415235	0.14963	0.219749	0.273465	0.188702	0.176198	0.240691	0.137152	0.212085	0.211105	0.272764	0.221787	0.147084	0.250484	0.622859	0.000882574	0.305573
cg07617175	chr5	99871683	-	FAM174A	NM_198507	Body	0.0291867	0.0330438	0.0281111	0.0287769	0.031393	0.0299216	0.0399185	0.0340242	0.0274262	0.0273062	0.03122	0.0306623	0.0330754	0.0508988	0.0340806	0.0297343	0.0344703	0.0350398	0.0316093	0.0325471	0.0350868	0.0345166	0.027582	0.0375429	0.0352523	0.631374	0.000712659	0.290965
cg19684257	chr5	106709824	-				0.106982	0.0972454	0.119141	0.0697419	0.132609	0.0903445	0.113279	0.120812	0.174319	0.131644	0.103643	0.429337	0.134794	0.117098	0.128881	0.18435	0.133055	0.132968	0.140712	0.242428	0.160624	0.180773	0.132663	0.145223	0.275885	0.661787	0.000314642	0.231741
cg19730600	chr5	108088674	+	FER	NM_005246	5'UTR	0.150596	0.173506	0.183283	0.256102	0.220113	0.18356	0.159309	0.159634	0.17307	0.166813	0.147519	0.33388	0.237728	0.257871	0.276352	0.24583	0.189851	0.31863	0.214402	0.218968	0.260272	0.179805	0.216281	0.314083	0.412561	0.716936	5.52108e-05	0.147706
cg13505794	chr5	110075158	-	SLC25A46	NM_138773	Body	0.0389366	0.0463162	0.0411814	0.03378	0.0407114	0.0415957	0.0384932	0.0452341	0.0310158	0.0328123	0.033135	0.041116	0.0451256	0.0504509	0.0497799	0.0466266	0.0455358	0.0476482	0.0467014	0.0410547	0.043092	0.0490823	0.040562	0.0487219	0.0492843	0.734778	2.87883e-05	0.127024
cg01395723	chr5	113696634	-	KCNN2;KCNN2	NM_021614;NM_001278204	TSS1500;TSS1500	0.0243339	0.0334735	0.0254346	0.0261253	0.0354157	0.033929	0.0370149	0.0286075	0.0266228	0.0252098	0.0367546	0.0400833	0.0378329	0.089754	0.0447168	0.0339903	0.0379163	0.041461	0.0309911	0.0307356	0.0392783	0.04202	0.0340211	0.0401806	0.0351715	0.710043	7.01028e-05	0.159393
cg04498557	chr5	115177406	-	ATG12;ATG12;ATG12;AP3S1;ATG12;ATG12;ATG12;ATG12	NR_033362;NR_033363;NR_073603;NM_001284;NM_004707;NM_001277783;NM_004707;NM_001277783	Body;Body;Body;TSS1500;1stExon;1stExon;5'UTR;5'UTR	0.0360756	0.0328953	0.0351665	0.0280607	0.025251	0.0350404	0.0368665	0.0286544	0.0263096	0.033419	0.0293355	0.0383293	0.0396228	0.0325095	0.0480649	0.0290805	0.0372305	0.0365394	0.0304771	0.040004	0.0402762	0.0438889	0.0352057	0.0390802	0.0427752	0.6922	0.000126217	0.183634
cg04562729	chr1	40348695	-	TRIT1	NM_017646	Body	0.0421392	0.0342522	0.0369736	0.0327781	0.0337901	0.0360577	0.0359709	0.0333599	0.0345565	0.0363468	0.0377858	0.0581389	0.0466293	0.0386781	0.0546213	0.0396888	0.035317	0.0433369	0.0325404	0.0424087	0.045765	0.0375623	0.0364616	0.0431769	0.0467178	0.611099	0.00117406	0.331433
cg24610854	chr5	130510020	-	LYRM7	NM_181705	Body	0.424456	0.420616	0.395362	0.413408	0.429954	0.436682	0.385924	0.493607	0.448254	0.514677	0.372948	0.726419	0.622421	0.471657	0.547897	0.538425	0.527344	0.592631	0.44107	0.495606	0.45798	0.438458	0.593171	0.470436	0.695334	0.601367	0.00147458	0.355233
cg05231888	chr5	131630754	+	SLC22A4	NM_003059	Body	0.0387583	0.0322306	0.0286816	0.0269001	0.0328084	0.0317125	0.0394309	0.0298651	0.0248439	0.0254797	0.02857	0.0302736	0.0339826	0.0395518	0.0426109	0.0472193	0.0423044	0.0488208	0.0358502	0.0263711	0.0369697	0.0410381	0.0365558	0.0346974	0.042397	0.620831	0.000927834	0.309263
cg14182166	chr1	40508568	+	CAP1;CAP1	NM_006367;NM_001105530	5'UTR;5'UTR	0.419094	0.409324	0.449252	0.453653	0.442572	0.436835	0.394081	0.409986	0.454045	0.390559	0.422126	0.572161	0.450516	0.512706	0.524595	0.543129	0.461241	0.547179	0.467422	0.541908	0.456835	0.465544	0.538043	0.483071	0.569779	0.740456	2.31501e-05	0.119923
cg02699218	chr5	132150128	-	ANKRD43	NM_175873	1stExon	0.238133	0.289496	0.286242	0.242322	0.223494	0.232297	0.236309	0.254087	0.272828	0.244968	0.28042	0.276149	0.339004	0.348383	0.35601	0.284156	0.375185	0.332444	0.277304	0.322964	0.331372	0.254217	0.241695	0.282816	0.350748	0.614343	0.00108639	0.323884
cg11477546	chr5	133439438	+				0.912094	0.920409	0.907993	0.934518	0.90733	0.907864	0.914519	0.90777	0.911273	0.916628	0.903965	0.926159	0.921853	0.924239	0.926729	0.908691	0.925649	0.92548	0.927376	0.917779	0.927158	0.918876	0.916561	0.926939	0.932174	0.691795	0.000127854	0.184694
cg03541914	chr5	134787465	+	TIFAB	NM_001099221	5'UTR	0.849708	0.835347	0.877728	0.853879	0.879493	0.884576	0.889398	0.884228	0.856966	0.889796	0.856938	0.901692	0.886189	0.901323	0.916573	0.920799	0.898466	0.905634	0.875275	0.90012	0.894433	0.894927	0.902652	0.896179	0.915775	0.669897	0.000249119	0.223382
cg10472919	chr5	135266805	-	FBXL21	NM_012159	5'UTR	0.200896	0.153424	0.183451	0.160794	0.152255	0.174149	0.159381	0.208847	0.194153	0.171787	0.181479	0.456417	0.198165	0.314394	0.22303	0.216291	0.199624	0.25878	0.208198	0.19828	0.285743	0.225348	0.257239	0.193008	0.212037	0.681657	0.000175319	0.20225
cg03556458	chr5	135387559	+	TGFBI	NM_000358	Body	0.0587452	0.0579805	0.0434167	0.045143	0.0587696	0.0621854	0.0832824	0.0561442	0.0434085	0.0464927	0.0462732	0.181304	0.0829133	0.0773873	0.0617757	0.280856	0.064062	0.0685933	0.0534372	0.0914485	0.0635981	0.0837901	0.145958	0.0807436	0.241353	0.608666	0.00124375	0.337066
cg17008960	chr5	137089872	-	HNRNPA0;HNRNPA0	NM_006805;NM_006805	1stExon;5'UTR	0.101123	0.13003	0.094116	0.108849	0.117257	0.118802	0.100044	0.110552	0.106844	0.113618	0.10659	0.103717	0.123093	0.114055	0.15039	0.136643	0.124516	0.134044	0.159171	0.104642	0.134195	0.130667	0.12438	0.131545	0.121749	0.609882	0.00120848	0.334871
cg22656956	chr5	137475177	-	NME5	NM_003551	TSS200	0.030408	0.0291317	0.027432	0.0205264	0.0326568	0.0316312	0.0283259	0.0248405	0.0251376	0.0214041	0.0270056	0.0271952	0.0326209	0.0315864	0.0414887	0.0300765	0.0381178	0.035569	0.0309231	0.0298562	0.038386	0.0307689	0.0266691	0.0311097	0.0400944	0.641917	0.000542092	0.270313
cg23456202	chr5	138168040	+	CTNNA1;CTNNA1;CTNNA1;CTNNA1	NM_001290307;NM_001903;NM_001290309;NM_001290310	Body;Body;Body;Body	0.183213	0.163677	0.172396	0.217914	0.198603	0.171607	0.173189	0.16065	0.223693	0.202477	0.138223	0.186405	0.232224	0.198679	0.267912	0.210415	0.240996	0.215418	0.194988	0.205929	0.263529	0.199503	0.151585	0.26043	0.239481	0.606233	0.00131697	0.342199
cg05295685	chr5	138677941	-	PAIP2;PAIP2	NM_001033112;NM_016480	TSS200;5'UTR	0.0271648	0.0320725	0.023974	0.0247061	0.0253205	0.0220168	0.0296016	0.0253465	0.0292467	0.0226672	0.0291163	0.0298468	0.0273484	0.0325239	0.0505955	0.025747	0.0274444	0.0322333	0.0289768	0.0273623	0.0335977	0.0327034	0.0355985	0.0280348	0.0331265	0.609071	0.0012319	0.336884
cg11623339	chr5	138725482	-	MGC29506	NM_016459	1stExon	0.249377	0.225047	0.237109	0.203455	0.214436	0.157631	0.207432	0.221132	0.220656	0.193302	0.231863	0.395296	0.188392	0.268442	0.373779	0.208899	0.247471	0.264913	0.247305	0.241693	0.264677	0.252149	0.2218	0.257011	0.307836	0.690173	0.000134591	0.186476
cg14710984	chr5	138725705	+	MGC29506	NM_016459	TSS200	0.115322	0.139933	0.135651	0.126576	0.119796	0.102182	0.124914	0.127319	0.138917	0.138951	0.12978	0.328281	0.148596	0.164814	0.191582	0.100898	0.136924	0.15871	0.12598	0.142405	0.170266	0.140295	0.122484	0.142514	0.234806	0.663815	0.000296993	0.229603
cg18647039	chr5	138753161	-	DNAJC18	NM_152686	Body	0.279563	0.173924	0.224036	0.176017	0.150875	0.219726	0.237917	0.208201	0.203129	0.188526	0.177279	0.250489	0.276501	0.245235	0.252779	0.328659	0.282578	0.44647	0.279022	0.284284	0.346975	0.192052	0.222044	0.368347	0.242847	0.617992	0.000994556	0.316334
cg19349699	chr5	139971474	+				0.575372	0.559351	0.614175	0.588754	0.58859	0.654603	0.57359	0.60088	0.602648	0.56276	0.561814	0.772469	0.615694	0.603735	0.703456	0.698238	0.633375	0.615446	0.694168	0.739457	0.632152	0.653276	0.725341	0.660824	0.730329	0.654083	0.000390321	0.247424
cg23500537	chr5	140419819	-				0.40056	0.429818	0.394173	0.349123	0.322207	0.377355	0.434735	0.443325	0.437628	0.426494	0.499054	0.662382	0.46143	0.563667	0.560003	0.51326	0.510128	0.501912	0.459021	0.47842	0.493471	0.457841	0.428548	0.475621	0.447366	0.62813	0.000773711	0.295841
cg10397932	chr1	2166155	+	SKI	NM_003036	Body	0.0313672	0.0280926	0.0242091	0.0277942	0.0291541	0.0303683	0.0362794	0.0265857	0.0241183	0.0228872	0.0244282	0.0319006	0.0318116	0.0285081	0.0697074	0.0327304	0.0288034	0.0320061	0.0320846	0.0234204	0.0324351	0.0358876	0.0356806	0.039423	0.0344181	0.621237	0.000918625	0.309263
cg24600428	chr1	41273543	+	KCNQ4;KCNQ4	NM_004700;NM_172163	Body;Body	0.91572	0.91376	0.920615	0.908721	0.912962	0.92179	0.929704	0.920797	0.914344	0.915124	0.911536	0.920373	0.924562	0.921317	0.938555	0.917317	0.928955	0.93115	0.94234	0.924428	0.934633	0.93376	0.926206	0.92845	0.91955	0.639484	0.000577933	0.272323
cg10805220	chr5	140812464	+	PCDHGA4;PCDHGA11;PCDHGA11;PCDHGA9;PCDHGA1;PCDHGB1;PCDHGB6;PCDHGA12;PCDHGB3;PCDHGB7;PCDHGA6;PCDHGA8;PCDHGA10;PCDHGA12;PCDHGA5;PCDHGB4;PCDHGA3;PCDHGA2;PCDHGA7;PCDHGB2;PCDHGB5	NM_018917;NM_032092;NM_018914;NM_018921;NM_018912;NM_018922;NM_018926;NM_032094;NM_018924;NM_018927;NM_018919;NM_032088;NM_018913;NM_003735;NM_018918;NM_003736;NM_018916;NM_018915;NM_018920;NM_018923;NM_018925	Body;Body;Body;Body;Body;Body;Body;1stExon;Body;Body;Body;Body;Body;1stExon;Body;Body;Body;Body;Body;Body;Body	0.461416	0.445768	0.429837	0.378809	0.41216	0.511812	0.48312	0.444708	0.473895	0.482185	0.526541	0.696736	0.465611	0.498486	0.546117	0.468612	0.513011	0.654581	0.445912	0.507341	0.564947	0.485197	0.436732	0.520129	0.556622	0.609477	0.00122014	0.335928
cg20462999	chr5	141003392	+	HDAC3	NM_003883	Body	0.141647	0.0950923	0.132411	0.0934399	0.152813	0.220094	0.16	0.116713	0.186662	0.213082	0.141971	0.547505	0.268596	0.193853	0.224408	0.486959	0.188674	0.322141	0.185557	0.264948	0.211457	0.169147	0.319971	0.29103	0.495104	0.63624	0.000628906	0.279347
cg10429957	chr5	141245719	+	PCDH1;PCDH1;PCDH1;PCDH1;PCDH1	NM_001278615;NM_001278615;NM_032420;NM_001278613;NM_002587	5'UTR;1stExon;Body;Body;Body	0.783624	0.785884	0.809279	0.811256	0.788085	0.822997	0.804923	0.809074	0.769277	0.805499	0.78029	0.791738	0.81767	0.80801	0.844454	0.811192	0.831971	0.816521	0.837514	0.789377	0.844658	0.841151	0.786195	0.811104	0.818143	0.624075	0.000856343	0.305077
cg05667019	chr5	141268908	+				0.336016	0.301275	0.327307	0.214525	0.283389	0.274605	0.226396	0.266663	0.33375	0.298744	0.327269	0.325996	0.29224	0.360915	0.345901	0.604839	0.401575	0.500675	0.379196	0.343001	0.338536	0.335555	0.424667	0.400648	0.582577	0.66787	0.000264267	0.224889
cg11704043	chr5	142437061	+	ARHGAP26;ARHGAP26	NM_001135608;NM_015071	Body;Body	0.776058	0.787092	0.80783	0.804115	0.838258	0.787812	0.850109	0.855216	0.80572	0.833622	0.794201	0.888657	0.818424	0.85235	0.842923	0.856219	0.858107	0.881753	0.857468	0.853782	0.878409	0.838305	0.830946	0.848736	0.884785	0.675574	0.000210663	0.214701
cg05908015	chr5	142445010	-	ARHGAP26;ARHGAP26	NM_001135608;NM_015071	Body;Body	0.201732	0.117853	0.157589	0.147436	0.208387	0.265826	0.145838	0.172703	0.161288	0.224526	0.140679	0.643936	0.219947	0.239784	0.194516	0.484283	0.257621	0.276698	0.231772	0.529171	0.244128	0.213699	0.406446	0.313137	0.545772	0.62813	0.000773711	0.295841
cg08263856	chr5	149852666	+				0.0954979	0.0880249	0.135712	0.0952978	0.114223	0.136972	0.13974	0.103096	0.0998836	0.121565	0.101508	0.178966	0.0963419	0.149682	0.131752	0.177923	0.164258	0.145427	0.132989	0.129402	0.139612	0.13607	0.130742	0.16362	0.191056	0.639484	0.000577933	0.272323
cg02086387	chr5	150632592	-	GM2A;GM2A	NM_000405;NM_001167607	TSS200;TSS200	0.0322786	0.031383	0.0265908	0.0286536	0.0293111	0.0272675	0.0342428	0.026808	0.0256993	0.0210519	0.030403	0.0351035	0.0290354	0.0327353	0.0412013	0.0394138	0.0353956	0.0391171	0.0322472	0.0277341	0.0281832	0.0333501	0.0302951	0.0401092	0.0368434	0.612721	0.00112949	0.327141
cg06071063	chr5	150936730	-	FAT2	NM_001447	Body	0.355978	0.280087	0.305553	0.300934	0.304732	0.338857	0.331733	0.287535	0.275839	0.276179	0.271664	0.605457	0.33013	0.399837	0.440595	0.562489	0.378589	0.405031	0.387119	0.472975	0.382168	0.28599	0.536894	0.396379	0.608737	0.605827	0.00132953	0.342724
cg05662444	chr5	154026397	-				0.206906	0.146771	0.177969	0.465546	0.210736	0.182173	0.148784	0.151815	0.24309	0.218352	0.300516	0.753144	0.452022	0.372863	0.394543	0.232771	0.22145	0.333466	0.260043	0.22804	0.244596	0.363898	0.204021	0.243673	0.373062	0.60826	0.00125571	0.338053
cg10677798	chr1	42215804	-	HIVEP3;HIVEP3	NM_001127714;NM_024503	5'UTR;5'UTR	0.0714484	0.0777825	0.0565837	0.0682825	0.0690564	0.0693501	0.0688828	0.0837491	0.0581671	0.0660228	0.0702021	0.369269	0.111458	0.147983	0.133309	0.108509	0.0833587	0.105862	0.114938	0.153912	0.048517	0.115927	0.166627	0.111659	0.223286	0.609477	0.00122014	0.335928
cg00939032	chr5	156503693	+				0.0855821	0.086059	0.075465	0.0577865	0.102708	0.133782	0.0988777	0.0883767	0.0700074	0.103262	0.0652178	0.209995	0.115097	0.12703	0.105337	0.32771	0.20498	0.220975	0.083985	0.222932	0.124446	0.0899029	0.121085	0.214722	0.291175	0.606638	0.00130452	0.341913
cg11612354	chr5	157023724	+				0.0333948	0.0497552	0.0506709	0.0352796	0.0499676	0.0474447	0.049552	0.0382141	0.045477	0.0526303	0.0349585	0.12681	0.0442511	0.0530387	0.0696062	0.128005	0.0589828	0.0542872	0.037805	0.126828	0.0685999	0.078397	0.0520296	0.0739338	0.139943	0.66422	0.000293569	0.229603
cg04897804	chr5	157078629	+	SOX30;SOX30	NM_007017;NM_178424	1stExon;1stExon	0.29661	0.233843	0.250088	0.185972	0.215292	0.22794	0.217338	0.180265	0.269144	0.242769	0.251295	0.489265	0.330376	0.258232	0.314999	0.281414	0.240134	0.329963	0.255981	0.252967	0.269673	0.294658	0.254805	0.261793	0.259402	0.630158	0.000735046	0.292327
cg07025583	chr5	157078881	-	SOX30;SOX30	NM_007017;NM_178424	1stExon;1stExon	0.143146	0.139104	0.161755	0.130649	0.139771	0.154447	0.158758	0.11349	0.156754	0.138795	0.15176	0.191562	0.177975	0.155381	0.184947	0.132389	0.23592	0.225114	0.161985	0.156909	0.128247	0.197943	0.175823	0.182556	0.17308	0.615965	0.00104471	0.320625
cg13400018	chr5	157098080	-	C5orf52	NM_001145132	TSS1500	0.0292979	0.0357908	0.0297444	0.0298275	0.0308974	0.0288946	0.0326121	0.029539	0.0277417	0.033682	0.0244115	0.0312908	0.0405425	0.0327484	0.0424322	0.0345499	0.0358345	0.0390354	0.032173	0.0303629	0.0375356	0.0314013	0.0318295	0.0327847	0.0373553	0.641106	0.000553818	0.271792
cg09272667	chr5	157285937	+	CLINT1	NM_014666	1stExon	0.0295568	0.0275482	0.0274633	0.0292721	0.0278387	0.0332751	0.031817	0.0300941	0.026432	0.0283542	0.0257875	0.0335159	0.029962	0.0298389	0.034798	0.0374699	0.0323207	0.0347668	0.0321221	0.0356136	0.03766	0.0339869	0.0381678	0.0398494	0.0314077	0.651244	0.000421949	0.255714
cg18188768	chr5	158689930	-	UBLCP1	NM_145049	TSS200	0.0308291	0.0329367	0.0353905	0.0421816	0.0303411	0.0435839	0.0556621	0.0321008	0.0357017	0.0333347	0.0285128	0.0772715	0.0473222	0.0818761	0.10925	0.0366909	0.0365472	0.0441506	0.0525704	0.0415499	0.0436223	0.0700035	0.0488246	0.0487957	0.0497716	0.678413	0.000193462	0.210069
cg16507933	chr5	158690029	-	UBLCP1	NM_145049	TSS200	0.0310684	0.0279426	0.0311293	0.027235	0.0271213	0.029439	0.0258907	0.0273886	0.0227141	0.0270712	0.0216433	0.0334331	0.0326994	0.0292396	0.066418	0.0287549	0.0289029	0.0336566	0.0290113	0.028065	0.0287715	0.0325252	0.0354823	0.0345677	0.038296	0.693822	0.00011985	0.181178
cg04309615	chr5	159520278	+	PWWP2A;PWWP2A;PWWP2A	NM_001130864;NM_001267035;NM_052927	Body;Body;Body	0.468191	0.491747	0.489487	0.494082	0.494954	0.501515	0.465023	0.47804	0.464022	0.485203	0.463123	0.666783	0.602449	0.506436	0.514481	0.577188	0.505289	0.553033	0.478161	0.553703	0.496517	0.492405	0.600419	0.533949	0.655247	0.633402	0.000676657	0.285141
cg04744597	chr5	160976197	+	GABRB2;GABRB2	NM_000813;NM_021911	TSS1500;TSS1500	0.0280694	0.0327351	0.0239702	0.0279784	0.0283323	0.0252424	0.0299773	0.0291298	0.0331496	0.0298318	0.0290204	0.0283552	0.0317647	0.0449443	0.0302116	0.0317392	0.0329721	0.0347027	0.036447	0.032898	0.0317965	0.0428878	0.0322186	0.0321315	0.032673	0.6038	0.00139386	0.348163
cg24611962	chr5	162887527	-	HMMR;HMMR;HMMR;NUDCD2;HMMR;HMMR;HMMR;HMMR;HMMR	NM_012485;NM_012485;NM_012484;NM_145266;NM_001142556;NM_001142556;NM_012484;NM_001142557;NM_001142557	1stExon;5'UTR;1stExon;TSS1500;1stExon;5'UTR;5'UTR;1stExon;5'UTR	0.0232785	0.0226486	0.0199583	0.0180991	0.020314	0.0196023	0.0246023	0.0203057	0.0174427	0.0220318	0.0168915	0.02294	0.0222686	0.0207265	0.190448	0.0219684	0.0222195	0.0230804	0.0195782	0.0211261	0.024494	0.0299962	0.0221944	0.025774	0.0258914	0.61637	0.00103451	0.319909
cg24180759	chr5	167551234	-	ODZ2	NM_001122679	Body	0.49304	0.499701	0.429013	0.415531	0.568768	0.598405	0.484266	0.462461	0.524438	0.515615	0.390707	0.694844	0.559084	0.589304	0.598347	0.795706	0.590703	0.63123	0.582603	0.669319	0.575463	0.595193	0.677718	0.597413	0.76434	0.648811	0.000450809	0.259293
cg05787556	chr5	170735186	-	TLX3	NM_021025	TSS1500	0.129823	0.125516	0.116579	0.123153	0.125304	0.137929	0.13361	0.155029	0.115308	0.165881	0.133613	0.326203	0.187981	0.377107	0.169872	0.123452	0.136997	0.181209	0.147593	0.167968	0.122448	0.183648	0.169449	0.184774	0.26048	0.637457	0.000609352	0.277326
cg07209244	chr5	172116212	+	NEURL1B	NM_001142651	3'UTR	0.263893	0.24079	0.228299	0.2493	0.218656	0.244681	0.248847	0.256689	0.267036	0.251461	0.276413	0.355775	0.274512	0.299998	0.303147	0.284276	0.284244	0.366926	0.329491	0.284925	0.324399	0.254104	0.249639	0.284127	0.336193	0.729912	3.45542e-05	0.130567
cg13412545	chr5	172175765	+				0.613334	0.539143	0.57374	0.54726	0.561763	0.493577	0.565982	0.5929	0.538941	0.550908	0.557216	0.894398	0.634673	0.482027	0.656851	0.628644	0.561495	0.609717	0.583952	0.592472	0.623323	0.612495	0.570451	0.673574	0.703458	0.627319	0.000789662	0.29719
cg27343900	chr5	172331791	+	ERGIC1	NM_001031711	Body	0.667204	0.670361	0.662932	0.687416	0.641985	0.693775	0.658849	0.661304	0.652381	0.656581	0.701948	0.752273	0.710679	0.687708	0.702064	0.677479	0.702362	0.778594	0.723445	0.621939	0.662926	0.722731	0.651885	0.722038	0.702958	0.645567	0.000491948	0.264966
cg17714794	chr5	172571566	+	BNIP1;BNIP1;BNIP1;BNIP1	NM_013980;NM_001205;NM_013979;NM_013978	1stExon;1stExon;1stExon;1stExon	0.0269412	0.0319603	0.0278787	0.0238447	0.0234437	0.0246948	0.0250009	0.0272072	0.0238309	0.0263688	0.0244162	0.0276594	0.0288275	0.028563	0.0308652	0.0279389	0.0281681	0.0311288	0.0298142	0.0273534	0.0258547	0.0293879	0.0274084	0.0291356	0.028848	0.65165	0.000417298	0.254412
cg18872497	chr5	172665136	+				0.236018	0.250587	0.250945	0.162061	0.294332	0.238319	0.225055	0.240247	0.299664	0.251955	0.213972	0.593558	0.281719	0.1901	0.358781	0.285653	0.293877	0.389128	0.302194	0.262826	0.323911	0.285109	0.183362	0.297202	0.463955	0.62002	0.000946491	0.311398
cg11264363	chr5	175305159	-	CPLX2;CPLX2	NM_001008220;NM_006650	5'UTR;5'UTR	0.740044	0.779098	0.71096	0.781447	0.775007	0.76937	0.827837	0.784387	0.72839	0.72789	0.844506	0.925509	0.860415	0.940416	0.568028	0.830063	0.874377	0.856835	0.904243	0.87142	0.909546	0.769761	0.854328	0.872664	0.883573	0.615559	0.001055	0.321719
cg01995468	chr5	176544135	-				0.137765	0.0558618	0.109888	0.0645963	0.0867967	0.145186	0.168645	0.0787921	0.138374	0.131675	0.0676466	0.140008	0.160414	0.192514	0.403724	0.0521228	0.133275	0.168237	0.191409	0.161425	0.144048	0.151657	0.171607	0.176718	0.233885	0.639079	0.000584102	0.273015
cg04543273	chr5	176758413	-				0.206117	0.208521	0.198198	0.21523	0.217592	0.202996	0.180197	0.209464	0.196302	0.220366	0.209474	0.251426	0.216383	0.2008	0.211921	0.220752	0.222765	0.235323	0.236032	0.197261	0.244572	0.218695	0.19921	0.21686	0.238388	0.605827	0.00132953	0.342724
cg01348086	chr5	176785296	-	RGS14	NM_006480	Body	0.0819409	0.0608616	0.0583573	0.0626676	0.0653875	0.0778526	0.0657097	0.0653029	0.0597879	0.0854859	0.0651722	0.0884271	0.0700172	0.0893069	0.097504	0.0665895	0.0768077	0.0827191	0.0756734	0.0691444	0.0765069	0.0846903	0.0490002	0.0934001	0.0871427	0.641917	0.000542092	0.270313
cg21545535	chr5	176809747	+				0.117584	0.101152	0.14779	0.145969	0.135505	0.0964798	0.114279	0.0833565	0.107166	0.0953344	0.0769769	0.203233	0.11387	0.152355	0.152371	0.134809	0.123408	0.135148	0.15432	0.111017	0.145215	0.167277	0.132832	0.150979	0.150807	0.656921	0.000360776	0.242839
cg25173739	chr5	176920516	+	PDLIM7;PDLIM7;PDLIM7;PDLIM7	NM_213636;NR_103804;NM_203352;NM_005451	Body;Body;Body;Body	0.391475	0.376681	0.370151	0.396947	0.374116	0.398846	0.370716	0.387107	0.361939	0.356942	0.386265	0.538832	0.404107	0.402223	0.424039	0.455287	0.404583	0.471716	0.420668	0.394631	0.431122	0.35463	0.464445	0.411507	0.495263	0.625292	0.000830789	0.302587
cg02083319	chr5	176929430	+	DOK3;DOK3	NM_001144875;NM_001144876	3'UTR;3'UTR	0.430643	0.428456	0.426878	0.434805	0.42773	0.408354	0.417821	0.422642	0.389325	0.421508	0.401604	0.519842	0.442546	0.443365	0.471389	0.572828	0.465427	0.505158	0.428329	0.447597	0.45754	0.469708	0.545114	0.470562	0.542322	0.748971	1.65188e-05	0.113088
cg07256713	chr5	178054695	+	CLK4	NM_020666	TSS1500	0.851847	0.807949	0.809422	0.803635	0.804397	0.76316	0.78258	0.800358	0.849646	0.792126	0.7966	0.918005	0.905452	0.893776	0.900832	0.825361	0.802475	0.893723	0.834266	0.845157	0.810774	0.87438	0.797081	0.873033	0.889235	0.663004	0.000303946	0.231443
cg07940013	chr5	178560109	+	ADAMTS2	NM_014244	Body	0.901885	0.746345	0.89468	0.866626	0.829016	0.823671	0.865037	0.854238	0.907783	0.896193	0.8456	0.906407	0.875837	0.910151	0.936634	0.890645	0.883683	0.880984	0.86418	0.86479	0.929685	0.909331	0.858893	0.91164	0.921877	0.602989	0.00142034	0.351003
cg11436833	chr5	178622803	-	ADAMTS2;ADAMTS2	NM_021599;NM_014244	Body;Body	0.743679	0.775676	0.764629	0.792381	0.783456	0.808873	0.773849	0.798735	0.732248	0.763968	0.750808	0.772242	0.817255	0.83464	0.84185	0.815816	0.800133	0.792412	0.811778	0.774802	0.81761	0.796821	0.844833	0.802977	0.831035	0.604205	0.00138079	0.347029
cg18275958	chr5	178736443	+	ADAMTS2;ADAMTS2	NM_021599;NM_014244	Body;Body	0.874483	0.858774	0.889564	0.890698	0.905142	0.895408	0.884785	0.874753	0.898143	0.888772	0.883894	0.896616	0.89456	0.913349	0.931047	0.907869	0.884472	0.913026	0.914749	0.903618	0.919975	0.895358	0.874685	0.913503	0.914557	0.63624	0.000628906	0.279347
cg08962798	chr5	179106333	+	CBY3	NM_001164444	Body	0.486565	0.448405	0.478374	0.406631	0.447897	0.462082	0.492247	0.435234	0.453648	0.478683	0.487158	0.654321	0.468799	0.50548	0.556287	0.4875	0.551018	0.656896	0.510157	0.489696	0.494534	0.508576	0.471349	0.611119	0.50299	0.77168	6.27295e-06	0.0919364
cg13339632	chr5	179453569	-	RNF130;RNF130	NM_018434;NM_001280801	Body;Body	0.0458742	0.0503469	0.056046	0.0427764	0.0427473	0.0412008	0.0455869	0.0425533	0.051415	0.0352522	0.0521732	0.339227	0.0509948	0.0516271	0.0529123	0.0644364	0.0513831	0.053783	0.0734276	0.0609348	0.0586522	0.0510444	0.089003	0.0876946	0.100185	0.635024	0.000649001	0.281613
cg18288193	chr5	180233833	+	MGAT1;MGAT1	NM_001114618;NM_001114617	5'UTR;5'UTR	0.088498	0.130885	0.144073	0.140189	0.151928	0.0864053	0.0836128	0.0882926	0.113794	0.0648124	0.124815	0.458759	0.141933	0.155262	0.237812	0.179736	0.220685	0.15444	0.307198	0.25143	0.085978	0.319667	0.285121	0.22834	0.3573	0.660571	0.000325665	0.233778
cg15944060	chr5	180248018	+				0.0321225	0.0270762	0.0342016	0.0293739	0.03921	0.032715	0.0405349	0.033251	0.0313722	0.0304938	0.0300378	0.259046	0.039394	0.0326392	0.0479979	0.0789002	0.0381551	0.0426048	0.0451939	0.0671854	0.0472975	0.0403048	0.0506372	0.049836	0.128273	0.667464	0.000267392	0.224889
cg10379890	chr6	391208	-	IRF4	NM_002460	TSS1500	0.0507717	0.0528317	0.0589692	0.0556466	0.0438425	0.0507589	0.0473192	0.0529733	0.047032	0.0436184	0.0442712	0.0590741	0.0798598	0.0490039	0.194618	0.0531866	0.0819001	0.0680877	0.0520466	0.0430575	0.0805549	0.0745641	0.0591576	0.0518013	0.094534	0.623264	0.000873754	0.30538
cg13598881	chr6	2783665	-	WRNIP1;WRNIP1	NM_130395;NM_020135	Body;Body	0.44319	0.437247	0.465176	0.468667	0.436289	0.439085	0.454394	0.447258	0.409893	0.437329	0.444287	0.521555	0.460576	0.461495	0.470704	0.493843	0.452552	0.547147	0.505213	0.443799	0.505248	0.463154	0.479297	0.551608	0.483859	0.730318	3.40375e-05	0.129965
cg22501635	chr6	3259737	+	PSMG4;PSMG4;PSMG4	NM_001128591;NM_001128592;NM_001135750	Body;Body;Body	0.0376212	0.0443772	0.0418274	0.0402534	0.0427168	0.0439033	0.0397031	0.037327	0.0287845	0.0350611	0.0402147	0.055495	0.0503285	0.0465133	0.061057	0.0427885	0.0404194	0.0498366	0.0393468	0.0344173	0.0439865	0.045185	0.0378699	0.052648	0.0523784	0.651244	0.000421949	0.255714
cg24934906	chr6	6393421	-	LY86-AS1	NR_026970	Body	0.181404	0.172127	0.17507	0.141943	0.14823	0.178069	0.141108	0.177173	0.110514	0.170538	0.110013	0.525828	0.203969	0.340267	0.339307	0.438281	0.248926	0.348926	0.294272	0.360523	0.158227	0.280581	0.449921	0.255566	0.519071	0.654894	0.000381672	0.245579
cg22775635	chr6	6851367	+				0.590944	0.618753	0.618324	0.614794	0.637703	0.584333	0.61931	0.603602	0.648026	0.595515	0.613761	0.765806	0.631167	0.654802	0.695043	0.687516	0.611963	0.655428	0.628456	0.693569	0.627316	0.674996	0.702537	0.710351	0.717567	0.663004	0.000303946	0.231443
cg15415716	chr6	10494786	+				0.857488	0.848257	0.852192	0.863273	0.843152	0.863416	0.853638	0.852734	0.78579	0.861878	0.853095	0.858688	0.842156	0.885258	0.876116	0.891757	0.87994	0.899272	0.865694	0.849021	0.872259	0.884817	0.88748	0.880176	0.875741	0.620831	0.000927834	0.309263
cg23719713	chr6	10586167	-	GCNT2;GCNT2;GCNT2;GCNT2	NM_145649;NM_001491;NM_145655;NM_145655	Body;Body;1stExon;5'UTR	0.239331	0.17284	0.152688	0.232773	0.201284	0.264813	0.226468	0.186816	0.193864	0.174931	0.180859	0.526075	0.340087	0.256656	0.322257	0.574288	0.26339	0.407815	0.235165	0.326929	0.263977	0.189339	0.51665	0.26916	0.635683	0.611504	0.00116278	0.330197
cg23010258	chr6	10722915	-	TMEM14C;TMEM14C	NM_001165258;NM_016462	TSS1500;TSS1500	0.0298563	0.02359	0.0254641	0.0254491	0.0248334	0.0267356	0.0258006	0.0253538	0.0226327	0.0240914	0.0287344	0.0264753	0.0310494	0.0277443	0.050844	0.0266993	0.028538	0.0277646	0.0268205	0.0275496	0.0300798	0.0278964	0.0306412	0.0290031	0.0279758	0.605422	0.00134218	0.343052
cg21572722	chr6	11044894	+	ELOVL2	NM_017770	TSS1500	0.356511	0.370674	0.394792	0.316152	0.352917	0.332473	0.394156	0.371847	0.370376	0.372759	0.399905	0.516702	0.434616	0.496293	0.489481	0.422165	0.436093	0.433664	0.390606	0.374247	0.380568	0.402366	0.399622	0.392062	0.422544	0.650028	0.000436171	0.256683
cg23607975	chr6	11386826	+				0.148257	0.116169	0.156289	0.107859	0.150234	0.15373	0.146667	0.148691	0.246758	0.188716	0.0990113	0.552371	0.347058	0.219375	0.235029	0.632006	0.262417	0.337706	0.121996	0.354595	0.294202	0.181252	0.502684	0.248719	0.670296	0.617587	0.00100442	0.317731
cg14947516	chr6	14273569	+				0.14988	0.128737	0.129903	0.0921763	0.163259	0.134286	0.119904	0.0838106	0.155417	0.126486	0.123684	0.556199	0.202836	0.274297	0.30842	0.453498	0.203479	0.326674	0.197094	0.349475	0.154828	0.19159	0.4414	0.159292	0.577844	0.677602	0.000198247	0.212428
cg02190610	chr6	16129222	-	MYLIP	NM_013262	TSS200	0.0332603	0.0323756	0.0322933	0.0292853	0.0354913	0.0319512	0.0304583	0.032748	0.0306171	0.029519	0.0301557	0.0368529	0.0337808	0.0361311	0.0429662	0.0470847	0.0358822	0.0331217	0.037076	0.0335261	0.0362352	0.0312102	0.0333128	0.0365873	0.0365085	0.628536	0.00076584	0.295471
cg25345817	chr6	16129310	-	MYLIP	NM_013262	TSS200	0.0157258	0.0146452	0.0167513	0.0183835	0.0187043	0.0196039	0.0177751	0.0157126	0.0160085	0.0159877	0.0155466	0.0173159	0.0175745	0.0243811	0.0181028	0.0261922	0.0206221	0.0203292	0.0169528	0.0175674	0.0183213	0.0214378	0.017454	0.0204492	0.0229126	0.614748	0.00107584	0.322749
cg08685853	chr1	44775840	+	ERI3;ERI3;ERI3;ERI3;ERI3	NM_001301701;NM_001301699;NM_001301698;NM_024066;NM_001301700	Body;Body;Body;Body;Body	0.526959	0.50414	0.54313	0.532823	0.535369	0.496894	0.488675	0.530388	0.595513	0.537333	0.520351	0.69721	0.530577	0.561634	0.569017	0.551969	0.513348	0.553428	0.569516	0.587726	0.577719	0.677965	0.551452	0.622112	0.577602	0.648	0.000460803	0.260618
cg19296262	chr6	25636039	-				0.794772	0.866794	0.803145	0.853015	0.856013	0.855283	0.870012	0.846995	0.789764	0.863736	0.807916	0.913544	0.880224	0.827465	0.895158	0.889231	0.89596	0.864324	0.866977	0.872214	0.90061	0.87186	0.816044	0.893429	0.90075	0.697066	0.000107958	0.175603
cg04972575	chr6	25890594	-				0.607763	0.776287	0.725165	0.74201	0.785051	0.774062	0.728756	0.698602	0.734287	0.770045	0.674643	0.813241	0.724099	0.754474	0.85579	0.856749	0.776064	0.791726	0.822955	0.81732	0.83638	0.817918	0.819766	0.787571	0.815955	0.609071	0.0012319	0.336884
cg16706631	chr6	26204823	-	HIST1H4E	NM_003545	TSS200	0.0601011	0.0530467	0.0505136	0.0513214	0.0616773	0.0574669	0.0594573	0.0537754	0.0521329	0.0618759	0.0634435	0.0613577	0.0763312	0.0536533	0.25039	0.0596396	0.0703068	0.0775131	0.0590021	0.061545	0.062331	0.0784336	0.0659417	0.0699458	0.0695621	0.662598	0.000307476	0.231443
cg07718716	chr6	26312840	+				0.154972	0.162317	0.188831	0.155493	0.135004	0.167795	0.180147	0.155123	0.157698	0.166873	0.182417	0.184476	0.226303	0.236592	0.176778	0.157361	0.183115	0.188473	0.200299	0.165752	0.204538	0.177619	0.185262	0.178758	0.202813	0.615965	0.00104471	0.320625
cg08836972	chr6	26532914	-				0.28951	0.238504	0.285461	0.243378	0.366142	0.29271	0.222288	0.223356	0.274832	0.250931	0.220945	0.650055	0.319359	0.328221	0.376599	0.455622	0.235508	0.389257	0.352874	0.419933	0.370471	0.343514	0.429109	0.316129	0.595063	0.609071	0.0012319	0.336884
cg23143364	chr6	27599175	-				0.0526024	0.104611	0.084994	0.0559151	0.0725323	0.0522868	0.0559507	0.0683484	0.0687291	0.108593	0.0864743	0.480242	0.0695419	0.122278	0.11007	0.0863115	0.143319	0.10384	0.113519	0.0829204	0.0771974	0.140959	0.0984474	0.124203	0.157035	0.685712	0.000154748	0.196649
cg06843320	chr6	27791727	-	HIST1H4J	NM_021968	TSS200	0.0456209	0.0418367	0.0467556	0.0413257	0.044924	0.0393933	0.0477209	0.0421627	0.0411877	0.0418119	0.047886	0.0506812	0.0509757	0.0506895	0.0705388	0.0471207	0.0468005	0.0440336	0.0449455	0.0534669	0.0499117	0.0527162	0.0405815	0.0485746	0.0544048	0.633807	0.000669649	0.284101
cg14754637	chr6	27861800	+	HIST1H2AM	NM_003514	TSS1500	0.0216986	0.0203119	0.0202048	0.0209979	0.0216643	0.0190324	0.0218111	0.0205593	0.0194386	0.0210504	0.0183936	0.021803	0.0218459	0.0233892	0.0231462	0.0243433	0.0228616	0.0283144	0.0215594	0.020284	0.0226506	0.0239425	0.0226028	0.0237565	0.0261574	0.798849	1.68835e-06	0.0774903
cg24221599	chr6	28109996	+	ZKSCAN8;ZKSCAN8;ZKSCAN8;ZKSCAN8;ZKSCAN8	NM_001278121;NM_001278119;NM_006298;NM_001278122;NM_001278121	1stExon;5'UTR;5'UTR;5'UTR;5'UTR	0.0274071	0.0260651	0.0259274	0.0240095	0.02169	0.0254639	0.0232179	0.024361	0.0238526	0.0305124	0.0213612	0.0292711	0.0276175	0.0262633	0.0706003	0.0246513	0.0257653	0.0348305	0.0278096	0.0266312	0.0272138	0.0268105	0.0243636	0.0296493	0.0385372	0.669897	0.000249119	0.223382
cg24698655	chr6	28557774	+				0.136161	0.174446	0.175072	0.122432	0.201914	0.17945	0.163142	0.175264	0.194682	0.18055	0.22783	0.549026	0.219865	0.312041	0.197819	0.175241	0.224779	0.324417	0.220842	0.209346	0.229696	0.174066	0.23022	0.223451	0.240104	0.60015	0.00151642	0.359982
cg16952286	chr6	28602894	-				0.0219512	0.0245714	0.0227383	0.0238335	0.0247122	0.0208814	0.0222636	0.0216056	0.0208705	0.0196792	0.0236496	0.0246813	0.0267151	0.026224	0.0600407	0.0242162	0.0274321	0.0239502	0.0239713	0.023757	0.0193998	0.0248613	0.0247114	0.0320898	0.0378641	0.60826	0.00125571	0.338053
cg05457768	chr6	28751790	-				0.25412	0.268564	0.232078	0.191404	0.244954	0.22091	0.252414	0.247598	0.266169	0.276867	0.291454	0.380202	0.256252	0.29983	0.275348	0.326754	0.363624	0.545705	0.292328	0.224604	0.275122	0.355031	0.190673	0.369542	0.271844	0.619209	0.000965471	0.313083
cg03472672	chr6	28762471	-				0.053598	0.0544575	0.0492765	0.043738	0.0482272	0.0452311	0.0424086	0.0432879	0.0440977	0.0547288	0.0456464	0.0855664	0.0753005	0.0494688	0.0604994	0.0454255	0.0504351	0.0630846	0.0546389	0.067038	0.0599423	0.0633028	0.0435894	0.0733002	0.0626976	0.698283	0.000103773	0.175603
cg17278038	chr1	45452570	-	EIF2B3;EIF2B3;EIF2B3	NM_001166588;NM_020365;NM_001261418	TSS200;TSS200;TSS200	0.255658	0.174753	0.180383	0.27025	0.150935	0.235759	0.2132	0.133842	0.200126	0.218136	0.157053	0.428688	0.358934	0.555618	0.250311	0.227961	0.391077	0.305053	0.295756	0.230573	0.267186	0.282763	0.283789	0.257579	0.281461	0.714503	6.01125e-05	0.152779
cg14611683	chr1	45452580	-	EIF2B3;EIF2B3	NM_020365;NM_001166588	TSS1500;TSS1500	0.350296	0.271067	0.248745	0.350942	0.22509	0.30126	0.321566	0.192753	0.297763	0.268354	0.276819	0.466887	0.411583	0.701984	0.397	0.342548	0.49544	0.428872	0.399962	0.317146	0.412363	0.400326	0.382785	0.348227	0.425106	0.787494	2.9894e-06	0.0774903
cg16604218	chr1	45452605	+	EIF2B3;EIF2B3	NM_020365;NM_001166588	TSS1500;TSS1500	0.216447	0.186863	0.177485	0.316605	0.16713	0.215229	0.290043	0.13655	0.24318	0.23955	0.167131	0.471111	0.414073	0.461446	0.347626	0.308193	0.405058	0.433507	0.330462	0.228126	0.431303	0.393195	0.30629	0.25175	0.28821	0.707204	7.71962e-05	0.161954
cg15319255	chr6	29910269	+	HLA-A	NM_002116	TSS200	0.0301857	0.0243404	0.0224239	0.0222817	0.0263493	0.0252892	0.0314118	0.0238859	0.023159	0.0203473	0.0235232	0.0274894	0.024718	0.0294106	0.0445948	0.0276979	0.0296285	0.0375717	0.0318354	0.0234488	0.0355727	0.0307099	0.0258107	0.0379537	0.0277071	0.674358	0.000218435	0.216122
cg24701662	chr6	30166168	+	TRIM26	NM_003449	Body	0.848777	0.851923	0.824345	0.8405	0.846023	0.893627	0.857397	0.873648	0.848835	0.863464	0.84947	0.924628	0.895865	0.870789	0.905065	0.868481	0.888036	0.881405	0.860324	0.865621	0.907647	0.891326	0.865586	0.85513	0.8937	0.652461	0.000408131	0.252227
cg08743794	chr6	30656577	+	KIAA1949;NRM;KIAA1949	NM_001134870;NM_007243;NM_133471	TSS1500;Body;TSS1500	0.746278	0.749638	0.767334	0.771923	0.776683	0.768563	0.755161	0.745932	0.759349	0.785387	0.750058	0.881081	0.799088	0.783155	0.822235	0.822978	0.779874	0.80395	0.803034	0.828287	0.755979	0.774524	0.804202	0.830369	0.804758	0.613532	0.00110776	0.325836
cg21761853	chr6	30704809	-	FLOT1	NM_005803	Body	0.115313	0.0985264	0.107258	0.101299	0.113144	0.12927	0.123093	0.127541	0.11656	0.123884	0.0960019	0.261104	0.190949	0.139753	0.235914	0.36849	0.162278	0.23142	0.14242	0.194181	0.201927	0.118117	0.246455	0.187744	0.353836	0.685307	0.000156705	0.196678
cg05894653	chr6	30882084	-	VARS2;VARS2;VARS2;VARS2;VARS2	NM_001167734;NM_001167733;NM_020442;NM_020442;NM_001167733	TSS200;1stExon;1stExon;5'UTR;5'UTR	0.0540516	0.0620491	0.0508431	0.0471566	0.0587674	0.0533935	0.0568065	0.0563537	0.063775	0.0423674	0.0609807	0.0883745	0.0658004	0.0669565	0.0558586	0.0641765	0.0685982	0.0687465	0.062525	0.0593272	0.0610479	0.0576668	0.0568475	0.0727243	0.067513	0.654894	0.000381672	0.245579
cg18068635	chr6	31168323	-	HCG27	NR_026791	Body	0.72808	0.671133	0.640453	0.707759	0.744516	0.743664	0.664192	0.642401	0.72234	0.71983	0.642138	0.856069	0.845517	0.757554	0.750477	0.756028	0.70997	0.788665	0.713773	0.737753	0.722547	0.743036	0.800909	0.811639	0.846092	0.643945	0.000513713	0.266965
cg21699509	chr6	31510306	+	SNORD84;BAT1;BAT1	NR_003065;NM_080598;NM_004640	TSS1500;TSS200;TSS200	0.0352681	0.041627	0.0331205	0.0310846	0.0303193	0.0259892	0.0278121	0.0328643	0.0286273	0.0263617	0.0306492	0.0323283	0.0356359	0.0330815	0.0900122	0.0374194	0.0449293	0.039503	0.0337142	0.0279029	0.0384957	0.0342544	0.0372603	0.0425976	0.0382726	0.62367	0.000865011	0.305077
cg00983060	chr6	31531190	+				0.359564	0.381896	0.41667	0.381206	0.383243	0.386969	0.397148	0.389414	0.403495	0.472289	0.383956	0.78982	0.543304	0.441893	0.529329	0.755208	0.539124	0.548354	0.442422	0.675962	0.42651	0.449248	0.680899	0.530592	0.711627	0.680035	0.000184195	0.205212
cg21222743	chr6	31543545	-	TNF	NM_000594	1stExon	0.0265416	0.0278914	0.0247033	0.0252783	0.0245413	0.0242889	0.0297269	0.0279854	0.0276904	0.0201735	0.0296911	0.0462534	0.0240924	0.0320679	0.0352704	0.0292667	0.0323159	0.0347711	0.0284489	0.0261807	0.0323453	0.0253608	0.0313708	0.0428121	0.0363109	0.609477	0.00122014	0.335928
cg26311932	chr6	31549563	+	LTB;LTB	NM_002341;NM_009588	Body;Body	0.18362	0.199965	0.198712	0.215705	0.204767	0.20797	0.185315	0.197471	0.149974	0.192896	0.193654	0.241647	0.205148	0.209393	0.23243	0.20743	0.210971	0.240104	0.213692	0.190223	0.238663	0.192343	0.203711	0.237277	0.246715	0.646783	0.000476154	0.261481
cg19279042	chr6	31550090	-	LTB;LTB	NM_002341;NM_009588	1stExon;1stExon	0.299359	0.307371	0.309922	0.34921	0.293706	0.294526	0.290723	0.30465	0.263554	0.315044	0.284401	0.38417	0.328659	0.342216	0.354285	0.378904	0.339574	0.374828	0.342904	0.361037	0.380817	0.284297	0.328704	0.366016	0.374472	0.613937	0.00109703	0.324086
cg06887580	chr6	31550699	-	LTB;LTB	NM_009588;NM_002341	TSS1500;TSS1500	0.902193	0.891181	0.902032	0.928302	0.897044	0.902813	0.912444	0.908077	0.904386	0.912212	0.91018	0.930253	0.91893	0.92503	0.935577	0.920717	0.909953	0.929619	0.929946	0.918664	0.924683	0.917898	0.906163	0.932956	0.922504	0.696255	0.000110829	0.178136
cg25095032	chr6	31696423	+	DDAH2	NM_013974	Body	0.958766	0.955353	0.958896	0.961544	0.967734	0.969459	0.964879	0.964811	0.970919	0.960568	0.9762	0.971984	0.964336	0.977622	0.98169	0.965701	0.966287	0.975406	0.974767	0.97419	0.972159	0.975664	0.968323	0.973752	0.97104	0.600556	0.00150236	0.357688
cg01379480	chr6	31697788	+	DDAH2	NM_013974	5'UTR	0.0232615	0.0273635	0.0217415	0.020745	0.0243633	0.0289071	0.0262832	0.0246323	0.0230622	0.0211857	0.024008	0.0288554	0.0276007	0.0269707	0.0263535	0.0271806	0.0306719	0.0280893	0.0251189	0.0227242	0.0251031	0.0287584	0.0268442	0.027521	0.0306217	0.627725	0.000781651	0.296508
cg14200531	chr1	46871623	-	FAAH	NM_001441	Body	0.601538	0.474292	0.489083	0.504383	0.489778	0.523058	0.533934	0.487101	0.563977	0.446998	0.455248	0.885307	0.682711	0.606788	0.808565	0.779515	0.588718	0.640713	0.574009	0.752256	0.49458	0.568829	0.728817	0.622707	0.855018	0.634213	0.000662704	0.282926
cg14622996	chr6	32109801	+				0.256461	0.213424	0.248051	0.215469	0.249798	0.26624	0.277494	0.218831	0.24195	0.24216	0.224368	0.360837	0.295206	0.288525	0.294096	0.446743	0.322747	0.357957	0.28526	0.366825	0.30059	0.263156	0.364161	0.320948	0.446599	0.698688	0.00010241	0.175603
cg16273620	chr1	46940368	+				0.271653	0.300103	0.298691	0.289139	0.282895	0.256382	0.311446	0.271186	0.248049	0.278507	0.295995	0.310919	0.327924	0.28345	0.335305	0.299857	0.328415	0.377677	0.309142	0.299339	0.330454	0.271924	0.269758	0.349648	0.316511	0.623264	0.000873754	0.30538
cg20765522	chr6	32154715	+	PBX2	NM_002586	Body	0.215287	0.124379	0.163939	0.178629	0.201022	0.26619	0.232065	0.201203	0.177633	0.168871	0.169468	0.427906	0.32043	0.280098	0.201443	0.345807	0.180361	0.237995	0.230347	0.249717	0.250755	0.277497	0.36294	0.260207	0.325333	0.62002	0.000946491	0.311398
cg07148032	chr6	32935354	+	BRD2	NM_005104	TSS1500	0.0585474	0.055124	0.0463991	0.0470416	0.0519091	0.0569853	0.0577233	0.0566841	0.0568126	0.0478989	0.0617284	0.0586956	0.0657552	0.0586118	0.0845727	0.0525109	0.0648038	0.0726965	0.0709627	0.0580334	0.0482923	0.0626065	0.049084	0.0822527	0.0681096	0.647189	0.000470988	0.260935
cg22477590	chr1	47155316	+	EFCAB14-AS1;EFCAB14-AS1;EFCAB14	NR_038828;NR_038827;NM_014774	Body;Body;Body	0.864454	0.862621	0.876811	0.863924	0.857438	0.816911	0.855929	0.869316	0.884241	0.855427	0.870878	0.89686	0.88921	0.841229	0.895428	0.858573	0.858015	0.892188	0.880751	0.882034	0.883287	0.888546	0.875337	0.888538	0.906756	0.637051	0.000615811	0.277779
cg03108070	chr6	33245490	-	B3GALT4	NM_003782	1stExon	0.0282507	0.0260713	0.0258441	0.0265037	0.0352496	0.0253808	0.0259518	0.021597	0.0251502	0.0226718	0.0230582	0.0318467	0.0469896	0.0257835	0.024411	0.0339347	0.0272212	0.0416619	0.0435958	0.0273505	0.0376581	0.0272727	0.0288555	0.0458218	0.040394	0.624886	0.000839233	0.302949
cg26270195	chr6	33245553	-	B3GALT4	NM_003782	1stExon	0.0521582	0.0444577	0.0389135	0.0469214	0.0446335	0.0386838	0.043746	0.0369271	0.0333395	0.0427374	0.0484382	0.0521581	0.0664086	0.0526881	0.0891421	0.0521768	0.047926	0.0474429	0.0451016	0.0487569	0.0542389	0.0499941	0.0447941	0.0504594	0.0616756	0.690173	0.000134591	0.186476
cg13824956	chr6	33256708	-	PFDN6;WDR46;WDR46	NM_014260;NM_005452;NM_001164267	TSS1500;Body;Body	0.0299426	0.0297141	0.0283475	0.0287606	0.0287967	0.0308489	0.0268854	0.0285801	0.028606	0.0284242	0.028353	0.0317349	0.0269479	0.0350673	0.06548	0.0322114	0.0322821	0.0319278	0.028716	0.0268034	0.0349094	0.0367773	0.0304431	0.0357576	0.032075	0.65611	0.000369012	0.2436
cg04990695	chr6	34217320	-	C6orf1;C6orf1;C6orf1;C6orf1;C6orf1;C6orf1	NM_178508;NM_001008704;NM_001008703;NM_001287398;NM_001287397;NM_001287396	TSS1500;TSS1500;TSS1500;TSS1500;TSS1500;TSS1500	0.0687247	0.0641837	0.0901216	0.0659499	0.054117	0.0706648	0.0696166	0.0720556	0.0485082	0.0667943	0.0610509	0.0794078	0.0717772	0.0827624	0.0822694	0.0737435	0.0719603	0.0788486	0.0724127	0.0703805	0.0992876	0.0740245	0.0716011	0.082295	0.0698663	0.633807	0.000669649	0.284101
cg00080483	chr6	34218054	+	C6orf1;C6orf1;C6orf1;C6orf1;C6orf1;C6orf1	NM_178508;NM_001008704;NM_001008703;NM_001287398;NM_001287397;NM_001287396	TSS1500;TSS1500;TSS1500;TSS1500;TSS1500;TSS1500	0.150299	0.132317	0.124627	0.12164	0.129069	0.151452	0.11567	0.111518	0.14067	0.116317	0.107809	0.258075	0.134702	0.181495	0.202683	0.214755	0.171554	0.212407	0.166609	0.16384	0.174673	0.177196	0.187451	0.171973	0.266174	0.782223	3.85293e-06	0.0783392
cg06463365	chr1	47697733	+	TAL1;TAL1;TAL1;TAL1;TAL1;TAL1	NM_001290405;NM_001290404;NM_001287347;NM_001290406;NM_001290403;NM_003189	TSS200;TSS200;TSS1500;5'UTR;5'UTR;5'UTR	0.0356294	0.0351354	0.0310545	0.0293557	0.0322932	0.033326	0.0389633	0.0316303	0.0302006	0.0322295	0.0340885	0.0389749	0.0389258	0.0317171	0.0810294	0.0344312	0.0320787	0.0500552	0.0338739	0.0334172	0.0442952	0.0352996	0.0341792	0.039445	0.0400281	0.612721	0.00112949	0.327141
cg06104989	chr6	35024898	+	ANKS1A	NM_015245	Body	0.348421	0.23669	0.229116	0.261549	0.283912	0.359952	0.281361	0.306892	0.309837	0.330607	0.219368	0.511538	0.417679	0.350032	0.419226	0.599145	0.437704	0.500672	0.385228	0.405979	0.501952	0.239025	0.435467	0.41901	0.613614	0.668681	0.000258114	0.224889
cg06963503	chr6	35331259	+	PPARD;PPARD;PPARD;PPARD;PPARD	NM_001171818;NM_177435;NM_006238;NM_001171820;NM_001171819	5'UTR;5'UTR;5'UTR;5'UTR;Body	0.212191	0.214038	0.182179	0.19891	0.248952	0.20786	0.250092	0.22361	0.230757	0.18472	0.20239	0.536578	0.263216	0.275666	0.309955	0.478116	0.286173	0.365561	0.24641	0.372869	0.308182	0.248026	0.459757	0.274156	0.502449	0.688145	0.000143448	0.191568
cg20477544	chr6	36139636	-				0.264523	0.28213	0.328371	0.26238	0.352439	0.304431	0.328548	0.296175	0.280174	0.348969	0.239247	0.452895	0.335271	0.346447	0.459977	0.554973	0.403605	0.408511	0.353542	0.510118	0.419486	0.350558	0.468704	0.374182	0.574625	0.685307	0.000156705	0.196678
cg15457058	chr1	47882322	+	FOXE3	NM_012186	1stExon	0.0301446	0.0248657	0.0299416	0.020267	0.0244927	0.0252847	0.0235581	0.021798	0.0237878	0.0314517	0.0249639	0.0284436	0.031804	0.118392	0.0249648	0.0290568	0.0694878	0.0265487	0.0256188	0.0253371	0.0258492	0.0342103	0.0244565	0.0359854	0.0352301	0.618803	0.000975083	0.314195
cg03453703	chr6	36203185	+				0.649781	0.647662	0.696238	0.664665	0.683037	0.66012	0.667242	0.648931	0.585993	0.68692	0.668203	0.671822	0.680521	0.702258	0.681748	0.679538	0.706142	0.783591	0.670379	0.688979	0.700748	0.700993	0.691467	0.662351	0.710656	0.607855	0.00126776	0.338942
cg04924375	chr6	36318881	-				0.228858	0.193736	0.20205	0.20181	0.199685	0.210641	0.209004	0.198932	0.196476	0.21816	0.180598	0.269926	0.197758	0.249761	0.206094	0.246959	0.250881	0.241453	0.229118	0.208499	0.213282	0.230579	0.20498	0.263276	0.257672	0.670708	0.000243275	0.223209
cg00925516	chr6	39234947	+				0.472263	0.452575	0.440498	0.476823	0.456978	0.508324	0.495274	0.456695	0.381043	0.421658	0.423065	0.559672	0.46951	0.49792	0.494572	0.477355	0.529065	0.567819	0.343585	0.47115	0.51909	0.495204	0.534994	0.502628	0.567854	0.609882	0.00120848	0.334871
cg03680093	chr6	40774214	+				0.568031	0.511957	0.589559	0.51326	0.635703	0.650525	0.550774	0.543922	0.583463	0.582512	0.481678	0.770139	0.724408	0.557949	0.608392	0.815535	0.668752	0.682667	0.581059	0.70475	0.681914	0.694172	0.772851	0.700735	0.741332	0.618398	0.000984778	0.315569
cg03228185	chr6	41701684	-	TFEB;TFEB;TFEB;TFEB;TFEB	NM_001167827;NM_001271945;NM_007162;NM_001271944;NM_001271943	Body;5'UTR;5'UTR;5'UTR;5'UTR	0.0745212	0.0569241	0.0835194	0.0526118	0.0742714	0.0749574	0.0578505	0.0565268	0.0349769	0.0627904	0.0530683	0.122128	0.0870885	0.0475961	0.073705	0.0788914	0.0754127	0.109071	0.105396	0.0910276	0.0826871	0.0666621	0.0778996	0.106377	0.109838	0.605827	0.00132953	0.342724
cg07507418	chr6	42372284	-	TRERF1	NM_033502	5'UTR	0.0578349	0.0387909	0.0511407	0.0412383	0.0423953	0.0767091	0.0723506	0.0419248	0.0408401	0.0482811	0.0588835	0.192181	0.0793579	0.123759	0.103972	0.19336	0.103574	0.127497	0.0413585	0.121734	0.0721742	0.0634701	0.0912292	0.122372	0.259949	0.656516	0.000364874	0.242839
cg12852800	chr6	42896394	-	CNPY3	NM_006586	TSS1500	0.17161	0.165182	0.141905	0.175725	0.155295	0.215445	0.169001	0.17472	0.207655	0.22401	0.187219	0.270393	0.224022	0.126489	0.203927	0.240601	0.131821	0.402203	0.25012	0.239013	0.25022	0.248193	0.236179	0.234188	0.308157	0.613937	0.00109703	0.324086
cg10600783	chr6	43336481	-	ZNF318	NM_014345	Body	0.0301041	0.0282038	0.034278	0.0377443	0.0333217	0.0324785	0.030542	0.0315403	0.0265884	0.0333257	0.0273289	0.0402144	0.0302762	0.0336236	0.0567736	0.0338366	0.0391536	0.0426932	0.0405279	0.0326184	0.0328714	0.038143	0.0283912	0.0509631	0.0337464	0.601367	0.00147458	0.355233
cg08711075	chr6	44480862	+				0.77757	0.722305	0.744468	0.728751	0.735081	0.76011	0.728673	0.74588	0.695198	0.740572	0.748646	0.837603	0.761668	0.765201	0.806555	0.802097	0.756277	0.79225	0.796995	0.8347	0.823914	0.791248	0.819154	0.75404	0.818882	0.661382	0.00031828	0.231741
cg01126481	chr6	45508422	+	RUNX2;RUNX2;RUNX2	NM_001015051;NM_001024630;NM_001278478	Body;Body;Body	0.219063	0.163067	0.18363	0.171407	0.322976	0.269824	0.258966	0.27515	0.207395	0.299118	0.154866	0.598863	0.382579	0.267893	0.382552	0.615959	0.355528	0.473112	0.386141	0.441904	0.361005	0.243047	0.501098	0.389852	0.681341	0.641106	0.000553818	0.271792
cg13215667	chr6	46742620	+				0.891626	0.895692	0.90293	0.885315	0.898142	0.895853	0.906017	0.904557	0.908799	0.91263	0.888965	0.898694	0.906094	0.920864	0.907406	0.875796	0.933843	0.927927	0.913676	0.929207	0.929716	0.932637	0.897867	0.918116	0.922006	0.687334	0.000147131	0.193626
cg00174718	chr6	47136110	-				0.101755	0.108438	0.150107	0.0940079	0.140813	0.199047	0.185341	0.146704	0.113375	0.172802	0.119854	0.234942	0.240864	0.21096	0.233066	0.380483	0.272002	0.28565	0.245314	0.339392	0.322908	0.101276	0.243318	0.260667	0.406283	0.637457	0.000609352	0.277326
cg25786862	chr6	49431288	+	CENPQ;MUT	NM_018132;NM_000255	5'UTR;TSS1500	0.0394422	0.0443423	0.0389583	0.0343683	0.0343614	0.0401766	0.0372924	0.0370419	0.0452737	0.0345177	0.0329383	0.0488944	0.0482094	0.0406653	0.0666155	0.0419662	0.0355139	0.0455434	0.040971	0.0403731	0.0459173	0.0532385	0.0401738	0.0373839	0.0486283	0.626103	0.000814121	0.30069
cg23158347	chr6	71276807	+	C6orf57	NM_145267	Body	0.0266981	0.0303858	0.0274214	0.0276988	0.033915	0.0284793	0.0330732	0.0260635	0.0272898	0.0270426	0.0306402	0.0346116	0.0279266	0.0317771	0.0290677	0.0366941	0.0410058	0.363992	0.0299673	0.0279338	0.0319101	0.0359172	0.0330534	0.0435711	0.0352826	0.649216	0.000445883	0.258839
cg20124394	chr6	71376554	-	SMAP1;SMAP1;SMAP1	NM_001044305;NM_021940;NM_001281439	TSS1500;TSS1500;TSS1500	0.294549	0.188107	0.285776	0.229709	0.2286	0.164817	0.273815	0.255095	0.245472	0.214843	0.218852	0.601424	0.355662	0.354118	0.393137	0.463853	0.263034	0.325674	0.360458	0.47303	0.238301	0.362326	0.493829	0.274274	0.525866	0.604611	0.00136781	0.345691
cg27012744	chr6	71376642	-	SMAP1;SMAP1;SMAP1	NM_001044305;NM_021940;NM_001281439	TSS1500;TSS1500;TSS1500	0.302396	0.239304	0.247919	0.276371	0.276735	0.174099	0.257654	0.24601	0.233007	0.227592	0.26336	0.655315	0.423479	0.41878	0.393838	0.531196	0.303724	0.355901	0.357229	0.507207	0.242368	0.443914	0.52797	0.326134	0.577626	0.640701	0.000559763	0.271792
cg20815778	chr6	72113416	-	MIR30A	NR_029504	TSS200	0.641355	0.716252	0.662152	0.674843	0.677734	0.666478	0.731731	0.741744	0.723102	0.722375	0.742369	0.878516	0.69433	0.743179	0.748253	0.812852	0.704366	0.743348	0.746433	0.748524	0.772302	0.770989	0.766652	0.794437	0.77082	0.691795	0.000127854	0.184694
cg15954711	chr6	79943498	+	HMGN3;HMGN3	NM_004242;NM_138730	Body;Body	0.0304966	0.0326106	0.0310322	0.0316071	0.0399634	0.029506	0.0321255	0.0325658	0.0318173	0.0329335	0.03641	0.0343419	0.035405	0.0360935	0.0412149	0.0392633	0.0394293	0.0391568	0.0327902	0.0326508	0.0403368	0.0472978	0.029035	0.0425332	0.0337526	0.647189	0.000470988	0.260935
cg13500576	chr1	51796588	+	TTC39A	NM_001144832	Body	0.0344267	0.038313	0.0439194	0.0441486	0.0316669	0.039788	0.0419073	0.0410311	0.0349732	0.0378943	0.0367229	0.0437005	0.0444609	0.0437866	0.0519902	0.043781	0.043513	0.0513446	0.0400989	0.0446423	0.0426646	0.0443688	0.0394977	0.0518999	0.0432954	0.617181	0.00101436	0.318769
cg12712122	chr6	88435312	+				0.0608881	0.05544	0.0581655	0.0548805	0.0571271	0.0543003	0.0474815	0.0454959	0.0602849	0.0709467	0.0595122	0.235838	0.0845689	0.0588696	0.0651238	0.171475	0.0554112	0.0801318	0.0714011	0.103804	0.0744792	0.0770173	0.103777	0.0684741	0.205311	0.626914	0.000797743	0.298573
cg17161099	chr6	90885814	+	BACH2;BACH2	NM_021813;NM_001170794	5'UTR;5'UTR	0.19421	0.127331	0.160943	0.132333	0.157994	0.153079	0.136022	0.136803	0.134987	0.217068	0.110008	0.378334	0.233479	0.243223	0.197227	0.50274	0.279289	0.333308	0.348566	0.394294	0.230506	0.156677	0.275563	0.294954	0.532542	0.68409	0.000162707	0.198991
cg19039673	chr6	90887871	-	BACH2;BACH2	NM_021813;NM_001170794	5'UTR;5'UTR	0.147102	0.148359	0.120062	0.191837	0.151796	0.189665	0.191798	0.17407	0.184117	0.170459	0.142578	0.300543	0.264715	0.20826	0.196411	0.250502	0.21058	0.303197	0.246688	0.256575	0.235476	0.178978	0.312627	0.245559	0.317054	0.703554	8.72398e-05	0.16961
cg19716542	chr1	52302074	-	MIR761;NRD1;NRD1	NR_031580;NM_002525;NM_001101662	TSS200;Body;Body	0.845641	0.861756	0.852238	0.859742	0.842077	0.846977	0.845076	0.879944	0.906095	0.85161	0.823685	0.914444	0.906268	0.856034	0.895256	0.914454	0.862621	0.920747	0.895016	0.917068	0.906575	0.863803	0.899117	0.895441	0.924402	0.663409	0.000300452	0.230524
cg15855970	chr6	99273338	-				0.0642418	0.0600531	0.0792972	0.0444492	0.0528657	0.0612261	0.0553645	0.0553536	0.0637709	0.0571634	0.0709577	0.107934	0.0923028	0.116529	0.153982	0.0563035	0.0731834	0.100806	0.0956013	0.0812514	0.0625779	0.14274	0.0841704	0.102842	0.145176	0.773302	5.82951e-06	0.0911752
cg25970533	chr1	52607933	-	ZFYVE9;ZFYVE9;ZFYVE9	NM_007324;NM_007323;NM_004799	TSS200;TSS200;TSS200	0.0182865	0.0184701	0.0170358	0.0189863	0.0186037	0.0201123	0.023263	0.0174424	0.0193768	0.0174252	0.0175204	0.0193612	0.0206495	0.0207077	0.0197668	0.0203925	0.0223135	0.0258216	0.0217091	0.0197035	0.0218627	0.0213022	0.0192108	0.023931	0.0185024	0.624075	0.000856343	0.305077
cg18284743	chr6	106609587	+				0.803854	0.74057	0.768768	0.759681	0.785296	0.832798	0.753819	0.753606	0.766866	0.740901	0.746585	0.888762	0.807185	0.76953	0.834213	0.901298	0.783898	0.839056	0.812092	0.884873	0.798336	0.787752	0.873773	0.839384	0.906816	0.625697	0.000822419	0.3017
cg20495843	chr6	106973166	+	AIM1	NM_001624	Body	0.0539377	0.0685246	0.0507687	0.0558133	0.0556409	0.0412828	0.046511	0.0596162	0.0495406	0.0581602	0.0445431	0.0878607	0.0517712	0.0644992	0.044673	0.0535552	0.0736952	0.0919742	0.0717397	0.0637283	0.0570684	0.073215	0.0530028	0.0789753	0.0784612	0.617992	0.000994556	0.316334
cg01916632	chr6	107781506	-	PDSS2	NM_020381	TSS1500	0.386389	0.345527	0.341893	0.317325	0.40932	0.364361	0.449542	0.374356	0.393197	0.392909	0.400952	0.437864	0.487242	0.627726	0.581676	0.412606	0.420593	0.555428	0.456644	0.507392	0.437236	0.436468	0.578645	0.411164	0.496876	0.673547	0.000223755	0.2182
cg04253701	chr1	52869758	+	ORC1;ORC1;ORC1;PRPF38A	NM_001190818;NM_001190819;NM_004153;NM_032864	5'UTR;5'UTR;5'UTR;TSS1500	0.0227688	0.0209163	0.0208937	0.0203452	0.024237	0.0234092	0.0228902	0.0203753	0.0197003	0.021514	0.0216169	0.0248581	0.024916	0.0236217	0.0317431	0.0219643	0.0224187	0.0245504	0.0235569	0.024598	0.0254868	0.0239484	0.0194192	0.0289179	0.0269415	0.72383	4.31813e-05	0.136121
cg05428490	chr6	109758278	+	PPIL6;PPIL6;PPIL6;PPIL6;PPIL6	NR_104429;NM_173672;NM_001111298;NM_001286360;NM_001286361	Body;Body;Body;Body;Body	0.298792	0.279422	0.330306	0.297324	0.36755	0.340096	0.270122	0.303939	0.383335	0.347175	0.281163	0.608298	0.383111	0.384802	0.414174	0.520757	0.320943	0.449829	0.389672	0.471454	0.406394	0.344535	0.496434	0.415481	0.5	0.643134	0.000524906	0.268324
cg24534258	chr6	116674019	-	DSE	NM_001080976	5'UTR	0.727379	0.766387	0.819891	0.805947	0.80272	0.8109	0.783002	0.783776	0.778067	0.761948	0.795991	0.888917	0.816512	0.840476	0.850372	0.837007	0.830175	0.835105	0.838767	0.828631	0.805828	0.792246	0.86277	0.848698	0.844712	0.635024	0.000649001	0.281613
cg09577346	chr6	116731043	+	DSE;DSE	NM_001080976;NM_013352	Body;Body	0.0292582	0.0279753	0.0306637	0.0314843	0.0329585	0.0282596	0.0284365	0.0279068	0.0273183	0.0281085	0.0258625	0.0359803	0.0377277	0.0290538	0.0378808	0.0347468	0.0331836	0.0374057	0.0378662	0.0353114	0.032755	0.0409161	0.0344948	0.0302766	0.0318227	0.652461	0.000408131	0.252227
cg03958229	chr6	117804230	+	DCBLD1	NM_173674	Body	0.0481407	0.0393429	0.0447829	0.047133	0.0471508	0.0458489	0.0473087	0.0445333	0.0455131	0.0422754	0.0423716	0.0484834	0.0492088	0.0512865	0.078596	0.0651743	0.0584095	0.0494988	0.0466204	0.0496867	0.0529855	0.0426117	0.0491338	0.0518892	0.056373	0.624481	0.000847751	0.303999
cg25961816	chr6	121972775	-				0.0971908	0.0753307	0.093291	0.103661	0.0843053	0.097118	0.0754783	0.0752644	0.112484	0.0807558	0.0908565	0.17308	0.0914704	0.113744	0.0770926	0.0873383	0.100339	0.124227	0.133554	0.108647	0.139067	0.123678	0.0802032	0.138822	0.120816	0.655705	0.000373191	0.244178
cg01507087	chr6	123038784	-	PKIB;PKIB;PKIB;PKIB;PKIB;PKIB	NM_001270395;NM_001270394;NM_181794;NM_001270393;NM_181795;NM_032471	Body;Body;5'UTR;5'UTR;5'UTR;5'UTR	0.0390005	0.0497322	0.05256	0.0437793	0.0692521	0.0435147	0.0454374	0.0652701	0.0534937	0.0428543	0.046144	0.144319	0.0548147	0.0453189	0.0476298	0.0746067	0.0827447	0.0619704	0.0554393	0.0869043	0.0594478	0.0957775	0.0542513	0.0705837	0.10654	0.619209	0.000965471	0.313083
cg04474876	chr6	126193612	+	NCOA7;NCOA7;NCOA7;NCOA7;NCOA7	NM_001199621;NM_001199620;NM_181782;NM_001122842;NM_001199619	5'UTR;Body;Body;Body;Body	0.131717	0.158642	0.140356	0.134003	0.14311	0.0863348	0.106997	0.123967	0.139019	0.131136	0.10491	0.374081	0.170525	0.217291	0.208406	0.151814	0.110687	0.288095	0.181729	0.245021	0.194025	0.298149	0.204681	0.185816	0.192366	0.724235	4.25521e-05	0.136121
cg20390711	chr6	127796683	+	C6orf174	NM_001012279	Body	0.641373	0.626879	0.891797	0.582363	0.749666	0.7173	0.621133	0.623751	0.746957	0.773392	0.781025	0.93776	0.900153	0.949296	0.944514	0.619365	0.937367	0.922936	0.858106	0.724267	0.851471	0.899608	0.717902	0.805324	0.778066	0.632591	0.000690865	0.288142
cg14079463	chr6	127796989	-	C6orf174	NM_001012279	Body	0.338423	0.338816	0.770864	0.315843	0.430409	0.425962	0.366649	0.341835	0.48415	0.51117	0.55177	0.902045	0.785248	0.91457	0.896039	0.280621	0.867584	0.693874	0.664156	0.452101	0.663849	0.778114	0.377268	0.601879	0.633737	0.629347	0.000750306	0.294224
cg20513398	chr6	127796991	+	SOGA3	NM_001012279	Body	0.524712	0.547323	0.629986	0.500412	0.569219	0.596287	0.523991	0.505524	0.541985	0.573215	0.608577	0.652948	0.647251	0.674932	0.66561	0.494328	0.643252	0.668455	0.636222	0.559829	0.638035	0.614847	0.505577	0.606758	0.618202	0.622048	0.000900444	0.307441
cg04580344	chr6	127797022	-	C6orf174	NM_001012279	Body	0.497847	0.512913	0.767187	0.4964	0.608725	0.57163	0.515186	0.525126	0.617702	0.637274	0.67117	0.86957	0.894544	0.891001	0.894049	0.538888	0.844672	0.795205	0.745785	0.640076	0.696846	0.805086	0.58926	0.709721	0.68435	0.68774	0.000145279	0.192434
cg17682309	chr6	132834573	-	STX7	NM_003569	TSS1500	0.0293947	0.0280022	0.0356941	0.0337466	0.0392728	0.0325517	0.0416953	0.0342391	0.0287647	0.0306009	0.0318407	0.0370529	0.0333106	0.0355653	0.0444558	0.0393853	0.039456	0.0395748	0.0406472	0.0350425	0.0452507	0.04279	0.0436428	0.0428759	0.0343019	0.611099	0.00117406	0.331433
cg15135194	chr6	133070524	+	VNN2;VNN2;VNN2;VNN2;VNN2;VNN2;VNN2;VNN2;VNN2	NR_034174;NR_034173;NR_110146;NR_110145;NR_110144;NR_110143;NM_001242350;NM_004665;NM_078488	Body;Body;Body;Body;Body;Body;Body;Body;Body	0.478106	0.326037	0.373952	0.306417	0.256161	0.372148	0.297845	0.458097	0.359883	0.423879	0.233591	0.821588	0.479827	0.469501	0.690065	0.579411	0.633814	0.435274	0.829168	0.754015	0.307823	0.633461	0.698019	0.684371	0.730059	0.619209	0.000965471	0.313083
cg24422188	chr6	134499086	-	SGK1;SGK1	NM_001143677;NM_001143676	TSS200;Body	0.0991644	0.087693	0.0687107	0.0858906	0.0753367	0.091714	0.088027	0.0976468	0.0862766	0.0711248	0.0714825	0.149994	0.0590088	0.11251	0.126657	0.119661	0.1625	0.107279	0.164208	0.137899	0.0951967	0.10753	0.156302	0.136436	0.1437	0.604611	0.00136781	0.345691
cg21075964	chr6	134741999	-				0.665275	0.668526	0.741064	0.61478	0.747392	0.758922	0.667715	0.662027	0.709498	0.662308	0.586591	0.920248	0.705896	0.812423	0.88842	0.875375	0.83709	0.772931	0.812559	0.908064	0.765861	0.784397	0.853895	0.825092	0.865812	0.668275	0.000261175	0.224889
cg06919141	chr6	139592115	+	TXLNB	NM_153235	Body	0.589529	0.526402	0.50177	0.506263	0.626078	0.489642	0.563835	0.511963	0.629592	0.48654	0.544014	0.86389	0.61528	0.634082	0.641377	0.825907	0.701085	0.763815	0.573907	0.821578	0.631981	0.54405	0.805206	0.691183	0.857544	0.63178	0.000705329	0.289863
cg23134334	chr6	139592351	+	TXLNB	NM_153235	Body	0.0836632	0.0740887	0.0665503	0.0645632	0.0972788	0.052885	0.0821827	0.0670907	0.0897688	0.0647675	0.0615542	0.392032	0.121893	0.0907853	0.110801	0.39431	0.270414	0.276318	0.0659316	0.167894	0.130455	0.0963958	0.195739	0.158161	0.466442	0.686118	0.000152812	0.195718
cg17472152	chr6	143486011	+	AIG1;AIG1;AIG1;AIG1	NM_001286588;NM_001286589;NM_001286587;NM_016108	Body;Body;Body;Body	0.39028	0.366401	0.35603	0.428707	0.371364	0.371308	0.380369	0.37702	0.377117	0.347832	0.372023	0.378199	0.429944	0.403257	0.41138	0.373231	0.392727	0.437831	0.420284	0.492341	0.484401	0.456889	0.356675	0.429164	0.429007	0.717342	5.44291e-05	0.147556
cg05918243	chr6	149950417	-	KATNA1;KATNA1	NM_007044;NM_001204076	Body;Body	0.581062	0.47847	0.633665	0.549455	0.517362	0.605468	0.661607	0.571862	0.65185	0.571603	0.580096	0.73398	0.648332	0.642969	0.672574	0.727599	0.651355	0.736893	0.731884	0.688507	0.707048	0.700809	0.76359	0.61427	0.790265	0.683685	0.000164752	0.199097
cg14112054	chr6	152051369	+	ESR1	NM_001122742	5'UTR	0.884029	0.825805	0.859689	0.840913	0.879444	0.883642	0.875431	0.875428	0.877412	0.867618	0.849798	0.896283	0.882672	0.865335	0.915286	0.888331	0.848022	0.894884	0.87897	0.869945	0.904653	0.904305	0.874383	0.898708	0.891104	0.612315	0.0011405	0.328805
cg19827346	chr6	152702387	+	SYNE1;SYNE1	NM_182961;NM_033071	Body;Body	0.851623	0.819502	0.866688	0.849415	0.862744	0.845614	0.844527	0.896988	0.884296	0.823054	0.834382	0.894629	0.899891	0.891066	0.912294	0.858977	0.897575	0.877204	0.875736	0.866709	0.894588	0.912551	0.879264	0.892781	0.873866	0.66787	0.000264267	0.224889
cg23560388	chr6	155542639	-	TIAM2;TIAM2	NM_012454;NM_001010927	Body;5'UTR	0.487067	0.420765	0.519325	0.386499	0.483831	0.616326	0.480105	0.458005	0.46425	0.455554	0.518795	0.810277	0.751206	0.663052	0.615064	0.753167	0.53107	0.67402	0.636087	0.760204	0.709598	0.609089	0.80546	0.627179	0.783725	0.689362	0.000138074	0.188731
cg18995885	chr6	157020029	-				0.809987	0.808974	0.761407	0.804204	0.794399	0.796663	0.820075	0.823564	0.831485	0.789971	0.768329	0.861638	0.85011	0.812376	0.878406	0.853605	0.85528	0.880583	0.844205	0.816354	0.8453	0.770604	0.853446	0.837854	0.879098	0.617992	0.000994556	0.316334
cg13541961	chr1	54965272	-				0.0303146	0.0319398	0.0348463	0.0340734	0.0311268	0.0361653	0.0327028	0.029689	0.032945	0.0244115	0.0331912	0.0350165	0.03714	0.0345153	0.181857	0.0304498	0.0279937	0.0338741	0.0335444	0.0364898	0.0435302	0.0409023	0.0326734	0.0389248	0.0372051	0.612721	0.00112949	0.327141
cg11065271	chr6	159070607	-	SYTL3	NM_001009991	TSS1500	0.136777	0.136822	0.173675	0.0826146	0.116859	0.204086	0.255885	0.125126	0.136457	0.0762786	0.118752	0.531949	0.161043	0.186422	0.32443	0.321872	0.279619	0.19549	0.306771	0.309859	0.235148	0.195637	0.273909	0.196482	0.387536	0.604205	0.00138079	0.347029
cg21604550	chr6	159476270	+				0.0473544	0.0392923	0.0446055	0.0386912	0.0474054	0.0483069	0.0434411	0.0381144	0.0459923	0.0388657	0.0510635	0.0991202	0.0538313	0.0503998	0.0469668	0.0770765	0.0420615	0.0646013	0.0527179	0.0582606	0.0494089	0.0571343	0.0846813	0.0580549	0.074731	0.628941	0.000758039	0.295471
cg16848261	chr6	160699255	+				0.78446	0.772808	0.838551	0.809437	0.809324	0.82883	0.80476	0.773559	0.773228	0.76975	0.799603	0.833523	0.851431	0.842351	0.86698	0.742564	0.839856	0.829886	0.806491	0.817518	0.855851	0.808667	0.819566	0.823656	0.842899	0.605016	0.00135495	0.344581
cg16055613	chr6	164187401	-				0.110526	0.177756	0.165252	0.0769493	0.181727	0.253132	0.137047	0.1217	0.179268	0.17672	0.133003	0.512083	0.320954	0.356112	0.258707	0.578507	0.434731	0.422233	0.439345	0.581746	0.363024	0.314505	0.448152	0.324536	0.527994	0.704771	8.37713e-05	0.167397
cg10664406	chr6	166878682	+	RPS6KA2-IT1;RPS6KA2;RPS6KA2	NR_046793;NM_021135;NM_001006932	Body;Body;Body	0.031617	0.0287297	0.0350486	0.0311558	0.0275799	0.0307131	0.033896	0.0283872	0.0285403	0.0370471	0.0290138	0.0605675	0.0392153	0.0286584	0.0396426	0.0332175	0.0322191	0.0376471	0.0306095	0.0354756	0.0357068	0.035903	0.0244863	0.0408137	0.0465991	0.609477	0.00122014	0.335928
cg17841473	chr1	55323621	+	DHCR24	NM_014762	Body	0.820822	0.808972	0.82507	0.84883	0.862953	0.860885	0.850686	0.834731	0.861504	0.857925	0.828521	0.902704	0.873309	0.868154	0.914079	0.895444	0.841856	0.867426	0.858351	0.903702	0.890499	0.895706	0.859299	0.867806	0.899924	0.682063	0.00017316	0.202051
cg05259303	chr6	167508226	-				0.631357	0.556129	0.581647	0.593977	0.734899	0.610455	0.568117	0.611892	0.6163	0.598502	0.510131	0.819089	0.670113	0.634336	0.619995	0.759476	0.688106	0.743697	0.63599	0.68007	0.705372	0.616256	0.713816	0.702685	0.794165	0.64435	0.000508195	0.266653
cg25957967	chr1	55505148	-	PCSK9	NM_174936	TSS200	0.0422821	0.0417756	0.0399455	0.0390508	0.0405072	0.0481087	0.0462175	0.0397294	0.0389888	0.0452164	0.0391346	0.0431439	0.0451469	0.0430319	0.0494731	0.0574498	0.0431595	0.046795	0.0483743	0.0468671	0.0574868	0.0443653	0.0465206	0.0486109	0.0513834	0.627725	0.000781651	0.296508
cg03024066	chr6	170715059	-	FAM120B;FAM120B;FAM120B;FAM120B	NM_032448;NM_001286379;NM_001286381;NM_001286380	3'UTR;3'UTR;3'UTR;3'UTR	0.11683	0.0782075	0.102931	0.0852256	0.0737163	0.0892401	0.109606	0.0942228	0.0788373	0.104227	0.0927063	0.372671	0.111334	0.109798	0.0953318	0.0872973	0.0969965	0.136501	0.125496	0.100666	0.170871	0.116813	0.0699914	0.118935	0.111895	0.640701	0.000559763	0.271792
cg09848943	chr6	170861929	+	PSMB1	NM_002793	Body	0.0793494	0.0769349	0.0893546	0.0831585	0.100642	0.0892968	0.0702992	0.0706716	0.0779687	0.0767972	0.0723231	0.0895187	0.0807446	0.0920212	0.101919	0.0929347	0.0966437	0.0933936	0.0664737	0.0731868	0.103622	0.0988362	0.0795226	0.0897667	0.122178	0.604611	0.00136781	0.345691
cg08692988	chr7	133658	-				0.330764	0.273971	0.342524	0.278337	0.353768	0.304987	0.370524	0.30946	0.291485	0.285141	0.347918	0.558871	0.426864	0.405968	0.380492	0.562913	0.378671	0.445774	0.371365	0.479628	0.3763	0.306076	0.525095	0.445084	0.551012	0.638268	0.000596611	0.275693
cg07884352	chr7	143152	-				0.865882	0.860978	0.89051	0.882	0.871588	0.859476	0.883079	0.870584	0.866795	0.867322	0.855895	0.877284	0.892355	0.902732	0.900553	0.877334	0.867501	0.894225	0.895078	0.882811	0.910881	0.884104	0.863478	0.899259	0.871197	0.607855	0.00126776	0.338942
cg00807237	chr7	934156	-	C7orf20	NM_015949	Body	0.885368	0.870912	0.865273	0.865876	0.892256	0.876075	0.892305	0.873266	0.873057	0.832868	0.870587	0.907244	0.878074	0.897041	0.936819	0.901004	0.892942	0.904969	0.89201	0.880498	0.887864	0.923384	0.887105	0.906438	0.920294	0.774924	5.4142e-06	0.0897141
cg24707416	chr7	1277703	+				0.041586	0.0511436	0.0537664	0.0512347	0.0540664	0.0747578	0.0538621	0.0544562	0.0574089	0.0622692	0.0518198	0.0726692	0.0659307	0.0447956	0.0678034	0.0543012	0.0647735	0.06588	0.0600997	0.0585901	0.0709241	0.0620331	0.0533809	0.079812	0.0816725	0.625292	0.000830789	0.302587
cg14945901	chr7	1618696	+	PSMG3-AS1;PSMG3-AS1;PSMG3-AS1	NR_021487;NR_027329;NR_027328	Body;Body;Body	0.032153	0.0301734	0.0302386	0.0304595	0.0336883	0.0274212	0.0292552	0.0268704	0.0287638	0.0244544	0.0265435	0.061382	0.0438912	0.0312321	0.0457427	0.0770289	0.0301777	0.0375394	0.0314721	0.0381882	0.04411	0.0484345	0.0491441	0.0340763	0.0783688	0.706798	7.82594e-05	0.161954
cg08703857	chr7	2653651	+	IQCE;IQCE	NM_152558;NM_001100390	3'UTR;3'UTR	0.11889	0.090385	0.0730761	0.0718277	0.124132	0.100098	0.0990941	0.0784293	0.0766882	0.09928	0.0686728	0.462512	0.228409	0.106435	0.170652	0.501721	0.189102	0.173995	0.0784166	0.185436	0.205489	0.108677	0.305822	0.13251	0.587272	0.637862	0.000602952	0.276737
cg16478634	chr7	2764234	+				0.643624	0.552219	0.468747	0.640035	0.662472	0.539191	0.692319	0.653109	0.591775	0.631451	0.566344	0.782989	0.699978	0.681527	0.716612	0.665875	0.662874	0.702553	0.686153	0.585699	0.56203	0.729278	0.715319	0.735987	0.711529	0.668681	0.000258114	0.224889
cg03366574	chr7	2764599	-				0.84282	0.745311	0.7944	0.74244	0.855905	0.816267	0.884783	0.788467	0.805984	0.831759	0.762713	0.9581	0.845191	0.900554	0.911418	0.92426	0.802483	0.887644	0.855956	0.837673	0.853465	0.861907	0.950224	0.913103	0.879674	0.605422	0.00134218	0.343052
cg15587771	chr7	4050875	-	SDK1	NM_152744	Body	0.774026	0.793905	0.766479	0.771342	0.764421	0.770026	0.786001	0.746981	0.814007	0.778234	0.772412	0.909017	0.809011	0.872725	0.82837	0.87332	0.838205	0.776641	0.815747	0.804485	0.849823	0.832501	0.787607	0.830107	0.800923	0.673952	0.000221081	0.216631
cg20099458	chr7	5272275	+	WIPI2;WIPI2;WIPI2;WIPI2;WIPI2	NM_016003;NM_001033520;NM_001033519;NM_015610;NM_001033518	3'UTR;3'UTR;3'UTR;3'UTR;3'UTR	0.692882	0.683906	0.682869	0.669481	0.760096	0.665917	0.710912	0.706305	0.685226	0.676959	0.709323	0.78356	0.697106	0.687592	0.810307	0.733045	0.713178	0.803177	0.722095	0.757588	0.791079	0.718524	0.772875	0.733968	0.768585	0.654894	0.000381672	0.245579
cg07010622	chr7	5722641	+	RNF216;RNF216	NM_207111;NM_207116	Body;Body	0.366934	0.197211	0.255676	0.248648	0.350851	0.312311	0.199576	0.254047	0.287587	0.209533	0.250115	0.707006	0.392618	0.359448	0.473043	0.615749	0.372764	0.562333	0.555679	0.657001	0.438947	0.449214	0.595569	0.43554	0.707386	0.744916	1.94303e-05	0.113088
cg25691167	chr7	19184961	+	FERD3L	NM_152898	1stExon	0.0313626	0.0306896	0.0250059	0.0240838	0.033788	0.0253168	0.0280639	0.024562	0.0242647	0.0261325	0.0244994	0.0314477	0.0316031	0.0468966	0.0363131	0.0344083	0.0383525	0.0300887	0.0268546	0.0279863	0.0271146	0.0443105	0.0251246	0.0398692	0.0367774	0.655705	0.000373191	0.244178
cg15549926	chr7	23221200	-	NUPL2	NM_007342	TSS1500	0.0354437	0.0416644	0.0397501	0.0358007	0.0447135	0.0404245	0.0433878	0.0401926	0.0378991	0.0398512	0.0421656	0.0381515	0.0526594	0.0380383	0.0939464	0.048387	0.0440639	0.0463166	0.0402906	0.0441036	0.0501918	0.0538355	0.0412973	0.0525041	0.045845	0.610288	0.00119691	0.334171
cg25723149	chr7	24797680	+	DFNA5;DFNA5;DFNA5	NM_001127453;NM_001127454;NM_004403	TSS1500;TSS200;TSS200	0.334401	0.323101	0.29725	0.313372	0.340924	0.343964	0.386464	0.301903	0.343943	0.387366	0.443164	0.728904	0.413015	0.486144	0.487437	0.388271	0.279768	0.646508	0.395299	0.395832	0.511841	0.463677	0.404784	0.455447	0.398792	0.6922	0.000126217	0.183634
cg25765325	chr7	25164994	+	CYCS	NM_018947	TSS200	0.0313984	0.0280338	0.0263899	0.0272688	0.0305449	0.0296947	0.0306061	0.0292571	0.0278811	0.0292507	0.0274879	0.0311842	0.0322301	0.031436	0.0310925	0.0294484	0.0338634	0.0300259	0.0307486	0.0307253	0.0275811	0.033129	0.0339149	0.0332327	0.032189	0.607449	0.00127991	0.340623
cg06280210	chr7	26331247	-	SNX10	NM_013322	TSS1500	0.0365781	0.0369755	0.0411404	0.0354641	0.0326048	0.0400643	0.040665	0.0402511	0.0374311	0.035309	0.040863	0.0425435	0.042613	0.0351663	0.0657326	0.0423859	0.0408454	0.0514188	0.0459972	0.0377669	0.042861	0.0528986	0.0378221	0.0488806	0.0378394	0.618803	0.000975083	0.314195
cg19097500	chr1	61542329	-	NFIA	NM_001145511	TSS1500	0.0762834	0.0688521	0.0818797	0.0778197	0.0752353	0.0613709	0.0909363	0.064128	0.0704992	0.0813544	0.0585093	0.0970406	0.0782358	0.0816739	0.0991118	0.090892	0.0639143	0.138637	0.125795	0.102125	0.0880125	0.110528	0.0769323	0.0901342	0.107598	0.656516	0.000364874	0.242839
cg10188985	chr7	27282005	-	EVX1-AS;EVX1;EVX1;EVX1	NR_120507;NM_001989;NM_001304519;NM_001304520	Body;TSS200;TSS200;TSS200	0.0375917	0.0448744	0.0460796	0.0291272	0.0389233	0.0436755	0.0445824	0.0382554	0.0411162	0.0382	0.0525092	0.045411	0.0583735	0.0508871	0.0957125	0.0388319	0.0439758	0.0528528	0.0525973	0.0542982	0.0482355	0.077813	0.0420267	0.0464292	0.0624833	0.697066	0.000107958	0.175603
cg26426448	chr7	28337618	+	CREB5	NM_182899	TSS1500	0.28394	0.35806	0.3948	0.341745	0.382378	0.319723	0.366131	0.397359	0.386586	0.378173	0.27882	0.722667	0.456809	0.385475	0.510308	0.652729	0.452316	0.521429	0.449499	0.578121	0.514576	0.37667	0.627627	0.412534	0.660931	0.629752	0.000742642	0.29334
cg20689584	chr7	28832621	+	CREB5;CREB5;CREB5;CREB5	NM_182898;NM_004904;NM_182899;NM_001011666	Body;Body;Body;Body	0.451897	0.423798	0.398171	0.411998	0.450493	0.439898	0.464557	0.449311	0.434701	0.483288	0.372579	0.70657	0.675361	0.449507	0.519316	0.612578	0.659551	0.606902	0.503771	0.61104	0.591557	0.444333	0.701993	0.494716	0.723819	0.62813	0.000773711	0.295841
cg16347811	chr7	29322804	-	CHN2	NM_004067	Body	0.825416	0.750509	0.807582	0.800514	0.798558	0.813644	0.785452	0.775084	0.785301	0.757484	0.774495	0.924225	0.851924	0.812832	0.834227	0.851031	0.794611	0.819654	0.807081	0.848337	0.848774	0.855561	0.861072	0.823352	0.894602	0.669086	0.000255085	0.224889
cg00745389	chr7	32467435	-				0.0785253	0.0969303	0.100099	0.0737946	0.081968	0.0740675	0.0783463	0.0787863	0.107133	0.0752132	0.114631	0.201627	0.142943	0.13706	0.191487	0.101187	0.125823	0.134946	0.102446	0.0880495	0.093078	0.0905668	0.127084	0.128045	0.139709	0.646378	0.000481369	0.262748
cg02811067	chr7	36275951	-	EEPD1	NM_030636	Body	0.928141	0.870537	0.861099	0.863513	0.786495	0.879271	0.847053	0.832085	0.819357	0.867432	0.947906	0.88553	0.934609	0.957461	0.978274	0.889071	0.938667	0.926315	0.896911	0.911064	0.952432	0.952946	0.739082	0.921778	0.952293	0.674763	0.000215817	0.21563
cg02568977	chr7	36320660	-	EEPD1	NM_030636	Body	0.117349	0.059822	0.0950547	0.0549469	0.11525	0.157933	0.106631	0.0972711	0.0894761	0.0880281	0.0738629	0.621778	0.293724	0.28812	0.254795	0.409296	0.239656	0.351844	0.199004	0.342814	0.131403	0.0777343	0.248293	0.354614	0.443573	0.650839	0.000426644	0.256079
cg21287512	chr7	38945242	+	VPS41;VPS41	NM_014396;NM_080631	Body;Body	0.212367	0.167434	0.189282	0.181588	0.234495	0.23538	0.197906	0.284266	0.301891	0.34992	0.172786	0.372727	0.358842	0.237199	0.348655	0.412719	0.398207	0.716322	0.551272	0.403284	0.33692	0.304688	0.450137	0.401105	0.607318	0.704771	8.37713e-05	0.167397
cg02616069	chr7	43522396	-	HECW1	NM_015052	Body	0.513073	0.495824	0.508692	0.491694	0.49044	0.462053	0.508309	0.564049	0.508915	0.462144	0.498102	0.454367	0.513156	0.575637	0.570354	0.506067	0.538505	0.534849	0.578721	0.503931	0.574633	0.612289	0.553946	0.530514	0.574245	0.645972	0.000486634	0.263149
cg03275595	chr7	44675025	-	OGDH;OGDH;OGDH	NM_001003941;NM_002541;NM_001165036	Body;Body;Body	0.43772	0.344988	0.266785	0.340061	0.362817	0.443903	0.382425	0.364923	0.383504	0.336366	0.338	0.720289	0.438781	0.557302	0.706565	0.710161	0.497038	0.541575	0.331202	0.633431	0.446181	0.415897	0.556913	0.494815	0.756919	0.609882	0.00120848	0.334871
cg11127971	chr7	45613710	-	ADCY1;ADCY1	NM_001281768;NM_021116	TSS200;TSS1500	0.0408996	0.0385639	0.0437957	0.0449171	0.0345639	0.0363571	0.0314739	0.0452785	0.0517288	0.0548918	0.0370247	0.0444362	0.0903622	0.0465444	0.0827803	0.0381509	0.0458378	0.0818089	0.067455	0.0407682	0.096583	0.056391	0.0465534	0.0462647	0.0753911	0.67598	0.000208127	0.213993
cg06535186	chr7	47954782	-	PKD1L1	NM_138295	Body	0.65261	0.672935	0.749974	0.632286	0.692572	0.687281	0.709146	0.733287	0.734327	0.653667	0.713171	0.790126	0.709181	0.617221	0.759351	0.707457	0.786662	0.816902	0.749495	0.709268	0.814778	0.751467	0.764127	0.709685	0.808684	0.602583	0.00143373	0.352706
cg21408624	chr7	50800055	+	GRB10;GRB10;GRB10	NM_001001555;NM_005311;NM_001001549	5'UTR;TSS200;TSS200	0.858835	0.893198	0.896406	0.873852	0.887782	0.913564	0.884393	0.880166	0.873437	0.912231	0.881533	0.924018	0.946289	0.912141	0.930321	0.922011	0.900047	0.907278	0.914325	0.917563	0.939571	0.917651	0.902847	0.905458	0.93351	0.709232	7.20684e-05	0.159393
cg03817667	chr7	54609953	+	VSTM2A	NM_182546	TSS200	0.0305427	0.0286454	0.0323761	0.025555	0.0356767	0.0265147	0.0275923	0.0246834	0.0273789	0.0435162	0.0309485	0.0846935	0.0596572	0.119934	0.0386826	0.0320284	0.0908622	0.0427658	0.0385419	0.0383601	0.0296819	0.0395863	0.0349294	0.0412105	0.0601095	0.678413	0.000193462	0.210069
cg21369466	chr7	55437329	-	LANCL2	NM_018697	Body	0.134938	0.115034	0.144765	0.0963875	0.16637	0.11243	0.16067	0.127543	0.16035	0.139107	0.105164	0.437541	0.165801	0.125134	0.184133	0.380418	0.199596	0.200199	0.142834	0.196454	0.270119	0.158584	0.248211	0.204179	0.224092	0.615559	0.001055	0.321719
cg03951180	chr7	72742151	+	TRIM50;FKBP6;FKBP6	NM_178125;NM_003602;NM_001135211	TSS200;TSS200;TSS200	0.821918	0.822963	0.884035	0.847858	0.855985	0.861083	0.867415	0.836636	0.904716	0.870979	0.869669	0.970559	0.883428	0.772889	0.932683	0.868078	0.96508	0.925163	0.891882	0.881704	0.957145	0.90698	0.84924	0.915695	0.94	0.666248	0.000276959	0.227295
cg11818821	chr7	72742330	+	FKBP6;FKBP6;FKBP6;FKBP6;TRIM50;TRIM50;FKBP6	NM_003602;NM_001281304;NM_003602;NM_001281304;NM_178125;NM_001281450;NM_001135211	5'UTR;5'UTR;1stExon;1stExon;TSS1500;TSS1500;Body	0.668746	0.648558	0.716872	0.653285	0.7017	0.671218	0.694989	0.694609	0.699079	0.705446	0.638941	0.760971	0.718073	0.648308	0.7014	0.662598	0.768419	0.724696	0.721999	0.706574	0.768844	0.737034	0.672975	0.72388	0.711232	0.648811	0.000450809	0.259293
cg05153729	chr7	75614406	+	POR	NM_000941	Body	0.895634	0.908175	0.892274	0.892352	0.903265	0.872178	0.905287	0.901717	0.882396	0.904522	0.88911	0.907985	0.918116	0.918156	0.911741	0.912906	0.915149	0.918709	0.91416	0.910132	0.926378	0.905066	0.907184	0.913252	0.896541	0.662598	0.000307476	0.231443
cg19722041	chr7	75987438	+	YWHAG	NM_012479	Body	0.0289093	0.0336398	0.02647	0.0358157	0.0262731	0.0309313	0.037451	0.0324796	0.0266445	0.0272507	0.0318967	0.0320016	0.037939	0.0368018	0.114295	0.0323023	0.0327483	0.0452933	0.037875	0.0295004	0.0280096	0.0428932	0.0370321	0.0532273	0.039425	0.642728	0.000530581	0.268691
cg02145213	chr7	76609946	-	PMS2L11	NR_023383	TSS200	0.82546	0.90077	0.894476	0.94424	0.873598	0.887796	0.918909	0.908398	0.865476	0.812957	0.939257	0.906808	0.926034	0.937922	0.948791	0.924583	0.904176	0.928046	0.941926	0.922868	0.928707	0.94807	0.878568	0.935566	0.947216	0.625292	0.000830789	0.302587
cg19049305	chr7	78364069	+	MAGI2;MAGI2	NM_001301128;NM_012301	Body;Body	0.546521	0.595899	0.691726	0.657158	0.511388	0.552154	0.615119	0.644604	0.614537	0.657349	0.47014	0.783231	0.476953	0.815043	0.864695	0.700179	0.770293	0.672477	0.703053	0.649394	0.75972	0.765242	0.686351	0.651176	0.724103	0.630969	0.000720055	0.291787
cg04111102	chr1	66153794	-				0.0414061	0.0587366	0.0576585	0.0506844	0.0500615	0.0500501	0.0593538	0.0382023	0.053599	0.0445516	0.0437517	0.0942109	0.0507968	0.0818966	0.0586766	0.0596898	0.0619919	0.0602984	0.0900113	0.0424281	0.0467989	0.0927655	0.0596019	0.0615533	0.0719624	0.648811	0.000450809	0.259293
cg04725669	chr7	92465270	+	CDK6	NM_001145306	5'UTR	0.0360975	0.0408322	0.0362198	0.041362	0.0481674	0.0426746	0.0441933	0.0417733	0.0401892	0.0369786	0.0411263	0.0429134	0.0415095	0.0424248	0.0639743	0.0501106	0.0446711	0.0481927	0.0459512	0.0436257	0.0500512	0.0427517	0.043345	0.0463519	0.0463434	0.617181	0.00101436	0.318769
cg18654674	chr7	92794982	-				0.690817	0.656778	0.673273	0.703297	0.656354	0.676248	0.666551	0.691357	0.673214	0.749135	0.642449	0.795878	0.761867	0.677258	0.707352	0.789665	0.769903	0.82538	0.728172	0.742723	0.75213	0.719555	0.795244	0.71897	0.787159	0.662598	0.000307476	0.231443
cg20230721	chr7	93519855	-	TFPI2	NM_006528	Body	0.0414218	0.0477773	0.0497803	0.0498588	0.0523367	0.0442421	0.0496297	0.0476197	0.0521548	0.0431457	0.0450425	0.052358	0.0541437	0.0551804	0.0720993	0.0618652	0.0668742	0.0748193	0.0490905	0.055932	0.0617084	0.0528279	0.0504742	0.0506783	0.0616554	0.70396	8.60699e-05	0.168675
cg11580118	chr1	67223914	-	TCTEX1D1	NM_152665	Body	0.100212	0.0816611	0.186669	0.128052	0.130551	0.115003	0.149334	0.132958	0.128468	0.1108	0.103169	0.2352	0.225086	0.135689	0.126942	0.167301	0.195505	0.468547	0.25047	0.315167	0.239311	0.107355	0.287056	0.255256	0.320823	0.607044	0.00129216	0.341537
cg27490143	chr7	95265753	-				0.0780768	0.0760845	0.110988	0.100656	0.0974319	0.0713279	0.0995986	0.0884444	0.0973297	0.0915552	0.0916236	0.185991	0.100302	0.102721	0.114119	0.102137	0.134436	0.115139	0.13368	0.129846	0.101738	0.135136	0.119579	0.11324	0.128968	0.744105	2.00643e-05	0.113321
cg17199800	chr7	96632777	-	DLX6AS	NR_015448	Body	0.0984068	0.0943182	0.0866508	0.0789395	0.0803988	0.100242	0.0760176	0.0947111	0.0902866	0.118431	0.112995	0.211327	0.106727	0.201184	0.208309	0.120921	0.129545	0.24711	0.0903019	0.0962378	0.101489	0.115429	0.0680805	0.11376	0.157658	0.620831	0.000927834	0.309263
cg17536125	chr7	98670685	-	SMURF1;SMURF1;SMURF1	NM_001199847;NM_020429;NM_181349	Body;Body;Body	0.227498	0.211849	0.23829	0.18553	0.248271	0.275933	0.216617	0.208603	0.231346	0.238361	0.188251	0.377572	0.261296	0.268329	0.257125	0.297077	0.238007	0.319805	0.246506	0.200421	0.25013	0.238214	0.262964	0.276535	0.341408	0.609882	0.00120848	0.334871
cg03910901	chr7	99686330	-	COPS6	NM_006833	TSS1500	0.0272931	0.0308477	0.0292003	0.0252587	0.027446	0.0302363	0.0257669	0.0278053	0.0304422	0.0249197	0.03346	0.0356443	0.0334333	0.0303506	0.100123	0.0330316	0.0288325	0.0385756	0.032057	0.0330497	0.0263924	0.037804	0.0389629	0.0496862	0.0336753	0.605827	0.00132953	0.342724
cg10084644	chr7	99775521	+	STAG3;GPC2	NM_012447;NM_152742	TSS200;TSS1500	0.075218	0.0541961	0.0945674	0.0799533	0.114879	0.0809912	0.0887774	0.0792323	0.0915719	0.052477	0.0787345	0.252997	0.218942	0.32344	0.10445	0.103256	0.1361	0.101586	0.200996	0.0899641	0.0715034	0.0989203	0.117506	0.117382	0.365563	0.618803	0.000975083	0.314195
cg03066323	chr7	99970779	-	PILRA;PILRA;PILRA	NM_178273;NM_178272;NM_013439	TSS1500;TSS1500;TSS1500	0.251518	0.259729	0.276137	0.255189	0.312426	0.255063	0.284667	0.241273	0.271931	0.223919	0.291787	0.617368	0.324282	0.324036	0.440595	0.459577	0.315504	0.316342	0.364015	0.428494	0.232329	0.361499	0.479047	0.355871	0.511925	0.60826	0.00125571	0.338053
cg00894039	chr7	100411557	+	EPHB4;EPHB4	NM_004444;NM_004444	ExonBnd;Body	0.138552	0.137714	0.194662	0.157058	0.216914	0.27818	0.186561	0.237897	0.142061	0.182507	0.119716	0.627228	0.297626	0.320834	0.26561	0.908755	0.323972	0.373681	0.466561	0.410707	0.239821	0.382685	0.484284	0.444366	0.620968	0.726668	3.89438e-05	0.130879
cg01584473	chr7	100663367	-	MUC17;MUC17	NM_001040105;NM_001040105	5'UTR;1stExon	0.867574	0.864258	0.853211	0.880365	0.838032	0.866396	0.850074	0.87093	0.82826	0.817587	0.860895	0.880088	0.857528	0.873418	0.912127	0.876485	0.872062	0.888909	0.883994	0.860802	0.874465	0.898064	0.895458	0.876425	0.871685	0.62002	0.000946491	0.311398
cg00432937	chr7	100879557	+	CLDN15	NM_014343	Body	0.0995458	0.177041	0.0977001	0.0936243	0.108704	0.094734	0.085655	0.0678484	0.102081	0.0817333	0.07024	0.10468	0.180303	0.120711	0.125894	0.115726	0.155053	0.165044	0.169779	0.10075	0.136996	0.124954	0.0887293	0.188099	0.14203	0.710448	6.91378e-05	0.159393
cg02512860	chr7	100880751	+	CLDN15	NM_014343	1stExon	0.242514	0.367591	0.232939	0.247572	0.263364	0.22957	0.213486	0.220169	0.242164	0.203536	0.207062	0.26061	0.292124	0.268548	0.256633	0.242655	0.385162	0.320936	0.389966	0.201038	0.283337	0.277783	0.218009	0.331954	0.298777	0.638673	0.000590328	0.273723
cg09807300	chr7	100882275	-	CLDN15;CLDN15	NM_014343;NM_001185080	TSS1500;TSS200	0.312844	0.428485	0.319529	0.326987	0.345699	0.327675	0.291789	0.296538	0.336698	0.297476	0.303906	0.362058	0.311309	0.339912	0.343896	0.322381	0.386603	0.385194	0.429663	0.295762	0.372891	0.367268	0.343832	0.395823	0.36835	0.600961	0.00148842	0.35656
cg22633390	chr7	100964966	+	RABL5;RABL5;RABL5;RABL5;RABL5;RABL5	NM_001130821;NM_001130822;NM_001130822;NM_001130820;NM_022777;NM_001130821	1stExon;5'UTR;1stExon;1stExon;1stExon;5'UTR	0.284654	0.305978	0.296374	0.293769	0.312136	0.317245	0.310635	0.353869	0.307894	0.258951	0.304394	0.361698	0.303967	0.403746	0.355953	0.302114	0.364369	0.401406	0.336927	0.336396	0.332565	0.348751	0.322623	0.357432	0.338495	0.680035	0.000184195	0.205212
cg03460001	chr7	101460955	-	CUX1;CUX1;CUX1	NM_181500;NM_181552;NM_001913	Body;Body;Body	0.0586584	0.0692077	0.0626377	0.056819	0.0674264	0.0688817	0.0749451	0.0580283	0.0588039	0.045773	0.0600013	0.0704276	0.0565597	0.0772991	0.0807727	0.0924514	0.0766867	0.0637222	0.0751988	0.0678193	0.0822136	0.0752416	0.0726689	0.0892031	0.0728473	0.60826	0.00125571	0.338053
cg26001410	chr7	102120464	+	POLR2J	NM_006234	TSS1500	0.407664	0.432749	0.42875	0.427149	0.40268	0.444629	0.447462	0.435414	0.439152	0.417488	0.414824	0.418604	0.440092	0.431166	0.439421	0.433109	0.456785	0.471706	0.468347	0.426339	0.4341	0.488159	0.438162	0.468146	0.454928	0.607449	0.00127991	0.340623
cg25750122	chr7	102986942	-	PSMC2;PSMC2	NM_002803;NM_001204453	TSS1500;TSS1500	0.225791	0.215328	0.214754	0.193966	0.244318	0.280204	0.226228	0.228521	0.228283	0.244566	0.24749	0.320552	0.360047	0.296283	0.331971	0.209646	0.317546	0.335288	0.167742	0.264704	0.273869	0.278473	0.255804	0.282789	0.256404	0.605016	0.00135495	0.344581
cg21275758	chr7	105712115	-				0.0265095	0.028442	0.0279968	0.0289724	0.0266551	0.0329809	0.0244793	0.0281731	0.0265255	0.0271088	0.0253529	0.0546488	0.0290017	0.0297294	0.0474544	0.0266862	0.0300661	0.0312898	0.030331	0.0238942	0.0330295	0.0296058	0.0302274	0.0354057	0.0316305	0.680846	0.000179709	0.203277
cg24811729	chr7	105752854	-	SYPL1;SYPL1	NM_182715;NM_006754	TSS200;Body	0.0269358	0.0274879	0.0288447	0.0229734	0.0298673	0.0259609	0.0252985	0.0288678	0.0251096	0.0269078	0.0259803	0.0309997	0.0274236	0.027621	0.0279349	0.0375578	0.0319676	0.0303984	0.0305636	0.0294342	0.0285197	0.0303177	0.0271171	0.0325984	0.0293107	0.624481	0.000847751	0.303999
cg13486406	chr7	113727612	-				0.0994552	0.0956084	0.118709	0.083798	0.0900238	0.100682	0.0905307	0.0887771	0.0850885	0.0810149	0.092669	0.30906	0.139188	0.101972	0.10352	0.0788592	0.120065	0.114464	0.10658	0.105378	0.0991394	0.125739	0.122279	0.115035	0.123149	0.669897	0.000249119	0.223382
cg01312974	chr7	120571502	+				0.317207	0.314856	0.36395	0.302065	0.328148	0.365008	0.383495	0.394327	0.340113	0.370842	0.334915	0.408801	0.358968	0.370487	0.388795	0.354826	0.412375	0.400049	0.388042	0.36103	0.435045	0.384954	0.317123	0.376614	0.427514	0.646378	0.000481369	0.262748
cg09416664	chr7	121939899	-				0.0986234	0.10108	0.0971779	0.0634056	0.102898	0.100076	0.11523	0.0964735	0.0929143	0.0852048	0.144451	0.226045	0.114789	0.156816	0.11781	0.113336	0.271378	0.145648	0.120859	0.101957	0.102871	0.121178	0.0856971	0.10207	0.172693	0.63178	0.000705329	0.289863
cg09707396	chr7	122527351	+	CADPS2;CADPS2;CADPS2	NM_017954;NM_001167940;NM_001009571	TSS1500;TSS1500;TSS1500	0.0228557	0.0264319	0.021895	0.0209443	0.0217447	0.0178827	0.0215921	0.0190227	0.0215738	0.0217193	0.0277251	0.0238412	0.0285111	0.0234112	0.0643503	0.0271983	0.0299371	0.0335674	0.0230908	0.0261847	0.0227598	0.0291697	0.0218614	0.0231808	0.038299	0.66787	0.000264267	0.224889
cg03779751	chr7	123388340	+	WASL	NM_003941	Body	0.0270378	0.0268148	0.0270605	0.025935	0.0278177	0.0278362	0.0292023	0.0316189	0.0303088	0.024441	0.0305134	0.0316073	0.0285608	0.0305225	0.0424657	0.0359017	0.0309769	0.0416342	0.0326993	0.0386885	0.0312385	0.0295279	0.030042	0.03462	0.0390723	0.658543	0.000344784	0.239054
cg00062151	chr7	126336750	+	GRM8;GRM8;GRM8	NR_028041;NM_000845;NM_001127323	Body;Body;Body	0.437633	0.427005	0.446603	0.360397	0.452822	0.408138	0.443988	0.443651	0.412314	0.423913	0.402298	0.740162	0.51972	0.517885	0.537888	0.727581	0.519928	0.658539	0.538496	0.64117	0.528336	0.521271	0.685931	0.462952	0.70159	0.729101	3.56084e-05	0.130567
cg14060535	chr7	127811715	+				0.74938	0.781883	0.760894	0.767289	0.718447	0.81464	0.808595	0.729586	0.774488	0.746153	0.806192	0.836529	0.797705	0.851209	0.847326	0.788595	0.842349	0.832378	0.779595	0.780062	0.82327	0.821282	0.691526	0.798752	0.817867	0.628536	0.00076584	0.295471
cg05928806	chr7	127991614	+	PRRT4	NM_001114726	Body	0.146853	0.190231	0.144413	0.139669	0.141404	0.178146	0.159838	0.165806	0.135501	0.173408	0.152566	0.402761	0.179617	0.175408	0.203785	0.263263	0.224723	0.222156	0.235493	0.168016	0.176218	0.201094	0.243764	0.245717	0.169351	0.626508	0.000805896	0.300106
cg02131772	chr7	128116807	+	METTL2B;METTL2B	NM_018396;NM_018396	5'UTR;1stExon	0.0626629	0.0574893	0.0723863	0.0545157	0.0636212	0.0738268	0.0620444	0.0581803	0.0601805	0.0676625	0.0658223	0.0737372	0.0718287	0.0734145	0.0765698	0.0896509	0.0821987	0.0878983	0.063719	0.0649851	0.0709558	0.0670196	0.0650505	0.076188	0.0737976	0.604205	0.00138079	0.347029
cg07616738	chr7	129667001	-	ZC3HC1;ZC3HC1;ZC3HC1	NM_001282191;NM_001282190;NM_016478	Body;Body;Body	0.20797	0.136302	0.152076	0.120792	0.155773	0.141282	0.128087	0.129829	0.168934	0.166824	0.103704	0.435313	0.208091	0.161584	0.204614	0.184896	0.152506	0.184548	0.157245	0.222756	0.225201	0.224587	0.209267	0.171161	0.266594	0.676385	0.000205617	0.213993
cg03841705	chr7	129844942	+	TMEM209	NM_032842	Body	0.040502	0.0347717	0.0310792	0.0346724	0.0371749	0.0341884	0.0342729	0.0395854	0.0350256	0.0392687	0.0314067	0.0334073	0.0454228	0.0352358	0.0446994	0.0361208	0.0388513	0.0407735	0.0380984	0.0384174	0.0471674	0.0529112	0.0385702	0.0411098	0.0390319	0.600961	0.00148842	0.35656
cg13451733	chr7	129870977	+				0.486503	0.456963	0.485391	0.495444	0.472205	0.490301	0.507463	0.490735	0.466725	0.475723	0.472309	0.515655	0.494517	0.502528	0.500689	0.501105	0.510073	0.515724	0.491782	0.473744	0.497475	0.505197	0.510492	0.475802	0.518551	0.609882	0.00120848	0.334871
cg20426994	chr7	130418324	-	KLF14	NM_138693	1stExon	0.0595795	0.0661529	0.0814469	0.0448763	0.063893	0.0810135	0.0651348	0.0559612	0.0719872	0.0543617	0.0706582	0.223965	0.086955	0.127059	0.0572711	0.0624089	0.0846372	0.105298	0.0861584	0.0720097	0.0775621	0.0950048	0.0727283	0.100965	0.0937098	0.712476	6.44862e-05	0.157025
cg16770881	chr7	130923131	-	MKLN1	NM_001145354	Body	0.075798	0.0559274	0.0803132	0.0833967	0.0733357	0.0892217	0.0999445	0.0581741	0.0810198	0.0628186	0.0596301	0.305061	0.0870092	0.0904309	0.111946	0.239314	0.144556	0.0923256	0.136517	0.155943	0.0784998	0.108358	0.160406	0.191573	0.274964	0.652055	0.000412693	0.253888
cg08776296	chr7	134856544	-	C7orf49;C7orf49;C7orf49;C7orf49;C7orf49;C7orf49;C7orf49	NM_001243752;NM_024033;NM_001243751;NM_001243754;NM_001243749;NM_001305630;NM_001305629	TSS1500;TSS1500;TSS1500;TSS1500;TSS1500;TSS1500;TSS1500	0.627602	0.117782	0.107825	0.663943	0.873293	0.720956	0.713559	0.664507	0.886996	0.661616	0.187014	0.862033	0.862284	0.662816	0.742806	0.145251	0.887622	0.898267	0.893389	0.709791	0.890685	0.716968	0.722492	0.722564	0.902015	0.606233	0.00131697	0.342199
cg06036309	chr7	137441911	-	DGKI	NM_004717	Body	0.267818	0.237551	0.285819	0.222921	0.238095	0.25028	0.247353	0.194729	0.18287	0.236335	0.238167	0.38281	0.293719	0.293456	0.318833	0.288124	0.281523	0.294797	0.380337	0.301196	0.253085	0.329973	0.326527	0.288211	0.395089	0.768436	7.25088e-06	0.0921421
cg15730281	chr7	138064032	-				0.31354	0.241198	0.226247	0.273089	0.25816	0.267997	0.274075	0.251974	0.325213	0.285645	0.238952	0.326837	0.331932	0.275556	0.284918	0.249141	0.28451	0.349132	0.317734	0.288829	0.320152	0.338556	0.30883	0.359005	0.308573	0.677602	0.000198247	0.212428
cg27383951	chr7	138168729	+	TRIM24;TRIM24	NM_003852;NM_015905	Body;Body	0.0645162	0.0638863	0.0736919	0.0687485	0.0735393	0.0670996	0.077844	0.0646828	0.106311	0.0636514	0.0569116	0.129148	0.092894	0.0650877	0.0910358	0.101463	0.0814172	0.11138	0.0901885	0.110977	0.136545	0.121297	0.0828494	0.07385	0.0881617	0.642728	0.000530581	0.268691
cg12764034	chr1	75602846	+	LHX8	NM_001001933	Body	0.127388	0.0927141	0.0952328	0.102317	0.117219	0.10845	0.131927	0.0833852	0.0983932	0.143568	0.106247	0.255471	0.165031	0.168099	0.174265	0.16338	0.17275	0.160334	0.153122	0.11437	0.189196	0.111256	0.107051	0.137421	0.19993	0.699905	9.84151e-05	0.174001
cg12123300	chr7	139910412	+				0.0673449	0.0552036	0.0828276	0.0637851	0.0603616	0.0595758	0.0829121	0.070562	0.0684963	0.116143	0.0514262	0.333151	0.112505	0.138838	0.137386	0.107688	0.12798	0.144958	0.0873347	0.164875	0.0947919	0.100425	0.181531	0.127888	0.218556	0.707609	7.61457e-05	0.160854
cg09316347	chr7	139932132	-				0.0464023	0.0980729	0.0294712	0.0339173	0.0380313	0.0445169	0.0381554	0.0292737	0.031841	0.0339625	0.082767	0.301362	0.0645087	0.0909134	0.0844491	0.10589	0.0727059	0.0787716	0.22633	0.176199	0.0682753	0.17455	0.12041	0.0837418	0.167012	0.627319	0.000789662	0.29719
cg27181315	chr7	148281493	-				0.278536	0.257782	0.302759	0.288599	0.274446	0.310939	0.334539	0.287471	0.253825	0.301185	0.200202	0.539133	0.380247	0.355265	0.431668	0.597887	0.386498	0.426148	0.362969	0.421813	0.340097	0.340617	0.486416	0.36104	0.705904	0.725452	4.07127e-05	0.134599
cg08280936	chr7	148981586	+	ZNF783	NR_015357	Body	0.211694	0.240983	0.242032	0.253336	0.247507	0.220672	0.265647	0.261534	0.234093	0.258524	0.237841	0.327355	0.212662	0.279072	0.276817	0.280628	0.255858	0.327403	0.280366	0.275235	0.257111	0.301738	0.276009	0.259677	0.318099	0.632591	0.000690865	0.288142
cg23728761	chr7	150132882	-	LINC00996	NR_034033	Body	0.314002	0.299813	0.357416	0.285293	0.32432	0.237564	0.3042	0.261822	0.34926	0.330631	0.267488	0.684518	0.514097	0.389874	0.444684	0.590125	0.361817	0.505316	0.35735	0.535614	0.382277	0.341185	0.626874	0.401949	0.63494	0.689362	0.000138074	0.188731
cg22589161	chr7	151217575	-	RHEB	NM_005614	TSS1500	0.0305977	0.031886	0.0333073	0.035173	0.0386492	0.0439712	0.0396658	0.0355316	0.0374304	0.0435244	0.0296884	0.0399684	0.0597161	0.0456935	0.11058	0.0440366	0.0399089	0.126038	0.0317045	0.0435695	0.0419774	0.0564582	0.0394309	0.0524796	0.0415928	0.630969	0.000720055	0.291787
cg24720271	chr7	151631807	+				0.445315	0.406834	0.409532	0.419953	0.442074	0.373141	0.442848	0.42199	0.458562	0.296358	0.460187	0.730958	0.461856	0.501671	0.470075	0.482871	0.443865	0.480056	0.447409	0.486375	0.453488	0.512333	0.555938	0.466363	0.602213	0.707204	7.71962e-05	0.161954
cg14992311	chr7	154990707	-				0.633875	0.817195	0.780848	0.838562	0.826041	0.877736	0.853772	0.860709	0.898514	0.892293	0.87987	0.912131	0.875134	0.862457	0.901455	0.900409	0.889622	0.906387	0.89183	0.831158	0.927571	0.865453	0.860692	0.914753	0.894289	0.61191	0.00115159	0.329899
cg08166729	chr7	155079250	-				0.301076	0.269874	0.274333	0.24012	0.228901	0.221436	0.211521	0.198849	0.207273	0.127477	0.12245	0.344214	0.28232	0.260356	0.250447	0.29168	0.276282	0.291606	0.257914	0.247596	0.488222	0.356283	0.123046	0.372197	0.369498	0.718153	5.28948e-05	0.145335
cg06885588	chr7	155655379	-				0.774124	0.908967	0.863374	0.898604	0.883681	0.870051	0.909547	0.821547	0.712707	0.926174	0.806979	0.932034	0.922884	0.934656	0.952726	0.835677	0.929012	0.945546	0.885788	0.91061	0.938821	0.89399	0.836258	0.949124	0.925865	0.662193	0.000311041	0.231443
cg11251200	chr7	158211035	-	PTPRN2;PTPRN2;PTPRN2	NM_002847;NM_130842;NM_130843	Body;Body;Body	0.755825	0.65247	0.674428	0.669412	0.684764	0.710953	0.698455	0.73256	0.705196	0.646205	0.689817	0.77187	0.749564	0.717038	0.694319	0.742208	0.731489	0.769905	0.728384	0.719896	0.71114	0.765732	0.728725	0.781003	0.721739	0.62367	0.000865011	0.305077
cg16825014	chr8	583185	+				0.923855	0.914772	0.925726	0.920894	0.886425	0.915123	0.917091	0.679512	0.919751	0.773913	0.632235	0.92678	0.89256	0.920888	0.936677	0.895718	0.927589	0.938067	0.935007	0.911916	0.930151	0.92912	0.943971	0.940181	0.937018	0.682468	0.000171023	0.201583
cg09221709	chr8	622011	+	ERICH1;ERICH1	NM_001303100;NM_207332	Body;Body	0.636096	0.503914	0.526774	0.581554	0.56436	0.590429	0.520105	0.454411	0.573537	0.489626	0.601516	0.827666	0.620395	0.590687	0.625326	0.704064	0.580437	0.607967	0.625277	0.605839	0.595054	0.653418	0.580732	0.588609	0.740554	0.615965	0.00104471	0.320625
cg11857858	chr8	623379	-	ERICH1;ERICH1	NM_001303100;NM_207332	Body;Body	0.42512	0.278196	0.204561	0.26358	0.232281	0.315124	0.274774	0.222304	0.345649	0.180672	0.292838	0.904191	0.547812	0.483227	0.563261	0.67837	0.391828	0.447192	0.414931	0.526054	0.279373	0.550437	0.728767	0.376305	0.806499	0.654894	0.000381672	0.245579
cg25833001	chr8	1692726	+				0.883952	0.879071	0.878419	0.89792	0.860435	0.89429	0.908888	0.878623	0.878527	0.899346	0.881868	0.927629	0.909319	0.909818	0.91448	0.895265	0.903265	0.934504	0.898924	0.902344	0.916581	0.89598	0.89638	0.931147	0.88913	0.644756	0.000502729	0.266016
cg27126872	chr8	1948999	+	KBTBD11	NM_014867	5'UTR	0.286608	0.318578	0.248288	0.286304	0.216332	0.158371	0.311094	0.283562	0.335172	0.224215	0.322471	0.490153	0.339069	0.367144	0.473277	0.127718	0.320297	0.343529	0.390243	0.369016	0.306614	0.356099	0.43271	0.391653	0.367893	0.637862	0.000602952	0.276737
cg20701025	chr8	6481431	+	MCPH1-AS1;MCPH1	NR_125386;NM_024596	Body;Body	0.638903	0.584751	0.586376	0.652303	0.63025	0.675207	0.60859	0.590261	0.627617	0.621913	0.603792	0.716369	0.695956	0.646697	0.679022	0.724219	0.605122	0.752993	0.68106	0.625896	0.639479	0.662636	0.687878	0.676435	0.789409	0.650433	0.000431385	0.256652
cg06719065	chr8	6486245	-	MCPH1-AS1;MCPH1	NR_125386;NM_024596	Body;Body	0.303881	0.200866	0.21316	0.214711	0.253006	0.290208	0.246129	0.220821	0.214457	0.291862	0.172565	0.422867	0.27689	0.265854	0.413918	0.452295	0.32811	0.496668	0.321872	0.415301	0.352422	0.199544	0.377969	0.459078	0.493649	0.606233	0.00131697	0.342199
cg01773127	chr8	8190880	+	SGK223	NM_001080826	Body	0.126142	0.078438	0.112864	0.0978645	0.159493	0.170297	0.128388	0.151336	0.169383	0.1203	0.0981094	0.533706	0.237226	0.194895	0.236184	0.504083	0.215699	0.313521	0.161861	0.286197	0.186487	0.126273	0.452323	0.236078	0.544684	0.650433	0.000431385	0.256652
cg02971209	chr8	8932770	-				0.0526017	0.0526483	0.0606623	0.0475484	0.0599173	0.0531699	0.0478228	0.0515489	0.0491467	0.0738023	0.0430795	0.0613844	0.0606116	0.0736634	0.0616763	0.070601	0.052332	0.0818162	0.116169	0.0515226	0.0617938	0.0666754	0.0551038	0.0544044	0.0812551	0.605827	0.00132953	0.342724
cg01092561	chr8	9008681	+	PPP1R3B	NM_024607	TSS1500	0.040968	0.0390334	0.0432135	0.0338371	0.036242	0.0324742	0.0403709	0.0352803	0.0404888	0.0374111	0.032695	0.0419714	0.0437651	0.0403001	0.0364048	0.0511461	0.0433661	0.0439004	0.0403771	0.0398685	0.0393458	0.0412768	0.0417703	0.0626262	0.0475271	0.600556	0.00150236	0.357688
cg15742700	chr8	11350853	-	BLK	NM_001715	TSS1500	0.120938	0.0786258	0.0932755	0.0764008	0.136884	0.218892	0.143412	0.144909	0.12633	0.123857	0.0971536	0.506397	0.261148	0.168413	0.230673	0.404289	0.246099	0.40047	0.230772	0.388259	0.227961	0.0857487	0.402469	0.249066	0.548506	0.607855	0.00126776	0.338942
cg11009520	chr8	12052164	-	FAM86B1;FAM86B1	NR_003494;NM_001083537	TSS1500;TSS1500	0.0524456	0.0674948	0.058961	0.0574793	0.06047	0.0590875	0.0565075	0.0514317	0.0519377	0.0485433	0.0568178	0.0645945	0.0936419	0.0577087	0.0901148	0.0575161	0.0689333	0.0754399	0.0610429	0.0686634	0.0678234	0.072014	0.048058	0.0878791	0.0580043	0.642323	0.00053631	0.269245
cg12296772	chr8	17271067	+	MTMR7	NM_004686	TSS200	0.0554862	0.0501139	0.0473606	0.0383607	0.0494781	0.0464974	0.0484973	0.0483199	0.0559687	0.0572341	0.0554249	0.117735	0.067913	0.0861539	0.0573857	0.0557928	0.0736971	0.092714	0.0527562	0.052722	0.0527677	0.054305	0.0536394	0.0700287	0.058324	0.627725	0.000781651	0.296508
cg17909464	chr8	17271215	-	MTMR7	NM_004686	TSS200	0.0939948	0.0924069	0.108148	0.0722096	0.0975249	0.0991365	0.110912	0.0824517	0.0968181	0.0691281	0.138762	0.374617	0.119654	0.217988	0.108762	0.0741471	0.15207	0.13963	0.0966667	0.101728	0.136393	0.141882	0.152526	0.123624	0.11846	0.611099	0.00117406	0.331433
cg15310871	chr8	20077936	-	ATP6V1B2	NM_001693	3'UTR	0.182372	0.209115	0.151407	0.145647	0.251044	0.314881	0.131397	0.163466	0.181063	0.193834	0.175267	0.712172	0.531476	0.352084	0.503411	0.657318	0.197463	0.48825	0.384721	0.336977	0.210016	0.359223	0.632289	0.346522	0.78985	0.713692	6.18296e-05	0.15331
cg21207559	chr8	21433948	-				0.0844663	0.063055	0.0661611	0.0553595	0.058555	0.112271	0.109099	0.0713098	0.061073	0.102956	0.0434845	0.261872	0.100785	0.0788365	0.185174	0.273417	0.123721	0.223184	0.137366	0.172202	0.172683	0.0786379	0.125511	0.155674	0.271289	0.657732	0.000352701	0.24105
cg02889774	chr8	21824555	+	XPO7;XPO7;XPO7	NM_001100162;NM_001100161;NM_015024	Body;Body;Body	0.151938	0.101092	0.101438	0.126239	0.119626	0.113762	0.141988	0.11171	0.100518	0.124735	0.115978	0.225862	0.162588	0.190013	0.169293	0.132726	0.129181	0.173965	0.14802	0.0987024	0.152607	0.205684	0.150376	0.176554	0.17849	0.782628	3.77938e-06	0.0783392
cg01636910	chr1	85740751	+	BCL10	NM_003921	Body	0.0701087	0.048752	0.0631483	0.0544752	0.0746388	0.0569098	0.0577058	0.0620314	0.0738872	0.0670805	0.043545	0.218174	0.0709458	0.0731896	0.111491	0.120395	0.0664084	0.0925252	0.0780442	0.122382	0.0776814	0.0739392	0.152977	0.0776085	0.147075	0.644756	0.000502729	0.266016
cg02379870	chr8	22411199	+	SORBS3	NM_005775	5'UTR	0.39909	0.390707	0.431715	0.415333	0.406453	0.444552	0.430811	0.41292	0.430282	0.402979	0.394916	0.456705	0.464503	0.454395	0.424019	0.427423	0.448685	0.48026	0.45804	0.458439	0.459525	0.406722	0.489464	0.466031	0.509441	0.674358	0.000218435	0.216122
cg01582937	chr8	22411211	+	SORBS3	NM_005775	5'UTR	0.371433	0.324657	0.387056	0.360516	0.463785	0.432008	0.449133	0.353201	0.432536	0.345489	0.433634	0.584567	0.47948	0.428985	0.448602	0.57412	0.53942	0.571957	0.465261	0.554822	0.495832	0.375994	0.53608	0.532098	0.61193	0.614748	0.00107584	0.322749
cg04771042	chr8	22411778	-	SORBS3	NM_005775	5'UTR	0.137741	0.11975	0.131701	0.102052	0.144183	0.145458	0.168066	0.117829	0.11484	0.138201	0.132367	0.338111	0.18151	0.169504	0.190127	0.230412	0.172588	0.230706	0.154805	0.232076	0.161095	0.132139	0.253507	0.170914	0.27397	0.622048	0.000900444	0.307441
cg19424032	chr8	22573221	+	PEBP4	NM_144962	Body	0.0581995	0.0500222	0.0508645	0.0454595	0.0545298	0.0750474	0.0537342	0.0539821	0.0375565	0.0553779	0.0473171	0.0627523	0.0722411	0.0622507	0.0799122	0.0712586	0.0843265	0.0734414	0.0541282	0.0548249	0.0575933	0.0542819	0.0553564	0.0818986	0.0836188	0.637051	0.000615811	0.277779
cg23996349	chr8	22831506	+				0.0553862	0.0579831	0.0614099	0.0620037	0.0609558	0.0551726	0.0665275	0.0821968	0.0513189	0.0615944	0.0603927	0.0821176	0.0641196	0.0670279	0.0911163	0.0534905	0.0643102	0.0627511	0.0705059	0.0584561	0.0735685	0.0687319	0.0645247	0.0736443	0.0688556	0.605422	0.00134218	0.343052
cg09473788	chr8	22833129	+				0.212655	0.225355	0.217907	0.225155	0.236694	0.231368	0.20244	0.205658	0.178153	0.199764	0.183248	0.464055	0.273548	0.250983	0.300119	0.335444	0.226203	0.319675	0.244842	0.302946	0.258078	0.22997	0.383295	0.285547	0.387724	0.703149	8.84237e-05	0.16961
cg27560894	chr8	23103862	-	CHMP7	NM_152272	5'UTR	0.0287858	0.0249151	0.0241819	0.0240104	0.0251469	0.0257766	0.0305526	0.0250721	0.0259069	0.0265758	0.0282904	0.0317156	0.0324197	0.0246251	0.0313709	0.0299468	0.0272663	0.0309993	0.0285046	0.029785	0.0287123	0.0333908	0.0224096	0.0293738	0.0331305	0.615154	0.00106537	0.322345
cg23133335	chr8	23193466	-	LOC100507156;LOXL2	NR_038323;NM_002318	TSS1500;Body	0.208857	0.165476	0.155267	0.184251	0.151281	0.139123	0.199926	0.140238	0.128476	0.116981	0.168638	0.235727	0.181365	0.376749	0.154708	0.418821	0.213026	0.238053	0.236102	0.214825	0.193052	0.198207	0.212995	0.230167	0.286801	0.63989	0.00057182	0.272323
cg19190853	chr8	23193666	-	LOC100507156;LOXL2	NR_038323;NM_002318	TSS200;Body	0.0915315	0.0995915	0.0968918	0.101384	0.0930204	0.0810662	0.106855	0.0750263	0.0716625	0.0671898	0.0792031	0.118102	0.125576	0.282543	0.111352	0.284856	0.0902058	0.112773	0.111886	0.117093	0.0940996	0.131726	0.11413	0.106022	0.150047	0.63624	0.000628906	0.279347
cg11041161	chr8	23268041	+				0.0741714	0.0721697	0.0799438	0.0635488	0.0799656	0.079678	0.0750642	0.0774057	0.0823719	0.0791701	0.0746912	0.0818861	0.0785433	0.0837071	0.0827989	0.0864751	0.0829822	0.0968892	0.0899109	0.0954559	0.0746065	0.0849863	0.0814972	0.0875524	0.0889281	0.645161	0.000497313	0.265395
cg21231715	chr8	23567941	+				0.38514	0.364118	0.316032	0.361221	0.353465	0.405457	0.36743	0.392015	0.396618	0.353869	0.365331	0.846381	0.440786	0.490708	0.427715	0.363637	0.353608	0.435379	0.420241	0.388372	0.500336	0.40202	0.530226	0.389797	0.460853	0.601772	0.00146086	0.354341
cg16935319	chr8	29694295	-				0.30844	0.201192	0.216205	0.304468	0.200932	0.21674	0.263561	0.172055	0.160831	0.199627	0.284596	0.516014	0.413114	0.477619	0.388285	0.498206	0.286666	0.394751	0.439107	0.366801	0.124906	0.397368	0.597366	0.419306	0.662256	0.612721	0.00112949	0.327141
cg02640525	chr8	31523272	+	NRG1	NM_013962	Body	0.734018	0.771332	0.869525	0.743533	0.79754	0.853425	0.721319	0.861757	0.846515	0.801255	0.693444	0.905187	0.893252	0.913722	0.896619	0.88163	0.863932	0.902751	0.778917	0.821213	0.871177	0.854752	0.824395	0.902327	0.829949	0.611099	0.00117406	0.331433
cg20302062	chr8	37434725	-				0.47083	0.459748	0.478352	0.481674	0.481537	0.484553	0.486669	0.475381	0.42847	0.470572	0.470329	0.66911	0.500503	0.508421	0.528365	0.567032	0.489044	0.520386	0.503718	0.563736	0.497717	0.555764	0.602235	0.474247	0.59356	0.640295	0.000565764	0.272268
cg09744887	chr8	37437980	+				0.379219	0.368284	0.378872	0.399273	0.379909	0.383005	0.3738	0.365082	0.37183	0.409548	0.344164	0.530265	0.416222	0.406391	0.427773	0.402855	0.413889	0.387112	0.394652	0.377172	0.413141	0.44725	0.391972	0.394669	0.404851	0.676791	0.000203134	0.213447
cg23122655	chr8	37457392	+				0.048089	0.0344939	0.0448574	0.0428611	0.0689789	0.0498778	0.0666922	0.0469734	0.0390681	0.0402861	0.0494393	0.335283	0.0983453	0.172884	0.154108	0.337233	0.0570719	0.0752859	0.0792775	0.242887	0.121371	0.133927	0.304791	0.0579576	0.361446	0.682468	0.000171023	0.201583
cg23064873	chr8	37457573	-				0.30364	0.293286	0.283392	0.235981	0.347078	0.285972	0.338794	0.306467	0.216068	0.220871	0.263953	0.734483	0.412397	0.37752	0.39582	0.624219	0.304516	0.359043	0.380794	0.544146	0.400701	0.421898	0.640573	0.320948	0.678542	0.683685	0.000164752	0.199097
cg03614034	chr1	87783910	-				0.284801	0.223133	0.246382	0.238864	0.272765	0.349286	0.283947	0.287212	0.249236	0.271388	0.184441	0.562871	0.398972	0.2946	0.344712	0.578107	0.311711	0.413045	0.269517	0.443229	0.337252	0.303111	0.578067	0.323777	0.606797	0.615559	0.001055	0.321719
cg09207372	chr8	38763116	-	PLEKHA2	NM_021623	5'UTR	0.0843666	0.0994887	0.129225	0.0808897	0.106961	0.0848424	0.114787	0.0558625	0.0828309	0.0887323	0.0880463	0.285149	0.217428	0.187453	0.231992	0.267881	0.144961	0.218854	0.194391	0.246606	0.100463	0.209823	0.291676	0.13706	0.374074	0.686929	0.000149004	0.194829
cg20925722	chr1	88278875	-				0.340134	0.30047	0.364641	0.371313	0.438933	0.356631	0.369778	0.387259	0.428802	0.383108	0.257479	0.637004	0.496354	0.435742	0.450426	0.711599	0.545661	0.567288	0.488815	0.613196	0.466562	0.454602	0.657011	0.607707	0.684462	0.731129	3.30245e-05	0.127898
cg07480639	chr1	88330500	-				0.0682668	0.0579347	0.071303	0.0749419	0.0918731	0.053604	0.0636382	0.0790578	0.0673874	0.0584495	0.0550592	0.15273	0.0907289	0.0956454	0.0669422	0.0805257	0.133414	0.16533	0.0775987	0.107127	0.0655004	0.122515	0.130684	0.0921382	0.158882	0.650839	0.000426644	0.256079
cg06442790	chr1	89458396	-	RBMXL1;CCBL2;CCBL2;RBMXL1;RBMXL1;CCBL2;RBMXL1;CCBL2	NM_001162536;NM_001008662;NM_001008662;NM_001162536;NM_019610;NM_001008661;NM_019610;NM_001008661	1stExon;1stExon;5'UTR;5'UTR;5'UTR;5'UTR;1stExon;1stExon	0.025369	0.0225678	0.0225775	0.0212266	0.0252103	0.0244383	0.0269264	0.0239453	0.0246866	0.0225881	0.0230464	0.0260961	0.0281893	0.0252432	0.0253463	0.0288185	0.0293897	0.0272992	0.0266757	0.0246302	0.0338772	0.0290872	0.0245567	0.02706	0.0276398	0.761542	9.79113e-06	0.0970634
cg05230526	chr8	49586578	-	LOC101929268	NR_105002	Body	0.0560214	0.055968	0.0564877	0.0602928	0.0611441	0.0842999	0.0751771	0.0547034	0.0592446	0.0599789	0.0378107	0.304302	0.0971586	0.0745744	0.124915	0.288724	0.159176	0.108789	0.0834616	0.154626	0.0810623	0.0831502	0.21222	0.121802	0.345283	0.683685	0.000164752	0.199097
cg24080199	chr8	56874063	-	LYN;LYN	NM_002350;NM_001111097	Body;Body	0.581052	0.591633	0.652075	0.638004	0.638058	0.600872	0.580288	0.583965	0.626417	0.609048	0.597964	0.71173	0.552015	0.654361	0.632813	0.598912	0.608433	0.690034	0.713978	0.647719	0.689944	0.654966	0.630115	0.674131	0.655234	0.634618	0.000655821	0.281613
cg02508743	chr8	56903623	-	LYN;LYN	NM_001111097;NM_002350	Body;Body	0.272218	0.382841	0.372739	0.326386	0.351277	0.321454	0.33576	0.359579	0.292389	0.40088	0.377582	0.611332	0.398528	0.399976	0.482483	0.460702	0.35855	0.436503	0.416424	0.467912	0.415206	0.363701	0.515297	0.411028	0.501237	0.609071	0.0012319	0.336884
cg04420878	chr8	56987290	+	RPS20;SNORD54;RPS20	NM_001146227;NR_002437;NM_001023	TSS200;TSS1500;TSS200	0.0267493	0.0277305	0.0272611	0.0290977	0.0230429	0.0272563	0.0280027	0.0240017	0.026956	0.0239248	0.0299579	0.0264975	0.0368424	0.0323724	0.029748	0.0248657	0.0293923	0.0328008	0.0278324	0.0255386	0.0323814	0.0306785	0.0285282	0.0291648	0.0294745	0.620831	0.000927834	0.309263
cg11060276	chr8	57359414	+	PENK;PENK	NM_006211;NM_001135690	TSS1500;TSS200	0.0566076	0.0569639	0.0565202	0.0509588	0.0430222	0.0537661	0.042986	0.0525627	0.0475639	0.0469298	0.0602024	0.0822522	0.0751368	0.0715848	0.0761842	0.0526655	0.0721016	0.0569004	0.0570685	0.0576627	0.05135	0.0602612	0.0532544	0.0724046	0.0757023	0.654894	0.000381672	0.245579
cg17176894	chr1	90160031	+	LRRC8C	NM_032270	Body	0.0844726	0.0898657	0.0992538	0.138186	0.111268	0.0838844	0.113016	0.102741	0.0910631	0.0838085	0.0953179	0.249617	0.11353	0.123374	0.114745	0.110714	0.11997	0.135413	0.10523	0.104652	0.115974	0.119646	0.158862	0.127	0.148942	0.691389	0.00012951	0.184789
cg04803208	chr8	61878906	+	LOC100130298	NR_034003	Body	0.34808	0.334422	0.390326	0.335611	0.357353	0.380923	0.334328	0.366364	0.42367	0.368621	0.426478	0.480046	0.364019	0.384093	0.426837	0.393043	0.395668	0.428175	0.443051	0.447731	0.403322	0.407627	0.391867	0.445651	0.422655	0.605827	0.00132953	0.342724
cg01405761	chr8	62200689	-	CLVS1;CLVS1	NM_173519;NM_173519	1stExon;5'UTR	0.0891584	0.100611	0.105165	0.0699482	0.0846325	0.0788908	0.0805423	0.0718311	0.0821933	0.094996	0.0887773	0.116275	0.102774	0.146712	0.140467	0.0958231	0.118336	0.118028	0.100374	0.0896508	0.124438	0.100825	0.112365	0.0963927	0.120453	0.733967	2.96856e-05	0.127024
cg00757950	chr8	66791763	-				0.494268	0.47664	0.41124	0.442839	0.48661	0.469756	0.419361	0.581939	0.566878	0.488119	0.50663	0.82645	0.666015	0.595296	0.580715	0.768261	0.664726	0.681126	0.693318	0.705215	0.602053	0.469848	0.742668	0.684253	0.791076	0.624886	0.000839233	0.302949
cg08881393	chr8	66939592	-	DNAJC5B	NM_033105	5'UTR	0.0588547	0.0516166	0.0397006	0.0396274	0.0611759	0.0548339	0.0440138	0.0547478	0.0431004	0.0632781	0.0395569	0.216959	0.0837252	0.0605049	0.0873951	0.213916	0.110768	0.156673	0.0834236	0.108628	0.0560676	0.0692082	0.155793	0.099571	0.291837	0.702338	9.0834e-05	0.169827
cg19913430	chr8	67025991	-				0.0340338	0.0265314	0.0288928	0.0325589	0.0288162	0.0359474	0.0319887	0.0277764	0.0272637	0.0328446	0.0334042	0.0361596	0.0367825	0.0419253	0.0322359	0.0441048	0.0716465	0.0481685	0.0369778	0.0280436	0.0374255	0.0328804	0.0287788	0.0461336	0.0438564	0.671114	0.000240399	0.222176
cg03026003	chr8	67372499	-	ADHFE1	NM_144650	Body	0.271365	0.2809	0.230585	0.28101	0.248684	0.3135	0.258393	0.240014	0.216532	0.20633	0.238595	0.442325	0.3033	0.375475	0.406919	0.347744	0.303558	0.333812	0.340907	0.354909	0.296539	0.338628	0.348309	0.344313	0.416942	0.719369	5.06649e-05	0.142088
cg04880464	chr8	67447920	-				0.186586	0.113385	0.197063	0.180967	0.160696	0.232044	0.177342	0.21639	0.190234	0.143703	0.189488	0.272098	0.172036	0.265941	0.261958	0.369335	0.241669	0.285195	0.226769	0.330127	0.216702	0.281494	0.313908	0.227221	0.375984	0.640701	0.000559763	0.271792
cg17045009	chr8	67579782	-	VCPIP1	NM_025054	TSS1500	0.0290847	0.0295005	0.0268526	0.0279236	0.0256429	0.0262865	0.0224042	0.0275885	0.0276797	0.0235902	0.0276446	0.02529	0.0298833	0.0307166	0.0339607	0.0396925	0.0276658	0.0373998	0.0300684	0.0249879	0.0282289	0.0284262	0.0280055	0.0366443	0.0369849	0.602989	0.00142034	0.351003
cg04787166	chr8	68738438	-				0.130456	0.122654	0.140953	0.12614	0.127602	0.115695	0.152042	0.102771	0.115968	0.101279	0.132311	0.259038	0.179465	0.140379	0.176384	0.124859	0.14381	0.186917	0.16343	0.137184	0.193042	0.156722	0.15264	0.16902	0.198873	0.814663	7.15586e-07	0.0727478
cg05247391	chr8	71581649	+	XKR9;LACTB2;XKR9	NM_001011720;NM_016027;NM_001011720	5'UTR;TSS1500;1stExon	0.0964774	0.0652723	0.0879269	0.0772935	0.0802533	0.0479492	0.119701	0.0802732	0.0889924	0.124507	0.0753174	0.140077	0.150738	0.178436	0.218249	0.150064	0.114146	0.147147	0.132411	0.141741	0.141088	0.130598	0.112065	0.0953259	0.223518	0.711259	6.72429e-05	0.159393
cg05570314	chr8	86019306	-	LRRCC1;LRRCC1	NM_033402;NM_001077501	TSS200;TSS200	0.0220703	0.0215964	0.0233536	0.0252415	0.0230211	0.0248907	0.031308	0.0255281	0.0236035	0.0218464	0.0233129	0.0246185	0.0293409	0.0288923	0.028084	0.025074	0.0315987	0.0386321	0.0268635	0.0272075	0.0265917	0.0258371	0.0324716	0.0305811	0.0351213	0.684901	0.000158684	0.197939
cg03483142	chr8	87521078	-	FAM82B	NM_016033	TSS200	0.0549875	0.0483229	0.0509295	0.0476108	0.0587589	0.0555921	0.0575099	0.0567553	0.0536557	0.0538079	0.0509164	0.0646793	0.0564358	0.0657532	0.0709793	0.0576407	0.0601104	0.0559651	0.0491958	0.0662419	0.0665203	0.0560999	0.0582438	0.0665746	0.0676288	0.609477	0.00122014	0.335928
cg22110918	chr8	91997657	-	C8orf88	NM_001190972	TSS200	0.0138379	0.0140135	0.0135085	0.0126908	0.0160184	0.0135577	0.0164366	0.0134225	0.0139144	0.0138947	0.0140042	0.0140741	0.0140154	0.0153472	0.0145694	0.0156837	0.0145746	0.0191615	0.0140761	0.0132956	0.0156893	0.0162858	0.0140244	0.0164656	0.0141506	0.622048	0.000900444	0.307441
cg26803541	chr8	93503581	+				0.509956	0.445901	0.561218	0.554506	0.62159	0.500114	0.535399	0.601862	0.536599	0.427251	0.527569	0.757171	0.68648	0.642336	0.65705	0.833967	0.557131	0.628982	0.729607	0.6924	0.598002	0.643267	0.786675	0.60022	0.831775	0.628536	0.00076584	0.295471
cg09610287	chr8	102196798	+				0.113665	0.0920897	0.120567	0.101562	0.131253	0.166747	0.127555	0.136018	0.107364	0.16876	0.108295	0.456632	0.17947	0.147613	0.185844	0.269124	0.150795	0.184295	0.167783	0.474047	0.177984	0.168495	0.327142	0.137857	0.406466	0.626103	0.000814121	0.30069
cg20514973	chr8	102387937	+				0.489201	0.479288	0.533994	0.493219	0.524272	0.50401	0.525098	0.47732	0.463736	0.521029	0.500089	0.630404	0.585267	0.513682	0.568149	0.624402	0.532597	0.541327	0.569439	0.580447	0.538751	0.51157	0.542436	0.542702	0.672127	0.643134	0.000524906	0.268324
cg21371012	chr8	119269219	-	SAMD12;SAMD12	NR_109794;NM_001101676	Body;Body	0.103728	0.112958	0.132734	0.085049	0.142718	0.162233	0.190704	0.0853199	0.0917882	0.140233	0.128555	0.465446	0.196464	0.168508	0.153013	0.330689	0.170419	0.201405	0.160674	0.301395	0.18379	0.246803	0.327151	0.179262	0.305791	0.665437	0.000283502	0.227836
cg23373670	chr8	119416080	+	SAMD12;SAMD12;SAMD12	NR_109794;NM_001101676;NM_207506	Body;Body;Body	0.11728	0.0890931	0.120776	0.0819864	0.131583	0.119073	0.14646	0.145079	0.203225	0.144959	0.122039	0.408935	0.232264	0.132877	0.146475	0.456766	0.158249	0.306997	0.217321	0.223712	0.222592	0.209565	0.144306	0.269555	0.285863	0.730723	3.35276e-05	0.129231
cg22040466	chr8	119640801	+	SAMD12-AS1	NR_038210	Body	0.135491	0.116323	0.233851	0.158177	0.20884	0.145958	0.185351	0.201043	0.145455	0.18709	0.122261	0.374889	0.243619	0.201435	0.252436	0.444111	0.26726	0.344194	0.299129	0.258494	0.218667	0.217037	0.284934	0.345478	0.398438	0.732345	3.1555e-05	0.127047
cg22409342	chr8	120220740	+	MAL2	NM_052886	1stExon	0.0323608	0.0323587	0.0309075	0.0292082	0.0361104	0.0300238	0.0367273	0.0319652	0.0287506	0.0280387	0.031557	0.0373223	0.0338017	0.0370663	0.0376264	0.0527815	0.0453027	0.0452845	0.03522	0.0332084	0.0306829	0.0354386	0.0342542	0.0365447	0.0449534	0.604205	0.00138079	0.347029
cg14893902	chr8	120627704	-	ENPP2;ENPP2;ENPP2	NM_001040092;NM_006209;NM_001130863	Body;Body;Body	0.0571994	0.0781722	0.0769837	0.0597188	0.0962112	0.0484092	0.0633612	0.0647347	0.082718	0.0620139	0.0719749	0.20703	0.0921731	0.0827155	0.0783891	0.115453	0.0738487	0.130468	0.120127	0.156811	0.0832152	0.0712067	0.101611	0.109643	0.216565	0.606638	0.00130452	0.341913
cg26996145	chr1	94169435	+	BCAR3	NM_001261408	5'UTR	0.13083	0.167807	0.217525	0.15812	0.215543	0.364586	0.290693	0.193771	0.202158	0.209129	0.190074	0.608155	0.325967	0.395587	0.343976	0.624611	0.397197	0.463401	0.343578	0.499219	0.28907	0.237253	0.488409	0.333268	0.635116	0.620831	0.000927834	0.309263
cg12598169	chr1	94169443	+	BCAR3	NM_001261408	5'UTR	0.353633	0.314962	0.405081	0.315373	0.439389	0.553147	0.423657	0.384832	0.437631	0.374537	0.363787	0.788931	0.468495	0.548854	0.541277	0.796089	0.569707	0.620541	0.573421	0.727603	0.596703	0.449554	0.710441	0.540929	0.820465	0.674763	0.000215817	0.21563
cg16165949	chr8	125268123	-				0.133371	0.135284	0.128239	0.386121	0.0961188	0.17255	0.10053	0.105164	0.124132	0.154358	0.0951702	0.476946	0.406512	0.197915	0.22645	0.425436	0.289624	0.348578	0.206119	0.372049	0.155466	0.166233	0.419228	0.237963	0.537742	0.608666	0.00124375	0.337066
cg04043131	chr8	125279472	+				0.0688536	0.0593441	0.0563377	0.0623468	0.119682	0.0709293	0.104037	0.0561479	0.0759476	0.0942415	0.0872578	0.254403	0.0666621	0.163466	0.130367	0.219858	0.153166	0.180146	0.197042	0.188165	0.0976123	0.115797	0.23028	0.171172	0.205422	0.614748	0.00107584	0.322749
cg16833230	chr1	94344337	-	DNTTIP2	NM_014597	Body	0.0247621	0.0270139	0.0262971	0.0252404	0.0276366	0.0242025	0.027934	0.0301745	0.0249247	0.0256541	0.0242827	0.0276675	0.0312265	0.0284433	0.0432741	0.0361541	0.0387534	0.0284368	0.0281452	0.029339	0.0321069	0.0282407	0.0240299	0.030756	0.0376423	0.673952	0.000221081	0.216631
cg16160417	chr8	128579407	-				0.134228	0.0638346	0.0838177	0.050394	0.0623003	0.116566	0.107388	0.0778812	0.0432344	0.0797113	0.0496657	0.20703	0.0940304	0.12733	0.160285	0.212361	0.216348	0.161374	0.113595	0.161087	0.234318	0.0799414	0.130459	0.0800899	0.298446	0.60015	0.00151642	0.359982
cg26180383	chr8	129061048	+	MIR1207;PVT1	NR_031612;NR_003367	TSS1500;Body	0.22554	0.219951	0.191855	0.220491	0.252502	0.210715	0.21208	0.22792	0.197532	0.229056	0.215094	0.478121	0.322483	0.236758	0.324728	0.426021	0.224028	0.334209	0.240979	0.349254	0.230533	0.237964	0.437364	0.254337	0.452148	0.655705	0.000373191	0.244178
cg01871631	chr8	129807058	-				0.860979	0.848805	0.858975	0.847628	0.875662	0.895437	0.878263	0.873937	0.888056	0.866693	0.831785	0.902528	0.892335	0.911833	0.86876	0.863219	0.886155	0.903017	0.87818	0.903881	0.9044	0.915999	0.906113	0.890463	0.895126	0.645161	0.000497313	0.265395
cg14282460	chr8	131108973	+	ASAP1;ASAP1	NM_001247996;NM_018482	Body;Body	0.234313	0.232514	0.261374	0.344015	0.305326	0.243652	0.330349	0.334386	0.220758	0.308082	0.346907	0.454393	0.37877	0.355916	0.328905	0.313195	0.369747	0.408987	0.406999	0.234379	0.322682	0.394554	0.235825	0.319773	0.445195	0.617992	0.000994556	0.316334
cg27224435	chr8	134416192	-				0.0589912	0.0550957	0.0584521	0.0474972	0.0679643	0.0591593	0.0502708	0.0522309	0.0399765	0.0476909	0.0626189	0.262175	0.125271	0.0854308	0.106516	0.22549	0.0676359	0.108611	0.0639625	0.118183	0.0571964	0.0841861	0.199606	0.0694672	0.220597	0.639484	0.000577933	0.272323
cg21842821	chr8	141468721	-	TRAPPC9;TRAPPC9	NM_001160372;NM_031466	TSS1500;TSS200	0.0419855	0.0667231	0.0688616	0.0568589	0.0516589	0.0640943	0.0568713	0.0496372	0.0522944	0.0520504	0.050231	0.085989	0.0738705	0.0568742	0.0560235	0.0845185	0.0645308	0.0818748	0.071527	0.0489473	0.0747705	0.0732698	0.0840818	0.0663495	0.0803159	0.606233	0.00131697	0.342199
cg25261151	chr8	141476045	+				0.102554	0.0634838	0.103644	0.0751501	0.107337	0.0955377	0.0792267	0.072948	0.0797406	0.0666645	0.0992463	0.13721	0.0961199	0.107387	0.429495	0.125652	0.134634	0.103594	0.097869	0.105479	0.111935	0.134764	0.124867	0.189505	0.101852	0.634213	0.000662704	0.282926
cg25392060	chr8	142297121	-				0.213821	0.170873	0.176738	0.234906	0.282743	0.163585	0.184525	0.209295	0.216276	0.132851	0.239815	0.615101	0.348621	0.328665	0.35757	0.438283	0.237075	0.344958	0.336146	0.376854	0.192243	0.312268	0.492702	0.294619	0.521791	0.62002	0.000946491	0.311398
cg21650866	chr8	142297256	+				0.23312	0.21723	0.162789	0.232301	0.298849	0.205611	0.232263	0.274044	0.321201	0.216558	0.223963	0.74131	0.417282	0.35713	0.412018	0.493445	0.269212	0.357902	0.366895	0.491244	0.266534	0.331098	0.618133	0.480296	0.532631	0.656516	0.000364874	0.242839
cg03254465	chr1	3240227	-	PRDM16;PRDM16	NM_022114;NM_199454	Body;Body	0.0789151	0.109955	0.0840512	0.0980733	0.101125	0.113777	0.106929	0.0631529	0.0763225	0.0524381	0.0726663	0.248981	0.103617	0.130607	0.069994	0.120739	0.0620554	0.143393	0.13473	0.085474	0.131217	0.139386	0.125134	0.140017	0.112612	0.601772	0.00146086	0.354341
cg16097064	chr8	143201365	-				0.825312	0.783012	0.808118	0.787667	0.732291	0.82135	0.789217	0.802176	0.79068	0.750722	0.75233	0.823765	0.810479	0.792299	0.827531	0.852256	0.835879	0.878367	0.816295	0.837579	0.826847	0.811758	0.846922	0.821885	0.843867	0.615154	0.00106537	0.322345
cg16296826	chr8	143530749	+				0.0374938	0.0380432	0.0291764	0.0353638	0.036677	0.0382818	0.038746	0.0411384	0.0347467	0.0411845	0.0419488	0.133543	0.0513262	0.207163	0.0385007	0.0399351	0.0423013	0.129744	0.0345859	0.036095	0.0587633	0.0461974	0.0493313	0.0552535	0.041604	0.62367	0.000865011	0.305077
cg13676088	chr8	144150497	-				0.901192	0.909322	0.912164	0.916814	0.911459	0.918961	0.906792	0.898408	0.88967	0.905537	0.900874	0.918696	0.912031	0.917232	0.943922	0.905003	0.927934	0.915497	0.918067	0.913393	0.919033	0.92173	0.920741	0.916928	0.929049	0.697066	0.000107958	0.175603
cg25292140	chr8	144194614	-				0.264698	0.169173	0.163483	0.19319	0.238961	0.236502	0.251764	0.225488	0.266289	0.232227	0.117785	0.463646	0.312426	0.258753	0.265813	0.60664	0.333197	0.414602	0.269756	0.328529	0.321517	0.19903	0.462845	0.348707	0.588412	0.630969	0.000720055	0.291787
cg16366349	chr1	97187803	-	PTBP2	NM_021190	Body	0.0366186	0.0343258	0.0361278	0.0335615	0.0354188	0.0341397	0.0347394	0.035415	0.03373	0.0328994	0.035827	0.041103	0.0355376	0.0361562	0.0541984	0.0451168	0.0430421	0.0361712	0.037704	0.0386726	0.0391889	0.0380409	0.0319902	0.0359146	0.0370645	0.609477	0.00122014	0.335928
cg05003908	chr8	144789164	-	LOC100130274	NM_001162914	Body	0.695295	0.714663	0.790001	0.73393	0.716214	0.790167	0.779236	0.746714	0.76386	0.749956	0.791177	0.874332	0.828065	0.836152	0.861156	0.841616	0.802573	0.861176	0.777993	0.669309	0.832293	0.826558	0.664908	0.797019	0.812974	0.643539	0.000519284	0.268146
cg23935684	chr8	145103868	+				0.0502285	0.0387637	0.0457956	0.0305289	0.0490347	0.0467998	0.0448332	0.0390333	0.0396978	0.0430652	0.0416765	0.0494479	0.0484536	0.0562042	0.0625261	0.0483318	0.0637483	0.0503629	0.0369811	0.0451457	0.0435636	0.0506415	0.0433196	0.0527855	0.0522713	0.602583	0.00143373	0.352706
cg04293733	chr1	98511629	-	MIR137	NR_029679	Body	0.0226201	0.023425	0.0232624	0.0181416	0.023842	0.0226858	0.0221524	0.0218488	0.0221718	0.0263215	0.0187045	0.208064	0.0258507	0.01988	0.0250003	0.0251306	0.0283992	0.0288124	0.0225065	0.0216149	0.0314708	0.0266402	0.0285243	0.0244426	0.0300516	0.609477	0.00122014	0.335928
cg15640870	chr8	145731409	+	GPT	NM_005309	Body	0.922221	0.924536	0.923273	0.810612	0.935675	0.919694	0.933465	0.935296	0.926229	0.917819	0.886893	0.923845	0.928964	0.936921	0.941525	0.926663	0.932009	0.940329	0.945782	0.870094	0.943295	0.932133	0.914099	0.939555	0.937931	0.615154	0.00106537	0.322345
cg27449959	chr8	146024786	-	ZNF517	NM_213605	5'UTR	0.0294249	0.0289419	0.0298864	0.0279248	0.0286584	0.0331001	0.0353914	0.0314256	0.0316887	0.0356944	0.0335284	0.0369744	0.0340266	0.0324911	0.0371105	0.0340461	0.0372315	0.0321201	0.0321522	0.0321056	0.0314884	0.0454824	0.030652	0.0376876	0.0396763	0.602178	0.00144724	0.353463
cg10460024	chr9	112618	+				0.592543	0.616386	0.533441	0.589255	0.579032	0.658332	0.557161	0.654395	0.65856	0.601799	0.608454	0.717695	0.732362	0.694027	0.7376	0.687021	0.685482	0.682193	0.687134	0.752553	0.671587	0.731916	0.608212	0.676119	0.719969	0.738834	2.46515e-05	0.123759
cg14176274	chr9	977770	+	DMRT3	NM_021240	Body	0.128487	0.146748	0.119272	0.111298	0.1072	0.116102	0.129603	0.113058	0.112386	0.106577	0.13201	0.199304	0.143737	0.155805	0.155675	0.175243	0.134423	0.167832	0.137632	0.130469	0.194276	0.136538	0.121562	0.143145	0.121097	0.62367	0.000865011	0.305077
cg13747199	chr9	2016340	-	SMARCA2;SMARCA2	NM_139045;NM_003070	5'UTR;5'UTR	0.0165952	0.01515	0.0170603	0.0157919	0.0192302	0.01852	0.0141753	0.0150581	0.0137519	0.0170217	0.0165704	0.0193008	0.0188094	0.0196191	0.0187451	0.021981	0.0216577	0.0186966	0.0169179	0.0163004	0.0167322	0.0181124	0.0160596	0.0210575	0.0360933	0.613937	0.00109703	0.324086
cg08209718	chr9	4679381	-	CDC37L1-AS1;CDC37L1-AS1;CDC37L1	NR_121598;NR_121597;NM_017913	Body;Body;TSS200	0.0316653	0.0287397	0.0339636	0.026624	0.0311597	0.0297432	0.02747	0.0296565	0.0336474	0.0264236	0.0370312	0.030467	0.0302993	0.0300157	0.104924	0.0352165	0.038661	0.0367779	0.0440412	0.0300207	0.0385374	0.0395564	0.0377484	0.0352909	0.0369975	0.612315	0.0011405	0.328805
cg06848700	chr9	4933388	-	JAK2			0.912792	0.921766	0.914844	0.917832	0.923474	0.923771	0.931782	0.928785	0.928481	0.911866	0.925133	0.920647	0.925976	0.935869	0.946049	0.933546	0.937305	0.940917	0.933255	0.927451	0.93573	0.927513	0.9293	0.929993	0.932074	0.626508	0.000805896	0.300106
cg03500547	chr9	27080967	+				0.572907	0.595679	0.572338	0.584925	0.535696	0.585594	0.537263	0.612879	0.57115	0.661263	0.563876	0.606402	0.589665	0.633276	0.640028	0.582296	0.585743	0.623823	0.627062	0.545653	0.592336	0.710478	0.62515	0.675259	0.649934	0.645161	0.000497313	0.265395
cg27329086	chr9	27352493	+	MOB3B	NM_024761	Body	0.0437264	0.0584933	0.0591261	0.0453705	0.042155	0.060299	0.0840018	0.0594483	0.0357385	0.0520287	0.0536725	0.22789	0.09576	0.108399	0.102928	0.219227	0.105359	0.142735	0.0781218	0.172704	0.0618946	0.0586573	0.189272	0.132496	0.274974	0.660976	0.000321954	0.232956
cg20673867	chr9	27353428	-	MOB3B	NM_024761	Body	0.342778	0.233346	0.276522	0.131627	0.168696	0.308377	0.302905	0.155369	0.256874	0.18848	0.245194	0.690829	0.478996	0.393642	0.366466	0.607557	0.365003	0.612018	0.447149	0.620791	0.297835	0.413201	0.63011	0.342964	0.664396	0.694633	0.000116774	0.181178
cg02604095	chr9	32955790	+				0.502174	0.45331	0.392485	0.403436	0.563868	0.555435	0.610501	0.51148	0.513298	0.538238	0.582069	0.884651	0.549747	0.655909	0.764071	0.433311	0.607016	0.766368	0.538221	0.576154	0.535892	0.635679	0.589032	0.664168	0.637595	0.623264	0.000873754	0.30538
cg16720880	chr9	33265144	+	SUGT1P1;BAG1;CHMP5	NR_003667;NM_004323;NM_016410	Body;TSS1500;1stExon	0.0261185	0.0200599	0.028735	0.0270366	0.0211019	0.0219839	0.0256046	0.0227485	0.025535	0.0213409	0.0213608	0.0266482	0.027098	0.02878	0.045277	0.0239097	0.0279121	0.031871	0.0237886	0.0231437	0.033362	0.0404837	0.0214774	0.0275256	0.0264542	0.65165	0.000417298	0.254412
cg05741871	chr9	34520702	+	DNAI1;DNAI1	NM_012144;NM_001281428	Body;Body	0.478347	0.473785	0.465913	0.477001	0.482776	0.469939	0.535072	0.47937	0.499011	0.48124	0.48145	0.692407	0.567529	0.528507	0.595855	0.602708	0.586356	0.637195	0.548093	0.600326	0.573006	0.476054	0.606373	0.610284	0.670481	0.666653	0.000273737	0.226019
cg20395464	chr1	100998577	+				0.162381	0.129104	0.133396	0.138339	0.171611	0.219258	0.145496	0.168411	0.14749	0.169099	0.165108	0.214067	0.179297	0.183804	0.172853	0.150044	0.200981	0.163761	0.181207	0.161296	0.193839	0.185834	0.159376	0.2244	0.173578	0.612315	0.0011405	0.328805
cg27443224	chr9	34710135	+	CCL21;CCL21	NM_002989;NM_002989	1stExon;5'UTR	0.189923	0.0969639	0.129107	0.111336	0.16529	0.132159	0.147664	0.150512	0.187996	0.198344	0.134513	0.40852	0.21311	0.177983	0.275104	0.163764	0.252729	0.271638	0.212057	0.290442	0.289522	0.135033	0.210055	0.246742	0.382085	0.676791	0.000203134	0.213447
cg21618197	chr9	35611399	+	CD72	NM_001782	Body	0.0995276	0.12114	0.138197	0.143003	0.11154	0.113387	0.121436	0.10973	0.112565	0.101613	0.110174	0.173755	0.140897	0.123978	0.143892	0.179384	0.124245	0.174554	0.157629	0.136399	0.125721	0.144424	0.19467	0.144909	0.180335	0.70031	9.71142e-05	0.172828
cg03081134	chr9	36036806	-	RECK	NM_021111	TSS200	0.0334902	0.0387808	0.0347567	0.0332408	0.0338912	0.0366421	0.0433506	0.0331672	0.0334854	0.0335412	0.0306863	0.0364059	0.046422	0.0407728	0.0434132	0.0370579	0.0369308	0.0428688	0.0388828	0.0362554	0.0395982	0.0353111	0.0403324	0.0411093	0.0433337	0.628941	0.000758039	0.295471
cg04284164	chr9	45440921	+				0.674304	0.620095	0.60869	0.638693	0.636425	0.684826	0.667589	0.704523	0.680728	0.64264	0.685875	0.689653	0.71376	0.693466	0.688708	0.643691	0.705496	0.690508	0.675571	0.650178	0.62877	0.723967	0.706512	0.710887	0.71822	0.60826	0.00125571	0.338053
cg03534008	chr9	45763353	+				0.379702	0.302717	0.334647	0.31349	0.311631	0.329645	0.331728	0.344259	0.388715	0.283135	0.350412	0.343642	0.415252	0.392777	0.399787	0.305691	0.40037	0.46023	0.363719	0.340316	0.385788	0.40283	0.388738	0.349286	0.365271	0.622048	0.000900444	0.307441
cg21809447	chr1	102462682	+	OLFM3;OLFM3	NM_058170;NM_058170	5'UTR;1stExon	0.159714	0.107971	0.115547	0.0851092	0.112546	0.081866	0.122533	0.11982	0.102245	0.137684	0.131753	0.14202	0.153025	0.200821	0.123629	0.120621	0.149686	0.189543	0.137636	0.115783	0.153345	0.139983	0.090348	0.135347	0.160016	0.650839	0.000426644	0.256079
cg12626956	chr9	79634509	-	FOXB2	NM_001013735	TSS200	0.162482	0.166819	0.146794	0.140227	0.167881	0.168188	0.180353	0.16795	0.174918	0.170264	0.170171	0.2439	0.184075	0.232214	0.170006	0.220126	0.19422	0.195487	0.180273	0.183481	0.187242	0.174553	0.144715	0.186528	0.264651	0.693822	0.00011985	0.181178
cg12695061	chr9	84486788	+				0.630124	0.597513	0.687526	0.644568	0.741735	0.706463	0.65229	0.577981	0.664177	0.659023	0.598106	0.783742	0.713471	0.6982	0.808056	0.756331	0.673446	0.748351	0.78749	0.740115	0.751036	0.694536	0.687579	0.831983	0.710402	0.677602	0.000198247	0.212428
cg16643109	chr9	86154016	-	FRMD3;FRMD3	NM_174938;NM_001244959	TSS1500;TSS1500	0.128002	0.186243	0.177682	0.260263	0.255451	0.197291	0.194504	0.18659	0.283978	0.257434	0.255528	0.449486	0.327231	0.418407	0.380802	0.151445	0.199146	0.334596	0.33606	0.266467	0.249701	0.374886	0.161992	0.328292	0.449932	0.64435	0.000508195	0.266653
cg01327347	chr9	90589141	+	CDK20;CDK20;CDK20;CDK20;CDK20	NM_178432;NM_012119;NM_001039803;NM_001170640;NM_001170639	Body;Body;Body;Body;Body	0.0742057	0.0503898	0.0565873	0.0522166	0.0574689	0.0523784	0.068093	0.0524438	0.0474577	0.0577613	0.0621625	0.177128	0.0769814	0.0485091	0.111266	0.0964393	0.0700726	0.132487	0.0694295	0.101355	0.0622985	0.0820014	0.111466	0.0887557	0.173291	0.643945	0.000513713	0.266965
cg12742764	chr9	91996910	+	SEMA4D;SEMA4D	NM_001142287;NM_006378	Body;Body	0.0710662	0.0465298	0.0322461	0.0681944	0.0412375	0.049658	0.0575701	0.0433099	0.047671	0.0593753	0.0373988	0.453206	0.142588	0.154926	0.128662	0.222021	0.072751	0.113021	0.0754232	0.123099	0.0744675	0.110158	0.207997	0.051713	0.399075	0.666653	0.000273737	0.226019
cg17727709	chr9	95299530	+	ECM2;ECM2;ECM2;CENPP;CENPP	NM_001197296;NM_001197295;NM_001393;NM_001012267;NM_001286969	TSS1500;TSS1500;TSS1500;Body;Body	0.237367	0.217647	0.214666	0.195099	0.232463	0.195345	0.17725	0.209653	0.214189	0.275162	0.257226	0.683864	0.290423	0.36364	0.306584	0.450676	0.209935	0.285426	0.313471	0.371957	0.295469	0.310676	0.492243	0.282366	0.474113	0.648811	0.000450809	0.259293
cg04382851	chr9	96159985	-				0.549108	0.451382	0.568605	0.41774	0.551264	0.543053	0.496432	0.490576	0.50564	0.514668	0.434157	0.750098	0.568509	0.608634	0.493013	0.662586	0.580142	0.649619	0.597483	0.628662	0.524904	0.61338	0.642383	0.751117	0.632216	0.660165	0.000329413	0.233778
cg07852402	chr9	96713643	+				0.0283718	0.0278984	0.0241973	0.0306398	0.0263044	0.0332287	0.0441256	0.0217856	0.0265944	0.0244423	0.0267352	0.0393178	0.0324673	0.0362619	0.0373076	0.0376722	0.0382331	0.0413657	0.0352212	0.0318658	0.0349943	0.0339187	0.0290601	0.0330965	0.0333269	0.609071	0.0012319	0.336884
cg09902908	chr9	96938320	+	MIRLET7F1	NR_029483	TSS1500	0.424315	0.427576	0.52454	0.521954	0.478874	0.400482	0.441225	0.520612	0.459442	0.496395	0.462303	0.556856	0.435887	0.521069	0.519228	0.542651	0.526921	0.534138	0.566823	0.498822	0.521656	0.531665	0.490861	0.573905	0.539029	0.667464	0.000267392	0.224889
cg12754019	chr1	108581659	-				0.300476	0.204799	0.282581	0.18269	0.383886	0.255423	0.207491	0.295377	0.185448	0.294833	0.239758	0.842014	0.372299	0.511784	0.466654	0.783804	0.417989	0.501452	0.587202	0.725963	0.312973	0.488582	0.764272	0.44711	0.815323	0.706798	7.82594e-05	0.161954
cg11317199	chr9	100850391	+	TRIM14;TRIM14;TRIM14;TRIM14	NM_014788;NM_033220;NM_033219;NM_033221	Body;Body;Body;Body	0.404362	0.452728	0.442888	0.437928	0.457656	0.414827	0.550475	0.425124	0.487146	0.441868	0.446942	0.505753	0.456101	0.357674	0.539407	0.533001	0.526564	0.633054	0.557268	0.460428	0.646371	0.474273	0.520285	0.534525	0.540566	0.61191	0.00115159	0.329899
cg08571810	chr9	102276165	+				0.157488	0.135928	0.12991	0.112527	0.147333	0.157093	0.169536	0.121627	0.177529	0.201075	0.104335	0.476437	0.234195	0.224934	0.272169	0.482076	0.251788	0.374707	0.233119	0.322977	0.204474	0.162738	0.433182	0.260324	0.488897	0.695444	0.000113768	0.180364
cg00305046	chr9	104161045	-	MRPL50;ZNF189;ZNF189;ZNF189;ZNF189;ZNF189;ZNF189	NM_019051;NM_003452;NM_001278240;NM_001278232;NM_001278231;NM_197977;NR_103480	TSS200;TSS200;TSS200;TSS200;TSS200;TSS200;TSS200	0.0321889	0.0269089	0.0281616	0.0273729	0.0264688	0.0317524	0.0306503	0.0330859	0.0275915	0.029582	0.0238924	0.0326529	0.0350583	0.0297902	0.0279489	0.0322614	0.0313129	0.044873	0.0329312	0.0311774	0.031757	0.0355574	0.0325619	0.0315935	0.035201	0.619209	0.000965471	0.313083
cg26372983	chr9	107509875	+	NIPSNAP3A	NM_015469	TSS200	0.036957	0.0381929	0.0345616	0.0311968	0.0411475	0.0357268	0.0344682	0.0388698	0.0342092	0.0337768	0.0378575	0.0464217	0.0374314	0.0392811	0.0443066	0.0454914	0.0421569	0.0437837	0.0419778	0.0411091	0.0446308	0.0481557	0.0429876	0.038	0.0381684	0.624075	0.000856343	0.305077
cg15611350	chr9	109351078	-				0.433449	0.513009	0.523174	0.489174	0.511442	0.500569	0.524632	0.520463	0.547021	0.466693	0.525606	0.909862	0.565534	0.423063	0.593212	0.54644	0.607125	0.577551	0.501006	0.501217	0.571616	0.585714	0.559944	0.563969	0.70541	0.650433	0.000431385	0.256652
cg20290017	chr9	113831239	+				0.0992026	0.0661452	0.109338	0.076028	0.12577	0.0945515	0.112047	0.0926368	0.0964832	0.0939481	0.0709448	0.315891	0.141064	0.209349	0.179632	0.220359	0.238621	0.272223	0.123284	0.487444	0.0902404	0.129773	0.129228	0.307034	0.356228	0.682063	0.00017316	0.202051
cg15841006	chr9	114840901	+	MIR3134;SUSD1;SUSD1;SUSD1	NR_036085;NM_022486;NM_001282643;NM_001282640	Body;Body;Body;Body	0.496475	0.429487	0.545665	0.470223	0.531877	0.454666	0.523359	0.48138	0.46812	0.47966	0.45776	0.764765	0.595805	0.524642	0.592129	0.649002	0.512678	0.569559	0.508818	0.593573	0.540656	0.516226	0.659897	0.567982	0.699055	0.610693	0.00118544	0.332681
cg16399648	chr9	116998212	-	COL27A1	NM_032888	Body	0.842951	0.868065	0.849243	0.881557	0.86318	0.899691	0.882439	0.854861	0.834987	0.882168	0.645454	0.891196	0.867783	0.915639	0.910809	0.880123	0.880494	0.914529	0.883374	0.879831	0.89872	0.882945	0.900655	0.89601	0.903375	0.653272	0.00039914	0.250091
cg25744393	chr9	117247388	+	DFNB31;DFNB31;DFNB31	NM_001083885;NM_015404;NM_001173425	5'UTR;Body;Body	0.0419664	0.0354752	0.0394774	0.0304353	0.040318	0.0428325	0.0421864	0.0396372	0.0381148	0.0336496	0.0344411	0.127739	0.0415329	0.0610129	0.0560626	0.0600941	0.0408126	0.055018	0.0381864	0.0391585	0.0489814	0.0440347	0.0343634	0.0503514	0.0583429	0.626914	0.000797743	0.298573
cg10368073	chr9	117689958	+	TNFSF8;TNFSF8	NM_001252290;NM_001244	Body;Body	0.635217	0.508496	0.652602	0.630472	0.657664	0.683457	0.646044	0.615263	0.609449	0.620924	0.602163	0.70656	0.602228	0.648558	0.7386	0.625781	0.70023	0.724223	0.765846	0.709899	0.698702	0.644543	0.586854	0.80399	0.746219	0.600961	0.00148842	0.35656
cg14107762	chr9	117690626	-	TNFSF8;TNFSF8	NM_001252290;NM_001244	Body;Body	0.624899	0.620875	0.673111	0.636332	0.687268	0.703165	0.524724	0.636645	0.698429	0.581985	0.626431	0.888157	0.716097	0.814914	0.869195	0.86891	0.785764	0.832744	0.897069	0.868188	0.742463	0.707634	0.873263	0.817214	0.883681	0.732751	3.10781e-05	0.127047
cg12821278	chr9	122131895	-	DBC1	NM_014618	TSS200	0.0807137	0.0825579	0.0769957	0.076922	0.0878714	0.0695641	0.0747395	0.0906691	0.0857229	0.0893984	0.0710763	0.178728	0.0990369	0.0767027	0.164444	0.100034	0.0991601	0.0990582	0.0869545	0.0857591	0.102349	0.112333	0.0746	0.140752	0.0926178	0.674763	0.000215817	0.21563
cg04517263	chr9	123689193	+	TRAF1	NM_005658	TSS200	0.45345	0.431839	0.468559	0.432539	0.470257	0.472951	0.472626	0.415688	0.47524	0.472396	0.476491	0.71366	0.48303	0.507333	0.469881	0.438251	0.443966	0.611304	0.598662	0.569024	0.534633	0.640725	0.51593	0.554307	0.630041	0.694633	0.000116774	0.181178
cg26938497	chr9	124247958	+	GGTA1P;GGTA1P	NR_003191;NR_045211	Body;Body	0.169891	0.131355	0.124678	0.0441962	0.0928791	0.0991072	0.0734724	0.0593789	0.0655338	0.0663777	0.0919893	0.0952786	0.17508	0.0467404	0.1935	0.132941	0.207833	0.332205	0.102089	0.171175	0.166247	0.155008	0.105348	0.16983	0.206405	0.616776	0.00102439	0.319575
cg06100210	chr9	127016866	-				0.511387	0.474509	0.506498	0.498577	0.461167	0.483849	0.505358	0.487784	0.510533	0.478151	0.481339	0.667353	0.570319	0.505541	0.559286	0.680672	0.530491	0.529437	0.506638	0.605175	0.630521	0.500376	0.587799	0.545797	0.635401	0.627319	0.000789662	0.29719
cg16140253	chr1	110166563	+	AMPD2;AMPD2;AMPD2	NM_139156;NM_004037;NM_203404	Body;Body;TSS1500	0.0929271	0.10476	0.0935765	0.0842188	0.0910717	0.102493	0.104153	0.0939063	0.0933402	0.093625	0.0932889	0.094749	0.105649	0.109799	0.094095	0.101971	0.118867	0.108772	0.11801	0.105334	0.104648	0.118458	0.103173	0.115274	0.104187	0.727885	3.72431e-05	0.130567
cg13610545	chr9	132481736	+	PRRX2	NM_016307	Body	0.545409	0.490229	0.625104	0.454971	0.520558	0.540544	0.466457	0.486275	0.511444	0.595212	0.501477	0.908917	0.515667	0.757519	0.61846	0.537813	0.565905	0.640162	0.566275	0.54793	0.578333	0.549594	0.577755	0.576483	0.781392	0.624886	0.000839233	0.302949
cg03095344	chr9	132891470	-	GPR107;GPR107;GPR107;GPR107	NM_001287346;NM_001136558;NM_001136557;NM_020960	3'UTR;Body;Body;Body	0.0375949	0.0431134	0.040829	0.0362956	0.0404078	0.0454149	0.0447558	0.0449077	0.0291395	0.0481274	0.0390513	0.0900367	0.0387409	0.100604	0.0820419	0.044274	0.119291	0.158172	0.0739085	0.0760963	0.0587841	0.0566167	0.0497691	0.0673703	0.0464989	0.669492	0.000252087	0.224311
cg26337146	chr9	134619980	+				0.237702	0.202288	0.197715	0.177799	0.237145	0.237437	0.243612	0.190229	0.220413	0.168778	0.202955	0.466348	0.212968	0.270296	0.327837	0.39086	0.199795	0.301798	0.282963	0.234497	0.239923	0.291852	0.35338	0.267906	0.424252	0.637862	0.000602952	0.276737
cg06215569	chr1	110611465	-	ALX3	NM_006492	Body	0.0187987	0.0202273	0.0182271	0.0204564	0.01967	0.0191358	0.0191579	0.0188444	0.0154327	0.0182517	0.0194187	0.020851	0.020599	0.0172966	0.108102	0.0222127	0.019138	0.0240178	0.0189911	0.0197231	0.0202975	0.0351153	0.0202745	0.0250143	0.025706	0.645972	0.000486634	0.263149
cg05114377	chr9	138392166	-	MRPS2;MRPS2;MRPS2;MRPS2;MRPS2;C9orf116;C9orf116	NM_016034;NR_051970;NR_051969;NR_051968;NR_051967;NM_144654;NM_001048265	TSS1500;TSS1500;TSS1500;TSS1500;TSS1500;TSS1500;TSS1500	0.0228992	0.0224711	0.02193	0.0207047	0.0231486	0.0216008	0.0248745	0.0205081	0.0245934	0.0233721	0.0245021	0.023923	0.0255976	0.0233219	0.116136	0.0237942	0.0234054	0.0297708	0.0238473	0.0235773	0.0240439	0.0264738	0.0278183	0.0304423	0.0271091	0.666248	0.000276959	0.227295
cg07537079	chr1	110850321	-	LOC440600	NR_036595	Body	0.0546122	0.0339828	0.037297	0.0421769	0.0344035	0.043253	0.0751749	0.0380909	0.0344826	0.0426502	0.0422829	0.120296	0.0402809	0.0692473	0.0599066	0.149251	0.0718483	0.109585	0.0469578	0.0691096	0.0605221	0.0477427	0.0583344	0.0801194	0.16781	0.656516	0.000364874	0.242839
cg13559820	chr9	138518416	-	GLT6D1	NM_182974	Body	0.864604	0.882256	0.853393	0.807928	0.870874	0.764959	0.853526	0.857815	0.809554	0.828288	0.86656	0.883323	0.715501	0.907602	0.926452	0.836763	0.878431	0.906841	0.872677	0.928704	0.91981	0.894452	0.87274	0.882048	0.906513	0.635835	0.000635543	0.27985
cg07206840	chr1	110949893	-	HBXIP	NM_006402	Body	0.0284956	0.034826	0.0263735	0.0272362	0.0289032	0.0344566	0.0322441	0.0266687	0.027709	0.0333612	0.0379197	0.0294308	0.0358938	0.0509529	0.179538	0.0298117	0.0349814	0.040231	0.0288843	0.0292002	0.0424251	0.0324069	0.0395158	0.0435792	0.0390975	0.605422	0.00134218	0.343052
cg13845858	chr9	139916992	-	ABCA2;ABCA2	NM_001606;NM_212533	Body;Body	0.920509	0.91571	0.908202	0.900174	0.908529	0.897256	0.90938	0.907616	0.892094	0.908051	0.890645	0.928934	0.916824	0.911738	0.938989	0.914127	0.915777	0.932165	0.931328	0.893893	0.928576	0.916545	0.92733	0.923012	0.930994	0.734373	2.92339e-05	0.127024
cg00588575	chr9	139960171	+	SAPCD2	NM_178448	Body	0.749573	0.783829	0.784184	0.779446	0.781966	0.72871	0.791246	0.807018	0.609976	0.723176	0.71011	0.899713	0.915117	0.930189	0.79043	0.930416	0.934055	0.820874	0.843212	0.8151	0.887762	0.879565	0.72641	0.889964	0.750665	0.605422	0.00134218	0.343052
cg13224090	chr9	140064689	+	MIR3621;LRRC26	NR_037416;NM_001013653	TSS1500;TSS200	0.443928	0.467027	0.525334	0.52282	0.427187	0.523579	0.376989	0.545311	0.422322	0.554177	0.498018	0.838878	0.531016	0.510927	0.619337	0.407784	0.567216	0.619488	0.559099	0.547486	0.62884	0.462549	0.469174	0.645885	0.640301	0.61191	0.00115159	0.329899
cg05803893	chr9	140956010	-	CACNA1B;CACNA1B	NM_001243812;NM_000718	Body;Body	0.925517	0.917418	0.929504	0.938301	0.912205	0.943754	0.936357	0.941384	0.933841	0.916509	0.919241	0.929608	0.947071	0.936548	0.947296	0.935959	0.93581	0.948747	0.934854	0.942717	0.948138	0.950955	0.925969	0.94082	0.942299	0.617181	0.00101436	0.318769
cg18205883	chr10	821718	-				0.94154	0.834257	0.913157	0.902805	0.901373	0.895291	0.905671	0.923189	0.919865	0.900604	0.904967	0.943327	0.933111	0.9495	0.94903	0.915055	0.91428	0.946338	0.93588	0.935618	0.949056	0.936166	0.934225	0.901908	0.939684	0.616776	0.00102439	0.319575
cg00580604	chr10	1011248	+				0.863895	0.836343	0.834467	0.868104	0.852844	0.855635	0.83402	0.867824	0.844539	0.871471	0.867427	0.887314	0.897224	0.882749	0.881107	0.910791	0.858399	0.858083	0.871554	0.866206	0.900584	0.885395	0.868391	0.876119	0.877082	0.646783	0.000476154	0.261481
cg02027800	chr10	1228949	+	ADARB2	NM_018702	3'UTR	0.923633	0.891121	0.919874	0.908322	0.909547	0.921297	0.916544	0.895734	0.922662	0.912088	0.880853	0.938647	0.865262	0.938077	0.950887	0.92252	0.924989	0.940106	0.921738	0.937181	0.946106	0.937442	0.928196	0.914281	0.934239	0.603394	0.00140705	0.349098
cg18924738	chr1	111743038	-	DENND2D;DENND2D	NM_024901;NM_001271833	1stExon;Body	0.0366221	0.0379969	0.0285216	0.0309195	0.030581	0.031424	0.0273488	0.0301522	0.0263233	0.0192154	0.0325604	0.18929	0.0312324	0.0320446	0.0407483	0.0542846	0.0355565	0.0391342	0.0349523	0.0935369	0.0470891	0.0477296	0.063169	0.0464769	0.0814521	0.661787	0.000314642	0.231741
cg05816365	chr1	111758969	-				0.134681	0.105358	0.0888624	0.102416	0.0784058	0.0550623	0.109004	0.111734	0.0801551	0.091277	0.121036	0.29995	0.0826448	0.171253	0.145991	0.123926	0.136541	0.169443	0.146243	0.130556	0.0922737	0.171658	0.199399	0.1526	0.174695	0.662193	0.000311041	0.231443
cg26809584	chr1	111813145	+				0.918684	0.843149	0.904805	0.894096	0.860583	0.854889	0.91817	0.916558	0.900892	0.897871	0.893206	0.910362	0.92242	0.929664	0.931281	0.81323	0.924859	0.924568	0.905684	0.912927	0.936951	0.935914	0.902267	0.902556	0.926201	0.657732	0.000352701	0.24105
cg07290761	chr10	5859460	-				0.158017	0.101983	0.0973675	0.177892	0.195321	0.138961	0.176845	0.100593	0.140985	0.15906	0.0743924	0.522805	0.196701	0.0833298	0.227469	0.431635	0.271317	0.357525	0.202452	0.232253	0.185555	0.225792	0.406168	0.282511	0.362217	0.646783	0.000476154	0.261481
cg15925325	chr10	5931821	+	ANKRD16;FBXO18;ANKRD16;ANKRD16;ANKRD16;ANKRD16;ANKRD16	NM_019046;NM_178150;NM_019046;NM_001009943;NM_001009943;NM_001009941;NM_001009941	5'UTR;TSS1500;1stExon;1stExon;5'UTR;5'UTR;1stExon	0.0147665	0.0137575	0.0155098	0.0158833	0.0184961	0.0167872	0.015727	0.0128278	0.0136991	0.0140756	0.0151283	0.0162345	0.0161493	0.0172393	0.0153539	0.0192384	0.0166219	0.0232933	0.0172712	0.0150175	0.015611	0.0192374	0.0172787	0.0186423	0.0177659	0.612721	0.00112949	0.327141
cg15673896	chr1	112046026	-	ADORA3;ADORA3;ADORA3;ADORA3;ADORA3	NM_001081976;NM_000677;NM_020683;NM_020683;NM_000677	Body;5'UTR;5'UTR;1stExon;1stExon	0.666963	0.683618	0.694518	0.679378	0.679325	0.676967	0.698056	0.746483	0.720467	0.736363	0.662502	0.842247	0.769037	0.747042	0.797897	0.771873	0.714467	0.756318	0.743354	0.770416	0.737955	0.768013	0.822301	0.740561	0.827305	0.671925	0.000234735	0.221729
cg24679427	chr1	112046207	-	ADORA3;TMIGD3;ADORA3;ADORA3;TMIGD3;ADORA3;ADORA3;ADORA3;TMIGD3;TMIGD3	NM_001302679;NM_020683;NM_001302678;NM_000677;NM_020683;NM_001302678;NM_000677;NM_001302679;NM_001302680;NM_001081976	5'UTR;1stExon;1stExon;1stExon;5'UTR;5'UTR;5'UTR;1stExon;Body;Body	0.0691957	0.0751416	0.0614061	0.0654195	0.0509446	0.0612324	0.0587481	0.0618767	0.0676331	0.0600393	0.0663228	0.178304	0.0667839	0.0717259	0.122555	0.198533	0.0698258	0.127629	0.0917671	0.104786	0.0629439	0.0714138	0.173701	0.0782904	0.184642	0.614748	0.00107584	0.322749
cg19329549	chr10	7235227	+	SFMBT2;SFMBT2	NM_001029880;NM_001018039	Body;Body	0.077485	0.0783815	0.1293	0.125455	0.0979174	0.0764475	0.0908971	0.100404	0.0878651	0.101156	0.0942179	0.251621	0.106898	0.158994	0.174866	0.240387	0.141903	0.200071	0.14847	0.156904	0.118034	0.092942	0.137315	0.120145	0.268399	0.601772	0.00146086	0.354341
cg15699514	chr10	10704531	+				0.108158	0.0999767	0.139391	0.0795864	0.0656118	0.0694283	0.0790137	0.0803284	0.0727563	0.0709704	0.082922	0.500575	0.107947	0.166726	0.149018	0.224448	0.143129	0.105359	0.123021	0.132931	0.084362	0.16398	0.218344	0.12272	0.224349	0.621237	0.000918625	0.309263
cg13295422	chr10	11137685	+	CELF2;CELF2;CELF2-AS2	NM_001025077;NM_006561;NR_046108	Body;Body;Body	0.257937	0.225486	0.223772	0.27956	0.24331	0.234959	0.260505	0.245919	0.174412	0.186612	0.218525	0.380012	0.260254	0.2424	0.295976	0.254912	0.210019	0.290855	0.297425	0.265844	0.296118	0.287021	0.2852	0.302781	0.293897	0.686118	0.000152812	0.195718
cg21502453	chr10	13496101	+	BEND7;BEND7	NM_152751;NM_001100912	Body;Body	0.0327447	0.0397366	0.0341211	0.0273295	0.0310758	0.0401094	0.0262519	0.0318545	0.0289436	0.0330142	0.0313927	0.0472186	0.0371127	0.0338016	0.0375337	0.033048	0.035751	0.0354963	0.0380229	0.0344319	0.0330954	0.0482444	0.0305924	0.0480408	0.0388636	0.62367	0.000865011	0.305077
cg14784653	chr10	13545008	+	BEND7;BEND7	NM_152751;NM_001100912	TSS200;TSS200	0.845418	0.728027	0.814612	0.77551	0.756259	0.851086	0.829403	0.781826	0.844208	0.785251	0.810919	0.843181	0.834118	0.846267	0.886832	0.790287	0.815288	0.892185	0.82543	0.808059	0.850722	0.855445	0.871652	0.858331	0.847296	0.630158	0.000735046	0.292327
cg08548172	chr10	13629984	-	PRPF18	NM_003675	Body	0.518756	0.540898	0.454369	0.527663	0.592989	0.498467	0.48283	0.557955	0.614832	0.527291	0.585388	0.92653	0.571886	0.957192	0.617637	0.489712	0.507659	0.60128	0.609187	0.540322	0.69881	0.639676	0.716128	0.727541	0.649134	0.637457	0.000609352	0.277326
cg16662489	chr10	14541114	-				0.0283496	0.0286529	0.0328678	0.0358442	0.0314838	0.0294192	0.0366649	0.0346597	0.034894	0.0322012	0.0347968	0.0377476	0.037427	0.0317713	0.0404592	0.0357938	0.0345532	0.0457086	0.0374003	0.03581	0.0357686	0.0387995	0.0340989	0.0450519	0.0360064	0.662193	0.000311041	0.231443
cg00519750	chr10	14825119	+				0.362387	0.303911	0.349343	0.312513	0.348808	0.345154	0.34264	0.368832	0.40676	0.384856	0.31524	0.458616	0.354731	0.392203	0.476897	0.428298	0.413409	0.436606	0.467557	0.428412	0.384256	0.404097	0.408148	0.455899	0.472891	0.719369	5.06649e-05	0.142088
cg25521779	chr10	17270770	+	VIM;VIM-AS1	NM_003380;NR_108061	5'UTR;Body	0.0221194	0.0205574	0.022981	0.016928	0.023453	0.0234426	0.0230737	0.0229964	0.0220052	0.0200225	0.0212276	0.0232614	0.0240925	0.0266909	0.0232	0.0274246	0.023493	0.027219	0.0224473	0.0229859	0.0244647	0.023598	0.0211022	0.0273607	0.0243634	0.701121	9.45578e-05	0.172426
cg02997119	chr10	17685617	-	STAM	NM_003473	TSS1500	0.0337881	0.0399622	0.0323561	0.0298118	0.032363	0.0367175	0.0374339	0.0343312	0.0328896	0.0319838	0.0355551	0.0405626	0.0398954	0.0397323	0.0486823	0.0398891	0.0382804	0.0421024	0.0399466	0.0393657	0.0330689	0.045303	0.0371392	0.0412657	0.0374777	0.670708	0.000243275	0.223209
cg04621893	chr10	22624687	+				0.146926	0.175712	0.174179	0.14262	0.149422	0.149449	0.160807	0.154771	0.186073	0.172904	0.160353	0.186439	0.211496	0.110549	0.167658	0.19538	0.187558	0.326481	0.179526	0.176275	0.230343	0.183051	0.198525	0.193553	0.215181	0.669897	0.000249119	0.223382
cg02026141	chr10	23492470	+				0.121124	0.319189	0.258748	0.180548	0.149391	0.384086	0.0791607	0.159048	0.169081	0.294083	0.241977	0.411226	0.527084	0.484902	0.812813	0.457122	0.287421	0.745962	0.323079	0.355032	0.484708	0.385518	0.101713	0.193285	0.499207	0.650839	0.000426644	0.256079
cg26486972	chr10	27390386	+	ANKRD26;ANKRD26	NM_001256053;NM_014915	TSS1500;TSS1500	0.831218	0.757675	0.88514	0.764762	0.80349	0.927028	0.884899	0.901496	0.854109	0.884555	0.716311	0.933762	0.899428	0.928217	0.949473	0.920653	0.906482	0.934864	0.850779	0.918884	0.937207	0.8829	0.942981	0.927389	0.938679	0.626508	0.000805896	0.300106
cg26841655	chr1	113525976	+				0.337608	0.272545	0.277744	0.264679	0.31377	0.310415	0.27591	0.279551	0.321575	0.281339	0.236321	0.603032	0.409446	0.43969	0.437953	0.691827	0.417137	0.50589	0.470773	0.609083	0.393921	0.372459	0.590542	0.536438	0.723519	0.733967	2.96856e-05	0.127024
cg22598841	chr1	113615267	+	LRIG2	NM_014813	TSS1500	0.0613023	0.0674605	0.0664636	0.0470345	0.0577618	0.0550541	0.0494848	0.057568	0.0624984	0.0527907	0.0593806	0.0729734	0.0791347	0.071441	0.108808	0.0886282	0.0638404	0.0778495	0.0862425	0.0510529	0.0802097	0.0734585	0.0541733	0.060522	0.0985339	0.654894	0.000381672	0.245579
cg05450805	chr10	31435733	+				0.0341353	0.0360787	0.0332318	0.0338585	0.0384339	0.0371972	0.0365565	0.0366747	0.0402776	0.036815	0.0322875	0.0371971	0.0455198	0.141764	0.0404598	0.0445402	0.0429769	0.0400388	0.0350383	0.045141	0.0642173	0.043276	0.0460313	0.0447762	0.0414346	0.640295	0.000565764	0.272268
cg26953469	chr10	31872296	-				0.359575	0.259992	0.247006	0.161705	0.268046	0.344453	0.205821	0.240665	0.322408	0.165657	0.154242	0.651536	0.29737	0.448126	0.432529	0.529536	0.399857	0.404334	0.436452	0.541233	0.348646	0.400223	0.430964	0.414064	0.683568	0.701932	9.20607e-05	0.170552
cg04714030	chr10	32606973	-	EPC1;EPC1;EPC1;EPC1	NM_001272004;NM_025209;NM_001272019;NM_001282391	Body;Body;5'UTR;Body	0.221967	0.194406	0.254423	0.197894	0.240809	0.174011	0.183446	0.215084	0.228689	0.190163	0.178864	0.301131	0.244589	0.20438	0.189642	0.247184	0.198986	0.320248	0.296774	0.251852	0.301481	0.24294	0.217419	0.283287	0.284533	0.617181	0.00101436	0.318769
cg22376057	chr10	32607513	-	EPC1;EPC1;EPC1;EPC1	NM_001272004;NM_025209;NM_001272019;NM_001282391	Body;Body;5'UTR;Body	0.0468021	0.0434042	0.0502178	0.0443027	0.0462246	0.0541946	0.0483	0.0414855	0.0410482	0.0360893	0.0472342	0.0694013	0.100489	0.0531819	0.0540581	0.0477182	0.0554232	0.0630714	0.0436249	0.0406882	0.0423387	0.0642689	0.0519193	0.0631957	0.0637818	0.604611	0.00136781	0.345691
cg02755089	chr1	114401259	-	PTPN22;PTPN22;PTPN22;PTPN22;AP4B1-AS1;AP4B1-AS1	NM_001193431;NM_001308297;NM_015967;NM_012411;NR_125965;NR_037864	Body;Body;Body;Body;Body;Body	0.364361	0.365937	0.337904	0.386692	0.347605	0.335668	0.369248	0.352601	0.351289	0.362321	0.352869	0.522354	0.378363	0.385309	0.408451	0.455532	0.377801	0.454598	0.461824	0.426695	0.387011	0.392788	0.475131	0.404864	0.485516	0.732751	3.10781e-05	0.127047
cg14563834	chr10	38154983	+				0.409538	0.462884	0.320208	0.391053	0.467271	0.48239	0.383483	0.457347	0.413934	0.451645	0.37811	0.720089	0.467857	0.532841	0.56073	0.597836	0.579023	0.643847	0.567848	0.548542	0.563887	0.409643	0.682367	0.55621	0.635387	0.660165	0.000329413	0.233778
cg19318461	chr10	43263512	-				0.709272	0.729708	0.759099	0.754481	0.696369	0.760881	0.792912	0.749827	0.726775	0.687687	0.710804	0.757004	0.700558	0.804546	0.759793	0.720255	0.768871	0.782728	0.801016	0.728879	0.776144	0.802423	0.761145	0.772727	0.822859	0.640701	0.000559763	0.271792
cg19959921	chr1	114521960	-	OLFML3;OLFML3;OLFML3	NM_020190;NM_001286353;NM_001286352	TSS200;TSS200;TSS200	0.0617094	0.0570013	0.0562052	0.0648749	0.0554717	0.055512	0.0840203	0.0759605	0.0586432	0.0444764	0.0558093	0.296613	0.0652631	0.0847173	0.109137	0.154403	0.0963991	0.162837	0.104864	0.112435	0.0797426	0.083326	0.15956	0.0891157	0.198755	0.70396	8.60699e-05	0.168675
cg06160592	chr1	114522045	+	OLFML3;OLFML3;OLFML3;OLFML3;OLFML3;OLFML3	NM_020190;NM_020190;NM_001286353;NM_001286352;NM_001286352;NM_001286353	5'UTR;1stExon;1stExon;1stExon;5'UTR;5'UTR	0.0436323	0.0460817	0.044988	0.0342855	0.0490939	0.0502026	0.0418159	0.0460312	0.0433713	0.0425432	0.0400855	0.0594631	0.0511434	0.0428131	0.0447787	0.0565242	0.0498649	0.0557028	0.0483794	0.0475941	0.0448794	0.0574128	0.0521439	0.0552449	0.0526901	0.605827	0.00132953	0.342724
cg18349130	chr10	44934044	+				0.844021	0.864479	0.84249	0.827437	0.87478	0.909423	0.887899	0.881793	0.828921	0.864476	0.827384	0.917384	0.889102	0.830638	0.932461	0.920894	0.908315	0.925731	0.92577	0.915412	0.935587	0.855109	0.894588	0.916298	0.917522	0.617992	0.000994556	0.316334
cg08239588	chr10	45429453	-	TMEM72;TMEM72-AS1	NM_001123376;NR_033842	Body;Body	0.326196	0.29619	0.274847	0.326402	0.248801	0.310566	0.267974	0.284978	0.305755	0.259624	0.310327	0.481475	0.326101	0.338463	0.32274	0.39311	0.292226	0.339737	0.332208	0.292796	0.305166	0.338308	0.398301	0.367169	0.437771	0.614748	0.00107584	0.322749
cg04782928	chr10	45445921	+	TMEM72-AS1	NR_033842	Body	0.220057	0.15034	0.158398	0.143785	0.222467	0.242994	0.21311	0.218631	0.182273	0.207955	0.125031	0.404251	0.273518	0.226276	0.360993	0.511515	0.304205	0.482733	0.220255	0.425471	0.357015	0.221605	0.435363	0.270811	0.555844	0.690984	0.000131184	0.184907
cg23670101	chr10	46168396	+	ANUBL1;ANUBL1	NM_001128324;NM_174890	TSS200;TSS200	0.0342181	0.0285933	0.023175	0.0318571	0.033354	0.027125	0.031839	0.0304473	0.0242978	0.028521	0.0258072	0.035219	0.0331981	0.0375106	0.0319499	0.0295462	0.028722	0.0454682	0.0291074	0.0272398	0.037075	0.031354	0.0369912	0.0386273	0.036979	0.608666	0.00124375	0.337066
cg25639637	chr10	46977445	+				0.322938	0.251869	0.26771	0.243857	0.26332	0.30864	0.283884	0.247547	0.251985	0.316327	0.199677	0.450701	0.318843	0.329528	0.325273	0.438258	0.383884	0.420781	0.322783	0.386121	0.321581	0.213752	0.372751	0.407311	0.458772	0.604205	0.00138079	0.347029
cg20186445	chr10	48439220	+	GDF10	NM_004962	TSS200	0.0185749	0.018601	0.0175485	0.0179901	0.0183653	0.017866	0.0171815	0.0188409	0.0168429	0.0183812	0.0204694	0.0193119	0.0269721	0.0518643	0.0206879	0.0262123	0.0208426	0.0234466	0.0218193	0.0210058	0.020593	0.0232781	0.022152	0.022257	0.0236902	0.787089	3.04909e-06	0.0774903
cg00991285	chr10	49710502	-	ARHGAP22;ARHGAP22;ARHGAP22;ARHGAP22	NR_045675;NM_001256024;NM_021226;NM_001256025	Body;Body;Body;Body	0.0581142	0.0323109	0.0355869	0.0434578	0.0340409	0.0416373	0.0674901	0.0392399	0.0262121	0.0372184	0.0296854	0.155264	0.0726011	0.0460288	0.0664369	0.127684	0.0507727	0.0859898	0.0456428	0.0776023	0.0696477	0.0477756	0.100744	0.0464743	0.159932	0.630969	0.000720055	0.291787
cg13682195	chr10	50841948	+	CHAT;CHAT;CHAT;CHAT;CHAT;CHAT;CHAT	NM_020549;NM_001142933;NM_020986;NM_001142934;NM_020984;NM_020985;NM_001142929	Body;Body;Body;Body;Body;Body;Body	0.866918	0.896806	0.846335	0.86384	0.875052	0.896136	0.894905	0.902307	0.888126	0.8887	0.895027	0.898075	0.91591	0.893953	0.909854	0.900931	0.898545	0.907384	0.889782	0.90026	0.914688	0.913487	0.894323	0.90595	0.915474	0.725046	4.13178e-05	0.134954
cg10708548	chr10	63661365	+	ARID5B	NM_032199	TSS200	0.0444342	0.039648	0.0480602	0.0378641	0.0433088	0.0470099	0.0412486	0.0451735	0.0475488	0.0512652	0.0366753	0.0523652	0.0632525	0.0398302	0.0474514	0.0495607	0.0501049	0.0594955	0.0392026	0.0560545	0.0570419	0.063499	0.0514257	0.0484728	0.0520609	0.610288	0.00119691	0.334171
cg27275403	chr10	64380765	-	ZNF365;ZNF365	NM_199451;NM_199452	Body;5'UTR	0.325654	0.364066	0.427609	0.345808	0.349623	0.368005	0.37122	0.381935	0.3501	0.328135	0.364959	0.568874	0.418603	0.410468	0.431027	0.487411	0.402494	0.41821	0.398769	0.484209	0.377906	0.458423	0.471774	0.379585	0.534266	0.626914	0.000797743	0.298573
cg12121618	chr10	65797239	+				0.752143	0.731509	0.667474	0.743244	0.700459	0.701737	0.732525	0.701564	0.7387	0.765963	0.719165	0.851348	0.774588	0.816006	0.82915	0.77473	0.76093	0.709181	0.704121	0.723013	0.792246	0.796718	0.756031	0.766197	0.813521	0.618803	0.000975083	0.314195
cg00742744	chr10	71080997	-	HK1;HK1;HK1;HK1;HK1	NM_033497;NM_033498;NM_033500;NM_033496;NM_000188	Body;Body;Body;Body;Body	0.512149	0.434745	0.459972	0.44584	0.46843	0.482664	0.473374	0.424052	0.425335	0.437751	0.397525	0.676169	0.458544	0.493093	0.530771	0.525615	0.524422	0.558703	0.545709	0.538708	0.435561	0.499742	0.578502	0.558005	0.56539	0.618803	0.000975083	0.314195
cg11228126	chr10	71338674	+				0.165119	0.166225	0.135704	0.132416	0.15408	0.117679	0.134103	0.137522	0.149943	0.157209	0.13251	0.206352	0.167265	0.213239	0.164071	0.200381	0.164703	0.180682	0.159026	0.149818	0.161768	0.171767	0.135681	0.179364	0.174843	0.682468	0.000171023	0.201583
cg03337507	chr10	71561678	-	COL13A1;COL13A1;COL13A1;COL13A1;COL13A1;COL13A1;COL13A1;COL13A1;COL13A1;COL13A1;COL13A1;COL13A1;COL13A1;COL13A1;COL13A1;COL13A1;COL13A1;COL13A1;COL13A1;COL13A1;COL13A1;COL13A1;COL13A1;COL13A1;COL13A1;COL13A1;COL13A1;COL13A1;COL13A1;COL13A1;COL13A1;COL13A1;COL13A1;COL13A1;COL13A1;COL13A1;COL13A1;COL13A1;COL13A1;COL13A1	NM_001130103;NM_080798;NM_001130103;NM_080806;NM_080805;NM_080798;NM_080810;NM_080801;NM_080814;NM_080804;NM_080813;NM_080804;NM_080805;NM_080799;NM_080803;NM_080807;NM_080809;NM_080812;NM_005203;NM_080801;NM_080811;NM_080802;NM_080813;NM_080807;NM_080811;NM_080806;NM_080803;NM_080815;NM_080812;NM_080808;NM_080810;NM_080814;NM_005203;NM_080808;NM_080809;NM_080802;NM_080799;NM_080800;NM_080815;NM_…	5'UTR;5'UTR;1stExon;1stExon;1stExon;1stExon;5'UTR;1stExon;5'UTR;5'UTR;1stExon;1stExon;5'UTR;5'UTR;5'UTR;5'UTR;5'UTR;1stExon;5'UTR;5'UTR;1stExon;5'UTR;5'UTR;1stExon;5'UTR;5'UTR;1stExon;1stExon;5'UTR;1stExon;1stExon;1stExon;1stExon;5'UTR;1stExon;1stExon;1stExon;5'UTR;5'UTR;1stExon	0.0129056	0.0126577	0.013771	0.0129331	0.0128836	0.0129039	0.0130777	0.0112272	0.0111242	0.0118353	0.0135759	0.0144463	0.0130696	0.0128073	0.0632878	0.0145501	0.0137702	0.0143815	0.0127598	0.0125666	0.0144899	0.0163863	0.0131128	0.0153218	0.0165351	0.655299	0.000377411	0.24536
cg16990532	chr10	72238449	-	KIAA1274	NM_014431	TSS200	0.054836	0.0610895	0.0503826	0.063712	0.0641571	0.0700914	0.067335	0.0677794	0.0539055	0.0602565	0.0672223	0.0726914	0.0574558	0.0754298	0.0722445	0.0922265	0.0772864	0.0629918	0.0714788	0.0655881	0.0697569	0.0783535	0.0585619	0.0863518	0.0952917	0.618398	0.000984778	0.315569
cg16817550	chr10	73051053	+	UNC5B;UNC5B	NM_170744;NM_001244889	Body;Body	0.901665	0.888818	0.897552	0.903771	0.887676	0.9037	0.913887	0.905496	0.886805	0.898457	0.898513	0.912259	0.890268	0.927381	0.92049	0.892999	0.925946	0.920656	0.898663	0.89998	0.925515	0.908912	0.906753	0.906717	0.920256	0.600961	0.00148842	0.35656
cg07571519	chr10	73472315	+	C10orf105;C10orf105;CDH23	NM_001164375;NM_001168390;NM_022124	3'UTR;3'UTR;Body	0.150195	0.0927504	0.140257	0.103517	0.101318	0.109566	0.0988347	0.127294	0.192451	0.113017	0.0900887	0.584503	0.239835	0.201836	0.267787	0.263862	0.123221	0.172403	0.15822	0.312445	0.164741	0.151019	0.269975	0.779965	0.232554	0.642323	0.00053631	0.269245
cg17395940	chr10	73561279	-	CDH23;CDH23;CDH23	NM_001171933;NM_001171934;NM_022124	Body;Body;Body	0.110368	0.0945697	0.114755	0.0667468	0.109174	0.11323	0.113253	0.108543	0.102155	0.115326	0.0757058	0.21051	0.142588	0.158374	0.15089	0.285839	0.158873	0.186549	0.157886	0.170634	0.129558	0.0917188	0.249627	0.15888	0.304418	0.611504	0.00116278	0.330197
cg04194449	chr10	73633607	+				0.0577857	0.0432313	0.0601845	0.0458241	0.0577916	0.0514409	0.0611147	0.055422	0.0344506	0.0476363	0.0465811	0.274171	0.0509091	0.0812112	0.123416	0.259814	0.0986358	0.161282	0.102942	0.129699	0.0670832	0.056814	0.24149	0.090853	0.325901	0.627319	0.000789662	0.29719
cg18512071	chr10	74594131	+	MCU;MCU;MCU;MCU;MCU;MCU;MCU;MCU	NM_138357;NM_001270680;NM_001270679;NR_073062;NR_073062;NM_138357;NM_001270679;NM_001270680	ExonBnd;ExonBnd;ExonBnd;ExonBnd;Body;Body;Body;Body	0.0971627	0.0939894	0.101184	0.0897927	0.106048	0.0961424	0.0928012	0.0806087	0.117231	0.119663	0.0806605	0.11621	0.0966417	0.0888823	0.164826	0.145204	0.123685	0.12879	0.0969338	0.144602	0.147246	0.131646	0.112243	0.15274	0.125544	0.611504	0.00116278	0.330197
cg18719158	chr10	80136983	+				0.804014	0.778141	0.765622	0.819283	0.806515	0.813778	0.807171	0.79578	0.780197	0.78434	0.791588	0.822782	0.798663	0.810966	0.835837	0.823911	0.857238	0.821158	0.803832	0.800669	0.827761	0.835197	0.792896	0.841747	0.815287	0.666653	0.000273737	0.226019
cg14941199	chr10	81006500	+	ZMIZ1	NM_020338	Body	0.187784	0.207654	0.210128	0.196151	0.232723	0.171348	0.201276	0.186222	0.193159	0.187268	0.191473	0.421924	0.200963	0.28774	0.26606	0.245934	0.237258	0.265279	0.235989	0.24379	0.155724	0.212199	0.231171	0.292619	0.307424	0.615154	0.00106537	0.322345
cg21082558	chr10	81370507	+	SFTPA1;SFTPA1;SFTPA1;SFTPA1;SFTPA1;SFTPA1	NM_001093770;NM_005411;NM_001164644;NM_001164645;NM_001164646;NM_001164647	TSS200;TSS200;TSS200;TSS200;TSS200;TSS200	0.083149	0.0813669	0.0668263	0.083614	0.0695778	0.100593	0.0797529	0.0722856	0.0767293	0.0775334	0.100099	0.134737	0.0794912	0.0978599	0.105027	0.123039	0.102548	0.117032	0.0867574	0.0652201	0.0852851	0.0871756	0.0896147	0.116569	0.130054	0.602989	0.00142034	0.351003
cg00167275	chr10	88854588	-	FAM35A;GLUD1;GLUD1	NM_019054;NM_005271;NM_005271	TSS1500;5'UTR;1stExon	0.233888	0.0131544	0.0107406	0.238376	0.0467347	0.0208803	0.0274945	0.0174622	0.0103704	0.0243967	0.0287244	0.224304	0.251898	0.0480137	0.272412	0.191939	0.246358	0.358659	0.272421	0.0158835	0.408913	0.0293897	0.0356255	0.0419677	0.4479	0.658138	0.000348723	0.239742
cg05848463	chr10	88982562	+				0.532659	0.555989	0.546017	0.573329	0.529278	0.595736	0.561804	0.613626	0.597398	0.576749	0.590484	0.900121	0.570567	0.622489	0.629108	0.568448	0.58906	0.654837	0.587777	0.591529	0.70189	0.627821	0.592123	0.62886	0.715227	0.689362	0.000138074	0.188731
cg12487655	chr10	90552437	-				0.0624046	0.0558656	0.0640511	0.0468606	0.0806542	0.0574883	0.062423	0.0554392	0.0529244	0.0480611	0.0520036	0.170513	0.0749025	0.0704346	0.0740313	0.0623165	0.0482221	0.0826932	0.0687975	0.0691526	0.0707947	0.071671	0.0865083	0.0751018	0.101485	0.65611	0.000369012	0.2436
cg16246524	chr10	92537441	+	HTR7;HTR7;HTR7	NM_019859;NM_000872;NM_019860	Body;Body;Body	0.0600426	0.0497073	0.0512512	0.0494301	0.0775855	0.0672535	0.0715198	0.0498541	0.0618659	0.0618782	0.0469577	0.262637	0.0959615	0.0582319	0.108884	0.0946352	0.0854594	0.113256	0.0675226	0.108244	0.141951	0.0756606	0.0690072	0.135535	0.180652	0.756676	1.20323e-05	0.100885
cg06291867	chr10	92617162	+	HTR7;HTR7;HTR7	NM_019860;NM_019859;NM_000872	1stExon;1stExon;1stExon	0.145839	0.16875	0.181874	0.112062	0.134021	0.14291	0.173665	0.113989	0.146207	0.191404	0.153096	0.345763	0.206732	0.222094	0.187202	0.196036	0.220148	0.223064	0.196476	0.193444	0.145703	0.186392	0.156386	0.276799	0.189934	0.641512	0.000547928	0.271227
cg20335283	chr10	92631655	-	RPP30;RPP30	NM_006413;NM_001104546	TSS200;TSS200	0.0399069	0.0421893	0.0488234	0.0372895	0.0448598	0.0384464	0.0475397	0.0422895	0.046003	0.0460879	0.0489203	0.45774	0.0494123	0.0426569	0.065287	0.0474671	0.0510048	0.0415804	0.0446621	0.0522495	0.0701644	0.061656	0.0490782	0.0653321	0.0538349	0.611099	0.00117406	0.331433
cg14313238	chr10	92632228	-	RPP30;RPP30	NM_006413;NM_001104546	Body;Body	0.103713	0.0876196	0.0926545	0.0937392	0.109366	0.102017	0.125415	0.107401	0.119327	0.0735073	0.079471	0.580389	0.155972	0.0901431	0.144319	0.12132	0.138151	0.113266	0.114005	0.107538	0.207818	0.146602	0.114137	0.159864	0.119058	0.656516	0.000364874	0.242839
cg03037393	chr1	118201570	-				0.0990965	0.0753689	0.0991127	0.121709	0.0854952	0.115384	0.0949247	0.0829743	0.0867835	0.103401	0.0843349	0.106229	0.155866	0.109032	0.128781	0.102266	0.10798	0.119939	0.118263	0.0920897	0.147078	0.120993	0.118991	0.135894	0.0974544	0.61637	0.00103451	0.319909
cg25494789	chr10	94353331	+	KIF11	NM_004523	Body	0.027117	0.0245819	0.0285107	0.0262794	0.0273111	0.0200702	0.0297962	0.0242528	0.0239094	0.023757	0.0204326	0.0250936	0.0255117	0.0281892	0.0466854	0.0266761	0.0285328	0.0371509	0.0278421	0.0291323	0.0278786	0.029545	0.0276178	0.0304424	0.0296032	0.638268	0.000596611	0.275693
cg05372402	chr10	95316445	+				0.396441	0.31343	0.331212	0.36189	0.326738	0.350857	0.338801	0.292987	0.363108	0.268837	0.294023	0.475453	0.331016	0.430038	0.41075	0.458645	0.431364	0.367333	0.377363	0.408291	0.36432	0.418759	0.430196	0.361653	0.503131	0.616776	0.00102439	0.319575
cg02329183	chr10	96996226	-				0.131951	0.0764717	0.0953083	0.0898823	0.0949997	0.125252	0.123046	0.126574	0.128464	0.177654	0.0907666	0.342978	0.208839	0.108247	0.158129	0.357135	0.14018	0.274469	0.0966864	0.274129	0.200979	0.142938	0.222362	0.148288	0.385815	0.607044	0.00129216	0.341537
cg21314102	chr10	98064914	+	DNTT;DNTT	NM_004088;NM_001017520	Body;Body	0.801175	0.602434	0.80723	0.688429	0.842853	0.780034	0.756349	0.764922	0.684053	0.798852	0.639667	0.87506	0.798159	0.833743	0.874942	0.694784	0.780983	0.83476	0.823457	0.760589	0.803597	0.815217	0.722315	0.885655	0.859817	0.635835	0.000635543	0.27985
cg09136896	chr10	99160663	+	RRP12;RRP12	NM_001145114;NM_015179	Body;Body	0.0491146	0.0423934	0.0335654	0.035693	0.0368149	0.0350835	0.0371284	0.0318647	0.0430017	0.0383508	0.0416905	0.0362939	0.0387539	0.0430986	0.0834768	0.0423979	0.0537286	0.0518053	0.035957	0.0433304	0.0453751	0.048693	0.0347034	0.051848	0.0499874	0.600556	0.00150236	0.357688
cg12523226	chr10	99894318	-	C10orf28	NM_014472	TSS200	0.0281343	0.0318818	0.0320665	0.0322658	0.0341647	0.0326644	0.0313521	0.0279551	0.0280799	0.0315808	0.0275265	0.035211	0.0334547	0.0334167	0.0391054	0.0391952	0.0301538	0.0343334	0.0361216	0.0295541	0.0321035	0.0364002	0.033596	0.036029	0.0363765	0.653272	0.00039914	0.250091
cg02166486	chr10	100381592	+	HPSE2;HPSE2;HPSE2;HPSE2	NM_001166245;NM_001166244;NM_021828;NM_001166246	Body;Body;Body;Body	0.391749	0.391876	0.509608	0.351405	0.477489	0.436847	0.4828	0.382639	0.400211	0.472091	0.36067	0.736295	0.437946	0.502811	0.519946	0.681146	0.495135	0.534447	0.533327	0.607072	0.607259	0.458236	0.612862	0.574062	0.698151	0.648811	0.000450809	0.259293
cg09232478	chr1	119548852	+				0.0978203	0.138489	0.163473	0.156626	0.15853	0.114511	0.162836	0.2162	0.169202	0.165224	0.136142	0.518276	0.204749	0.549318	0.224518	0.153845	0.167182	0.208901	0.230927	0.254964	0.180104	0.174596	0.145129	0.191184	0.310192	0.647189	0.000470988	0.260935
cg24053165	chr10	102469294	-				0.0684012	0.10206	0.0531969	0.0603607	0.0801647	0.0809124	0.0931281	0.0721193	0.0706839	0.0772469	0.0639745	0.117935	0.0843269	0.073578	0.0846026	0.0823976	0.24347	0.112006	0.173982	0.0908395	0.0764341	0.134949	0.120952	0.128538	0.118243	0.652461	0.000408131	0.252227
cg06388937	chr10	104406651	+	TRIM8	NM_030912	Body	0.217154	0.179897	0.186835	0.193323	0.197094	0.189458	0.187418	0.169238	0.161308	0.1597	0.175749	0.37336	0.205966	0.253124	0.228813	0.33398	0.195468	0.290397	0.257082	0.244906	0.192182	0.230656	0.298544	0.23129	0.344852	0.688551	0.000141637	0.190715
cg27403832	chr10	104503542	-	C10orf26	NM_001083913	TSS200	0.043189	0.0410246	0.0408433	0.0325305	0.0394926	0.0404149	0.0379345	0.0352568	0.0332651	0.0409734	0.0351999	0.0483457	0.0504906	0.0347762	0.163421	0.0380962	0.0417054	0.0426701	0.0386137	0.0374745	0.054271	0.05485	0.033875	0.0527735	0.0446665	0.606638	0.00130452	0.341913
cg26955383	chr10	105218660	-	CALHM1	NM_001001412	TSS200	0.201172	0.146809	0.1442	0.131996	0.174195	0.107982	0.129429	0.140212	0.176453	0.169219	0.149961	0.521302	0.226577	0.184855	0.247411	0.533492	0.205573	0.245867	0.279215	0.261059	0.235862	0.208065	0.422886	0.228795	0.407079	0.706393	7.93355e-05	0.16335
cg26712428	chr10	105218771	+	CALHM1	NM_001001412	TSS200	0.123171	0.0970263	0.0952654	0.110853	0.138104	0.107231	0.126555	0.10853	0.0971675	0.146539	0.136874	0.458381	0.179676	0.148137	0.204282	0.431949	0.180594	0.220385	0.189885	0.157794	0.188052	0.13354	0.316051	0.171926	0.306503	0.697066	0.000107958	0.175603
cg05860212	chr10	112183774	-				0.2043	0.19971	0.130906	0.130182	0.255125	0.211153	0.21647	0.24171	0.193404	0.213683	0.162121	0.481226	0.264841	0.329742	0.293619	0.416503	0.252654	0.351359	0.260006	0.385561	0.299114	0.190492	0.378317	0.269972	0.548764	0.618398	0.000984778	0.315569
cg08533748	chr10	112632164	-	PDCD4;PDCD4;PDCD4	NM_014456;NM_001199492;NM_145341	5'UTR;5'UTR;5'UTR	0.0253652	0.0301697	0.0272933	0.0284184	0.026222	0.02962	0.0309081	0.0300392	0.0298124	0.0272433	0.0296182	0.030629	0.0270881	0.0304805	0.0337067	0.0376609	0.0338191	0.0354448	0.0317975	0.0318251	0.03102	0.0344358	0.0289879	0.0333483	0.0311325	0.668275	0.000261175	0.224889
cg05575054	chr10	115804968	+	ADRB1	NM_000684	1stExon	0.03955	0.0424005	0.054582	0.0348902	0.0389502	0.038373	0.0417079	0.0476847	0.0442251	0.0469258	0.04116	0.287318	0.0807986	0.0973755	0.0421409	0.118272	0.0607112	0.0630449	0.0510738	0.0777479	0.0571462	0.0450251	0.0941217	0.0651131	0.165256	0.642728	0.000530581	0.268691
cg15554023	chr1	144008937	+				0.745327	0.715781	0.738753	0.760316	0.763174	0.734406	0.748663	0.74762	0.753495	0.747946	0.730812	0.838176	0.769354	0.76222	0.802554	0.817188	0.76077	0.763676	0.73528	0.782155	0.79525	0.751971	0.802165	0.774459	0.803223	0.608666	0.00124375	0.337066
cg06814248	chr10	118834378	+	SHTN1	NM_001258300	5'UTR	0.134338	0.208526	0.132092	0.151587	0.159923	0.176564	0.143697	0.130009	0.15135	0.192531	0.119846	0.624179	0.223216	0.229162	0.153582	0.317112	0.139604	0.21467	0.186409	0.350455	0.227042	0.2775	0.324573	0.184168	0.360233	0.601772	0.00146086	0.354341
cg02601460	chr1	144916409	-	PDE4DIP;PDE4DIP;PDE4DIP;PDE4DIP;PDE4DIP;NBPF20;NBPF9	NM_001002811;NM_001198834;NM_014644;NM_001198832;NM_001002812;NM_001278267;NM_001277444	Body;Body;Body;Body;Body;Body;Body	0.398401	0.319898	0.259672	0.283526	0.246883	0.200263	0.231547	0.244771	0.270898	0.341941	0.219813	0.615941	0.394687	0.354441	0.235455	0.352426	0.469034	0.5095	0.424971	0.436894	0.330407	0.417977	0.590038	0.325094	0.477071	0.607449	0.00127991	0.340623
cg09176256	chr10	119293967	+	EMX2OS	NR_002791	Body	0.0185827	0.0204999	0.0191849	0.0206449	0.0222802	0.020951	0.0190254	0.0195082	0.0162264	0.0195429	0.0180401	0.0283312	0.0207891	0.0240916	0.0236043	0.0232377	0.022142	0.0212361	0.0223613	0.020006	0.0223387	0.0215051	0.0249098	0.0231314	0.0211819	0.637051	0.000615811	0.277779
cg15748507	chr10	120354627	-	PRLHR	NM_004248	Body	0.21613	0.22913	0.216599	0.217841	0.214814	0.176795	0.176522	0.205778	0.185955	0.222212	0.241693	0.492091	0.256268	0.239284	0.300371	0.182319	0.262531	0.412796	0.280956	0.277163	0.24123	0.26238	0.297776	0.240346	0.242995	0.665842	0.000280214	0.227441
cg19392831	chr10	120355756	+	PRLHR	NM_004248	TSS1500	0.307874	0.304279	0.301331	0.252313	0.288633	0.27272	0.289961	0.280075	0.274737	0.326331	0.312588	0.380649	0.311168	0.405105	0.340638	0.335843	0.347861	0.327244	0.311497	0.319511	0.318273	0.337321	0.29998	0.299818	0.334785	0.619614	0.00095594	0.312233
cg05460647	chr10	121464085	+				0.122607	0.113632	0.13404	0.110874	0.113329	0.150431	0.149243	0.0861857	0.0941771	0.0751103	0.113048	0.434504	0.319074	0.16603	0.247288	0.174231	0.134209	0.22685	0.163845	0.2326	0.116724	0.138096	0.237935	0.184332	0.402698	0.663815	0.000296993	0.229603
cg02722214	chr10	121578137	-	INPP5F;INPP5F	NM_014937;NR_003252	Body;TSS1500	0.588056	0.609195	0.631012	0.636904	0.633445	0.629032	0.628064	0.650095	0.640528	0.691022	0.758235	0.974959	0.661706	0.643672	0.680629	0.696629	0.673241	0.744231	0.709805	0.671026	0.657779	0.691224	0.663221	0.811446	0.695849	0.639484	0.000577933	0.272323
cg20365618	chr10	121578384	+	INPP5F;INPP5F	NM_014937;NR_003252	Body;TSS1500	0.494277	0.491714	0.52556	0.530349	0.495794	0.503391	0.504486	0.521852	0.468941	0.516318	0.559873	0.843857	0.552483	0.510545	0.585894	0.630659	0.59321	0.582844	0.558537	0.551843	0.600235	0.570398	0.556749	0.59011	0.540294	0.686523	0.000150897	0.19542
cg01729557	chr10	121578625	+	INPP5F;INPP5F	NM_001243194;NM_014937	TSS200;Body	0.602478	0.622337	0.664809	0.672041	0.631254	0.6025	0.611518	0.683821	0.616262	0.677769	0.683214	0.856972	0.702664	0.626304	0.679216	0.755527	0.775079	0.750041	0.712956	0.711602	0.688705	0.707862	0.690314	0.73554	0.691844	0.691795	0.000127854	0.184694
cg25045785	chr10	121578639	+	INPP5F;INPP5F	NM_014937;NR_003252	Body;TSS200	0.671388	0.721098	0.74543	0.728329	0.702595	0.69639	0.774171	0.758926	0.681505	0.748181	0.741256	0.95188	0.759445	0.702502	0.737519	0.780713	0.808559	0.811016	0.765347	0.775886	0.816045	0.851886	0.785951	0.812772	0.783859	0.716936	5.52108e-05	0.147706
cg18322589	chr10	123909456	+	TACC2;TACC2	NM_206862;NM_206861	Body;Body	0.590934	0.703709	0.743467	0.660083	0.576465	0.73964	0.573858	0.573946	0.749415	0.738445	0.596616	0.941071	0.646573	0.965712	0.881778	0.874627	0.810153	0.848551	0.801167	0.650008	0.906438	0.86062	0.586966	0.702117	0.815538	0.608666	0.00124375	0.337066
cg25222014	chr10	124714072	-	C10orf88	NM_024942	TSS200	0.0265912	0.0259768	0.0240099	0.0196417	0.0250594	0.0221269	0.0243475	0.0250648	0.0254067	0.0246755	0.0228992	0.0342648	0.0280746	0.0281476	0.0258451	0.0271623	0.023452	0.0283829	0.0266949	0.0267576	0.0281173	0.0252055	0.0278074	0.0264061	0.0278351	0.630563	0.000727517	0.292327
cg00902104	chr10	124901908	-				0.0707568	0.0728666	0.0965746	0.0605333	0.0731613	0.0622832	0.0923024	0.0672492	0.0845613	0.0867907	0.0830731	0.122102	0.0717041	0.146459	0.172167	0.12307	0.147674	0.120343	0.104959	0.0850309	0.0901277	0.086097	0.0925098	0.202675	0.0964086	0.620426	0.000937122	0.31045
cg16835155	chr10	125240473	+				0.623091	0.582377	0.644959	0.581718	0.674858	0.653056	0.669787	0.469323	0.653502	0.64626	0.55842	0.85644	0.693974	0.728017	0.758831	0.730058	0.643701	0.692534	0.651253	0.757595	0.716015	0.683931	0.754686	0.690215	0.743019	0.619209	0.000965471	0.313083
cg13276580	chr10	125792941	-	CHST15	NM_015892	Body	0.346362	0.321898	0.389554	0.310507	0.284097	0.401715	0.346209	0.270697	0.328092	0.327319	0.392704	0.659635	0.422136	0.432045	0.40541	0.549043	0.458731	0.48232	0.439819	0.489784	0.355232	0.422944	0.484646	0.395171	0.697631	0.674763	0.000215817	0.21563
cg08106791	chr10	125793133	+	CHST15;CHST15;CHST15;CHST15	NM_001270764;NM_015892;NM_001270765;NM_014863	Body;Body;Body;Body	0.116526	0.0640318	0.10363	0.0628537	0.0972493	0.176459	0.105413	0.0996862	0.090895	0.0641522	0.105605	0.333278	0.200474	0.164458	0.159907	0.278385	0.172183	0.195224	0.229538	0.20395	0.0924152	0.114679	0.219378	0.224989	0.344629	0.611504	0.00116278	0.330197
cg24916358	chr10	126315761	+	FAM53B	NM_014661	Body	0.338154	0.261255	0.343918	0.25702	0.308075	0.30015	0.303112	0.282611	0.33248	0.278922	0.261604	0.570736	0.349552	0.348402	0.356832	0.340545	0.312043	0.438502	0.35877	0.331174	0.413158	0.29618	0.320146	0.404782	0.414071	0.703149	8.84237e-05	0.16961
cg16330225	chr10	129860424	-	PTPRE;PTPRE	NM_006504;NM_130435	Body;Body	0.869787	0.851636	0.86421	0.838206	0.855541	0.870363	0.83225	0.860466	0.846176	0.861768	0.878586	0.920629	0.879772	0.863809	0.894886	0.904623	0.882058	0.885821	0.87605	0.900564	0.877718	0.870253	0.902429	0.875313	0.908863	0.618803	0.000975083	0.314195
cg06371211	chr10	132976149	+	TCERG1L	NM_174937	Body	0.906523	0.907304	0.891706	0.921978	0.906828	0.930392	0.90482	0.921802	0.897808	0.930225	0.864931	0.91729	0.920743	0.933846	0.948007	0.908302	0.933241	0.936531	0.888504	0.920034	0.944158	0.934411	0.919514	0.943728	0.932069	0.646783	0.000476154	0.261481
cg13365591	chr10	133930663	+	JAKMIP3	NM_001105521	Body	0.685081	0.672133	0.704678	0.692978	0.676748	0.68061	0.706198	0.651107	0.691305	0.678595	0.675155	0.789236	0.698779	0.776603	0.803106	0.664152	0.761454	0.746598	0.703249	0.704587	0.76625	0.688758	0.734792	0.748889	0.723849	0.637457	0.000609352	0.277326
cg13856217	chr10	134225537	-	PWWP2B;PWWP2B	NM_138499;NM_001098637	3'UTR;Body	0.304088	0.270251	0.268436	0.321694	0.274915	0.247377	0.312329	0.304868	0.296796	0.289292	0.300654	0.471136	0.299219	0.330742	0.307323	0.332376	0.256444	0.350636	0.334946	0.308158	0.338259	0.334002	0.354392	0.339883	0.357802	0.671925	0.000234735	0.221729
cg01834614	chr1	147143012	-	ACP6	NM_016361	TSS1500	0.06027	0.0405634	0.0487976	0.044353	0.0417771	0.0453177	0.0521184	0.0468657	0.0506653	0.0448102	0.0490923	0.0850396	0.0508833	0.0571018	0.0621294	0.0573515	0.0449294	0.0483729	0.0649628	0.0490609	0.0618483	0.0700798	0.0545393	0.0532414	0.0643036	0.619209	0.000965471	0.313083
cg03438894	chr10	135067293	+				0.375696	0.396315	0.417731	0.356348	0.413194	0.434512	0.413318	0.491555	0.411793	0.35539	0.42426	0.624206	0.475346	0.524289	0.492288	0.57643	0.467207	0.49739	0.564321	0.487719	0.534722	0.506567	0.546179	0.460974	0.588245	0.728696	3.61461e-05	0.130567
cg05807943	chr10	135092621	+	TUBGCP2;TUBGCP2;TUBGCP2;TUBGCP2	NM_006659;NM_001256618;NM_001256617;NR_046330	3'UTR;3'UTR;3'UTR;Body	0.367914	0.407387	0.375989	0.422332	0.396942	0.386576	0.403655	0.42001	0.408455	0.324823	0.35741	0.597193	0.388866	0.420621	0.409261	0.40582	0.420117	0.57069	0.526901	0.40765	0.47258	0.403274	0.486315	0.478737	0.512607	0.617992	0.000994556	0.316334
cg09969502	chr10	135107887	+	TUBGCP2;TUBGCP2;TUBGCP2;TUBGCP2	NR_046330;NM_001256618;NM_006659;NM_001256617	Body;Body;Body;Body	0.0453906	0.0461365	0.0380648	0.0363484	0.0401897	0.0406115	0.0479592	0.035989	0.0487997	0.0449705	0.0425421	0.206483	0.0616352	0.0557791	0.0409157	0.0514682	0.0533116	0.0659342	0.0477538	0.0352037	0.044506	0.0570019	0.0334493	0.075109	0.0902598	0.630158	0.000735046	0.292327
cg02022739	chr10	135139872	+	CALY	NM_015722	Body	0.368166	0.535485	0.357685	0.438641	0.456169	0.636954	0.380492	0.41972	0.594344	0.440644	0.478235	0.643451	0.732996	0.632153	0.445842	0.42826	0.544813	0.65458	0.519378	0.490644	0.577473	0.539539	0.521201	0.567209	0.675793	0.619614	0.00095594	0.312233
cg19899694	chr10	135237140	+	SPRN	NM_001012508	Body	0.0208244	0.0198768	0.0205159	0.0202293	0.0244926	0.0248376	0.0227493	0.0212831	0.01888	0.0202915	0.0291477	0.0220597	0.0232545	0.0219589	0.069128	0.0226326	0.0303265	0.0244046	0.0381574	0.023548	0.0281411	0.0269213	0.0265429	0.0314075	0.0286133	0.619614	0.00095594	0.312233
cg24247537	chr11	457278	+	PTDSS2	NM_030783	Body	0.0583972	0.0571689	0.0764017	0.0610024	0.106631	0.0882395	0.0847787	0.0551983	0.0691223	0.063396	0.0592823	0.0984984	0.0790555	0.0575308	0.0657271	0.0987926	0.0724743	0.252585	0.16226	0.0859221	0.128783	0.0943074	0.0872338	0.131953	0.151198	0.613126	0.00111858	0.327141
cg14391851	chr11	836422	-	CD151;CD151;CD151;CD151;CD151;CD151;CD151;CD151	NM_001039490;NM_139029;NM_139030;NM_004357;NM_001039490;NM_139029;NM_139030;NM_004357	Body;Body;Body;Body;ExonBnd;ExonBnd;ExonBnd;ExonBnd	0.89403	0.894189	0.927382	0.903811	0.892609	0.902884	0.917803	0.874801	0.901648	0.911449	0.915142	0.921851	0.903895	0.91293	0.941801	0.911015	0.925212	0.921931	0.918166	0.913835	0.916537	0.920542	0.901853	0.929994	0.933583	0.671925	0.000234735	0.221729
cg06823354	chr11	866903	+	TSPAN4;TSPAN4;TSPAN4;TSPAN4;TSPAN4;TSPAN4;TSPAN4	NM_001025234;NM_003271;NM_001025236;NM_001025238;NM_001025237;NM_001025235;NM_001025239	3'UTR;3'UTR;3'UTR;3'UTR;3'UTR;3'UTR;3'UTR	0.841532	0.814466	0.817409	0.843972	0.84419	0.857866	0.871934	0.865201	0.833111	0.844864	0.838015	0.880285	0.8834	0.865848	0.894685	0.856874	0.859039	0.858849	0.860065	0.884002	0.900818	0.864243	0.870321	0.879194	0.865664	0.637051	0.000615811	0.277779
cg13447700	chr11	2008790	-	MRPL23-AS1	NR_024471	Body	0.569239	0.556106	0.515009	0.513538	0.472766	0.557608	0.529021	0.464971	0.619489	0.419645	0.465851	0.870025	0.563352	0.644549	0.657668	0.789467	0.590667	0.66401	0.525909	0.67	0.581305	0.698863	0.685043	0.550654	0.828473	0.619614	0.00095594	0.312233
cg22160073	chr11	5653405	-	TRIM34;TRIM34;TRIM34;TRIM6-TRIM34;TRIM34	NM_130389;NM_021616;NM_130390;NM_001003819;NM_001003827	5'UTR;5'UTR;TSS200;Body;5'UTR	0.0907732	0.0561511	0.0825908	0.0668125	0.111358	0.101515	0.117858	0.0870094	0.0705642	0.101176	0.0569489	0.357259	0.149487	0.10945	0.143613	0.385038	0.128064	0.3011	0.125862	0.233256	0.115291	0.0781009	0.34275	0.136799	0.442474	0.605827	0.00132953	0.342724
cg13301956	chr11	6240838	+	FAM160A2;FAM160A2	NM_001098794;NM_032127	Body;Body	0.260703	0.230331	0.173345	0.16688	0.187798	0.221278	0.178189	0.102919	0.191334	0.114271	0.159692	0.689436	0.226756	0.469038	0.479767	0.370044	0.263176	0.250658	0.321636	0.284778	0.100684	0.420931	0.284961	0.319761	0.556252	0.627725	0.000781651	0.296508
cg00177203	chr1	149901142	-	MTMR11;MTMR11;SF3B4	NM_181873;NM_001145862;NM_005850	Body;Body;TSS1500	0.468092	0.394848	0.411588	0.380761	0.419652	0.455013	0.450108	0.376296	0.462251	0.399128	0.364851	0.661485	0.518427	0.478534	0.493012	0.72824	0.444976	0.540778	0.423155	0.539342	0.526391	0.425316	0.626279	0.476963	0.674572	0.606638	0.00130452	0.341913
cg18770149	chr1	149903180	+	MTMR11;MTMR11	NM_181873;NM_001145862	Body;Body	0.118705	0.0811728	0.0862306	0.0657048	0.0965387	0.137189	0.10546	0.105019	0.102052	0.0744061	0.0762405	0.471564	0.215868	0.205884	0.221816	0.379312	0.181686	0.272603	0.194614	0.293781	0.20677	0.149857	0.298189	0.204466	0.458713	0.727074	3.83694e-05	0.130567
cg21385052	chr1	149903249	-	MTMR11;MTMR11	NM_181873;NM_001145862	Body;Body	0.493419	0.442868	0.44373	0.451962	0.493889	0.502931	0.521989	0.527627	0.512262	0.480035	0.445781	0.786053	0.589995	0.541606	0.596173	0.756749	0.589843	0.64103	0.554532	0.679844	0.591559	0.532156	0.693316	0.63147	0.77137	0.746538	1.82152e-05	0.113088
cg15511369	chr11	7026022	+	ZNF214	NM_013249	5'UTR	0.479621	0.261589	0.522519	0.411198	0.638638	0.488154	0.415217	0.48355	0.471578	0.505705	0.544109	0.67266	0.572832	0.522068	0.539733	0.786709	0.582295	0.758389	0.741887	0.606932	0.646744	0.584396	0.779876	0.687315	0.743529	0.686523	0.000150897	0.19542
cg07759237	chr1	150121302	+	PLEKHO1;PLEKHO1;PLEKHO1;PLEKHO1	NM_001304722;NM_001304724;NM_016274;NM_001304723	TSS1500;TSS1500;TSS1500;TSS1500	0.0771802	0.0966939	0.0922911	0.109562	0.0704428	0.0819956	0.0998947	0.106669	0.0897013	0.0914988	0.107599	0.133237	0.0941163	0.109803	0.12203	0.123062	0.10366	0.149189	0.15945	0.159969	0.100653	0.100158	0.126064	0.13367	0.126939	0.601367	0.00147458	0.355233
cg05982799	chr1	150124192	-	PLEKHO1;PLEKHO1;PLEKHO1;PLEKHO1	NM_001304722;NM_001304724;NM_016274;NM_001304723	5'UTR;5'UTR;Body;5'UTR	0.17313	0.136873	0.176301	0.109857	0.121304	0.140521	0.144049	0.134808	0.182905	0.157053	0.101994	0.307317	0.140123	0.23465	0.168749	0.233924	0.208471	0.314659	0.189404	0.227542	0.169694	0.165259	0.21003	0.23935	0.331665	0.647189	0.000470988	0.260935
cg18788920	chr11	8806559	-	LOC102724784;ST5;ST5;ST5	NR_120590;NM_213618;NM_139157;NM_005418	Body;5'UTR;5'UTR;5'UTR	0.314176	0.224647	0.270269	0.272623	0.252516	0.295965	0.290853	0.24107	0.231467	0.277401	0.237827	0.556317	0.387606	0.287628	0.397947	0.435505	0.327977	0.336184	0.305506	0.341856	0.368679	0.298783	0.476	0.32934	0.485337	0.693011	0.000122997	0.181878
cg21479860	chr1	150131579	-	PLEKHO1;PLEKHO1;PLEKHO1;PLEKHO1	NM_001304723;NM_001304722;NM_001304724;NM_016274	Body;Body;Body;Body	0.510737	0.434613	0.511078	0.400471	0.493261	0.517636	0.503495	0.500622	0.484613	0.468719	0.474848	0.737011	0.599994	0.554127	0.5406	0.708391	0.592953	0.657492	0.60284	0.625992	0.495747	0.51756	0.670109	0.567667	0.6386	0.62813	0.000773711	0.295841
cg14711859	chr11	8959438	+	ASCL3	NM_020646	Body	0.886201	0.864406	0.835891	0.863069	0.877023	0.882972	0.867359	0.881766	0.832782	0.881155	0.88122	0.921282	0.875626	0.897598	0.933077	0.813151	0.902908	0.908525	0.887132	0.892938	0.881059	0.894174	0.891778	0.89095	0.903903	0.641917	0.000542092	0.270313
cg03567219	chr11	8988928	-	TMEM9B-AS1	NR_073431	Body	0.112635	0.0807173	0.0897055	0.0639755	0.080359	0.0780045	0.087241	0.073519	0.0968964	0.0996524	0.0897242	0.346736	0.104867	0.138092	0.151952	0.224754	0.0993469	0.172062	0.114681	0.149406	0.109844	0.101274	0.241092	0.108643	0.279891	0.670303	0.000246182	0.223209
cg27178850	chr11	9039431	-				0.15729	0.124753	0.135909	0.137276	0.128071	0.154318	0.168453	0.103738	0.112018	0.148368	0.113679	0.33766	0.211064	0.233376	0.234772	0.335634	0.162517	0.235056	0.213307	0.246447	0.146418	0.191326	0.345011	0.158077	0.348792	0.64435	0.000508195	0.266653
cg10576887	chr11	9770162	-	SWAP70;SWAP70	NM_015055;NM_001297714	Body;Body	0.0528979	0.0402057	0.0431675	0.0452209	0.0498274	0.0441372	0.0426894	0.041838	0.045138	0.0451683	0.0497938	0.062328	0.0624588	0.0495312	0.0534732	0.0588226	0.0660952	0.0950474	0.052473	0.0570705	0.0590921	0.0434716	0.056889	0.058032	0.0948476	0.682063	0.00017316	0.202051
cg22076542	chr11	10846837	+				0.377704	0.393906	0.389223	0.358579	0.407805	0.375205	0.379256	0.369668	0.391402	0.372144	0.315664	0.736187	0.489292	0.433596	0.482588	0.708683	0.455243	0.545811	0.441714	0.651919	0.379837	0.515858	0.720523	0.450387	0.752339	0.700716	9.58285e-05	0.172426
cg04083006	chr11	10919600	+				0.675185	0.646902	0.761068	0.729046	0.750103	0.759577	0.79575	0.703595	0.701829	0.760332	0.703131	0.861903	0.761129	0.861454	0.898726	0.879195	0.875607	0.905133	0.822614	0.888204	0.739344	0.766345	0.849419	0.843101	0.884296	0.661382	0.00031828	0.231741
cg24543696	chr11	12031046	+	DKK3;DKK3;DKK3	NM_001018057;NM_013253;NM_015881	TSS1500;TSS200;TSS1500	0.0539942	0.0631731	0.0794843	0.0397943	0.0571845	0.0427046	0.0603265	0.0540633	0.047477	0.0747789	0.0567959	0.26844	0.12848	0.0837906	0.0639739	0.0749452	0.0647933	0.0784881	0.0572363	0.0717912	0.0808132	0.0925595	0.0560396	0.0915228	0.133739	0.743294	2.07166e-05	0.114437
cg20741479	chr11	12768311	-	TEAD1	NM_021961	5'UTR	0.492605	0.50368	0.542274	0.490379	0.520645	0.482782	0.493165	0.499309	0.527632	0.610998	0.511278	0.545957	0.569868	0.548652	0.619079	0.507538	0.575308	0.604349	0.554218	0.619326	0.570968	0.563376	0.513894	0.573897	0.555491	0.654083	0.000390321	0.247424
cg01631657	chr11	14259494	+	SPON1	NM_006108	Body	0.238304	0.181684	0.175231	0.184333	0.194858	0.185103	0.218346	0.217149	0.189318	0.261725	0.164991	0.341055	0.250172	0.239692	0.317136	0.436417	0.315982	0.372494	0.281589	0.392422	0.258742	0.192919	0.383929	0.325439	0.460212	0.63624	0.000628906	0.279347
cg27443779	chr11	14664793	-	PDE3B;PSMA1	NM_000922;NM_148976	TSS1500;5'UTR	0.869918	0.874998	0.894652	0.894483	0.894476	0.87829	0.905953	0.906536	0.885185	0.901993	0.862483	0.910966	0.910406	0.874594	0.930646	0.911109	0.882969	0.918326	0.909295	0.922127	0.91535	0.91296	0.907129	0.89739	0.913191	0.606233	0.00131697	0.342199
cg07798143	chr11	16629150	-				0.0257903	0.026349	0.0225092	0.0238101	0.0250977	0.0264409	0.0267595	0.0210725	0.0231746	0.0224631	0.0230971	0.0283087	0.0297778	0.0337391	0.0259558	0.0273402	0.0271766	0.0299863	0.023381	0.0251371	0.0313296	0.0247376	0.0265013	0.0272687	0.0269108	0.61637	0.00103451	0.319909
cg24322623	chr11	17740430	-	MYOD1	NM_002478	TSS1500	0.0617302	0.0551924	0.082355	0.0525308	0.0633736	0.0708258	0.0523648	0.0688277	0.0619767	0.0740099	0.0823304	0.346786	0.0715993	0.0635828	0.145492	0.0590035	0.0665889	0.0917447	0.068477	0.0669992	0.0942957	0.0932934	0.056523	0.0889456	0.108987	0.604611	0.00136781	0.345691
cg26632446	chr11	18302340	+	HPS5;HPS5;HPS5	NM_007216;NM_181508;NM_181507	Body;Body;Body	0.444388	0.455495	0.579117	0.545839	0.331877	0.57978	0.41689	0.469194	0.568617	0.570344	0.444512	0.711817	0.550144	0.620965	0.649139	0.682427	0.690001	0.743771	0.520055	0.626317	0.566926	0.57348	0.715573	0.614012	0.753997	0.611504	0.00116278	0.330197
cg17174493	chr11	18344237	+	HPS5;HPS5;GTF2H1;GTF2H1;GTF2H1;GTF2H1;HPS5	NM_007216;NM_181508;NM_005316;NM_001142307;NM_001142307;NM_005316;NM_181507	TSS1500;TSS1500;1stExon;1stExon;5'UTR;5'UTR;TSS1500	0.0232729	0.024074	0.0214086	0.0260806	0.0310816	0.0282028	0.025684	0.0226881	0.0271484	0.0271379	0.0229324	0.0317629	0.0309375	0.0269435	0.0298363	0.0247142	0.0316346	0.0308185	0.0297238	0.0293923	0.0226362	0.0297374	0.028936	0.0342159	0.0330684	0.605827	0.00132953	0.342724
cg20693659	chr1	150736318	-	CTSS;CTSS	NM_001199739;NM_004079	Body;Body	0.0562822	0.0559109	0.0557741	0.0584868	0.0624036	0.0538844	0.0533171	0.0569654	0.0623	0.0653673	0.054611	0.379106	0.0712032	0.0612055	0.118623	0.126678	0.081539	0.0842866	0.0757708	0.117316	0.0694345	0.0726753	0.158908	0.065338	0.266395	0.685307	0.000156705	0.196678
cg18416936	chr11	19599630	-	NAV2	NM_001111018	Body	0.0814104	0.0760648	0.0984814	0.0724283	0.0921841	0.0854316	0.0638097	0.0723151	0.0641954	0.0787204	0.0537103	0.17249	0.0971155	0.112484	0.108098	0.098389	0.114367	0.119272	0.121142	0.0801973	0.105146	0.0943782	0.0992644	0.123974	0.0902286	0.717342	5.44291e-05	0.147556
cg21635854	chr11	20184350	-				0.117685	0.0493909	0.0309534	0.0326939	0.0418569	0.0357829	0.0704403	0.0435281	0.0339132	0.0458051	0.0428587	0.044471	0.0473566	0.263678	0.059995	0.0437026	0.0467786	0.180503	0.0520672	0.0464861	0.0550827	0.0930827	0.0530548	0.0542374	0.150401	0.642728	0.000530581	0.268691
cg13896879	chr1	150785718	+	ARNT;ARNT;ARNT	NM_178427;NM_001668;NM_178426	Body;Body;Body	0.183722	0.252251	0.212195	0.173186	0.210932	0.212077	0.22618	0.176374	0.217554	0.191579	0.156046	0.378743	0.205284	0.207629	0.318435	0.295022	0.307229	0.273162	0.3098	0.351455	0.290263	0.294896	0.37261	0.269839	0.330285	0.606638	0.00130452	0.341913
cg17714025	chr11	30038619	-	KCNA4	NM_002233	TSS200	0.0229704	0.0230325	0.0233677	0.0162278	0.0201832	0.0214117	0.0218238	0.0199738	0.022796	0.0211241	0.0181187	0.0621242	0.0207127	0.0317786	0.0285355	0.0248585	0.0245045	0.0250896	0.023394	0.0225575	0.0298938	0.0294297	0.0210187	0.0434828	0.0280929	0.746538	1.82152e-05	0.113088
cg14861638	chr1	150997146	+	PRUNE;PRUNE;PRUNE;PRUNE;PRUNE;PRUNE;PRUNE;PRUNE	NM_001303229;NR_130132;NR_130131;NR_130130;NR_130135;NM_001303242;NM_021222;NM_001303243	5'UTR;Body;Body;Body;Body;Body;Body;Body	0.161048	0.179259	0.166095	0.129912	0.136981	0.168442	0.148462	0.140645	0.147301	0.1204	0.162095	0.25464	0.204462	0.176889	0.187903	0.227487	0.145751	0.248658	0.175019	0.168177	0.206863	0.224013	0.277617	0.153694	0.245777	0.615965	0.00104471	0.320625
cg07478918	chr11	31817824	+	PAX6;PAX6;PAX6	NM_001604;NM_001127612;NM_000280	Body;Body;Body	0.315113	0.333806	0.349245	0.344926	0.327301	0.391437	0.344021	0.350401	0.350878	0.376136	0.319366	0.388171	0.401275	0.446467	0.381541	0.322565	0.367987	0.448458	0.431055	0.369336	0.388596	0.389844	0.340827	0.404651	0.382573	0.693417	0.000121415	0.181853
cg06516124	chr11	32450591	+	WT1;WT1;WT1;WT1	NM_024425;NM_024426;NM_000378;NM_024424	Body;Body;Body;Body	0.0531267	0.0605853	0.0456787	0.0641293	0.0381188	0.046814	0.0489834	0.0465898	0.0427954	0.0391585	0.0451885	0.0693525	0.0549467	0.0667039	0.139315	0.0568573	0.0331579	0.107403	0.0911616	0.0796091	0.0595115	0.0581562	0.0859672	0.0926361	0.0691757	0.607855	0.00126776	0.338942
cg16463460	chr11	32454718	-	WT1;WT1;WT1;WT1	NM_024425;NM_024426;NM_000378;NM_024424	Body;Body;Body;Body	0.263209	0.352898	0.323228	0.333179	0.273259	0.312869	0.258833	0.299223	0.304525	0.346896	0.300657	0.371354	0.296031	0.37209	0.421814	0.275304	0.416225	0.401281	0.426558	0.340443	0.359732	0.377809	0.351406	0.429512	0.332022	0.657732	0.000352701	0.24105
cg26848718	chr11	32454975	-	WT1;WT1;WT1;WT1	NM_024425;NM_024426;NM_000378;NM_024424	Body;Body;Body;Body	0.0395184	0.0420058	0.0391464	0.0440564	0.0604163	0.0451494	0.0355695	0.0426881	0.0381704	0.0426178	0.0560163	0.189562	0.0427124	0.108289	0.111518	0.045575	0.0324351	0.131923	0.0854784	0.0501411	0.0922712	0.0860416	0.0406337	0.111679	0.0467069	0.617587	0.00100442	0.317731
cg14609458	chr11	32851177	+	PRRG4	NM_024081	TSS1500	0.0305043	0.0327802	0.0360348	0.03067	0.0337884	0.0391527	0.038877	0.0304059	0.0318583	0.0323693	0.0264664	0.0453516	0.0467444	0.0343008	0.0408629	0.0391827	0.0389592	0.0413678	0.0359455	0.0329133	0.0334064	0.0339	0.0314678	0.0464808	0.0396461	0.617587	0.00100442	0.317731
cg15365218	chr11	33396859	+				0.707864	0.705647	0.747581	0.689739	0.630311	0.784944	0.63015	0.661632	0.728576	0.671728	0.666345	0.864507	0.796745	0.87488	0.882067	0.742964	0.721411	0.825185	0.728936	0.723753	0.816568	0.813178	0.714186	0.705585	0.745497	0.617181	0.00101436	0.318769
cg10684811	chr11	34074400	-	CAPRIN1;CAPRIN1	NM_203364;NM_005898	Body;Body	0.0356295	0.0371353	0.030991	0.0346894	0.0330706	0.0370749	0.0405616	0.0359346	0.032745	0.0306317	0.0385827	0.0443192	0.0444891	0.0382579	0.042572	0.0388533	0.0380546	0.0429641	0.0437373	0.0386937	0.0338846	0.0381673	0.0433974	0.0437534	0.0417231	0.601772	0.00146086	0.354341
cg13084525	chr11	34642463	+	EHF	NM_012153	TSS1500	0.13347	0.21428	0.138079	0.197644	0.183477	0.191951	0.138943	0.134849	0.145073	0.111487	0.165261	0.480161	0.250653	0.330057	0.232954	0.194866	0.193961	0.289377	0.287707	0.407949	0.240329	0.384913	0.251025	0.1334	0.415669	0.626103	0.000814121	0.30069
cg07974619	chr11	35101445	+				0.497732	0.529935	0.491814	0.504004	0.50281	0.472888	0.518595	0.422171	0.529495	0.430484	0.520541	0.755334	0.533907	0.56007	0.555252	0.376617	0.494614	0.500661	0.548109	0.557852	0.601657	0.533932	0.459037	0.615143	0.617416	0.612721	0.00112949	0.327141
cg15481493	chr11	35133274	-				0.357917	0.343392	0.376192	0.308431	0.351964	0.361203	0.331458	0.340457	0.329362	0.303109	0.331622	0.354729	0.339703	0.430817	0.325303	0.378019	0.397452	0.393085	0.388743	0.326241	0.409416	0.4083	0.346978	0.364579	0.425872	0.622048	0.000900444	0.307441
cg18520238	chr11	36422557	-	PRR5L;PRR5L;PRR5L;PRR5L;PRR5L	NM_024841;NM_001160167;NM_001160169;NM_001160169;NM_001160168	5'UTR;5'UTR;1stExon;5'UTR;Body	0.0390833	0.0303081	0.0284306	0.0327596	0.0312548	0.0347715	0.042909	0.0330406	0.0329046	0.0282891	0.0288041	0.048694	0.0322043	0.0464837	0.0746554	0.0333849	0.0391108	0.0437996	0.0364005	0.030648	0.0451367	0.0377377	0.0309639	0.0497262	0.0433645	0.663815	0.000296993	0.229603
cg22456085	chr11	45906987	-	MAPK8IP1	NM_005456	TSS200	0.076341	0.067065	0.0636866	0.0607655	0.0714299	0.0535894	0.0586516	0.0603328	0.0682881	0.0664533	0.0644992	0.0722125	0.0686464	0.0663061	0.089531	0.086395	0.0781677	0.0782561	0.0825912	0.0701213	0.112903	0.0877793	0.0863861	0.0705996	0.0759523	0.663815	0.000296993	0.229603
cg06437865	chr11	46639479	-	HARBI1;ATG13;ATG13;ATG13;ATG13;ATG13;ATG13	NM_173811;NM_014741;NM_001205120;NM_001205121;NM_001205119;NM_001142673;NM_001205122	TSS1500;5'UTR;5'UTR;5'UTR;5'UTR;5'UTR;5'UTR	0.109428	0.0713559	0.0838807	0.0712764	0.0711061	0.0821842	0.0666751	0.0960787	0.0741807	0.0806864	0.0722087	0.0782937	0.0865597	0.0892943	0.110171	0.0832607	0.0983074	0.088488	0.106685	0.0854523	0.0972675	0.102105	0.0824731	0.115382	0.0849069	0.626103	0.000814121	0.30069
cg09169156	chr11	46691335	-	ATG13;ATG13;ATG13;ATG13;ATG13;ATG13	NM_014741;NM_001205120;NM_001205121;NM_001205119;NM_001142673;NM_001205122	Body;Body;Body;Body;Body;Body	0.24842	0.237067	0.246227	0.27103	0.205629	0.222689	0.205632	0.229437	0.240108	0.259797	0.19079	0.42336	0.249686	0.320705	0.229879	0.320094	0.250724	0.278005	0.287576	0.257073	0.293791	0.249905	0.289635	0.262538	0.390216	0.635024	0.000649001	0.281613
cg18132090	chr1	151689381	-	TNRC4	NM_007185	TSS200	0.0753399	0.0862396	0.064902	0.0778582	0.0865548	0.0742451	0.0839096	0.0706118	0.0851825	0.0599902	0.0787363	0.148253	0.110284	0.178206	0.0830918	0.073041	0.0708252	0.100271	0.0992958	0.0703441	0.155645	0.100091	0.0871838	0.090877	0.0916058	0.64435	0.000508195	0.266653
cg19434710	chr1	151689403	-	CELF3;CELF3;CELF3;CELF3;CELF3	NM_001172648;NM_001172649;NM_007185;NM_001291107;NM_001291106	TSS1500;TSS200;TSS200;TSS200;TSS200	0.0880629	0.076745	0.0668084	0.0705085	0.0854047	0.0765997	0.0834823	0.0729489	0.064916	0.0623379	0.0727146	0.172339	0.0606504	0.085875	0.107964	0.098727	0.0975547	0.084899	0.103636	0.0932941	0.110244	0.0912703	0.0675457	0.102373	0.102322	0.634213	0.000662704	0.282926
cg06334611	chr11	57425136	+	CLP1;CLP1	NM_001142597;NM_006831	TSS200;TSS200	0.0451928	0.0441903	0.0389653	0.0423479	0.0521264	0.0514149	0.0440616	0.0395307	0.0415424	0.0419361	0.0366909	0.0446454	0.0508396	0.0557854	0.179571	0.0426128	0.0470071	0.0491692	0.0441717	0.0376049	0.0539722	0.0550949	0.0734532	0.0536147	0.0558936	0.633402	0.000676657	0.285141
cg22339486	chr1	151762630	+	TDRKH;TDRKH;TDRKH;TDRKH	NM_001083965;NM_001083963;NM_001083964;NM_006862	5'UTR;5'UTR;5'UTR;5'UTR	0.0565295	0.0579901	0.0550322	0.0478218	0.0506765	0.0565293	0.0517685	0.0499057	0.0453033	0.0507239	0.0445118	0.0645108	0.0632439	0.0535218	0.156519	0.0540579	0.0550895	0.0778451	0.0543023	0.0551567	0.0721955	0.0595882	0.0613515	0.0564933	0.0864564	0.672736	0.000229187	0.220067
cg25206113	chr1	151788262	-	RORC;RORC	NM_001001523;NM_005060	Body;Body	0.0440839	0.0476922	0.0464387	0.0465627	0.050974	0.0438548	0.0770723	0.0514499	0.050572	0.0457819	0.0430429	0.0576604	0.0441188	0.164221	0.0589912	0.0647104	0.0572558	0.0851387	0.0859814	0.0655842	0.0615813	0.0554273	0.0604508	0.069351	0.0831357	0.637862	0.000602952	0.276737
cg02737625	chr11	58910156	-	FAM111A;FAM111A;FAM111A	NM_001142520;NM_001142521;NM_001142519	TSS200;TSS200;TSS200	0.0364175	0.0380269	0.0376421	0.0365105	0.0438575	0.0310519	0.0341736	0.0348815	0.0354389	0.0393512	0.0352353	0.0401719	0.0416266	0.0409222	0.0361684	0.0409057	0.040151	0.0442334	0.0434897	0.0374054	0.0392947	0.0421071	0.0343269	0.0499181	0.0459729	0.681657	0.000175319	0.20225
cg06079620	chr11	58978082	-	MPEG1;MPEG1	NM_001039396;NM_001039396	1stExon;3'UTR	0.265032	0.234719	0.278152	0.279098	0.339382	0.253133	0.248864	0.279171	0.255123	0.277085	0.239394	0.414783	0.321925	0.342359	0.347068	0.43285	0.355409	0.373916	0.311667	0.369208	0.301221	0.271007	0.409318	0.310119	0.439187	0.602178	0.00144724	0.353463
cg25791430	chr11	59574962	-	MRPL16	NM_017840	Body	0.346146	0.359177	0.364458	0.330947	0.412284	0.292482	0.307998	0.313834	0.432415	0.408064	0.388587	0.55243	0.448611	0.394709	0.426384	0.418214	0.439338	0.476199	0.487927	0.440734	0.448924	0.371953	0.369929	0.442104	0.58402	0.731129	3.30245e-05	0.127898
cg00480146	chr11	60164087	-	MS4A14;MS4A14;MS4A14;MS4A14;MS4A14;MS4A14;MS4A14;MS4A14	NM_001079692;NM_001261828;NM_001261827;NM_032597;NR_049734;NR_049733;NR_049732;NR_049731	1stExon;1stExon;1stExon;1stExon;Body;Body;Body;Body	0.102036	0.123314	0.147413	0.111915	0.152267	0.162667	0.152647	0.0991781	0.156882	0.171169	0.0758469	0.448903	0.185135	0.229199	0.185377	0.46569	0.21284	0.313139	0.165593	0.265068	0.19689	0.164693	0.344952	0.197061	0.473634	0.719369	5.06649e-05	0.142088
cg17157466	chr11	60414485	-	LINC00301	NR_026946	Body	0.87794	0.856597	0.815358	0.893081	0.850601	0.814071	0.817767	0.895843	0.894031	0.877509	0.900743	0.920549	0.912299	0.933048	0.949526	0.917656	0.9241	0.924507	0.894035	0.883525	0.88905	0.929241	0.925345	0.878111	0.930768	0.65165	0.000417298	0.254412
cg10460350	chr11	60658361	-	PRPF19	NM_014502	3'UTR	0.154822	0.154612	0.113732	0.158153	0.11315	0.137286	0.196432	0.11822	0.118071	0.148604	0.111869	0.213854	0.16176	0.172976	0.21018	0.173727	0.114287	0.16223	0.203763	0.153403	0.161063	0.165621	0.163097	0.183911	0.241482	0.646378	0.000481369	0.262748
cg10704729	chr11	60722107	+				0.0422084	0.0420097	0.0424187	0.0376647	0.0603533	0.0500041	0.0673246	0.0418038	0.0438612	0.0321193	0.049298	0.129422	0.0767641	0.0796173	0.104612	0.111697	0.0729092	0.0856951	0.0656695	0.14148	0.0575475	0.0831227	0.125068	0.0606563	0.150237	0.680846	0.000179709	0.203277
cg15298831	chr11	60754076	-	CD6;CD6;CD6;CD6	NR_045638;NM_006725;NM_001254751;NM_001254750	Body;Body;Body;Body	0.0776052	0.0628969	0.0528668	0.0638571	0.073738	0.0647378	0.116437	0.0742786	0.0765747	0.039443	0.058157	0.335383	0.124306	0.0847259	0.140696	0.291588	0.0640801	0.224052	0.0757508	0.187971	0.172687	0.100474	0.190467	0.116847	0.283781	0.649622	0.000441004	0.257477
cg00740527	chr11	60843592	+				0.649675	0.658957	0.549468	0.59377	0.700191	0.599865	0.649602	0.622687	0.650457	0.680483	0.661046	0.849949	0.800839	0.630622	0.76583	0.914084	0.675666	0.806173	0.707642	0.829454	0.717208	0.668976	0.904834	0.728083	0.889426	0.605422	0.00134218	0.343052
cg02106174	chr11	61125096	+	CYB561A3;CYB561A3;CYB561A3;CYB561A3	NM_001161452;NM_153611;NM_001300763;NM_001161454	TSS1500;5'UTR;5'UTR;5'UTR	0.0559806	0.0427209	0.0368716	0.0385793	0.0511869	0.0546787	0.0452882	0.036083	0.0399966	0.0731716	0.048254	0.427443	0.100545	0.111794	0.0633295	0.197923	0.0522234	0.14899	0.0845228	0.204894	0.0568454	0.0752446	0.203292	0.0712996	0.288214	0.669492	0.000252087	0.224311
cg03971994	chr11	61467921	-	DAGLA	NM_006133	5'UTR	0.105336	0.0967487	0.0804374	0.0661161	0.0990859	0.142872	0.105081	0.0534726	0.0729845	0.0772962	0.0596782	0.304847	0.141556	0.343923	0.178967	0.379502	0.198262	0.151147	0.173338	0.260305	0.130675	0.172702	0.262316	0.206103	0.435238	0.713287	6.27042e-05	0.154536
cg03631331	chr11	61519891	+	C11orf9	NM_001127392	TSS1500	0.022556	0.0197651	0.0229107	0.0210914	0.0263517	0.0214926	0.022264	0.0204937	0.0183071	0.0218555	0.0216034	0.0265237	0.0237336	0.0252972	0.0228736	0.0317602	0.0270617	0.0294771	0.0239647	0.0220681	0.0260325	0.0236495	0.0196292	0.0289791	0.0232114	0.643539	0.000519284	0.268146
cg10675915	chr11	61801449	-				0.794081	0.71309	0.740079	0.699337	0.758881	0.755315	0.618887	0.67505	0.770902	0.660468	0.71619	0.915006	0.781396	0.807305	0.932927	0.862614	0.751061	0.857381	0.79641	0.922014	0.815793	0.772507	0.889791	0.85603	0.860539	0.654488	0.000385975	0.246786
cg19960065	chr11	62267633	+	AHNAK	NM_024060	Body	0.0999206	0.0923792	0.104337	0.0946905	0.0962403	0.0882401	0.0777048	0.0631322	0.082855	0.0974576	0.105768	0.221705	0.117795	0.152218	0.197256	0.193435	0.113516	0.200249	0.185034	0.138127	0.079107	0.112748	0.202818	0.16247	0.251231	0.655299	0.000377411	0.24536
cg06219806	chr11	62308810	-	AHNAK;AHNAK	NM_024060;NM_001620	5'UTR;5'UTR	0.41135	0.344718	0.371992	0.355661	0.378577	0.379392	0.422627	0.366183	0.383204	0.357886	0.379638	0.583099	0.420044	0.438651	0.451022	0.570894	0.449431	0.537298	0.428748	0.440108	0.42037	0.399915	0.514434	0.395993	0.602105	0.659354	0.000337022	0.237314
cg09087271	chr11	62359829	+	TUT1	NM_022830	TSS1500	0.0394203	0.0483008	0.053404	0.0453164	0.0406987	0.0419431	0.0439018	0.0457376	0.0366725	0.0450329	0.043329	0.0503423	0.0477153	0.0481475	0.116891	0.0543881	0.0406996	0.0505796	0.0528107	0.0454014	0.0511456	0.0575812	0.0684962	0.0547862	0.0704959	0.662193	0.000311041	0.231443
cg23050254	chr11	62432647	+	C11orf98;LBHD1;SNORA57;METTL12;C11orf98;C11orf98	NR_104414;NM_024099;NR_004390;NM_001043229;NM_001286086;NM_001286086	Body;Body;TSS1500;TSS200;1stExon;5'UTR	0.0172222	0.0168393	0.0166917	0.0161055	0.0178329	0.0171777	0.0172551	0.0172896	0.0151267	0.0164768	0.0160161	0.0199853	0.0154558	0.0173281	0.0172239	0.0211221	0.0181013	0.0183632	0.0195587	0.0189665	0.0201072	0.0195185	0.0177408	0.0189982	0.0177985	0.636646	0.000622328	0.278863
cg17468129	chr1	152138003	-				0.0407478	0.042746	0.0524516	0.0364536	0.0573627	0.0512891	0.0510827	0.0462258	0.0472452	0.0464167	0.0405393	0.288408	0.0593585	0.0643351	0.0931397	0.216845	0.088197	0.157259	0.0710441	0.147035	0.0717102	0.0546554	0.148101	0.0872237	0.257547	0.733156	3.06077e-05	0.127047
cg16239613	chr11	63011231	-				0.526203	0.54781	0.57333	0.460421	0.536278	0.560074	0.542387	0.50662	0.509588	0.561896	0.515125	0.734582	0.634701	0.655836	0.546002	0.583727	0.546993	0.586182	0.606675	0.559823	0.577249	0.624716	0.590045	0.540542	0.667387	0.638673	0.000590328	0.273723
cg06178669	chr11	63334608	+				0.176454	0.202864	0.221021	0.156097	0.195095	0.182236	0.27292	0.231111	0.202099	0.145341	0.136092	0.434841	0.207006	0.292972	0.187245	0.350153	0.46241	0.42489	0.271333	0.607528	0.239171	0.38675	0.313158	0.289444	0.397785	0.658138	0.000348723	0.239742
cg07475177	chr11	64178090	+				0.381739	0.382958	0.402817	0.361043	0.336261	0.500537	0.357374	0.345463	0.326932	0.305101	0.419592	0.692826	0.366597	0.455598	0.549433	0.502067	0.447019	0.449071	0.533101	0.493521	0.442515	0.53347	0.63526	0.460041	0.528952	0.63989	0.00057182	0.272323
cg01379035	chr11	65059447	-	POLA2	NM_002689	Body	0.214986	0.162591	0.241374	0.1713	0.224474	0.210553	0.226883	0.151485	0.190986	0.16113	0.14331	0.451867	0.2654	0.305203	0.373611	0.235805	0.247507	0.301041	0.295543	0.267571	0.210321	0.190568	0.247381	0.308327	0.361811	0.657732	0.000352701	0.24105
cg08614638	chr11	65685108	-	C11orf68;C11orf68	NM_001135635;NM_031450	Body;Body	0.777539	0.778955	0.773391	0.776148	0.772577	0.837074	0.777134	0.770494	0.775404	0.768529	0.762251	0.852112	0.814237	0.787502	0.782426	0.850388	0.780886	0.792263	0.8125	0.796671	0.789386	0.792168	0.783279	0.864241	0.81146	0.689767	0.000136323	0.187916
cg26034658	chr11	65836743	-	PACS1	NM_018026	TSS1500	0.59534	0.610734	0.606122	0.617539	0.619873	0.560723	0.50096	0.551121	0.613425	0.617257	0.529147	0.864181	0.648961	0.703084	0.739853	0.706545	0.685684	0.731054	0.725019	0.761303	0.578438	0.623717	0.718664	0.748658	0.785171	0.690984	0.000131184	0.184907
cg11129796	chr11	66035649	+	RAB1B	NM_030981	TSS1500	0.0299663	0.0290443	0.0271758	0.0249689	0.0266367	0.0264964	0.0314048	0.0274206	0.0247054	0.0298489	0.024152	0.0291437	0.0320816	0.0276151	0.0499886	0.0286996	0.0300738	0.0343279	0.0251153	0.031451	0.0310487	0.0300225	0.0285149	0.0379531	0.0309547	0.605827	0.00132953	0.342724
cg14653250	chr11	66725860	+	PC;PC	NM_001040716;NM_000920	TSS200;TSS200	0.0158319	0.0158686	0.0158002	0.0135202	0.0179543	0.0161517	0.0156578	0.0144676	0.0147747	0.0156498	0.0154453	0.0190385	0.0157507	0.0171975	0.0173717	0.019588	0.0172757	0.0180362	0.0154598	0.0156408	0.0173742	0.0172981	0.0180744	0.018931	0.0188662	0.6038	0.00139386	0.348163
cg27262415	chr11	67205166	-	PTPRCAP	NM_005608	TSS200	0.123927	0.134478	0.120636	0.125018	0.111705	0.126135	0.12732	0.118433	0.124841	0.106471	0.106693	0.182612	0.133565	0.121319	0.1178	0.0811657	0.15856	0.145758	0.146747	0.132036	0.136819	0.155375	0.12915	0.132342	0.150689	0.640701	0.000559763	0.271792
cg20792833	chr11	67205195	-	PTPRCAP	NM_005608	TSS200	0.367287	0.342128	0.316986	0.352262	0.348252	0.379019	0.336535	0.350075	0.317231	0.346981	0.342358	0.38064	0.399637	0.355643	0.392315	0.342581	0.397975	0.371678	0.369674	0.323829	0.393228	0.348785	0.331071	0.390159	0.392103	0.625697	0.000822419	0.3017
cg06121507	chr1	153347819	+	S100A12	NM_005621	5'UTR	0.727817	0.687007	0.67622	0.685458	0.700324	0.723327	0.714892	0.685921	0.718574	0.681063	0.635402	0.785735	0.732441	0.688079	0.792184	0.847613	0.666382	0.779728	0.754369	0.801888	0.813649	0.746504	0.751704	0.801786	0.773732	0.626103	0.000814121	0.30069
cg25316624	chr11	67479104	-				0.150871	0.139722	0.185228	0.127913	0.129748	0.17201	0.218444	0.13454	0.150589	0.134794	0.149613	0.288203	0.155917	0.202512	0.227881	0.165544	0.189952	0.219091	0.228675	0.176893	0.192602	0.216571	0.144424	0.223907	0.17109	0.657327	0.000356719	0.242168
cg13905211	chr11	68070255	-				0.440974	0.379752	0.439312	0.401456	0.396834	0.439515	0.388119	0.4201	0.408502	0.406916	0.432056	0.664299	0.392311	0.463668	0.461162	0.441409	0.404934	0.479265	0.435268	0.442586	0.529395	0.443798	0.412532	0.499407	0.477624	0.669897	0.000249119	0.223382
cg13091627	chr1	153518476	+	S100A4;S100A4	NM_019554;NM_002961	TSS200;TSS200	0.114083	0.0801905	0.0945628	0.0917465	0.101785	0.0845159	0.0902858	0.09646	0.0972821	0.097615	0.089492	0.136833	0.126914	0.117925	0.151532	0.12612	0.110725	0.144527	0.140049	0.129556	0.0945815	0.100939	0.150544	0.12598	0.141972	0.639484	0.000577933	0.272323
cg19742341	chr11	70385301	+	SHANK2;SHANK2	NM_012309;NM_133266	Body;Body	0.838008	0.902768	0.907179	0.838717	0.932541	0.895012	0.884875	0.831765	0.860158	0.889535	0.911131	0.925009	0.864864	0.934003	0.947164	0.916247	0.920474	0.921424	0.910228	0.918876	0.92554	0.931048	0.921018	0.903623	0.928209	0.613532	0.00110776	0.325836
cg23848889	chr11	70455304	+	SHANK2;SHANK2	NM_012309;NM_133266	Body;Body	0.329294	0.308247	0.442054	0.398313	0.382897	0.288592	0.301621	0.411416	0.341726	0.368836	0.297962	0.551964	0.395415	0.415328	0.535142	0.398577	0.432895	0.669622	0.428455	0.393224	0.50746	0.384404	0.478275	0.413227	0.586132	0.685712	0.000154748	0.196649
cg06737244	chr11	70455309	+	SHANK2;SHANK2;SHANK2	NR_110766;NM_133266;NM_012309	Body;Body;Body	0.230567	0.186903	0.280525	0.251092	0.265723	0.164619	0.212688	0.296743	0.212585	0.257643	0.193348	0.470825	0.287104	0.312525	0.374619	0.292698	0.2755	0.51816	0.301218	0.291238	0.359749	0.277999	0.373733	0.278492	0.483358	0.700716	9.58285e-05	0.172426
cg07966051	chr11	71318682	+				0.14294	0.128485	0.178011	0.0975231	0.101662	0.13769	0.183879	0.121928	0.173832	0.130194	0.15065	0.327704	0.15497	0.229835	0.216575	0.124281	0.169354	0.194913	0.239936	0.192012	0.186523	0.207064	0.115707	0.183602	0.195697	0.665437	0.000283502	0.227836
cg09383860	chr11	71709837	-	IL18BP;IL18BP;IL18BP;IL18BP;IL18BP	NM_001039659;NM_001145057;NM_001039660;NM_001145055;NM_173042	TSS200;TSS1500;TSS200;TSS1500;TSS1500	0.125924	0.110114	0.0907174	0.112737	0.127832	0.0929457	0.0852446	0.0807493	0.0878064	0.0848826	0.102468	0.331199	0.155889	0.174138	0.221196	0.233526	0.159012	0.187701	0.219566	0.272065	0.0864172	0.179421	0.340628	0.176787	0.254273	0.609882	0.00120848	0.334871
cg25057566	chr11	71823435	-	ANAPC15;ANAPC15;ANAPC15;ANAPC15;ANAPC15;ANAPC15;ANAPC15;ANAPC15;ANAPC15;ANAPC15;ANAPC15	NM_001278487;NM_001278490;NM_001278489;NM_001278488;NM_001278486;NM_001278485;NM_014042;NM_001278494;NM_001278493;NM_001278492;NM_001278491	5'UTR;5'UTR;5'UTR;5'UTR;5'UTR;5'UTR;5'UTR;TSS200;TSS200;TSS200;TSS200	0.0307707	0.0296917	0.0270754	0.0335272	0.0285507	0.0356826	0.0339569	0.0318765	0.0316065	0.0292354	0.0290203	0.0373955	0.0367559	0.0338136	0.0420373	0.0358442	0.039019	0.0434455	0.0343003	0.0376544	0.0436315	0.0275678	0.0301898	0.0404081	0.0374724	0.627725	0.000781651	0.296508
cg03727207	chr11	71927844	+	FOLR2;FOLR2;FOLR2;FOLR2;FOLR2;FOLR2;FOLR2;FOLR2	NM_001113534;NM_001113536;NM_001113535;NM_000803;NM_001113534;NM_001113536;NM_001113535;NM_000803	1stExon;1stExon;1stExon;1stExon;5'UTR;5'UTR;5'UTR;5'UTR	0.490019	0.559531	0.538299	0.580664	0.543323	0.510329	0.508909	0.505225	0.551413	0.47578	0.467775	0.860957	0.578393	0.65643	0.720201	0.713589	0.617207	0.699775	0.610715	0.750114	0.501347	0.547176	0.752942	0.751873	0.759859	0.601772	0.00146086	0.354341
cg21287517	chr11	73498860	+	MRPL48	NM_016055	TSS200	0.045865	0.054965	0.0420117	0.0444844	0.0419559	0.0500845	0.056201	0.0537799	0.0415845	0.0480445	0.0398069	0.0472944	0.0607263	0.0599797	0.0809195	0.0448866	0.0491708	0.0524056	0.0577408	0.0552226	0.0517566	0.0591953	0.0575945	0.0557813	0.0629096	0.618398	0.000984778	0.315569
cg22166739	chr11	73694868	-	UCP2	NM_003355	TSS1500	0.0493608	0.0445024	0.0417647	0.0451557	0.050131	0.0404191	0.0404639	0.0379419	0.0372883	0.0298673	0.0501746	0.21959	0.0463823	0.0949477	0.126302	0.13106	0.0461318	0.0780858	0.0793744	0.0911946	0.0622558	0.0921316	0.166981	0.0774516	0.112732	0.66787	0.000264267	0.224889
cg24678869	chr1	153919638	+	DENND4B	NM_014856	TSS1500	0.354936	0.320215	0.333548	0.357168	0.368952	0.336274	0.35557	0.351383	0.312633	0.363519	0.307916	0.464729	0.387914	0.368076	0.398685	0.49463	0.360703	0.425495	0.398891	0.427708	0.39667	0.342725	0.451832	0.423927	0.458368	0.616776	0.00102439	0.319575
cg18954796	chr11	74616480	-	XRRA1;XRRA1;XRRA1	NM_001270381;NM_182969;NM_001270380	Body;Body;Body	0.094615	0.0828911	0.0702599	0.101459	0.114125	0.112564	0.109113	0.0866121	0.0958349	0.0820723	0.0765348	0.103953	0.119484	0.123837	0.142231	0.10193	0.0966821	0.1519	0.106535	0.0993632	0.106571	0.119293	0.121978	0.156328	0.113758	0.665842	0.000280214	0.227441
cg18713878	chr11	74699824	-	NEU3	NM_006656	TSS200	0.0320919	0.0348661	0.0322271	0.0349137	0.0334002	0.0309791	0.0309065	0.0314825	0.0333795	0.0371965	0.0366296	0.0404127	0.0400775	0.0362565	0.0411664	0.0391905	0.0419709	0.0444413	0.0371442	0.0389994	0.0368768	0.0410912	0.0349735	0.0279334	0.042077	0.62367	0.000865011	0.305077
cg09090006	chr11	75350940	-	MAP6;MAP6	NM_033063;NM_207577	Body;Body	0.283334	0.213386	0.262873	0.253367	0.242357	0.299091	0.253558	0.250615	0.230651	0.29813	0.136339	0.367443	0.299544	0.275728	0.379798	0.510149	0.359602	0.41664	0.305891	0.369838	0.39268	0.244284	0.409578	0.345622	0.427649	0.627319	0.000789662	0.29719
cg16601000	chr11	75486791	-	DGAT2;DGAT2	NM_001253891;NM_032564	Body;Body	0.692461	0.668899	0.673227	0.644624	0.677735	0.711343	0.644041	0.661224	0.67282	0.650053	0.640172	0.866725	0.729131	0.719962	0.796865	0.765114	0.68964	0.740973	0.729549	0.813028	0.690103	0.65617	0.757877	0.766278	0.800248	0.601772	0.00146086	0.354341
cg17459743	chr11	77482395	-	RSF1	NM_016578	Body	0.124002	0.0847367	0.15099	0.112464	0.127709	0.151623	0.112052	0.10596	0.116132	0.11156	0.0835334	0.363371	0.120004	0.164964	0.160916	0.239697	0.129934	0.162737	0.15236	0.122308	0.136862	0.158752	0.234645	0.144008	0.188743	0.632185	0.000698064	0.289511
cg12161971	chr11	77907332	-	USP35	NM_020798	Body	0.547515	0.533133	0.548293	0.54293	0.564194	0.568826	0.50408	0.541992	0.593909	0.543646	0.601614	0.973648	0.621804	0.521269	0.677634	0.47795	0.66715	0.752286	0.643474	0.697329	0.572915	0.682265	0.52705	0.722662	0.93393	0.635024	0.000649001	0.281613
cg25324569	chr11	78272743	+	NARS2;NARS2	NM_024678;NM_001243251	Body;5'UTR	0.142438	0.145979	0.177409	0.139376	0.179124	0.206616	0.149555	0.139392	0.211509	0.140112	0.1412	0.446131	0.221135	0.168961	0.201322	0.342401	0.153489	0.228825	0.18565	0.275875	0.24584	0.207822	0.293145	0.201452	0.352985	0.60826	0.00125571	0.338053
cg02125600	chr11	82612753	-	C11orf82;PRCP;C11orf82;PRCP	NM_145018;NM_005040;NM_145018;NM_199418	1stExon;TSS1500;5'UTR;TSS1500	0.0329628	0.0361383	0.0298543	0.0294243	0.0298164	0.0313868	0.0352026	0.0274491	0.0255718	0.0308736	0.0277225	0.0320471	0.0279809	0.0319891	0.0852734	0.0357082	0.0341566	0.0367486	0.0318872	0.0297091	0.033432	0.0369924	0.0333512	0.0359528	0.037699	0.604611	0.00136781	0.345691
cg03162131	chr11	82905106	+	ANKRD42	NM_182603	TSS200	0.0299064	0.0306147	0.0239193	0.0273221	0.028253	0.0378537	0.0262304	0.0340364	0.0233206	0.0301914	0.0273614	0.0308124	0.0320274	0.0313054	0.128731	0.0289261	0.0383313	0.0307887	0.0317431	0.02916	0.0338623	0.0439068	0.0260199	0.0534735	0.0372755	0.650028	0.000436171	0.256683
cg12667152	chr11	85884166	+				0.547229	0.514084	0.56689	0.522508	0.516809	0.524639	0.495407	0.559757	0.464114	0.495661	0.472342	0.655689	0.532049	0.590563	0.544845	0.565355	0.509596	0.575141	0.618617	0.651266	0.608845	0.574823	0.538942	0.586833	0.633912	0.671114	0.000240399	0.222176
cg00221271	chr11	85912347	+				0.395692	0.428708	0.409124	0.417502	0.417229	0.43784	0.377945	0.405285	0.36354	0.40348	0.388752	0.705644	0.461965	0.520895	0.583788	0.672944	0.553531	0.598036	0.629282	0.623151	0.458017	0.435887	0.684656	0.538609	0.679482	0.695444	0.000113768	0.180364
cg06358433	chr11	85955809	-	EED;EED	NM_152991;NM_003797	TSS200;TSS200	0.0270817	0.0312049	0.0273225	0.0255269	0.0287976	0.0263355	0.0262814	0.0297832	0.025326	0.0239035	0.0283422	0.0294868	0.0391984	0.0274854	0.0397141	0.0322213	0.0302887	0.0299018	0.0274841	0.0285003	0.0328831	0.0346734	0.0323442	0.0295132	0.0317911	0.641106	0.000553818	0.271792
cg06116095	chr11	93861851	-	PANX1	NM_015368	TSS1500	0.0310077	0.0222113	0.0247618	0.0230204	0.0250838	0.0294067	0.0266551	0.0238552	0.0201011	0.022688	0.023184	0.0311734	0.03674	0.0268042	0.0415141	0.0328315	0.0362999	0.038353	0.0275339	0.0248674	0.0300212	0.0317057	0.0231302	0.0317218	0.0246151	0.611504	0.00116278	0.330197
cg03412097	chr11	95524327	-	FAM76B;CEP57	NM_144664;NM_014679	TSS1500;Body	0.0186315	0.0174698	0.0187638	0.0183846	0.020201	0.0188933	0.0206912	0.0207296	0.0187279	0.0183301	0.0189817	0.0214021	0.024568	0.017033	0.0194276	0.0216618	0.0212253	0.0198549	0.0209317	0.0222746	0.0211946	0.0218321	0.0204761	0.0225455	0.0227956	0.643539	0.000519284	0.268146
cg20346726	chr11	101918403	+	C11orf70;C11orf70	NM_032930;NM_032930	1stExon;5'UTR	0.0833653	0.0872422	0.0731352	0.0708467	0.0714299	0.0759691	0.0721872	0.0840037	0.0682366	0.0711397	0.114682	0.0864514	0.107927	0.0991843	0.0879817	0.0760077	0.121547	0.0926097	0.0872713	0.0771188	0.0874514	0.0931501	0.0729861	0.0771632	0.105358	0.619614	0.00095594	0.312233
cg17214251	chr11	102980042	-	DYNC2H1;DYNC2H1	NM_001377;NM_001080463	TSS200;TSS200	0.0162212	0.0179745	0.0183368	0.0183902	0.0202428	0.019624	0.0205211	0.0185053	0.0183442	0.0186108	0.0178394	0.0202914	0.0230112	0.0207245	0.0200482	0.0213112	0.0214948	0.0190818	0.0191084	0.0180041	0.0204141	0.0214876	0.0183355	0.0220678	0.0215743	0.671925	0.000234735	0.221729
cg24631920	chr11	108535736	-	DDX10	NM_004398	TSS200	0.0201052	0.0224478	0.0209061	0.0259728	0.0232006	0.024606	0.0244859	0.0212337	0.0206443	0.0227522	0.0231139	0.0287884	0.0253854	0.0257256	0.0321702	0.0324019	0.0277934	0.025801	0.0207474	0.0256874	0.0232435	0.0353698	0.020284	0.0323056	0.0293153	0.630563	0.000727517	0.292327
cg09585875	chr11	110048152	-	RDX	NM_001260493	3'UTR	0.225867	0.209632	0.227282	0.229687	0.240284	0.233693	0.249019	0.220522	0.21152	0.235418	0.226908	0.269374	0.261349	0.252796	0.27737	0.253643	0.250079	0.280207	0.282428	0.205068	0.250749	0.285092	0.27255	0.274027	0.264897	0.786278	3.17166e-06	0.0774903
cg10624395	chr11	110350574	-				0.0786227	0.0555943	0.0604045	0.0396681	0.0667952	0.115534	0.118998	0.0678367	0.0664644	0.0721581	0.0444479	0.48626	0.108408	0.144621	0.176865	0.384851	0.195747	0.215784	0.111842	0.171601	0.139729	0.0638739	0.131185	0.174017	0.501994	0.655705	0.000373191	0.244178
cg09025625	chr1	154942509	+	SHC1;SHC1;SHC1;SHC1	NM_003029;NM_183001;NM_001130041;NM_001130040	Body;1stExon;Body;1stExon	0.172054	0.206638	0.200915	0.192683	0.209949	0.166314	0.191101	0.16119	0.186741	0.160406	0.20558	0.297025	0.218551	0.21149	0.215046	0.233816	0.185015	0.230062	0.25455	0.227116	0.199861	0.234958	0.247633	0.216265	0.281371	0.665842	0.000280214	0.227441
cg13899486	chr11	112034872	+	IL18;IL18	NM_001243211;NM_001562	TSS200;TSS200	0.0758913	0.065391	0.0725832	0.0795063	0.0765257	0.0677608	0.0648722	0.0749521	0.0710482	0.0743957	0.067732	0.30139	0.0845425	0.0606889	0.0805356	0.0801795	0.0793314	0.0965104	0.0773883	0.0761404	0.0694238	0.0950945	0.0821002	0.114844	0.0830436	0.629752	0.000742642	0.29334
cg16264428	chr11	114110871	-	ZBTB16;ZBTB16	NM_006006;NM_001018011	Body;Body	0.919865	0.914533	0.921755	0.919686	0.919087	0.921434	0.904795	0.916697	0.922889	0.921015	0.929719	0.911655	0.925337	0.940665	0.946503	0.92355	0.93705	0.933899	0.929476	0.932454	0.933775	0.931364	0.933082	0.923375	0.935286	0.665437	0.000283502	0.227836
cg26647139	chr11	115375714	-	CADM1;CADM1	NM_001098517;NM_014333	TSS1500;TSS1500	0.0425164	0.0407391	0.0418373	0.0456399	0.0371742	0.0422689	0.0421006	0.0394514	0.0377757	0.0403917	0.0360717	0.0561895	0.0610812	0.0467439	0.0454944	0.0449838	0.0405238	0.0399398	0.0472834	0.0448173	0.0521651	0.0506635	0.0394867	0.0508983	0.0497991	0.656921	0.000360776	0.242839
cg25880343	chr11	117058169	-	SIDT2;SIDT2	NM_001040455;NM_001040455	ExonBnd;Body	0.575032	0.319391	0.506412	0.538187	0.345516	0.766546	0.537103	0.2987	0.566765	0.39562	0.324121	0.885134	0.651807	0.521977	0.600118	0.675925	0.601719	0.611306	0.617458	0.610188	0.583981	0.679875	0.571871	0.713587	0.748489	0.677602	0.000198247	0.212428
cg26198737	chr11	117150905	+	RNF214;RNF214;RNF214;RNF214;RNF214;RNF214	NM_207343;NM_001077239;NM_001278249;NM_207343;NM_001077239;NM_001278249	ExonBnd;ExonBnd;ExonBnd;Body;Body;Body	0.903073	0.912063	0.901761	0.919152	0.903312	0.912137	0.848762	0.904477	0.904298	0.908217	0.900844	0.917065	0.915761	0.928855	0.927978	0.913327	0.934683	0.920081	0.925351	0.906919	0.929717	0.914446	0.928544	0.927791	0.924192	0.745727	1.88141e-05	0.113088
cg03234777	chr11	118095544	-	AMICA1	NM_001098526	5'UTR	0.0521111	0.0481618	0.0559947	0.0433633	0.0728805	0.0473873	0.0452438	0.0453918	0.0421265	0.0544862	0.0485605	0.203822	0.0466954	0.0587823	0.0747279	0.131616	0.0544823	0.0658328	0.109106	0.14647	0.0993204	0.0695838	0.0970717	0.0750671	0.157396	0.632591	0.000690865	0.288142
cg15694715	chr11	118402280	-	TMEM25;TMEM25;TMEM25;TMEM25;TMEM25;TMEM25	NM_001144035;NM_001144038;NM_001144037;NM_032780;NM_001144034;NM_001144036	5'UTR;5'UTR;5'UTR;5'UTR;5'UTR;5'UTR	0.0618948	0.0587254	0.0540147	0.0711294	0.078719	0.0799459	0.0774583	0.0768846	0.0740435	0.0847519	0.0710462	0.08694	0.0887684	0.063234	0.0958575	0.0894049	0.0808621	0.113521	0.106658	0.1029	0.11533	0.0791718	0.0538848	0.120589	0.0942397	0.667464	0.000267392	0.224889
cg04470256	chr11	119187879	-	MCAM	NM_006500	TSS200	0.0366768	0.0331747	0.0311605	0.0313699	0.0336811	0.0345406	0.0333673	0.0276249	0.028404	0.038713	0.0263819	0.039532	0.0348726	0.0389783	0.0380347	0.059557	0.0352809	0.0460821	0.0350612	0.0337925	0.0356638	0.0426859	0.039087	0.0417108	0.036253	0.676385	0.000205617	0.213993
cg23125716	chr11	119489014	+				0.0552324	0.058535	0.060616	0.0575836	0.0810822	0.0486648	0.06766	0.0399049	0.0666149	0.0650257	0.0548604	0.263021	0.0937881	0.0661725	0.129269	0.286027	0.235444	0.148024	0.168045	0.167131	0.184483	0.0698786	0.308754	0.0727677	0.196364	0.648811	0.000450809	0.259293
cg02851062	chr11	122848983	+	BSX	NM_001098169	Body	0.223534	0.249476	0.227371	0.206574	0.22793	0.185329	0.256173	0.217916	0.191607	0.274904	0.200522	0.326434	0.292506	0.60376	0.316124	0.365036	0.355236	0.293827	0.275114	0.293967	0.333043	0.299032	0.2913	0.283181	0.421022	0.790333	2.59995e-06	0.0774903
cg06522412	chr11	123172742	+				0.0325961	0.227634	0.0254878	0.0243854	0.0482011	0.0484117	0.0286839	0.0385103	0.0394008	0.0339552	0.0491675	0.0344777	0.057924	0.036549	0.321956	0.254357	0.256083	0.218928	0.237661	0.0450685	0.0576448	0.0521604	0.0500955	0.357168	0.377964	0.662598	0.000307476	0.231443
cg15581029	chr11	123940367	-				0.340917	0.34034	0.380575	0.36841	0.330181	0.340137	0.356658	0.385544	0.35798	0.288758	0.354811	0.427253	0.373968	0.332714	0.363525	0.342929	0.370252	0.399633	0.382679	0.359548	0.41473	0.427354	0.384213	0.360047	0.392022	0.609477	0.00122014	0.335928
cg26515586	chr11	124492739	+	TBRG1;TBRG1	NR_016021;NM_032811	TSS200;TSS200	0.0230372	0.0247245	0.0240734	0.025491	0.026053	0.0247879	0.0235293	0.0241094	0.0234366	0.0249876	0.0217373	0.0319601	0.0256194	0.0260716	0.0256224	0.0299669	0.0257447	0.026258	0.0282173	0.0235661	0.0249328	0.0247661	0.0241808	0.0271128	0.0277284	0.618803	0.000975083	0.314195
cg19015143	chr11	124972762	-	TMEM218;TMEM218;TMEM218;TMEM218;TMEM218;TMEM218;TMEM218;TMEM218;TMEM218;TMEM218;TMEM218;TMEM218;TMEM218;TMEM218;TMEM218;TMEM218;TMEM218;TMEM218	NR_047592;NR_047590;NR_047589;NR_047588;NR_047591;NR_047587;NR_047586;NM_001258247;NM_001258245;NM_001258244;NM_001080546;NM_001258238;NM_001258241;NM_001258240;NM_001258243;NM_001258242;NM_001258246;NM_001258239	Body;Body;Body;Body;Body;Body;Body;5'UTR;5'UTR;5'UTR;5'UTR;5'UTR;5'UTR;5'UTR;5'UTR;5'UTR;5'UTR;5'UTR	0.865771	0.795728	0.86718	0.848869	0.877639	0.824069	0.808053	0.80815	0.865954	0.852313	0.809574	0.924211	0.896208	0.879366	0.926039	0.916429	0.909002	0.931447	0.917481	0.925004	0.867239	0.852098	0.885831	0.912166	0.905916	0.652866	0.000403614	0.251345
cg19792599	chr11	125774406	-	DDX25;PUS3;DDX25	NM_013264;NM_031307;NM_013264	5'UTR;TSS1500;1stExon	0.0422642	0.0372134	0.0545665	0.0214009	0.0454202	0.0288069	0.0440243	0.0315956	0.0394479	0.0416109	0.0399121	0.172827	0.0690859	0.0622158	0.0587505	0.0595803	0.12119	0.186147	0.0525067	0.0627202	0.0345601	0.0639024	0.0825874	0.0540296	0.0943765	0.660165	0.000329413	0.233778
cg11413039	chr11	125774447	-	PUS3;DDX25	NM_031307;NM_013264	TSS1500;1stExon	0.0486237	0.0382165	0.0558181	0.0333795	0.0410639	0.0367909	0.0368927	0.0404899	0.0476128	0.0489413	0.0898837	0.34053	0.082456	0.154802	0.0651765	0.0588788	0.111724	0.10576	0.0589755	0.0661912	0.0610916	0.0575346	0.0584751	0.0417128	0.102933	0.628536	0.00076584	0.295471
cg11249357	chr11	126184057	-	DCPS	NM_014026	Body	0.337196	0.166006	0.202915	0.242733	0.263434	0.229248	0.276864	0.251083	0.277167	0.332669	0.157337	0.748083	0.537914	0.31285	0.373495	0.628822	0.342467	0.506827	0.385683	0.509903	0.361648	0.298743	0.687205	0.378152	0.726806	0.683685	0.000164752	0.199097
cg12804791	chr11	126286828	-				0.160188	0.149702	0.200164	0.176454	0.136183	0.112148	0.158905	0.185269	0.145963	0.161619	0.100857	0.255652	0.172503	0.188998	0.178858	0.190241	0.16521	0.349225	0.289846	0.225681	0.233388	0.184528	0.214814	0.255962	0.309182	0.727479	3.78026e-05	0.130567
cg12322672	chr11	126761638	-	KIRREL3;KIRREL3	NM_001161707;NM_032531	Body;Body	0.903296	0.890997	0.892239	0.854541	0.915846	0.871373	0.740807	0.809047	0.815054	0.793701	0.780184	0.925658	0.894648	0.922449	0.933043	0.870628	0.90812	0.923983	0.902572	0.848302	0.927787	0.899073	0.905409	0.876131	0.915807	0.615154	0.00106537	0.322345
cg12340503	chr11	128212805	+				0.167598	0.227531	0.206276	0.189707	0.201267	0.229048	0.208096	0.186858	0.234511	0.207624	0.214429	0.202978	0.277994	0.226029	0.274099	0.249587	0.267242	0.302251	0.397866	0.202262	0.284934	0.195958	0.236975	0.275923	0.375572	0.6038	0.00139386	0.348163
cg17123881	chr11	128481324	-				0.0259887	0.025735	0.0275251	0.0225322	0.0227807	0.0256232	0.0335393	0.0283616	0.0240214	0.0228736	0.0236336	0.0288593	0.0326971	0.02926	0.0341542	0.026997	0.025803	0.0304269	0.0265439	0.0274811	0.0367729	0.0348273	0.0267006	0.0320573	0.0275137	0.657327	0.000356719	0.242168
cg24732796	chr11	133907497	+	LOC100128239	NR_027276	Body	0.0250384	0.0225859	0.0217461	0.0220902	0.0195629	0.0243751	0.0227206	0.0250794	0.0211917	0.0256828	0.0209206	0.0257195	0.0266792	0.0223471	0.0605606	0.0240121	0.0242851	0.0425105	0.0224783	0.0210111	0.0267689	0.0264492	0.0286711	0.0291945	0.0287749	0.648405	0.000455782	0.26013
cg25214914	chr1	155910523	+	RXFP4	NM_181885	TSS1500	0.332286	0.320858	0.302859	0.331819	0.313284	0.2983	0.285894	0.265695	0.262879	0.285344	0.268369	0.389728	0.335328	0.357637	0.348448	0.327348	0.321253	0.373862	0.333849	0.297947	0.29979	0.321736	0.333367	0.383845	0.359683	0.691389	0.00012951	0.184789
cg21284779	chr1	155910526	+	RXFP4	NM_181885	TSS1500	0.17105	0.180411	0.177583	0.203004	0.188123	0.142073	0.160059	0.143997	0.151279	0.133248	0.157939	0.242989	0.180789	0.211593	0.202876	0.189085	0.193656	0.213347	0.218585	0.196917	0.18192	0.200626	0.229022	0.197937	0.211823	0.682874	0.00016891	0.200253
cg13921921	chr1	155931763	+	ARHGEF2;ARHGEF2;ARHGEF2	NM_004723;NM_001162383;NM_001162384	Body;Body;Body	0.0235689	0.0273983	0.0253839	0.029481	0.0243986	0.0278071	0.0307354	0.0232106	0.0277118	0.026426	0.0278144	0.164293	0.0318107	0.0321546	0.042097	0.0413766	0.0285869	0.0348985	0.034839	0.0330688	0.02927	0.0423374	0.0496016	0.033013	0.0792313	0.742483	2.13876e-05	0.114437
cg25369862	chr11	134279948	+	B3GAT1;B3GAT1	NM_018644;NM_054025	5'UTR;5'UTR	0.849603	0.781271	0.873426	0.850189	0.823556	0.851014	0.688766	0.834489	0.835482	0.835463	0.85863	0.857753	0.85628	0.869201	0.901295	0.855241	0.723962	0.855662	0.865742	0.838163	0.902085	0.893258	0.811839	0.873981	0.858934	0.604205	0.00138079	0.347029
cg06823681	chr12	324682	-	SLC6A12	NM_001122848	TSS1500	0.848353	0.858879	0.867264	0.825928	0.846598	0.874577	0.85623	0.833351	0.879058	0.868988	0.847331	0.896332	0.867012	0.869233	0.915894	0.891573	0.849041	0.885466	0.867991	0.892882	0.920881	0.875867	0.872007	0.878392	0.90362	0.635835	0.000635543	0.27985
cg15706781	chr12	1336248	-	ERC1;ERC1;ERC1;ERC1;ERC1;ERC1	NR_027946;NR_027948;NR_027949;NM_178039;NM_178040;NM_001301248	Body;Body;Body;Body;Body;Body	0.456474	0.239192	0.398366	0.301012	0.28274	0.342558	0.25113	0.308899	0.372668	0.337723	0.317763	0.786054	0.406891	0.535868	0.515411	0.532578	0.524784	0.454317	0.472315	0.532244	0.563774	0.415347	0.517941	0.522454	0.673963	0.739645	2.38904e-05	0.122201
cg15886317	chr12	4228378	+				0.114829	0.115241	0.134742	0.0901361	0.116368	0.0862944	0.130313	0.098473	0.107278	0.0837069	0.105156	0.131939	0.146764	0.144938	0.179624	0.127681	0.119754	0.209838	0.153295	0.131179	0.125654	0.14227	0.161085	0.174118	0.162092	0.769652	6.86932e-06	0.0919364
cg11961243	chr12	5992135	+	ANO2	NM_020373	Body	0.0422857	0.0356544	0.0287032	0.0383656	0.0460066	0.0359019	0.0416469	0.0415745	0.0340966	0.032878	0.0407241	0.0431283	0.0467453	0.0407867	0.0562914	0.0455255	0.0424733	0.0470121	0.0555247	0.0386947	0.0403317	0.0557762	0.0384637	0.0494502	0.0408435	0.601772	0.00146086	0.354341
cg10415209	chr12	6182806	+	VWF	NM_000552	Body	0.403651	0.371992	0.501695	0.447962	0.480035	0.533354	0.475045	0.405779	0.417138	0.499426	0.355015	0.824717	0.667895	0.533903	0.703124	0.637748	0.546505	0.602684	0.619418	0.677541	0.578755	0.461588	0.696934	0.599815	0.742832	0.659354	0.000337022	0.237314
cg09269759	chr1	156221227	-	SMG5	NM_015327	Body	0.520342	0.460571	0.481988	0.526908	0.493637	0.482265	0.483886	0.484041	0.513073	0.558336	0.512843	0.567775	0.514897	0.53283	0.534504	0.525193	0.552646	0.594246	0.564639	0.529315	0.56439	0.502762	0.477002	0.563812	0.568437	0.668681	0.000258114	0.224889
cg05699320	chr1	156221285	-	SMG5;SMG5	NM_015327;NM_015327	ExonBnd;Body	0.560291	0.50668	0.533087	0.559397	0.520605	0.531724	0.525772	0.57731	0.630517	0.631636	0.540358	0.66778	0.592116	0.58998	0.626131	0.578125	0.563108	0.659067	0.660922	0.596309	0.712516	0.577932	0.513953	0.624145	0.649076	0.626914	0.000797743	0.298573
cg13585073	chr1	156221551	+	SMG5	NM_015327	Body	0.280504	0.258564	0.243903	0.253059	0.244709	0.222564	0.238694	0.258383	0.266303	0.269034	0.260236	0.317061	0.253722	0.296694	0.274409	0.276707	0.289792	0.305919	0.319257	0.278988	0.324893	0.254565	0.236709	0.2827	0.342266	0.641512	0.000547928	0.271227
cg17798016	chr12	6501960	-				0.103253	0.077944	0.0901876	0.0740739	0.0848218	0.0907976	0.0841091	0.0488629	0.0602409	0.129478	0.0733469	0.329976	0.112877	0.11981	0.131267	0.162012	0.118956	0.143513	0.108238	0.209025	0.154333	0.133115	0.180259	0.128651	0.186735	0.706393	7.93355e-05	0.16335
cg12024104	chr12	6662581	-	IFFO1;IFFO1	NM_080730;NM_001039670	Body;Body	0.24752	0.245511	0.258788	0.223347	0.245362	0.177252	0.24764	0.152173	0.162253	0.1757	0.206134	0.301761	0.286245	0.268779	0.268333	0.280824	0.17599	0.286419	0.254871	0.168015	0.180726	0.274012	0.256192	0.263037	0.383336	0.615154	0.00106537	0.322345
cg01437411	chr12	7033911	-	ATN1	NM_001007026	5'UTR	0.0694929	0.0808767	0.0859659	0.0885121	0.0820585	0.084905	0.0865962	0.0726182	0.0626557	0.0768171	0.0882424	0.0949372	0.0943787	0.0893514	0.0992467	0.0921839	0.0980141	0.11317	0.104384	0.104922	0.0912532	0.110938	0.0784139	0.0898466	0.102838	0.787089	3.04909e-06	0.0774903
cg25196701	chr12	7054989	-	C12orf57;C12orf57;C12orf57;C12orf57;C12orf57;C12orf57;PTPN6	NM_001301836;NR_126035;NM_001301834;NM_001301837;NM_138425;NM_001301838;NM_080548	Body;Body;Body;Body;Body;Body;TSS1500	0.756057	0.751074	0.751628	0.785265	0.771489	0.779898	0.770987	0.7785	0.766879	0.77976	0.744781	0.849594	0.778789	0.786139	0.81942	0.809856	0.788908	0.832102	0.800254	0.7662	0.832036	0.789223	0.751844	0.827205	0.811086	0.760731	1.01367e-05	0.0970634
cg13508031	chr12	7827543	+				0.0874294	0.0811059	0.05998	0.0642132	0.0883359	0.0713094	0.0820182	0.0517981	0.0689236	0.0796538	0.0711561	0.281514	0.141575	0.0878914	0.11847	0.259515	0.0885149	0.104306	0.0920582	0.105001	0.0924742	0.0736466	0.250341	0.0924515	0.326605	0.658543	0.000344784	0.239054
cg02411663	chr12	8130007	-				0.220817	0.158308	0.261236	0.193418	0.159809	0.207421	0.21504	0.237646	0.274312	0.220483	0.216178	0.617412	0.256476	0.328956	0.35315	0.479605	0.291849	0.284629	0.354691	0.359786	0.282089	0.326286	0.423666	0.235158	0.497887	0.649622	0.000441004	0.257477
cg04996472	chr12	10313615	-	OLR1;OLR1;OLR1	NM_002543;NM_001172632;NM_001172633	Body;Body;Body	0.0895215	0.0895517	0.137544	0.109641	0.0975821	0.148533	0.083582	0.141428	0.164484	0.113558	0.118541	0.497867	0.160749	0.171831	0.17259	0.26094	0.153052	0.23427	0.142577	0.258823	0.125989	0.152437	0.304981	0.177599	0.362764	0.638268	0.000596611	0.275693
cg02491871	chr12	11911896	+	ETV6	NM_001987	Body	0.0500334	0.0518314	0.0526442	0.042995	0.0570098	0.0492772	0.0644138	0.045083	0.0531003	0.0664222	0.0539791	0.134591	0.06996	0.0478159	0.0536331	0.0840367	0.0631167	0.137527	0.058811	0.0784617	0.0588022	0.0685412	0.0650936	0.0699503	0.142467	0.617587	0.00100442	0.317731
cg06225767	chr12	11912232	-	ETV6	NM_001987	Body	0.0691372	0.0704118	0.0906429	0.0856439	0.0960667	0.0632281	0.0864779	0.0842416	0.0861119	0.0973171	0.0740665	0.316646	0.104574	0.0909083	0.101096	0.212017	0.131199	0.338366	0.101046	0.243478	0.106085	0.0937595	0.199767	0.191551	0.245067	0.725452	4.07127e-05	0.134599
cg09262559	chr12	12014507	+	ETV6;RNU6-19P	NM_001987;NR_046487	Body;Body	0.634097	0.633432	0.680097	0.637112	0.751567	0.645239	0.679459	0.620284	0.674817	0.649696	0.669812	0.801923	0.661334	0.74542	0.706088	0.722474	0.653695	0.743723	0.761183	0.757664	0.712524	0.732648	0.716861	0.690267	0.822649	0.615154	0.00106537	0.322345
cg05999753	chr12	12502816	-	MANSC1	NM_018050	5'UTR	0.0929839	0.0835455	0.0633404	0.0876623	0.0645053	0.0551662	0.0764147	0.0604189	0.0691955	0.0661931	0.0843764	0.106405	0.110894	0.0921806	0.143547	0.0800409	0.141123	0.0839496	0.0960258	0.0830416	0.090604	0.0911448	0.0807606	0.123601	0.11468	0.715314	5.84376e-05	0.15136
cg14956546	chr12	13257892	-	GSG1;GSG1	NM_001080554;NM_001080555	TSS1500;TSS1500	0.815082	0.78053	0.796217	0.819619	0.819178	0.776457	0.796422	0.785595	0.853527	0.774064	0.807104	0.882021	0.814436	0.929634	0.871409	0.89717	0.874814	0.841329	0.8779	0.870992	0.818086	0.829684	0.874273	0.867303	0.906361	0.63624	0.000628906	0.279347
cg18612627	chr12	14135203	+				0.073984	0.0842868	0.060828	0.0463047	0.0729502	0.0634755	0.0648255	0.0609594	0.0550507	0.0801974	0.0638525	0.169697	0.101486	0.257696	0.133856	0.0552189	0.255588	0.135268	0.0864692	0.130997	0.101249	0.0939846	0.131793	0.11107	0.0731861	0.650028	0.000436171	0.256683
cg20322901	chr12	29301525	+				0.0318925	0.0351852	0.0390964	0.0247145	0.0377798	0.0357853	0.0369962	0.0317984	0.0353533	0.0325036	0.0292856	0.0412095	0.0468794	0.0314518	0.0482754	0.0333602	0.0428874	0.038046	0.0362198	0.036981	0.0465386	0.0372255	0.0298892	0.0422174	0.0418337	0.601772	0.00146086	0.354341
cg06002976	chr12	30848160	-	IPO8	NM_006390	Body	0.0422284	0.0409299	0.038735	0.0386988	0.0473619	0.0447253	0.0459956	0.0384392	0.0437448	0.0384203	0.0409356	0.0444654	0.0474501	0.0459415	0.144725	0.0563684	0.0449355	0.0538505	0.0432656	0.0412454	0.0481012	0.044883	0.0399069	0.0724136	0.0568427	0.667464	0.000267392	0.224889
cg00449763	chr12	31559410	+	DENND5B;DENND5B	NM_001308339;NM_144973	Body;Body	0.085128	0.0567147	0.075073	0.0513155	0.074591	0.0936007	0.0884463	0.0876931	0.150885	0.114811	0.0695831	0.207116	0.121086	0.0945297	0.0987257	0.412604	0.0981775	0.233988	0.108377	0.168173	0.118086	0.11476	0.29778	0.101424	0.386609	0.600556	0.00150236	0.357688
cg05642798	chr12	34190281	+				0.290598	0.258899	0.230351	0.248248	0.335977	0.257553	0.258855	0.321646	0.36208	0.276985	0.200064	0.465224	0.282581	0.325662	0.351042	0.592367	0.450802	0.408799	0.303077	0.426434	0.31511	0.340078	0.485202	0.45764	0.56307	0.610693	0.00118544	0.332681
cg06124243	chr12	38780698	+				0.149532	0.146765	0.190024	0.111525	0.168494	0.134326	0.168225	0.168007	0.198705	0.18503	0.142169	0.355469	0.191417	0.171213	0.250254	0.455646	0.243378	0.354622	0.299319	0.369408	0.175143	0.260002	0.356651	0.245029	0.49095	0.668275	0.000261175	0.224889
cg01588592	chr1	157069325	-	ETV3L;ETV3L	NM_001004341;NM_001004341	1stExon;5'UTR	0.379907	0.396922	0.31789	0.25942	0.269299	0.304456	0.395615	0.199811	0.383397	0.28051	0.323675	0.749804	0.404517	0.508448	0.531811	0.552118	0.430868	0.465823	0.459206	0.600295	0.352069	0.400366	0.562275	0.49821	0.587537	0.660571	0.000325665	0.233778
cg21506258	chr12	40569152	+				0.139362	0.0855561	0.0796187	0.0908125	0.0828516	0.135448	0.152309	0.0910062	0.0778573	0.0914248	0.112543	0.488632	0.260855	0.160802	0.210909	0.635131	0.126201	0.306802	0.16156	0.340559	0.163874	0.101088	0.515058	0.191422	0.562155	0.637862	0.000602952	0.276737
cg08515817	chr12	46881377	-	LOC100288798;LOC100288798;LOC100288798;LOC100288798;LOC100288798	NR_125379;NR_125380;NR_125378;NR_125377;NR_125381	Body;Body;Body;Body;Body	0.0419726	0.036742	0.0363994	0.0312905	0.0430525	0.0494866	0.0754961	0.0378971	0.0330527	0.0309861	0.036198	0.263681	0.083072	0.0693389	0.0517872	0.313585	0.0427609	0.0625341	0.0494776	0.128143	0.0596215	0.0569945	0.294645	0.0634988	0.284092	0.6038	0.00139386	0.348163
cg11078875	chr1	5805293	+				0.250851	0.113722	0.146337	0.209619	0.172681	0.211768	0.22389	0.199099	0.240743	0.165594	0.123426	0.284688	0.249757	0.256697	0.298021	0.367857	0.37435	0.417729	0.262879	0.239064	0.261433	0.23253	0.306424	0.174883	0.386819	0.632185	0.000698064	0.289511
cg14506158	chr12	48111918	-	ENDOU;ENDOU;ENDOU;ENDOU;ENDOU	NM_001172440;NM_001172439;NM_006025;NM_001172439;NM_006025	Body;Body;Body;ExonBnd;ExonBnd	0.366751	0.334112	0.452505	0.34334	0.342079	0.365935	0.366458	0.340115	0.346897	0.384864	0.342657	0.521769	0.370788	0.359646	0.458217	0.448423	0.378469	0.518691	0.409364	0.37789	0.499626	0.355258	0.456593	0.394355	0.491281	0.605422	0.00134218	0.343052
cg06086316	chr12	48207862	-	HDAC7;HDAC7	NM_015401;NM_001098416	Body;Body	0.0326193	0.0361162	0.0375878	0.0333433	0.0348019	0.0386964	0.0382397	0.0358779	0.0487374	0.0410381	0.0330465	0.115313	0.0333173	0.0447648	0.0697018	0.051933	0.0497522	0.0498997	0.0436662	0.04793	0.041622	0.0490304	0.0551317	0.0563	0.0615849	0.675169	0.000213227	0.21489
cg10879053	chr12	48745061	-	ZNF641;ZNF641;ZNF641	NM_001172681;NM_152320;NM_001172682	TSS1500;TSS1500;TSS200	0.0294609	0.0266427	0.028683	0.0242513	0.0282875	0.0285362	0.032081	0.0253747	0.0271629	0.0267855	0.0277936	0.0300428	0.0283582	0.0281774	0.0307005	0.0287102	0.031524	0.0384742	0.0313298	0.0306856	0.034189	0.028503	0.0315067	0.0344573	0.0305642	0.601367	0.00147458	0.355233
cg09177094	chr1	158132866	+				0.0715074	0.12427	0.141887	0.0854193	0.144638	0.0958508	0.127062	0.143493	0.168631	0.136432	0.0919214	0.374629	0.0787965	0.180142	0.210717	0.178151	0.267533	0.333038	0.164399	0.285283	0.169939	0.171224	0.155271	0.157678	0.445114	0.68409	0.000162707	0.198991
cg23417962	chr12	50925803	+	DIP2B	NM_173602	Body	0.237437	0.166217	0.202259	0.159949	0.205032	0.229304	0.203578	0.195444	0.205805	0.190551	0.170692	0.407718	0.217462	0.24771	0.268863	0.289274	0.269356	0.274435	0.248511	0.277578	0.252545	0.1933	0.263902	0.254698	0.325333	0.629752	0.000742642	0.29334
cg00092400	chr12	51788285	-				0.0318946	0.0435409	0.0345398	0.0245946	0.0315939	0.0326136	0.0337809	0.0311213	0.0311059	0.0286115	0.0418303	0.148336	0.0396868	0.0446087	0.0456283	0.0345299	0.0478734	0.042608	0.0349777	0.0353708	0.0402238	0.0397912	0.0571918	0.040223	0.0632493	0.658138	0.000348723	0.239742
cg20343832	chr12	52207897	-				0.071501	0.0747722	0.0629522	0.0750651	0.0766637	0.0859747	0.0719044	0.0769558	0.0759913	0.0657934	0.0784273	0.0908182	0.0674205	0.0903873	0.0736938	0.0782756	0.0788219	0.0985403	0.1078	0.0800587	0.0774659	0.0905265	0.081159	0.0871314	0.0814684	0.609477	0.00122014	0.335928
cg22142968	chr12	52238436	+				0.465999	0.33239	0.458718	0.252859	0.446214	0.472018	0.445397	0.423641	0.448693	0.380296	0.411293	0.697699	0.572882	0.586434	0.510297	0.779621	0.525454	0.590908	0.508909	0.66559	0.514198	0.635791	0.70057	0.551686	0.701198	0.746944	1.79222e-05	0.113088
cg14872074	chr12	52306101	-	ACVRL1;ACVRL1	NM_000020;NM_001077401	5'UTR;TSS200	0.133046	0.0966455	0.10683	0.103867	0.105635	0.0884526	0.159908	0.107273	0.103494	0.0710793	0.107936	0.431749	0.0990079	0.239253	0.20232	0.280408	0.170779	0.148822	0.162997	0.224531	0.140793	0.161345	0.250227	0.150901	0.370377	0.6038	0.00139386	0.348163
cg16663980	chr1	158809049	+	MNDA	NM_002432	5'UTR	0.662096	0.673611	0.661794	0.649925	0.58893	0.700449	0.579743	0.6065	0.633815	0.641864	0.577432	0.837182	0.720665	0.820567	0.739802	0.827521	0.682335	0.772619	0.82575	0.763984	0.715026	0.768377	0.838833	0.644486	0.839761	0.665437	0.000283502	0.227836
cg04875514	chr12	53497147	+	SOAT2	NM_003578	TSS200	0.479323	0.510237	0.474972	0.451667	0.46729	0.475535	0.51241	0.443705	0.491577	0.461702	0.479901	0.618721	0.448516	0.561643	0.521592	0.513443	0.481405	0.53866	0.484774	0.55325	0.541483	0.517871	0.569356	0.539841	0.517272	0.605827	0.00132953	0.342724
cg27079540	chr12	53594161	-	ITGB7;ITGB7	NR_104181;NM_000889	Body;Body	0.833687	0.825576	0.870108	0.865939	0.845099	0.841212	0.819161	0.80641	0.843619	0.844238	0.825149	0.890452	0.857833	0.85329	0.883752	0.868769	0.853825	0.878802	0.847254	0.892098	0.873729	0.854442	0.864293	0.860465	0.872911	0.612721	0.00112949	0.327141
cg14872454	chr12	54685301	+				0.42453	0.488417	0.5583	0.483036	0.522006	0.533084	0.503064	0.503459	0.498542	0.507567	0.556386	0.589165	0.508465	0.522528	0.551351	0.551223	0.49416	0.556325	0.584249	0.56472	0.569914	0.57944	0.523961	0.555225	0.602445	0.620426	0.000937122	0.31045
cg18285539	chr12	54779260	+	ZNF385A;ZNF385A;ZNF385A;ZNF385A;ZNF385A;ZNF385A;LOC102724050;LOC102724050	NM_001290004;NM_001290002;NM_001290001;NM_015481;NM_001130968;NM_001130967;NR_120487;NR_120486	5'UTR;5'UTR;TSS1500;TSS1500;Body;Body;Body;Body	0.316872	0.289845	0.303907	0.341529	0.310663	0.315638	0.342889	0.28644	0.285015	0.257976	0.23982	0.51574	0.404233	0.402665	0.39167	0.477136	0.40832	0.442608	0.34912	0.501435	0.360915	0.341344	0.517678	0.411348	0.542984	0.710854	6.81845e-05	0.159393
cg10512886	chr12	54779367	-	ZNF385A;ZNF385A;ZNF385A	NM_001130968;NM_001130967;NM_015481	Body;Body;TSS1500	0.379545	0.374771	0.393691	0.372319	0.351048	0.352956	0.380641	0.372983	0.379193	0.346369	0.393104	0.510232	0.435292	0.424941	0.451894	0.427153	0.382639	0.443273	0.406867	0.425834	0.376748	0.389241	0.501906	0.421868	0.493418	0.630969	0.000720055	0.291787
cg15872458	chr12	54784747	-	ZNF385A;ZNF385A	NM_001130968;NM_001130967	Body;Body	0.0423134	0.0348458	0.0467896	0.0414828	0.0356514	0.0454013	0.0436411	0.0470518	0.0359342	0.0301897	0.0332148	0.0436872	0.0461775	0.0367458	0.0999694	0.038858	0.0371539	0.0559661	0.0501068	0.0448361	0.0556663	0.0568652	0.0336686	0.0507249	0.0469723	0.614343	0.00108639	0.323884
cg15840275	chr12	56334140	-	DGKA;DGKA;DGKA;DGKA	NM_201445;NM_201554;NM_001345;NM_201444	Body;Body;Body;Body	0.0418149	0.0491658	0.0448808	0.0375664	0.0501132	0.0528506	0.0399308	0.0418109	0.0408356	0.0342348	0.0556313	0.0588166	0.0573379	0.0469348	0.0549052	0.0494667	0.0639982	0.0558638	0.047109	0.0475584	0.054773	0.0527499	0.0749686	0.0580837	0.0581186	0.639484	0.000577933	0.272323
cg16167485	chr12	56367262	+	RAB5B	NM_002868	TSS1500	0.0431629	0.0390356	0.0402444	0.0343111	0.042196	0.0408316	0.049987	0.0392583	0.0430188	0.0431289	0.036598	0.0439359	0.0491827	0.0484902	0.0571663	0.0437851	0.0494212	0.0420526	0.0421897	0.0413011	0.0443733	0.0434284	0.0433784	0.0479781	0.050417	0.607449	0.00127991	0.340623
cg24773560	chr12	56732723	-	IL23A;IL23A	NM_016584;NM_016584	5'UTR;1stExon	0.145146	0.130854	0.155796	0.124368	0.160966	0.129979	0.165668	0.119766	0.141693	0.130517	0.0936801	0.407207	0.182547	0.281412	0.224442	0.329197	0.210635	0.310285	0.229731	0.320162	0.12497	0.196148	0.363785	0.262172	0.369492	0.634618	0.000655821	0.281613
cg04794883	chr12	57387400	-	GPR182	NM_007264	TSS1500	0.124284	0.122017	0.134918	0.112804	0.120973	0.0981647	0.143418	0.109117	0.100143	0.104946	0.112585	0.1759	0.117246	0.147258	0.141662	0.121622	0.113794	0.154233	0.141939	0.119502	0.126948	0.147911	0.142522	0.129363	0.173033	0.63178	0.000705329	0.289863
cg16896579	chr12	57496251	-	STAT6;STAT6;STAT6;STAT6;STAT6;STAT6	NR_033659;NM_001178081;NM_001178080;NM_001178079;NM_001178078;NM_003153	Body;Body;Body;Body;Body;Body	0.267002	0.242965	0.251781	0.217826	0.272891	0.234929	0.247652	0.220316	0.224161	0.279582	0.206734	0.455677	0.282846	0.266462	0.300066	0.400323	0.284931	0.365594	0.309807	0.305135	0.301779	0.246079	0.408359	0.289699	0.394778	0.627319	0.000789662	0.29719
cg13444413	chr12	58131011	-	AGAP2;AGAP2	NM_001122772;NM_014770	1stExon;Body	0.812178	0.77963	0.787787	0.787866	0.799696	0.808943	0.789784	0.806751	0.757778	0.775929	0.793911	0.822908	0.841949	0.823322	0.824934	0.820878	0.845051	0.83486	0.801252	0.78978	0.826709	0.833465	0.837929	0.812227	0.791851	0.635835	0.000635543	0.27985
cg22538778	chr12	63294404	+	PPM1H	NM_020700	Body	0.894618	0.870197	0.877245	0.896423	0.866154	0.899853	0.874049	0.877257	0.885182	0.877713	0.87406	0.909052	0.897	0.921348	0.923883	0.911592	0.875988	0.914916	0.895676	0.897108	0.898011	0.8898	0.910213	0.898136	0.928146	0.62367	0.000865011	0.305077
cg08543400	chr12	65152772	-	GNS	NM_002076	Body	0.0323921	0.0307242	0.0307802	0.0329932	0.0320933	0.0299156	0.0367919	0.0315033	0.0276466	0.0376358	0.0269947	0.0335948	0.0363306	0.0323596	0.0788767	0.0391539	0.0382468	0.041225	0.029278	0.0321921	0.0337831	0.0420797	0.035258	0.0386546	0.0433156	0.645161	0.000497313	0.265395
cg14571669	chr12	65756576	+	MSRB3;MSRB3	NM_001031679;NM_198080	Body;Body	0.221559	0.218445	0.201928	0.249658	0.22559	0.212428	0.225436	0.261562	0.220832	0.203816	0.270661	0.331179	0.262567	0.259444	0.281531	0.236795	0.269103	0.284294	0.253805	0.323235	0.26726	0.237411	0.223616	0.281266	0.328421	0.680035	0.000184195	0.205212
cg04177662	chr1	160174637	+	LOC729867;PEA15;PEA15;PEA15;PEA15;PEA15	NR_123725;NM_003768;NM_001297578;NM_001297577;NM_001297576;NR_123724	Body;TSS1500;TSS1500;TSS1500;TSS1500;TSS1500	0.216917	0.208355	0.249812	0.220103	0.199514	0.183967	0.268267	0.228033	0.2077	0.190374	0.190875	0.337819	0.25642	0.292655	0.233023	0.379826	0.246148	0.331784	0.209439	0.315765	0.273598	0.246631	0.308707	0.247402	0.393217	0.615965	0.00104471	0.320625
cg21211357	chr12	69327531	+	CPM;CPM;CPM	NM_198320;NM_001005502;NM_001874	TSS1500;TSS1500;5'UTR	0.247961	0.221728	0.401785	0.231475	0.216137	0.23654	0.245903	0.23556	0.214423	0.269281	0.256109	0.42291	0.269493	0.360357	0.290444	0.273543	0.308089	0.276039	0.270007	0.2459	0.275322	0.303223	0.193343	0.258335	0.356173	0.621237	0.000918625	0.309263
cg18707141	chr12	69748943	-				0.266057	0.363541	0.341431	0.36978	0.338929	0.370651	0.31325	0.304566	0.324971	0.326661	0.333141	0.529848	0.384386	0.463116	0.394702	0.514902	0.369966	0.412051	0.460993	0.556668	0.340581	0.476624	0.563513	0.390922	0.560275	0.669492	0.000252087	0.224311
cg17737641	chr12	71834466	+	LGR5	NM_003667	Body	0.0288205	0.0333234	0.0306983	0.0271461	0.0284946	0.0307876	0.0298556	0.032104	0.0254352	0.0279084	0.0313354	0.0342726	0.0347294	0.0333147	0.0443277	0.0305451	0.0325374	0.0316789	0.0315374	0.026437	0.0490647	0.0338322	0.0293114	0.0324348	0.031059	0.603394	0.00140705	0.349098
cg21019156	chr12	71930408	+	LGR5;LGR5;LGR5;LGR5	NR_110596;NM_001277227;NM_003667;NM_001277226	Body;Body;Body;Body	0.330654	0.279993	0.361308	0.257564	0.465508	0.360228	0.444462	0.431424	0.412783	0.490178	0.311199	0.627144	0.446046	0.442353	0.506496	0.487466	0.529283	0.559142	0.48235	0.545419	0.503511	0.340538	0.454459	0.573408	0.597509	0.650839	0.000426644	0.256079
cg05452432	chr12	73067770	+				0.31675	0.144941	0.253356	0.257088	0.360853	0.210628	0.263241	0.235878	0.314434	0.248863	0.258633	0.445564	0.481954	0.296097	0.438228	0.532316	0.566607	0.6142	0.513487	0.474676	0.321088	0.225577	0.351326	0.548802	0.693145	0.640295	0.000565764	0.272268
cg02921003	chr12	75728281	-	GLIPR1L1	NM_152779	TSS200	0.0338292	0.0445495	0.0466358	0.0371133	0.0517738	0.0448437	0.0486086	0.0388231	0.0365186	0.0340014	0.0345163	0.0449457	0.0456333	0.0507301	0.0619419	0.0492663	0.0461246	0.0562584	0.0374412	0.0444471	0.0589395	0.0595171	0.0358432	0.0500193	0.0512741	0.634618	0.000655821	0.281613
cg08830379	chr12	81110208	-	MYF5	NM_005593	TSS1500	0.872897	0.792495	0.703386	0.873297	0.783851	0.704596	0.808423	0.679148	0.811185	0.771774	0.652565	0.899837	0.83843	0.939402	0.935237	0.604782	0.906707	0.890861	0.837148	0.857373	0.858595	0.889177	0.83541	0.837057	0.909568	0.665031	0.000286823	0.228474
cg05304543	chr12	81110641	-	MYF5	NM_005593	TSS200	0.0575086	0.0540736	0.0580182	0.0534646	0.0611565	0.0503329	0.0542509	0.0493318	0.0585591	0.0524126	0.0516673	0.0721377	0.0892346	0.0518016	0.0555453	0.0689024	0.0565182	0.0747702	0.055051	0.113118	0.0808071	0.0733602	0.0628824	0.0686401	0.0629934	0.604205	0.00138079	0.347029
cg08314603	chr12	81471311	+	ACSS3	NM_024560	TSS1500	0.0504537	0.0771112	0.0710407	0.0671603	0.0470973	0.0561647	0.0728941	0.0672785	0.0605357	0.0678048	0.0680955	0.0781587	0.0966095	0.0855269	0.0839359	0.0769346	0.080634	0.0791441	0.0808003	0.100751	0.069703	0.0623705	0.0604538	0.0959956	0.0934487	0.602178	0.00144724	0.353463
cg12831026	chr1	160752312	-				0.372927	0.332942	0.33613	0.339732	0.412504	0.376834	0.334672	0.35189	0.381052	0.360694	0.330855	0.557734	0.41425	0.406163	0.508893	0.550911	0.453293	0.507516	0.47444	0.554081	0.399772	0.370558	0.536465	0.417145	0.67294	0.643134	0.000524906	0.268324
cg06708913	chr12	90274556	+				0.100758	0.0466804	0.0488885	0.0316932	0.0416948	0.037228	0.0631683	0.0438015	0.0430238	0.0496731	0.0579451	0.107693	0.0821698	0.0538397	0.0799864	0.0568357	0.0809274	0.0824938	0.0836084	0.105881	0.0598024	0.0517492	0.068341	0.263293	0.0860953	0.620831	0.000927834	0.309263
cg25410900	chr12	90321249	+				0.179223	0.162541	0.170393	0.155262	0.161096	0.140632	0.137611	0.189214	0.159652	0.191729	0.170597	0.220219	0.16405	0.210323	0.156564	0.179031	0.234895	0.277852	0.258949	0.301679	0.252341	0.173565	0.234372	0.212541	0.248908	0.602178	0.00144724	0.353463
cg21444421	chr12	90393807	+				0.25323	0.241785	0.291222	0.252695	0.310147	0.263834	0.301874	0.264636	0.285479	0.239981	0.252854	0.322264	0.267352	0.297608	0.347739	0.304868	0.278484	0.36078	0.34754	0.288944	0.347642	0.317541	0.289992	0.307351	0.290226	0.648405	0.000455782	0.26013
cg06494734	chr1	160833846	-	CD244;CD244;CD244	NM_001166664;NM_001166663;NM_016382	TSS1500;TSS1500;TSS1500	0.287566	0.259541	0.189243	0.25604	0.186007	0.165848	0.286532	0.25903	0.23661	0.202059	0.263811	0.436262	0.201052	0.291799	0.356395	0.256527	0.317155	0.261987	0.290164	0.257055	0.27007	0.288108	0.413219	0.316107	0.403651	0.610693	0.00118544	0.332681
cg22891465	chr1	160986514	+	F11R	NM_016946	Body	0.259556	0.224458	0.248703	0.141163	0.239123	0.281622	0.26966	0.22552	0.259005	0.173944	0.235272	0.505299	0.278876	0.333219	0.295221	0.274687	0.275613	0.271473	0.291233	0.283544	0.174414	0.319455	0.3575	0.291791	0.340711	0.635429	0.000642241	0.280823
cg07584840	chr12	94579928	-	PLXNC1	NM_005761	Body	0.806947	0.804243	0.776003	0.81166	0.763304	0.834743	0.765851	0.759796	0.782852	0.81917	0.830231	0.906755	0.875004	0.823654	0.837852	0.783368	0.810401	0.852042	0.775125	0.848202	0.842459	0.870802	0.824997	0.845866	0.840596	0.663815	0.000296993	0.229603
cg14189750	chr12	96183525	+	NTN4	NM_021229	Body	0.080398	0.123524	0.138193	0.130718	0.110785	0.110796	0.131577	0.116891	0.113527	0.116622	0.138951	0.0947695	0.216054	0.498788	0.163167	0.115981	0.180396	0.173949	0.136412	0.135033	0.286536	0.149417	0.0973496	0.131999	0.188287	0.602583	0.00143373	0.352706
cg02471132	chr12	98850722	+				0.0508795	0.0413532	0.0425662	0.0484689	0.0402049	0.0384043	0.0416743	0.0368288	0.036657	0.0373174	0.0333394	0.0469178	0.052103	0.0404552	0.0411135	0.05691	0.0461739	0.0599374	0.0486204	0.0447137	0.0469307	0.0494122	0.0430904	0.0489776	0.0510288	0.633807	0.000669649	0.284101
cg23580826	chr12	101801296	+	ARL1;ARL1	NM_001177;NM_001301068	Body;Body	0.026447	0.024715	0.0243317	0.0217675	0.0281638	0.0258465	0.0322114	0.0264914	0.0251026	0.0267519	0.0225992	0.0308246	0.0286026	0.0307381	0.0370273	0.0347967	0.0285873	0.0309644	0.0280235	0.025811	0.027516	0.0298023	0.0255337	0.0298536	0.0302477	0.607855	0.00126776	0.338942
cg03810428	chr12	103218441	-				0.0770382	0.104049	0.0717215	0.0661443	0.0756323	0.0919646	0.0857524	0.0892154	0.0815125	0.0763446	0.0934743	0.110411	0.12215	0.132057	0.0962235	0.092899	0.122677	0.110946	0.0800072	0.0920994	0.109054	0.0982525	0.105476	0.0953833	0.107992	0.697472	0.000106547	0.175603
cg17911936	chr12	103357707	-				0.446747	0.426107	0.462485	0.279585	0.448304	0.40749	0.436409	0.349037	0.300721	0.381959	0.340386	0.457758	0.57182	0.497424	0.515828	0.47271	0.454668	0.406209	0.448656	0.3462	0.57275	0.46145	0.298565	0.455384	0.537843	0.613937	0.00109703	0.324086
cg11425280	chr12	104851172	+	CHST11	NM_018413	5'UTR	0.0516238	0.0656091	0.0651014	0.056776	0.0654545	0.073252	0.0664161	0.0617716	0.0602418	0.055866	0.0594911	0.0853677	0.0727103	0.074596	0.0724075	0.0652174	0.0717676	0.0738056	0.0697393	0.0612417	0.0741398	0.076243	0.0586038	0.082271	0.0734729	0.766002	8.07099e-06	0.0937727
cg13052598	chr12	105074557	+	CHST11;CHST11	NM_001173982;NM_018413	Body;Body	0.0511667	0.0634326	0.0501541	0.0557765	0.0461636	0.0678955	0.0624063	0.0573109	0.0611445	0.053272	0.0471993	0.0571076	0.0884661	0.0702945	0.0717515	0.0766503	0.0585415	0.0741924	0.065364	0.0592499	0.0902624	0.0675816	0.0587519	0.093219	0.0708632	0.697472	0.000106547	0.175603
cg17399459	chr12	105365229	+				0.331316	0.338146	0.392653	0.372448	0.449979	0.409444	0.364936	0.42189	0.37774	0.350263	0.270795	0.495054	0.349895	0.488566	0.459418	0.701705	0.597898	0.653147	0.450075	0.510295	0.45283	0.382118	0.555495	0.520974	0.631416	0.628941	0.000758039	0.295471
cg10318121	chr1	161172291	-	NDUFS2;NDUFS2	NM_004550;NM_001166159	Body;Body	0.049197	0.047393	0.0538083	0.0450955	0.0463852	0.0485887	0.0449319	0.0496303	0.0463285	0.0476975	0.0473724	0.0510443	0.0602265	0.0595994	0.0576173	0.0495671	0.0590589	0.0538452	0.0705412	0.0569126	0.048202	0.0547345	0.0556681	0.0758641	0.0572436	0.727074	3.83694e-05	0.130567
cg12994448	chr12	108130839	+	PRDM4;LOC101929162	NM_012406;NR_120474	Body;Body	0.175527	0.0938829	0.0892083	0.132412	0.0805761	0.112044	0.100957	0.114397	0.124932	0.131642	0.0895767	0.346426	0.145392	0.165501	0.21837	0.222546	0.155187	0.210628	0.179534	0.229009	0.110326	0.185351	0.234799	0.180272	0.263566	0.643134	0.000524906	0.268324
cg22277972	chr12	108960008	+	ISCU;ISCU	NM_213595;NM_014301	Body;Body	0.0453122	0.059292	0.0448558	0.0415993	0.0424931	0.0494619	0.04648	0.0345749	0.0369528	0.041349	0.0430701	0.060527	0.0472074	0.0607912	0.0465922	0.0498052	0.046418	0.0547468	0.0476339	0.0415601	0.0468994	0.0504244	0.0392833	0.0504367	0.0558337	0.605016	0.00135495	0.344581
cg03028536	chr12	111550474	-	CUX2	NM_015267	Body	0.477644	0.510624	0.553577	0.500226	0.608243	0.502843	0.463082	0.472834	0.567783	0.517051	0.428239	0.755772	0.645227	0.533373	0.525394	0.668854	0.553662	0.649381	0.586492	0.655565	0.661529	0.624356	0.689167	0.604572	0.72093	0.671519	0.000237552	0.221814
cg03478159	chr12	112171952	-	ACAD10;ACAD10	NM_025247;NM_001136538	Body;Body	0.198041	0.0935374	0.102933	0.112178	0.148766	0.115752	0.164604	0.0865406	0.106951	0.144126	0.0972098	0.584885	0.368401	0.209219	0.260828	0.458476	0.145426	0.309163	0.15349	0.24831	0.184504	0.172437	0.443249	0.154547	0.603935	0.648811	0.000450809	0.259293
cg06140190	chr12	112203799	-	ALDH2;ALDH2	NM_000690;NM_001204889	TSS1500;TSS1500	0.82494	0.781097	0.777749	0.775224	0.854284	0.833294	0.79445	0.815401	0.841696	0.841645	0.805793	0.876305	0.87046	0.835404	0.849403	0.843619	0.85078	0.837763	0.834647	0.872351	0.893294	0.853541	0.823459	0.857474	0.884601	0.693011	0.000122997	0.181878
cg19186356	chr12	112204327	-	ALDH2	NM_000690	TSS200	0.0564386	0.0637242	0.0600146	0.054991	0.0616694	0.0467575	0.0680396	0.0478322	0.049923	0.0566024	0.0356535	0.146013	0.0850546	0.0783125	0.156945	0.0585798	0.0549717	0.0699192	0.0838535	0.0734086	0.0634794	0.0691187	0.106862	0.0727179	0.103095	0.647189	0.000470988	0.260935
cg09555447	chr12	113579991	-				0.0729987	0.0736765	0.104008	0.0566425	0.098127	0.172488	0.198349	0.0639711	0.0645888	0.077514	0.102931	0.401803	0.201667	0.247275	0.274333	0.342143	0.242025	0.260543	0.25246	0.290081	0.127355	0.114166	0.240813	0.199703	0.30268	0.66422	0.000293569	0.229603
cg25403721	chr12	114885372	-				0.0240339	0.02606	0.0297567	0.0222399	0.0322475	0.0307596	0.0267191	0.0256118	0.0278005	0.0261116	0.0315245	0.0959682	0.0401669	0.0589373	0.0423426	0.0344541	0.0338277	0.0792394	0.0288665	0.0273288	0.0350724	0.0421683	0.0355837	0.0306439	0.0342178	0.690984	0.000131184	0.184907
cg12878812	chr12	119419696	+	SRRM4	NM_194286	1stExon	0.231207	0.230137	0.206078	0.159464	0.173416	0.176362	0.223316	0.199538	0.178642	0.209984	0.230221	0.236136	0.269868	0.28257	0.271936	0.242604	0.230932	0.316075	0.247804	0.218641	0.2032	0.223805	0.201437	0.23784	0.302004	0.652055	0.000412693	0.253888
cg11378615	chr12	120632829	+	GCN1	NM_006836	TSS1500	0.0305851	0.0315298	0.0304323	0.0321373	0.0290175	0.0311059	0.0313695	0.0266908	0.0260681	0.0302818	0.0265599	0.0364569	0.0288667	0.0349026	0.0393574	0.0342963	0.0321811	0.0378879	0.0286819	0.0271596	0.0322725	0.0327257	0.0255331	0.0388344	0.0375503	0.620831	0.000927834	0.309263
cg27489439	chr12	120692870	+	PXN;PXN;PXN	NM_002859;NM_001243756;NM_001080855	Body;Body;Body	0.601417	0.565834	0.524864	0.528161	0.562645	0.604759	0.502293	0.541889	0.533928	0.442136	0.593132	0.878495	0.677954	0.618307	0.695014	0.731168	0.598443	0.613627	0.625997	0.729444	0.627175	0.6	0.790368	0.637792	0.748482	0.670303	0.000246182	0.223209
cg23975144	chr12	120875872	-	COX6A1	NM_004373	TSS200	0.0454221	0.0374089	0.0441539	0.0385976	0.038274	0.0424619	0.0394757	0.0356176	0.0401823	0.0390145	0.0400593	0.0412307	0.0454492	0.0411439	0.059002	0.040612	0.0407865	0.0475633	0.0453651	0.0387092	0.0416393	0.0448307	0.0461	0.0516945	0.0424638	0.614748	0.00107584	0.322749
cg16258767	chr12	121324635	-	SPPL3	NM_139015	Body	0.887601	0.872547	0.898875	0.874307	0.878931	0.865319	0.873866	0.874124	0.890423	0.894859	0.88498	0.900836	0.895157	0.890124	0.911315	0.921022	0.896061	0.91511	0.904345	0.92494	0.904348	0.893145	0.914838	0.902131	0.925302	0.678413	0.000193462	0.210069
cg16460342	chr12	121662577	+	P2RX4	NM_002560	Body	0.0718238	0.120597	0.136028	0.136221	0.111596	0.132686	0.141202	0.124184	0.104343	0.128685	0.119848	0.342699	0.102631	0.152668	0.186188	0.146415	0.168856	0.140123	0.151071	0.134318	0.145613	0.160035	0.234486	0.142332	0.191229	0.658138	0.000348723	0.239742
cg02564441	chr12	122987034	-	ZCCHC8	NM_017612	TSS1500	0.189175	0.233919	0.265516	0.233766	0.150558	0.234745	0.282502	0.307529	0.237237	0.27132	0.229472	0.576498	0.392926	0.361185	0.330179	0.402609	0.28333	0.322749	0.334969	0.265442	0.230272	0.332736	0.382424	0.31507	0.476164	0.627319	0.000789662	0.29719
cg13947866	chr12	123218275	-				0.21252	0.260724	0.281717	0.208605	0.304751	0.282476	0.22637	0.185213	0.252379	0.212433	0.310029	0.580367	0.365479	0.350571	0.28346	0.36878	0.227927	0.353525	0.258992	0.59156	0.376856	0.408345	0.415843	0.357716	0.316054	0.610288	0.00119691	0.334171
cg01701157	chr12	123754960	-	CDK2AP1;CDK2AP1;CDK2AP1;CDK2AP1	NM_001270433;NR_073008;NR_073007;NM_004642	TSS200;Body;Body;Body	0.026569	0.0253285	0.0253287	0.0259468	0.0262077	0.0299111	0.0256045	0.0267768	0.0252695	0.0277448	0.0286592	0.0258122	0.0279423	0.0282333	0.108124	0.0324611	0.0316621	0.034024	0.0288512	0.0242217	0.0449459	0.0331604	0.0253591	0.0444513	0.028942	0.643945	0.000513713	0.266965
cg21017288	chr1	164528753	-	PBX1;PBX1;PBX1;PBX1;PBX1;PBX1	NM_002585;NM_001204963;NM_001204961;NM_002585;NM_001204963;NM_001204961	5'UTR;5'UTR;5'UTR;1stExon;1stExon;1stExon	0.0243284	0.0185251	0.0150654	0.0173824	0.0178225	0.019118	0.0206124	0.0216643	0.0205706	0.0210456	0.0210293	0.0234869	0.0223112	0.0230894	0.0620064	0.0208121	0.0218415	0.0248843	0.0178938	0.0176462	0.0235019	0.0389609	0.0193838	0.025092	0.0242169	0.665842	0.000280214	0.227441
cg09288218	chr12	130554977	+				0.415933	0.554959	0.551457	0.588928	0.672296	0.503778	0.535069	0.589181	0.521172	0.708616	0.54657	0.895443	0.648564	0.886213	0.6616	0.569845	0.585868	0.629578	0.604673	0.618241	0.670811	0.7478	0.534649	0.736146	0.616419	0.606233	0.00131697	0.342199
cg03064145	chr12	132314751	-	MMP17	NM_016155	Body	0.0314068	0.0318671	0.030231	0.0284052	0.0304245	0.0264481	0.0318304	0.0316739	0.0299227	0.0327831	0.0313818	0.0315362	0.0309506	0.0330547	0.0336455	0.0398715	0.0364252	0.0367127	0.033055	0.0333341	0.0371514	0.0305376	0.0318818	0.0391193	0.0375619	0.629347	0.000750306	0.294224
cg17416913	chr12	132674585	+				0.037967	0.0345897	0.0306194	0.0274129	0.0353995	0.0279844	0.0293451	0.0349119	0.0294597	0.0247429	0.0230892	0.0435533	0.0351861	0.034452	0.0511045	0.0414501	0.02936	0.0487062	0.0295156	0.0297474	0.0362612	0.0393199	0.0315922	0.0424805	0.0416185	0.632996	0.000683729	0.286931
cg14192259	chr12	133014881	-				0.0942749	0.0974089	0.116256	0.10192	0.121794	0.115918	0.0769469	0.0939717	0.124953	0.123771	0.0735643	0.289795	0.132034	0.0958623	0.129948	0.146981	0.0946603	0.183354	0.140202	0.127807	0.209606	0.13705	0.155967	0.13756	0.124091	0.630563	0.000727517	0.292327
cg24409356	chr1	165738333	-	TMCO1	NM_019026	TSS200	0.0197082	0.019525	0.0213125	0.0181062	0.0211164	0.0207426	0.0243864	0.0187379	0.0197287	0.01839	0.0191851	0.0212464	0.0229618	0.0195493	0.020353	0.0213146	0.0230756	0.0236512	0.0199736	0.0209153	0.0220556	0.0218223	0.0202156	0.0243305	0.0246715	0.629347	0.000750306	0.294224
cg00376255	chr13	23946885	-	SACS;SACS	NM_001278055;NM_014363	5'UTR;Body	0.0554292	0.0323343	0.0282006	0.0301002	0.0361741	0.0349183	0.0516583	0.033273	0.0431609	0.0435933	0.0416539	0.205502	0.0501137	0.0564431	0.0739544	0.184099	0.0635309	0.120196	0.0424023	0.0781999	0.0404507	0.0708571	0.076033	0.0832851	0.207651	0.672736	0.000229187	0.220067
cg25458713	chr13	25592443	+				0.427185	0.49624	0.511607	0.485268	0.482657	0.489366	0.490947	0.475433	0.478077	0.421205	0.449458	0.487215	0.497257	0.568044	0.584213	0.50618	0.534494	0.494602	0.505649	0.45679	0.485434	0.522107	0.51784	0.513969	0.524464	0.624886	0.000839233	0.302949
cg18815647	chr13	25744676	-	FAM123A;FAM123A	NM_199138;NM_152704	Body;1stExon	0.258092	0.257246	0.284835	0.207949	0.226745	0.196461	0.23153	0.220439	0.250852	0.236209	0.258652	0.469143	0.285292	0.281629	0.352496	0.19897	0.298596	0.311664	0.259757	0.293184	0.284551	0.272554	0.284278	0.323152	0.253025	0.615965	0.00104471	0.320625
cg03033508	chr13	26797157	-	RNF6;RNF6;RNF6	NM_183044;NM_183043;NM_005977	TSS1500;TSS1500;TSS1500	0.499022	0.446862	0.532462	0.420754	0.489716	0.472002	0.513292	0.454392	0.498334	0.503933	0.438474	0.865454	0.61058	0.705317	0.492115	0.542772	0.556247	0.496866	0.602201	0.512743	0.555595	0.574813	0.534916	0.55279	0.589082	0.693822	0.00011985	0.181178
cg23140290	chr13	26797279	-	RNF6;RNF6;RNF6	NM_183044;NM_183043;NM_005977	TSS1500;TSS1500;TSS1500	0.171157	0.0600853	0.183998	0.102064	0.152743	0.156757	0.153433	0.0953875	0.0848788	0.100896	0.0824465	0.617743	0.193005	0.312195	0.256432	0.312467	0.141164	0.246695	0.213946	0.233144	0.23043	0.120829	0.269676	0.215002	0.322039	0.625697	0.000822419	0.3017
cg01600817	chr13	26797529	-	RNF6	NM_005977	TSS1500	0.794097	0.735679	0.781707	0.733448	0.804918	0.730382	0.808013	0.786523	0.840976	0.766106	0.721576	0.92526	0.904998	0.87758	0.877586	0.904318	0.795334	0.809923	0.850885	0.900682	0.884643	0.828885	0.884083	0.829972	0.910444	0.669492	0.000252087	0.224311
cg23883857	chr13	27752226	+	USP12-AS2	NR_046548	Body	0.28881	0.250397	0.210511	0.268292	0.236087	0.2876	0.265177	0.269969	0.219782	0.233544	0.230161	0.427616	0.309298	0.288106	0.302104	0.477509	0.240093	0.346786	0.295729	0.387822	0.299845	0.318117	0.476072	0.331432	0.408707	0.677196	0.000200677	0.213346
cg26609631	chr13	28366814	-	GSX1;GSX1	NM_145657;NM_145657	5'UTR;1stExon	0.0232671	0.0250213	0.0233462	0.026077	0.0262872	0.0234001	0.0305868	0.0224032	0.019062	0.0228776	0.0255491	0.0328866	0.024915	0.0327123	0.0252301	0.0310548	0.0342058	0.0271742	0.0283106	0.0464531	0.0270686	0.0263958	0.0247885	0.0311792	0.042046	0.628536	0.00076584	0.295471
cg00889398	chr13	28502089	+				0.0976542	0.129421	0.129609	0.112564	0.143375	0.117466	0.13297	0.181874	0.133797	0.173958	0.136428	0.433691	0.161954	0.217721	0.159323	0.198849	0.143166	0.237342	0.160386	0.156191	0.233534	0.147192	0.0972947	0.171356	0.228526	0.631374	0.000712659	0.290965
cg16158863	chr13	32605218	-	FRY	NM_023037	TSS1500	0.0326226	0.0357165	0.031154	0.0322531	0.0355971	0.0344433	0.0367918	0.0344814	0.0337782	0.0418349	0.0294885	0.0339655	0.043476	0.0353	0.0456782	0.0358544	0.0371246	0.0414872	0.0398742	0.0389894	0.0374556	0.0396237	0.0300439	0.0474148	0.0402471	0.634213	0.000662704	0.282926
cg25217100	chr13	37249426	-	C13orf36	NM_203451	5'UTR	0.273527	0.402584	0.302985	0.352244	0.406759	0.315411	0.370161	0.305169	0.43424	0.323849	0.35571	0.646907	0.412537	0.837077	0.660595	0.429317	0.407788	0.442223	0.367577	0.439192	0.24474	0.541651	0.446638	0.451777	0.57506	0.611504	0.00116278	0.330197
cg15398976	chr13	38445267	-	TRPC4;TRPC4;TRPC4;TRPC4;TRPC4;TRPC4	NM_003306;NM_001135957;NM_001135956;NM_016179;NM_001135958;NM_001135955	TSS1500;TSS1500;TSS1500;TSS1500;TSS1500;TSS1500	0.43837	0.446602	0.40719	0.43024	0.423012	0.413533	0.526066	0.499043	0.374594	0.439646	0.388814	0.659525	0.484783	0.520273	0.767776	0.485069	0.522254	0.572763	0.525981	0.522768	0.413441	0.594218	0.637788	0.631057	0.547957	0.637862	0.000602952	0.276737
cg18352063	chr13	38923958	-	UFM1;UFM1	NM_016617;NM_016617	1stExon;5'UTR	0.0246025	0.0243424	0.0275623	0.0229082	0.0292492	0.0234137	0.0274872	0.0274901	0.0241396	0.0234448	0.0257075	0.0299978	0.0302798	0.0297915	0.0311655	0.0340953	0.0282679	0.033022	0.0243748	0.0255482	0.0256605	0.0299197	0.0258563	0.0320607	0.0301363	0.642323	0.00053631	0.269245
cg00181731	chr13	41052081	+	LINC00598;LINC00598;LINC00598	NR_024506;NR_024507;NR_024505	Body;Body;Body	0.523353	0.473732	0.510617	0.416519	0.471982	0.538945	0.454863	0.478189	0.436588	0.360975	0.344548	0.830528	0.459305	0.603075	0.754096	0.623533	0.652657	0.558062	0.65649	0.800893	0.535022	0.566399	0.691667	0.705005	0.703625	0.674763	0.000215817	0.21563
cg25283254	chr13	41838093	-	MTRF1	NM_004294	TSS1500	0.047238	0.0397473	0.0597099	0.0453466	0.0636182	0.052755	0.0642643	0.0706278	0.0600967	0.0620188	0.0465314	0.0900541	0.0612012	0.0739332	0.0776673	0.0680573	0.0513478	0.0863979	0.0654299	0.0932367	0.104921	0.0784593	0.0756506	0.0641959	0.0780196	0.657327	0.000356719	0.242168
cg14812492	chr13	42622014	-	DGKH;DGKH	NM_178009;NM_152910	TSS1500;TSS1500	0.0297116	0.0280081	0.0302131	0.0246275	0.0276486	0.0304264	0.0371166	0.0276954	0.0279982	0.0268817	0.0274142	0.0297856	0.0347227	0.0286652	0.0390719	0.033914	0.0309847	0.0337301	0.0307559	0.0334051	0.0305145	0.033779	0.0292268	0.0358089	0.0313649	0.619209	0.000965471	0.313083
cg17344560	chr13	43818116	-	ENOX1;ENOX1;ENOX1	NM_001127615;NM_001242863;NM_017993	Body;Body;Body	0.327785	0.325287	0.303641	0.357339	0.349064	0.324634	0.318325	0.311693	0.325491	0.294778	0.318664	0.334286	0.336536	0.360741	0.368444	0.365365	0.358043	0.34272	0.417006	0.30517	0.341402	0.416707	0.386077	0.364611	0.376754	0.674763	0.000215817	0.21563
cg26680656	chr13	43979482	-	ENOX1;ENOX1;ENOX1	NM_001127615;NM_001242863;NM_017993	Body;Body;Body	0.410734	0.357615	0.411379	0.388619	0.402719	0.399919	0.40076	0.406984	0.368139	0.448977	0.413503	0.697947	0.531308	0.419829	0.396209	0.426623	0.4291	0.557748	0.513864	0.564566	0.554161	0.606444	0.434392	0.501597	0.505443	0.720991	4.78209e-05	0.141427
cg05813594	chr13	47140679	-	LRCH1;LRCH1;LRCH1	NM_015116;NM_001164211;NM_001164213	Body;Body;Body	0.078306	0.119674	0.110567	0.0797565	0.147336	0.0983238	0.128759	0.122359	0.161291	0.143828	0.108714	0.532851	0.186827	0.125828	0.236712	0.394871	0.207858	0.348704	0.155115	0.393634	0.183485	0.159205	0.354514	0.144268	0.487959	0.639484	0.000577933	0.272323
cg11819120	chr13	49130981	+				0.196433	0.134549	0.296082	0.0917537	0.205023	0.247331	0.13169	0.146089	0.263959	0.127531	0.101857	0.579478	0.271643	0.336093	0.330618	0.621802	0.312151	0.270913	0.418446	0.49441	0.371854	0.462811	0.613339	0.197051	0.537594	0.626508	0.000805896	0.300106
cg15338967	chr13	49175326	+				0.632441	0.593794	0.664788	0.627022	0.599093	0.602968	0.603163	0.573525	0.560276	0.572959	0.555211	0.638808	0.658358	0.656364	0.646278	0.590732	0.614928	0.731254	0.671871	0.598897	0.716585	0.652473	0.628717	0.643903	0.659411	0.698283	0.000103773	0.175603
cg21645341	chr13	49230980	+	CYSLTR2;CYSLTR2;CYSLTR2;CYSLTR2;CYSLTR2;CYSLTR2;CYSLTR2;CYSLTR2	NM_001308468;NM_001308469;NM_001308470;NM_001308467;NM_001308465;NM_001308471;NM_001308476;NM_020377	5'UTR;5'UTR;5'UTR;5'UTR;5'UTR;5'UTR;5'UTR;5'UTR	0.0520582	0.0615089	0.0675563	0.051931	0.0751547	0.0525976	0.0517062	0.0537545	0.0573809	0.0571452	0.0585591	0.255	0.0636251	0.0774432	0.10094	0.245738	0.0594417	0.0764625	0.0642783	0.138511	0.0719541	0.0820881	0.197518	0.0598591	0.268226	0.624075	0.000856343	0.305077
cg03564172	chr13	52295725	-	WDFY2	NM_052950	Body	0.189026	0.121162	0.0841157	0.144846	0.159813	0.16595	0.180305	0.165911	0.179837	0.183425	0.14497	0.325275	0.227755	0.163478	0.242772	0.324013	0.202934	0.242541	0.215112	0.228728	0.191288	0.190507	0.277729	0.191951	0.36856	0.67963	0.000186475	0.20662
cg26432894	chr13	53029973	-	CKAP2;CKAP2;CKAP2;CKAP2	NM_001286686;NM_001286687;NM_001098525;NM_018204	TSS200;Body;Body;Body	0.0175066	0.0171778	0.0181615	0.0169199	0.0178365	0.0163546	0.0170199	0.0165999	0.0173859	0.0177123	0.017273	0.0193428	0.0187218	0.0158523	0.0172984	0.0187823	0.0192433	0.019083	0.0180822	0.0181378	0.0190017	0.0192612	0.0184163	0.018009	0.0184271	0.632591	0.000690865	0.288142
cg27127814	chr13	53425257	-				0.0334004	0.0307739	0.0287989	0.0280696	0.028403	0.0274171	0.0288083	0.0338845	0.0276882	0.0247236	0.0317306	0.0383363	0.0334722	0.0317673	0.0660978	0.0369387	0.0324843	0.0352312	0.0284983	0.0349634	0.0373448	0.0366574	0.0415166	0.0304909	0.0385478	0.610693	0.00118544	0.332681
cg04777052	chr13	73355909	+	DIS3;DIS3;PIBF1	NM_014953;NM_001128226;NM_006346	1stExon;1stExon;TSS1500	0.0186793	0.0192529	0.0192499	0.018967	0.0228581	0.0184709	0.0195469	0.0174693	0.0173773	0.0181292	0.016625	0.0204277	0.0209356	0.0186671	0.0199123	0.0263982	0.0225275	0.0237132	0.0193826	0.0209078	0.0204523	0.0229355	0.0238403	0.0238371	0.0209712	0.637051	0.000615811	0.277779
cg25242306	chr13	74667131	-	KLF12	NM_007249	5'UTR	0.239017	0.243262	0.217921	0.22912	0.209396	0.24373	0.256621	0.191672	0.214821	0.234237	0.249423	0.434873	0.349356	0.259627	0.285196	0.264141	0.207286	0.332776	0.250565	0.295443	0.308243	0.271749	0.311863	0.247666	0.326602	0.654488	0.000385975	0.246786
cg08125310	chr13	77989720	-				0.291599	0.248349	0.249332	0.201571	0.280564	0.29165	0.259606	0.273411	0.223392	0.265877	0.259731	0.530651	0.352134	0.313243	0.360788	0.521224	0.292215	0.32986	0.321288	0.388623	0.282988	0.281214	0.542136	0.302812	0.51744	0.630969	0.000720055	0.291787
cg11311865	chr13	79768628	-				0.0979196	0.0719399	0.0902255	0.0975787	0.106727	0.122169	0.10024	0.0952527	0.0850342	0.0777677	0.0563195	0.350817	0.146364	0.111871	0.150133	0.174818	0.185088	0.21308	0.136468	0.182687	0.208333	0.118991	0.1585	0.213148	0.224273	0.810608	8.98487e-07	0.0774903
cg15042942	chr1	170043921	-	KIFAP3;KIFAP3;KIFAP3	NM_001204514;NM_001204516;NM_014970	TSS200;TSS200;TSS200	0.0289524	0.0314728	0.0261009	0.0294327	0.0337093	0.0280672	0.0301861	0.0330423	0.0300572	0.0277507	0.0279255	0.0346928	0.0403533	0.0355247	0.0412973	0.0382916	0.032567	0.0401158	0.0322374	0.0399444	0.0306289	0.0443752	0.0339302	0.0361209	0.0315859	0.660165	0.000329413	0.233778
cg22558303	chr13	96705786	-	UGGT2	NM_020121	TSS200	0.0460196	0.0452453	0.0397595	0.038688	0.0473576	0.0383346	0.0445331	0.0436401	0.0405552	0.0447144	0.0344153	0.0510865	0.0370572	0.0491181	0.0413625	0.110935	0.0636179	0.0490891	0.0469016	0.0442568	0.0506519	0.0496819	0.0446036	0.0538632	0.0530391	0.622048	0.000900444	0.307441
cg01967861	chr13	97914115	-	MBNL2;MBNL2;MBNL2	NM_001306070;NM_144778;NM_207304	5'UTR;5'UTR;5'UTR	0.103771	0.0517863	0.0613322	0.0602646	0.0608539	0.0674934	0.088878	0.0667393	0.0632815	0.0650407	0.0596675	0.414411	0.187826	0.131397	0.130076	0.225488	0.101959	0.210063	0.115411	0.184687	0.118115	0.0843154	0.266544	0.124126	0.320158	0.698283	0.000103773	0.175603
cg11731845	chr1	714239	-	LOC100288069	NR_033908	TSS200	0.258904	0.204333	0.25167	0.265303	0.225046	0.204989	0.25216	0.262884	0.219258	0.219018	0.24598	0.28868	0.266476	0.2698	0.233978	0.253416	0.285873	0.299051	0.25392	0.295872	0.275562	0.276657	0.221057	0.319803	0.26148	0.67598	0.000208127	0.213993
cg11123646	chr13	99215537	-	STK24;STK24	NM_001032296;NM_001286649	Body;Body	0.450721	0.410148	0.475432	0.376362	0.479704	0.467276	0.464117	0.44694	0.429339	0.476152	0.432692	0.57216	0.579514	0.472532	0.474509	0.543172	0.487717	0.536928	0.499814	0.541303	0.495588	0.49142	0.568954	0.461904	0.575261	0.612721	0.00112949	0.327141
cg23954655	chr13	99223562	-	STK24	NM_001032296	Body	0.125213	0.0917773	0.0999528	0.110954	0.110458	0.10164	0.114648	0.10118	0.0794439	0.12339	0.0861064	0.301686	0.184784	0.138761	0.167508	0.234638	0.157843	0.196351	0.138916	0.159788	0.109879	0.132894	0.207797	0.146734	0.306775	0.678007	0.000195842	0.211804
cg03859162	chr13	99404887	+	SLC15A1;SLC15A1	NM_005073;NM_005073	1stExon;5'UTR	0.0418883	0.0559298	0.0406393	0.0607559	0.0331438	0.0620688	0.0518356	0.0427951	0.0566739	0.0524032	0.0366463	0.0765241	0.0814602	0.0996465	0.0509671	0.0621056	0.0787624	0.0649118	0.0998702	0.04736	0.118044	0.0623014	0.0501296	0.130927	0.0513368	0.63624	0.000628906	0.279347
cg19251757	chr13	100650163	+	LINC00554	NR_047483	TSS200	0.217738	0.239488	0.136244	0.140112	0.148791	0.129773	0.178981	0.149559	0.189873	0.159344	0.13633	0.41278	0.163784	0.285494	0.193492	0.25076	0.156747	0.468262	0.209309	0.355013	0.156863	0.322324	0.279418	0.224735	0.462273	0.611099	0.00117406	0.331433
cg19210306	chr13	103425389	+	C13orf27	NM_138779	5'UTR	0.0443528	0.0342553	0.0272194	0.0335613	0.0737271	0.0362817	0.0315357	0.0265099	0.0289704	0.0312933	0.0260984	0.0368183	0.0701838	0.0328007	0.0482254	0.0564392	0.124961	0.094706	0.035409	0.0293816	0.0397441	0.0474265	0.0419252	0.0491176	0.169513	0.629347	0.000750306	0.294224
cg13751476	chr13	110836284	+	COL4A1	NM_001845	Body	0.929164	0.918722	0.927469	0.908377	0.902619	0.930763	0.919318	0.872756	0.933468	0.925288	0.900733	0.937604	0.930278	0.946481	0.955697	0.923054	0.939767	0.945069	0.953457	0.846142	0.934749	0.920566	0.942156	0.938622	0.935655	0.600961	0.00148842	0.35656
cg16436782	chr13	110917824	+	COL4A1	NM_001845	Body	0.394436	0.40711	0.462642	0.4023	0.393458	0.407944	0.432421	0.458194	0.44816	0.455089	0.434197	0.51175	0.457019	0.626719	0.508095	0.481683	0.532116	0.519154	0.452583	0.427554	0.504028	0.487341	0.398802	0.462374	0.462745	0.680846	0.000179709	0.203277
cg08289839	chr13	111318640	-	CARS2	NM_024537	Body	0.48044	0.460709	0.478291	0.520367	0.450141	0.475018	0.513018	0.465942	0.428291	0.507209	0.437516	0.725441	0.537772	0.494183	0.578876	0.556937	0.508808	0.519323	0.543348	0.620201	0.526846	0.517707	0.603899	0.481899	0.64063	0.601772	0.00146086	0.354341
cg19802138	chr13	112722719	+	SOX1	NM_005986	1stExon	0.20056	0.190689	0.193092	0.151635	0.17498	0.163084	0.178375	0.177938	0.205259	0.207075	0.196488	0.304423	0.207437	0.229746	0.230085	0.198402	0.232146	0.25608	0.212028	0.21152	0.160046	0.214782	0.237289	0.198629	0.253907	0.611504	0.00116278	0.330197
cg04865691	chr13	112723421	-	SOX1;SOX1	NM_005986;NM_005986	1stExon;3'UTR	0.174517	0.169498	0.167312	0.134447	0.140439	0.16838	0.166774	0.150231	0.172886	0.157836	0.211115	0.529587	0.201006	0.196691	0.174441	0.190153	0.169001	0.19663	0.190565	0.185726	0.166656	0.212379	0.178113	0.202767	0.286152	0.645161	0.000497313	0.265395
cg27447140	chr1	172735804	-				0.0782452	0.0977946	0.107404	0.0806229	0.155033	0.110771	0.100524	0.082093	0.089119	0.158586	0.052633	0.475977	0.17413	0.207842	0.299413	0.670252	0.23967	0.339913	0.239999	0.422735	0.127479	0.127027	0.457325	0.249403	0.607795	0.66787	0.000264267	0.224889
cg21522289	chr13	114307448	+	ATP4B	NM_000705	Body	0.856016	0.874119	0.8682	0.860732	0.857138	0.876494	0.889284	0.845675	0.88148	0.884253	0.863958	0.918737	0.917088	0.918086	0.952524	0.880871	0.891378	0.928942	0.884498	0.887533	0.939939	0.925082	0.891147	0.821181	0.902099	0.649216	0.000445883	0.258839
cg06901147	chr13	114321473	-	GRK1	NM_002929	TSS200	0.910216	0.895471	0.909318	0.919709	0.907201	0.919578	0.896555	0.914217	0.917771	0.889512	0.900293	0.937254	0.925093	0.912779	0.935594	0.894986	0.922177	0.929179	0.926757	0.910129	0.92276	0.941178	0.912631	0.937235	0.916814	0.694228	0.000118304	0.181178
cg16766036	chr13	114800309	-	RASA3	NM_007368	Body	0.332895	0.219606	0.29573	0.359515	0.37982	0.418877	0.325013	0.349944	0.327149	0.330476	0.217584	0.85467	0.417166	0.498067	0.488585	0.759364	0.461156	0.562163	0.350558	0.461975	0.424166	0.298088	0.737037	0.486812	0.812221	0.602178	0.00144724	0.353463
cg01811815	chr13	114881103	+	RASA3	NM_007368	Body	0.0650029	0.0494274	0.0528822	0.0544945	0.0568836	0.0588132	0.0589089	0.0568565	0.0870087	0.0502294	0.0623795	0.399508	0.0778553	0.0829527	0.156097	0.260532	0.135821	0.180681	0.0801118	0.111182	0.0762357	0.069791	0.227282	0.105867	0.241623	0.673547	0.000223755	0.2182
cg19860631	chr1	173395286	-	LOC100506023;LOC101928673	NR_037845;NR_125960	Body;Body	0.273285	0.263285	0.214029	0.282937	0.312312	0.308317	0.346876	0.194287	0.32015	0.165146	0.262166	0.643266	0.317724	0.558436	0.39349	0.448425	0.300539	0.3709	0.265135	0.361381	0.324086	0.343015	0.404768	0.383323	0.54622	0.630158	0.000735046	0.292327
cg12938127	chr13	114908785	-				0.689479	0.728988	0.830906	0.74954	0.751615	0.787153	0.755118	0.745706	0.740888	0.84188	0.7567	0.851249	0.802899	0.851291	0.874879	0.804499	0.754112	0.853236	0.81694	0.782974	0.779078	0.791488	0.804175	0.826128	0.872933	0.606638	0.00130452	0.341913
cg23173586	chr14	20945319	+	PNP	NM_000270	3'UTR	0.269259	0.241557	0.335883	0.246713	0.222991	0.226042	0.29013	0.203027	0.241237	0.220192	0.25057	0.404889	0.287821	0.247086	0.284254	0.275337	0.257119	0.319224	0.317198	0.342068	0.336633	0.342065	0.288866	0.305706	0.322096	0.656516	0.000364874	0.242839
cg25830869	chr14	20946069	+	PNP	NM_000270	3'UTR	0.306017	0.157999	0.293794	0.233936	0.346317	0.191036	0.295432	0.206705	0.181064	0.333928	0.189947	0.446145	0.496141	0.272466	0.391069	0.215191	0.276909	0.420302	0.35451	0.390809	0.358929	0.33302	0.29336	0.370571	0.436415	0.654894	0.000381672	0.245579
cg25489517	chr14	20972468	+				0.0530466	0.0392179	0.0412347	0.0350784	0.0502712	0.0441515	0.0407215	0.0376609	0.0438423	0.046336	0.0521911	0.276367	0.0684545	0.0442932	0.0597082	0.21792	0.0421929	0.113248	0.0555645	0.112316	0.0884989	0.0446601	0.147686	0.0630767	0.271039	0.609882	0.00120848	0.334871
[truncated: 683 more rows]

## Sheet: Hypo-
CpG	chr	pos	strand	UCSC_RefGene_Name	UCSC_RefGene_Accession	UCSC_RefGene_Group	CON_1	CON_2	CON_3	CON_4	CON_5	CON_6	CON_7	CON_8	CON_9	CON_10	CON_11	SEP_1	SEP_2	SEP_3	SEP_4	SEP_5	SEP_6	SEP_7	SEP_8	SEP_9	SEP_10	SEP_11	SEP_12	SEP_13	SEP_14	spearman.estimate	spearman.pvalue	FDR
[truncated: 1,536 more rows]
